# Supplementary material for: Salivary and Intestinal Transcriptomes Reveal Differential Gene Expression in Starving, Fed and Trypanosoma cruzi-Infected Rhodnius neglectus
Source: Front Cell Infect Microbiol. 2021 Dec 17;11:773357. doi: 10.3389/fcimb.2021.773357 (PMC8722679; doi:10.3389/fcimb.2021.773357)
Supplement: Supplementary file 2 [file DataSheet_2.zip]

Archive with 81,232 entries (9,995 files):
- links/
- links/pep02/
- links/pep02-signalp/
- links/pep02-signalp/J305350_summary.signalp5
- links/pep02-signalp/J305499_summary.signalp5
- links/pep02-signalp/J306073_summary.signalp5
- links/pep02-signalp/J308018_summary.signalp5
- links/pep02-signalp/J308256_summary.signalp5
- links/pep02-signalp/J309162_summary.signalp5
- links/pep02-signalp/J309331_summary.signalp5
- links/pep02-signalp/J309586_summary.signalp5
- links/pep02-signalp/J309786_summary.signalp5
- links/pep02-signalp/J309854_summary.signalp5
- links/pep02-signalp/J309888_summary.signalp5
- links/pep02-signalp/J309922_summary.signalp5
- links/pep02-signalp/J310124_summary.signalp5
- links/pep02-signalp/NODE_10010_length_574_cov_3.574181_g6844_i0_summary.signalp5
- links/pep02-signalp/NODE_10034_length_573_cov_3.270270_g6861_i0_summary.signalp5
- links/pep02-signalp/NODE_1003_length_1961_cov_20.096013_g516_i0_summary.signalp5
- links/pep02-signalp/NODE_10046_length_572_cov_6.381044_g6871_i0_summary.signalp5
- links/pep02-signalp/NODE_1007_length_1956_cov_19.210942_g519_i0_summary.signalp5
- links/pep02-signalp/NODE_1010_length_1954_cov_20.121643_g522_i0_summary.signalp5
- links/pep02-signalp/NODE_10116_length_570_cov_3.879612_g6928_i0_summary.signalp5
- links/pep02-signalp/NODE_1012_length_1954_cov_10.497630_g523_i0_summary.signalp5
- links/pep02-signalp/NODE_10132_length_569_cov_50.124514_g6943_i0_summary.signalp5
- links/pep02-signalp/NODE_10144_length_569_cov_3.361868_g6953_i0_summary.signalp5
- links/pep02-signalp/NODE_10147_length_569_cov_3.136187_g6956_i0_summary.signalp5
- links/pep02-signalp/NODE_10152_length_569_cov_1.988327_g6960_i0_summary.signalp5
- links/pep02-signalp/NODE_1015_length_1951_cov_16.453586_g526_i0_summary.signalp5
- links/pep02-signalp/NODE_10162_length_568_cov_6.436647_g6968_i0_summary.signalp5
- links/pep02-signalp/NODE_10231_length_566_cov_2.951076_g7022_i0_summary.signalp5
- links/pep02-signalp/NODE_1023_length_1937_cov_30.467588_g533_i0_summary.signalp5
- links/pep02-signalp/NODE_1024_length_1244_cov_33.270317_g496_i0_summary.signalp5
- links/pep02-signalp/NODE_10285_length_564_cov_3.811395_g7063_i0_summary.signalp5
- links/pep02-signalp/NODE_10293_length_563_cov_387.090551_g7070_i0_summary.signalp5
- links/pep02-signalp/NODE_10298_length_563_cov_8.027559_g7073_i0_summary.signalp5
- links/pep02-signalp/NODE_1034_length_1926_cov_10.969535_g181_i1_summary.signalp5
- links/pep02-signalp/NODE_10358_length_561_cov_3.019763_g7126_i0_summary.signalp5
- links/pep02-signalp/NODE_10402_length_391_cov_3.493671_g7508_i0_summary.signalp5
- links/pep02-signalp/NODE_10405_length_559_cov_9.565476_g5900_i1_summary.signalp5
- links/pep02-signalp/NODE_1040_length_1231_cov_409.410900_g0_i7_summary.signalp5
- links/pep02-signalp/NODE_10450_length_558_cov_3.320080_g7197_i0_summary.signalp5
- links/pep02-signalp/NODE_10501_length_556_cov_38.556886_g7240_i0_summary.signalp5
- links/pep02-signalp/NODE_10509_length_556_cov_6.415170_g7243_i0_summary.signalp5
- links/pep02-signalp/NODE_1050_length_1917_cov_9.168099_g543_i0_summary.signalp5
- links/pep02-signalp/NODE_1051_length_1229_cov_8.578856_g509_i0_summary.signalp5
- links/pep02-signalp/NODE_10541_length_555_cov_7.194000_g7271_i0_summary.signalp5
- links/pep02-signalp/NODE_10561_length_555_cov_2.474000_g7289_i0_summary.signalp5
- links/pep02-signalp/NODE_10564_length_555_cov_2.016000_g7292_i0_summary.signalp5
- links/pep02-signalp/NODE_10597_length_553_cov_10.156627_g7318_i0_summary.signalp5
- links/pep02-signalp/NODE_10653_length_551_cov_56.618952_g7367_i0_summary.signalp5
- links/pep02-signalp/NODE_1070_length_1217_cov_6.161996_g520_i0_summary.signalp5
- links/pep02-signalp/NODE_10727_length_549_cov_4.257085_g7420_i0_summary.signalp5
- links/pep02-signalp/NODE_10743_length_548_cov_58.888438_g7435_i0_summary.signalp5
- links/pep02-signalp/NODE_10757_length_548_cov_3.551724_g7448_i0_summary.signalp5
- links/pep02-signalp/NODE_10760_length_548_cov_2.849899_g7451_i0_summary.signalp5
- links/pep02-signalp/NODE_10775_length_547_cov_6.231707_g7466_i0_summary.signalp5
- links/pep02-signalp/NODE_10776_length_384_cov_5.032362_g7869_i0_summary.signalp5
- links/pep02-signalp/NODE_10778_length_547_cov_5.983740_g7469_i0_summary.signalp5
- links/pep02-signalp/NODE_1077_length_1895_cov_11.675000_g352_i2_summary.signalp5
- links/pep02-signalp/NODE_1078_length_1895_cov_8.055978_g565_i0_summary.signalp5
- links/pep02-signalp/NODE_10796_length_547_cov_2.225610_g7486_i0_summary.signalp5
- links/pep02-signalp/NODE_1080_length_1214_cov_139.746269_g525_i0_summary.signalp5
- links/pep02-signalp/NODE_1080_length_1894_cov_16.057096_g567_i0_summary.signalp5
- links/pep02-signalp/NODE_10824_length_546_cov_4.816701_g6321_i3_summary.signalp5
- links/pep02-signalp/NODE_10830_length_546_cov_3.478615_g7510_i1_summary.signalp5
- links/pep02-signalp/NODE_1083_length_1214_cov_7.267779_g526_i1_summary.signalp5
- links/pep02-signalp/NODE_1084_length_1212_cov_5.021108_g527_i0_summary.signalp5
- links/pep02-signalp/NODE_10856_length_545_cov_5.040816_g7528_i0_summary.signalp5
- links/pep02-signalp/NODE_10919_length_543_cov_3.581967_g7576_i0_summary.signalp5
- links/pep02-signalp/NODE_10946_length_542_cov_4.285421_g7600_i0_summary.signalp5
- links/pep02-signalp/NODE_10989_length_541_cov_2.979424_g7633_i0_summary.signalp5
- links/pep02-signalp/NODE_10_length_7617_cov_14.100239_g2_i0_summary.signalp5
- links/pep02-signalp/NODE_11012_length_540_cov_3.944330_g7648_i0_summary.signalp5
- links/pep02-signalp/NODE_11015_length_540_cov_3.711340_g6789_i1_summary.signalp5
- links/pep02-signalp/NODE_11019_length_540_cov_3.237113_g7654_i0_summary.signalp5
- links/pep02-signalp/NODE_11031_length_540_cov_1.383505_g7666_i0_summary.signalp5
- links/pep02-signalp/NODE_11069_length_539_cov_1.917355_g7697_i0_summary.signalp5
- links/pep02-signalp/NODE_1107_length_1199_cov_17.633452_g539_i0_summary.signalp5
- links/pep02-signalp/NODE_1107_length_1872_cov_167.320859_g585_i0_summary.signalp5
- links/pep02-signalp/NODE_11183_length_535_cov_4.979167_g4475_i1_summary.signalp5
- links/pep02-signalp/NODE_11197_length_535_cov_2.739583_g7808_i0_summary.signalp5
- links/pep02-signalp/NODE_11238_length_533_cov_16.290795_g7844_i1_summary.signalp5
- links/pep02-signalp/NODE_11247_length_533_cov_6.169456_g7851_i0_summary.signalp5
- links/pep02-signalp/NODE_1124_length_1188_cov_11.964061_g549_i0_summary.signalp5
- links/pep02-signalp/NODE_11256_length_375_cov_2.436667_g8329_i0_summary.signalp5
- links/pep02-signalp/NODE_11274_length_533_cov_1.675732_g6560_i1_summary.signalp5
- links/pep02-signalp/NODE_1127_length_1859_cov_47.899113_g592_i0_summary.signalp5
- links/pep02-signalp/NODE_1128_length_1187_cov_47.469424_g551_i2_summary.signalp5
- links/pep02-signalp/NODE_11291_length_374_cov_24.107023_g8364_i0_summary.signalp5
- links/pep02-signalp/NODE_11303_length_532_cov_4.069182_g7895_i0_summary.signalp5
- links/pep02-signalp/NODE_1130_length_1856_cov_103.159356_g593_i0_summary.signalp5
- links/pep02-signalp/NODE_1135_length_1855_cov_97.647778_g597_i0_summary.signalp5
- links/pep02-signalp/NODE_1136_length_1855_cov_28.542778_g598_i0_summary.signalp5
- links/pep02-signalp/NODE_11373_length_530_cov_3.842105_g7952_i0_summary.signalp5
- links/pep02-signalp/NODE_1138_length_1183_cov_12.909747_g556_i1_summary.signalp5
- links/pep02-signalp/NODE_11395_length_529_cov_72.611814_g7969_i0_summary.signalp5
- links/pep02-signalp/NODE_11439_length_528_cov_3.733615_g8005_i0_summary.signalp5
- links/pep02-signalp/NODE_11444_length_528_cov_3.221987_g8009_i0_summary.signalp5
- links/pep02-signalp/NODE_1144_length_1179_cov_4.057971_g545_i1_summary.signalp5
- links/pep02-signalp/NODE_11475_length_527_cov_3.512712_g8035_i0_summary.signalp5
- links/pep02-signalp/NODE_1147_length_1851_cov_14.032294_g564_i2_summary.signalp5
- links/pep02-signalp/NODE_11488_length_371_cov_1.736486_g8558_i0_summary.signalp5
- links/pep02-signalp/NODE_11489_length_527_cov_1.470339_g8049_i0_summary.signalp5
- links/pep02-signalp/NODE_1148_length_1851_cov_11.395323_g601_i0_summary.signalp5
- links/pep02-signalp/NODE_11503_length_526_cov_5.044586_g8058_i0_summary.signalp5
- links/pep02-signalp/NODE_11522_length_525_cov_18.851064_g8075_i0_summary.signalp5
- links/pep02-signalp/NODE_11557_length_369_cov_8.503401_g8626_i0_summary.signalp5
- links/pep02-signalp/NODE_11566_length_524_cov_4.780384_g8112_i0_summary.signalp5
- links/pep02-signalp/NODE_11598_length_523_cov_4.027778_g8140_i0_summary.signalp5
- links/pep02-signalp/NODE_1161_length_1172_cov_6.480401_g571_i0_summary.signalp5
- links/pep02-signalp/NODE_11632_length_368_cov_5.160410_g8694_i0_summary.signalp5
- links/pep02-signalp/NODE_11642_length_522_cov_2.937901_g8173_i0_summary.signalp5
- links/pep02-signalp/NODE_11648_length_522_cov_1.406852_g8179_i0_summary.signalp5
- links/pep02-signalp/NODE_1164_length_1845_cov_9.956983_g607_i0_summary.signalp5
- links/pep02-signalp/NODE_11657_length_521_cov_5.828326_g7675_i1_summary.signalp5
- links/pep02-signalp/NODE_11660_length_521_cov_4.987124_g8186_i0_summary.signalp5
- links/pep02-signalp/NODE_11668_length_521_cov_3.753219_g8190_i0_summary.signalp5
- links/pep02-signalp/NODE_1168_length_1167_cov_7.529304_g575_i0_summary.signalp5
- links/pep02-signalp/NODE_11691_length_520_cov_496.483871_g8211_i0_summary.signalp5
- links/pep02-signalp/NODE_116_length_2857_cov_12.091661_g40_i0_summary.signalp5
- links/pep02-signalp/NODE_11723_length_520_cov_2.445161_g8240_i0_summary.signalp5
- links/pep02-signalp/NODE_1175_length_1837_cov_10.398990_g615_i0_summary.signalp5
- links/pep02-signalp/NODE_11781_length_518_cov_4.034557_g8288_i0_summary.signalp5
- links/pep02-signalp/NODE_1181_length_1830_cov_9.445070_g620_i0_summary.signalp5
- links/pep02-signalp/NODE_11821_length_517_cov_3.242424_g8326_i0_summary.signalp5
- links/pep02-signalp/NODE_1182_length_1160_cov_6.152074_g583_i0_summary.signalp5
- links/pep02-signalp/NODE_1188_length_1158_cov_7.057248_g578_i6_summary.signalp5
- links/pep02-signalp/NODE_1189_length_1826_cov_9.444382_g624_i0_summary.signalp5
- links/pep02-signalp/NODE_11915_length_514_cov_3.477124_g8406_i0_summary.signalp5
- links/pep02-signalp/NODE_1194_length_1157_cov_36.101664_g587_i0_summary.signalp5
- links/pep02-signalp/NODE_11954_length_513_cov_3.941048_g8437_i0_summary.signalp5
- links/pep02-signalp/NODE_1197_length_1822_cov_20.532541_g628_i0_summary.signalp5
- links/pep02-signalp/NODE_11999_length_512_cov_1.592998_g8477_i0_summary.signalp5
- links/pep02-signalp/NODE_11_length_6454_cov_35.976329_g3_i0_summary.signalp5
- links/pep02-signalp/NODE_1200_length_1821_cov_18.655719_g631_i0_summary.signalp5
- links/pep02-signalp/NODE_12023_length_511_cov_3.673246_g8498_i0_summary.signalp5
- links/pep02-signalp/NODE_1202_length_1154_cov_202.139944_g593_i0_summary.signalp5
- links/pep02-signalp/NODE_12053_length_510_cov_3.762637_g8468_i3_summary.signalp5
- links/pep02-signalp/NODE_1208_length_1153_cov_4.153061_g545_i2_summary.signalp5
- links/pep02-signalp/NODE_120_length_2836_cov_29.574067_g43_i0_summary.signalp5
- links/pep02-signalp/NODE_12125_length_508_cov_6.739514_g8581_i0_summary.signalp5
- links/pep02-signalp/NODE_1212_length_1151_cov_6.388476_g598_i0_summary.signalp5
- links/pep02-signalp/NODE_12150_length_507_cov_27.008850_g8606_i0_summary.signalp5
- links/pep02-signalp/NODE_1218_length_1809_cov_82.431585_g645_i0_summary.signalp5
- links/pep02-signalp/NODE_12209_length_506_cov_2.261641_g8654_i0_summary.signalp5
- links/pep02-signalp/NODE_12259_length_504_cov_5.743875_g6248_i3_summary.signalp5
- links/pep02-signalp/NODE_12271_length_504_cov_2.661470_g8708_i0_summary.signalp5
- links/pep02-signalp/NODE_1229_length_1804_cov_27.588908_g651_i0_summary.signalp5
- links/pep02-signalp/NODE_12314_length_502_cov_22.006711_g8743_i0_summary.signalp5
- links/pep02-signalp/NODE_12361_length_501_cov_4.224215_g8784_i0_summary.signalp5
- links/pep02-signalp/NODE_12364_length_501_cov_3.491031_g8787_i0_summary.signalp5
- links/pep02-signalp/NODE_1236_length_1802_cov_12.702919_g652_i0_summary.signalp5
- links/pep02-signalp/NODE_12370_length_501_cov_2.818386_g8264_i2_summary.signalp5
- links/pep02-signalp/NODE_1240_length_1146_cov_167.698413_g525_i1_summary.signalp5
- links/pep02-signalp/NODE_12472_length_498_cov_5.153499_g8874_i0_summary.signalp5
- links/pep02-signalp/NODE_12503_length_498_cov_2.270880_g8900_i0_summary.signalp5
- links/pep02-signalp/NODE_12513_length_497_cov_184.760181_g8910_i0_summary.signalp5
- links/pep02-signalp/NODE_12552_length_497_cov_2.176471_g8942_i0_summary.signalp5
- links/pep02-signalp/NODE_1255_length_1795_cov_17.491379_g660_i0_summary.signalp5
- links/pep02-signalp/NODE_1256_length_1795_cov_9.105172_g479_i1_summary.signalp5
- links/pep02-signalp/NODE_12600_length_495_cov_10.779545_g8985_i0_summary.signalp5
- links/pep02-signalp/NODE_1261_length_1792_cov_10.537133_g661_i0_summary.signalp5
- links/pep02-signalp/NODE_1262_length_1791_cov_29.169931_g662_i0_summary.signalp5
- links/pep02-signalp/NODE_1269_length_1788_cov_7.244085_g665_i0_summary.signalp5
- links/pep02-signalp/NODE_12701_length_493_cov_1.904110_g9075_i0_summary.signalp5
- links/pep02-signalp/NODE_12726_length_351_cov_3.050725_g9775_i0_summary.signalp5
- links/pep02-signalp/NODE_1272_length_1786_cov_9.025997_g668_i0_summary.signalp5
- links/pep02-signalp/NODE_1273_length_1784_cov_13.543088_g609_i1_summary.signalp5
- links/pep02-signalp/NODE_12740_length_351_cov_2.239130_g9789_i0_summary.signalp5
- links/pep02-signalp/NODE_12755_length_491_cov_2.892202_g9124_i0_summary.signalp5
- links/pep02-signalp/NODE_12772_length_490_cov_3.839080_g9140_i0_summary.signalp5
- links/pep02-signalp/NODE_12793_length_489_cov_10.329493_g9158_i0_summary.signalp5
- links/pep02-signalp/NODE_12807_length_350_cov_2.360000_g9855_i0_summary.signalp5
- links/pep02-signalp/NODE_1280_length_1144_cov_36.274088_g605_i0_summary.signalp5
- links/pep02-signalp/NODE_12812_length_489_cov_1.442396_g9174_i0_summary.signalp5
- links/pep02-signalp/NODE_1286_length_1143_cov_6.715356_g606_i0_summary.signalp5
- links/pep02-signalp/NODE_12877_length_487_cov_3.363426_g9230_i0_summary.signalp5
- links/pep02-signalp/NODE_12878_length_487_cov_3.226852_g9231_i0_summary.signalp5
- links/pep02-signalp/NODE_1295_length_1770_cov_10.953353_g681_i0_summary.signalp5
- links/pep02-signalp/NODE_12964_length_485_cov_5.325581_g9305_i0_summary.signalp5
- links/pep02-signalp/NODE_1299_length_1767_cov_70.985397_g683_i0_summary.signalp5
- links/pep02-signalp/NODE_1304_length_1766_cov_8.738749_g685_i0_summary.signalp5
- links/pep02-signalp/NODE_1307_length_1138_cov_11.440263_g614_i2_summary.signalp5
- links/pep02-signalp/NODE_1308_length_1764_cov_21.605032_g688_i0_summary.signalp5
- links/pep02-signalp/NODE_1313_length_1763_cov_4.132904_g690_i0_summary.signalp5
- links/pep02-signalp/NODE_1315_length_1762_cov_16.897481_g692_i0_summary.signalp5
- links/pep02-signalp/NODE_1316_length_1761_cov_45.645369_g667_i1_summary.signalp5
- links/pep02-signalp/NODE_1322_length_1760_cov_11.980059_g695_i0_summary.signalp5
- links/pep02-signalp/NODE_1328_length_1759_cov_6.205399_g699_i0_summary.signalp5
- links/pep02-signalp/NODE_13318_length_477_cov_2.644550_g4325_i1_summary.signalp5
- links/pep02-signalp/NODE_1331_length_1757_cov_59.219154_g700_i0_summary.signalp5
- links/pep02-signalp/NODE_13331_length_476_cov_29.484561_g9623_i0_summary.signalp5
- links/pep02-signalp/NODE_13349_length_476_cov_3.479810_g9636_i0_summary.signalp5
- links/pep02-signalp/NODE_13416_length_475_cov_1.607143_g9695_i0_summary.signalp5
- links/pep02-signalp/NODE_13436_length_474_cov_3.057279_g9712_i0_summary.signalp5
- links/pep02-signalp/NODE_1345_length_1750_cov_27.906785_g707_i0_summary.signalp5
- links/pep02-signalp/NODE_13531_length_472_cov_2.618705_g9795_i0_summary.signalp5
- links/pep02-signalp/NODE_13549_length_471_cov_4.326923_g9812_i0_summary.signalp5
- links/pep02-signalp/NODE_1355_length_1746_cov_74.652277_g713_i0_summary.signalp5
- links/pep02-signalp/NODE_13603_length_469_cov_128.898551_g9863_i0_summary.signalp5
- links/pep02-signalp/NODE_1364_length_1742_cov_60.349140_g555_i1_summary.signalp5
- links/pep02-signalp/NODE_13668_length_338_cov_2.574144_g10710_i0_summary.signalp5
- links/pep02-signalp/NODE_1366_length_1741_cov_12.928826_g719_i0_summary.signalp5
- links/pep02-signalp/NODE_1371_length_1739_cov_60.385986_g723_i0_summary.signalp5
- links/pep02-signalp/NODE_1385_length_1735_cov_5.989286_g729_i0_summary.signalp5
- links/pep02-signalp/NODE_13874_length_336_cov_0.605364_g10915_i0_summary.signalp5
- links/pep02-signalp/NODE_1387_length_1733_cov_18.936234_g693_i1_summary.signalp5
- links/pep02-signalp/NODE_1389_length_1102_cov_6.915287_g646_i0_summary.signalp5
- links/pep02-signalp/NODE_1389_length_1732_cov_55.319022_g731_i0_summary.signalp5
- links/pep02-signalp/NODE_13969_length_462_cov_2.886978_g10190_i0_summary.signalp5
- links/pep02-signalp/NODE_14032_length_461_cov_2.295567_g10240_i0_summary.signalp5
- links/pep02-signalp/NODE_14083_length_460_cov_2.269136_g10284_i0_summary.signalp5
- links/pep02-signalp/NODE_14089_length_460_cov_1.683951_g10289_i0_summary.signalp5
- links/pep02-signalp/NODE_14091_length_460_cov_1.553086_g10291_i0_summary.signalp5
- links/pep02-signalp/NODE_1411_length_1722_cov_144.516497_g746_i0_summary.signalp5
- links/pep02-signalp/NODE_1414_length_1721_cov_32.525810_g749_i0_summary.signalp5
- links/pep02-signalp/NODE_14152_length_332_cov_2.626459_g11190_i0_summary.signalp5
- links/pep02-signalp/NODE_1418_length_1721_cov_9.659664_g751_i0_summary.signalp5
- links/pep02-signalp/NODE_1422_length_1088_cov_15.150049_g654_i1_summary.signalp5
- links/pep02-signalp/NODE_1429_length_1086_cov_38.198813_g669_i0_summary.signalp5
- links/pep02-signalp/NODE_14308_length_455_cov_168.742500_g10477_i0_summary.signalp5
- links/pep02-signalp/NODE_1430_length_1086_cov_20.356083_g670_i0_summary.signalp5
- links/pep02-signalp/NODE_1432_length_1709_cov_8.091294_g756_i0_summary.signalp5
- links/pep02-signalp/NODE_14344_length_455_cov_2.307500_g10509_i0_summary.signalp5
- links/pep02-signalp/NODE_14350_length_455_cov_1.850000_g10515_i0_summary.signalp5
- links/pep02-signalp/NODE_14354_length_455_cov_1.195000_g10519_i0_summary.signalp5
- links/pep02-signalp/NODE_14376_length_454_cov_3.030075_g10538_i0_summary.signalp5
- links/pep02-signalp/NODE_1438_length_1706_cov_4.428225_g759_i0_summary.signalp5
- links/pep02-signalp/NODE_1442_length_1082_cov_3.358491_g678_i0_summary.signalp5
- links/pep02-signalp/NODE_14443_length_452_cov_7.040302_g6782_i1_summary.signalp5
- links/pep02-signalp/NODE_14484_length_452_cov_1.748111_g10634_i0_summary.signalp5
- links/pep02-signalp/NODE_14494_length_451_cov_10.969697_g10644_i0_summary.signalp5
- links/pep02-signalp/NODE_14535_length_450_cov_145.916456_g10681_i0_summary.signalp5
- links/pep02-signalp/NODE_14537_length_450_cov_11.020253_g10683_i0_summary.signalp5
- links/pep02-signalp/NODE_14563_length_327_cov_2.607143_g11601_i0_summary.signalp5
- links/pep02-signalp/NODE_1458_length_1690_cov_10.116208_g771_i0_summary.signalp5
- links/pep02-signalp/NODE_14592_length_449_cov_8.104061_g10734_i0_summary.signalp5
- links/pep02-signalp/NODE_14645_length_448_cov_3.346056_g10782_i0_summary.signalp5
- links/pep02-signalp/NODE_14711_length_447_cov_3.073980_g10841_i0_summary.signalp5
- links/pep02-signalp/NODE_1473_length_1071_cov_2.150602_g615_i1_summary.signalp5
- links/pep02-signalp/NODE_1474_length_1068_cov_4.530715_g701_i0_summary.signalp5
- links/pep02-signalp/NODE_1474_length_1684_cov_6.676489_g783_i0_summary.signalp5
- links/pep02-signalp/NODE_14774_length_446_cov_2.557545_g10895_i0_summary.signalp5
- links/pep02-signalp/NODE_14786_length_446_cov_1.751918_g10906_i0_summary.signalp5
- links/pep02-signalp/NODE_1482_length_1680_cov_20.434462_g788_i0_summary.signalp5
- links/pep02-signalp/NODE_1485_length_1678_cov_55.566235_g501_i1_summary.signalp5
- links/pep02-signalp/NODE_14874_length_444_cov_3.485861_g10988_i0_summary.signalp5
- links/pep02-signalp/NODE_14884_length_444_cov_1.920308_g10997_i0_summary.signalp5
- links/pep02-signalp/NODE_14897_length_443_cov_9.775773_g11007_i0_summary.signalp5
- links/pep02-signalp/NODE_1491_length_1676_cov_22.565083_g793_i0_summary.signalp5
- links/pep02-signalp/NODE_1492_length_1676_cov_9.669957_g794_i0_summary.signalp5
- links/pep02-signalp/NODE_14952_length_442_cov_6.764858_g11056_i0_summary.signalp5
- links/pep02-signalp/NODE_1497_length_1060_cov_7.375635_g714_i0_summary.signalp5
- links/pep02-signalp/NODE_1497_length_1672_cov_22.510204_g795_i0_summary.signalp5
- links/pep02-signalp/NODE_14988_length_441_cov_8.670984_g11090_i0_summary.signalp5
- links/pep02-signalp/NODE_1500_length_1667_cov_10.309553_g798_i0_summary.signalp5
- links/pep02-signalp/NODE_15031_length_441_cov_1.924870_g11130_i0_summary.signalp5
- links/pep02-signalp/NODE_1506_length_1662_cov_8.415059_g804_i0_summary.signalp5
- links/pep02-signalp/NODE_1508_length_1660_cov_14.019315_g806_i0_summary.signalp5
- links/pep02-signalp/NODE_15105_length_439_cov_5.072917_g11201_i0_summary.signalp5
- links/pep02-signalp/NODE_15124_length_439_cov_2.739583_g11219_i0_summary.signalp5
- links/pep02-signalp/NODE_15163_length_438_cov_6.657963_g11254_i0_summary.signalp5
- links/pep02-signalp/NODE_15198_length_438_cov_2.289817_g11287_i0_summary.signalp5
- links/pep02-signalp/NODE_1527_length_1648_cov_13.507219_g818_i0_summary.signalp5
- links/pep02-signalp/NODE_15311_length_435_cov_27.500000_g11392_i0_summary.signalp5
- links/pep02-signalp/NODE_15329_length_435_cov_4.355263_g11405_i0_summary.signalp5
- links/pep02-signalp/NODE_1535_length_1642_cov_14.639572_g824_i0_summary.signalp5
- links/pep02-signalp/NODE_15366_length_434_cov_17.084433_g11440_i0_summary.signalp5
- links/pep02-signalp/NODE_15368_length_434_cov_6.881266_g11442_i0_summary.signalp5
- links/pep02-signalp/NODE_1536_length_1641_cov_41.423077_g825_i0_summary.signalp5
- links/pep02-signalp/NODE_1538_length_1641_cov_14.956494_g827_i0_summary.signalp5
- links/pep02-signalp/NODE_15478_length_432_cov_4.530504_g11542_i0_summary.signalp5
- links/pep02-signalp/NODE_15489_length_432_cov_3.196286_g11550_i0_summary.signalp5
- links/pep02-signalp/NODE_154_length_4394_cov_18.156718_g48_i0_summary.signalp5
- links/pep02-signalp/NODE_15517_length_431_cov_20.175532_g11577_i0_summary.signalp5
- links/pep02-signalp/NODE_15553_length_431_cov_2.537234_g11609_i0_summary.signalp5
- links/pep02-signalp/NODE_15564_length_431_cov_1.736702_g11618_i0_summary.signalp5
- links/pep02-signalp/NODE_1561_length_1042_cov_7.169597_g494_i3_summary.signalp5
- links/pep02-signalp/NODE_1562_length_1626_cov_13.347549_g845_i0_summary.signalp5
- links/pep02-signalp/NODE_15666_length_429_cov_1.363636_g11711_i0_summary.signalp5
- links/pep02-signalp/NODE_1583_length_1616_cov_832.924407_g858_i0_summary.signalp5
- links/pep02-signalp/NODE_1584_length_1615_cov_144.917949_g859_i0_summary.signalp5
- links/pep02-signalp/NODE_1586_length_1615_cov_11.196795_g861_i0_summary.signalp5
- links/pep02-signalp/NODE_15883_length_313_cov_9.378151_g8627_i5_summary.signalp5
- links/pep02-signalp/NODE_158_length_2678_cov_27.570880_g52_i1_summary.signalp5
- links/pep02-signalp/NODE_15914_length_313_cov_2.415966_g12948_i0_summary.signalp5
- links/pep02-signalp/NODE_1591_length_1033_cov_6.004175_g760_i0_summary.signalp5
- links/pep02-signalp/NODE_1592_length_1611_cov_7.886889_g866_i0_summary.signalp5
- links/pep02-signalp/NODE_1594_length_1610_cov_5.092605_g867_i1_summary.signalp5
- links/pep02-signalp/NODE_1596_length_1609_cov_13.530888_g869_i0_summary.signalp5
- links/pep02-signalp/NODE_15976_length_424_cov_1.203252_g11990_i0_summary.signalp5
- links/pep02-signalp/NODE_15978_length_423_cov_41.434783_g11992_i0_summary.signalp5
- links/pep02-signalp/NODE_1598_length_1608_cov_10.046362_g871_i0_summary.signalp5
- links/pep02-signalp/NODE_16015_length_423_cov_3.239130_g8329_i1_summary.signalp5
- links/pep02-signalp/NODE_16017_length_423_cov_3.051630_g12023_i0_summary.signalp5
- links/pep02-signalp/NODE_16055_length_422_cov_18.013624_g12060_i0_summary.signalp5
- links/pep02-signalp/NODE_1606_length_1605_cov_10.394194_g876_i0_summary.signalp5
- links/pep02-signalp/NODE_160_length_4196_cov_13.197537_g41_i3_summary.signalp5
- links/pep02-signalp/NODE_1611_length_1028_cov_3.627492_g773_i0_summary.signalp5
[truncated: 9,700 more entries]
