# Supplementary material for: Salivary and Intestinal Transcriptomes Reveal Differential Gene Expression in Starving, Fed and Trypanosoma cruzi-Infected Rhodnius neglectus
Source: Front Cell Infect Microbiol. 2021 Dec 17;11:773357. doi: 10.3389/fcimb.2021.773357 (PMC8722679; doi:10.3389/fcimb.2021.773357)
Supplement: Supplementary file 2 [file DataSheet_2.zip › links/pep02-signalp/NODE_10162_length_568_cov_6.436647_g6968_i0_summary.signalp5]

# SignalP-5.0	Organism: euk	Timestamp: 20201218162018
# ID	Prediction	SP(Sec/SPI)	OTHER	CS Position
NODE_10162_length_568_cov_6.43.g884	OTHER	0.067189	0.932811	
