# Supplementary material for: Salivary and Intestinal Transcriptomes Reveal Differential Gene Expression in Starving, Fed and Trypanosoma cruzi-Infected Rhodnius neglectus
Source: Front Cell Infect Microbiol. 2021 Dec 17;11:773357. doi: 10.3389/fcimb.2021.773357 (PMC8722679; doi:10.3389/fcimb.2021.773357)
Supplement: Supplementary file 2 [file DataSheet_2.zip › links/pep02-signalp/NODE_1197_length_1822_cov_20.532541_g628_i0_summary.signalp5]

# SignalP-5.0	Organism: euk	Timestamp: 20201218162503
# ID	Prediction	SP(Sec/SPI)	OTHER	CS Position
NODE_1197_length_1822_cov_20.5.g3338	OTHER	0.001443	0.998557	
NODE_1197_length_1822_cov_20.5.g3339	OTHER	0.001974	0.998026	
