# Supplementary material for: Salivary and Intestinal Transcriptomes Reveal Differential Gene Expression in Starving, Fed and Trypanosoma cruzi-Infected Rhodnius neglectus
Source: Front Cell Infect Microbiol. 2021 Dec 17;11:773357. doi: 10.3389/fcimb.2021.773357 (PMC8722679; doi:10.3389/fcimb.2021.773357)
Supplement: Supplementary file 2 [file DataSheet_2.zip › links/pep02-signalp/NODE_1295_length_1770_cov_10.953353_g681_i0_summary.signalp5]

# SignalP-5.0	Organism: euk	Timestamp: 20201218162716
# ID	Prediction	SP(Sec/SPI)	OTHER	CS Position
NODE_1295_length_1770_cov_10.9.g473	OTHER	0.000927	0.999073	
