# Supplementary material for: Salivary and Intestinal Transcriptomes Reveal Differential Gene Expression in Starving, Fed and Trypanosoma cruzi-Infected Rhodnius neglectus
Source: Front Cell Infect Microbiol. 2021 Dec 17;11:773357. doi: 10.3389/fcimb.2021.773357 (PMC8722679; doi:10.3389/fcimb.2021.773357)
Supplement: Supplementary file 3 [file DataSheet_3.zip]

Archive with 93,677 entries (9,997 files):
- links/
- links/pep03/
- links/pep03-signalp/
- links/pep03-signalp/J305350_summary.signalp5
- links/pep03-signalp/J305499_summary.signalp5
- links/pep03-signalp/J306073_summary.signalp5
- links/pep03-signalp/J306938_summary.signalp5
- links/pep03-signalp/J307770_summary.signalp5
- links/pep03-signalp/J307790_summary.signalp5
- links/pep03-signalp/J308018_summary.signalp5
- links/pep03-signalp/J309162_summary.signalp5
- links/pep03-signalp/J309331_summary.signalp5
- links/pep03-signalp/J309586_summary.signalp5
- links/pep03-signalp/J309769_summary.signalp5
- links/pep03-signalp/J309786_summary.signalp5
- links/pep03-signalp/J309854_summary.signalp5
- links/pep03-signalp/J309888_summary.signalp5
- links/pep03-signalp/J309922_summary.signalp5
- links/pep03-signalp/J309947_summary.signalp5
- links/pep03-signalp/J310031_summary.signalp5
- links/pep03-signalp/J310123_summary.signalp5
- links/pep03-signalp/J310124_summary.signalp5
- links/pep03-signalp/J310445_summary.signalp5
- links/pep03-signalp/NODE_10001_length_574_cov_4.886320_g6838_i0_summary.signalp5
- links/pep03-signalp/NODE_10002_length_400_cov_2.255385_g7127_i0_summary.signalp5
- links/pep03-signalp/NODE_10002_length_574_cov_4.720617_g6798_i1_summary.signalp5
- links/pep03-signalp/NODE_10003_length_400_cov_2.218462_g7128_i0_summary.signalp5
- links/pep03-signalp/NODE_10009_length_574_cov_3.716763_g6843_i0_summary.signalp5
- links/pep03-signalp/NODE_10010_length_574_cov_3.574181_g6844_i0_summary.signalp5
- links/pep03-signalp/NODE_10011_length_574_cov_2.554913_g6845_i0_summary.signalp5
- links/pep03-signalp/NODE_10012_length_574_cov_1.171484_g6846_i0_summary.signalp5
- links/pep03-signalp/NODE_10018_length_399_cov_9.777778_g7143_i0_summary.signalp5
- links/pep03-signalp/NODE_1001_length_1965_cov_10.022513_g514_i0_summary.signalp5
- links/pep03-signalp/NODE_10023_length_573_cov_9.092664_g6829_i1_summary.signalp5
- links/pep03-signalp/NODE_10033_length_573_cov_3.550193_g6860_i0_summary.signalp5
- links/pep03-signalp/NODE_10034_length_573_cov_3.270270_g6861_i0_summary.signalp5
- links/pep03-signalp/NODE_10035_length_573_cov_2.972973_g6862_i0_summary.signalp5
- links/pep03-signalp/NODE_1003_length_1961_cov_20.096013_g516_i0_summary.signalp5
- links/pep03-signalp/NODE_10040_length_573_cov_1.911197_g6866_i0_summary.signalp5
- links/pep03-signalp/NODE_10041_length_573_cov_1.874517_g6867_i0_summary.signalp5
- links/pep03-signalp/NODE_10044_length_399_cov_2.169753_g7166_i0_summary.signalp5
- links/pep03-signalp/NODE_10046_length_572_cov_6.381044_g6871_i0_summary.signalp5
- links/pep03-signalp/NODE_10047_length_572_cov_5.961315_g6872_i0_summary.signalp5
- links/pep03-signalp/NODE_100504_length_165_cov_0.577778_g97523_i0_summary.signalp5
- links/pep03-signalp/NODE_10050_length_399_cov_1.660494_g7172_i0_summary.signalp5
- links/pep03-signalp/NODE_10055_length_572_cov_3.377176_g6879_i1_summary.signalp5
- links/pep03-signalp/NODE_10056_length_572_cov_3.222437_g6880_i0_summary.signalp5
- links/pep03-signalp/NODE_10058_length_399_cov_1.145062_g7180_i0_summary.signalp5
- links/pep03-signalp/NODE_10061_length_572_cov_2.338491_g6884_i0_summary.signalp5
- links/pep03-signalp/NODE_10065_length_398_cov_6.495356_g7185_i0_summary.signalp5
- links/pep03-signalp/NODE_10075_length_571_cov_6.284884_g4675_i1_summary.signalp5
- links/pep03-signalp/NODE_1007_length_1956_cov_19.210942_g519_i0_summary.signalp5
- links/pep03-signalp/NODE_10083_length_571_cov_3.625969_g6901_i0_summary.signalp5
- links/pep03-signalp/NODE_100840_length_165_cov_0.555556_g97859_i0_summary.signalp5
- links/pep03-signalp/NODE_10096_length_571_cov_1.536822_g6913_i0_summary.signalp5
- links/pep03-signalp/NODE_10109_length_570_cov_5.947573_g6923_i0_summary.signalp5
- links/pep03-signalp/NODE_1010_length_1954_cov_20.121643_g522_i0_summary.signalp5
- links/pep03-signalp/NODE_101129_length_165_cov_0.544444_g98148_i0_summary.signalp5
- links/pep03-signalp/NODE_101133_length_165_cov_0.544444_g98152_i0_summary.signalp5
- links/pep03-signalp/NODE_10113_length_397_cov_5.400621_g4232_i3_summary.signalp5
- links/pep03-signalp/NODE_10113_length_570_cov_4.834951_g6925_i0_summary.signalp5
- links/pep03-signalp/NODE_10116_length_570_cov_3.879612_g6928_i0_summary.signalp5
- links/pep03-signalp/NODE_10122_length_570_cov_3.403883_g6934_i0_summary.signalp5
- links/pep03-signalp/NODE_101272_length_167_cov_0.750000_g96922_i0_summary.signalp5
- links/pep03-signalp/NODE_1012_length_1954_cov_10.497630_g523_i0_summary.signalp5
- links/pep03-signalp/NODE_10132_length_569_cov_50.124514_g6943_i0_summary.signalp5
- links/pep03-signalp/NODE_101358_length_167_cov_0.723214_g97008_i0_summary.signalp5
- links/pep03-signalp/NODE_101371_length_165_cov_0.533333_g98390_i0_summary.signalp5
- links/pep03-signalp/NODE_10144_length_569_cov_3.361868_g6953_i0_summary.signalp5
- links/pep03-signalp/NODE_10147_length_397_cov_1.291925_g7264_i0_summary.signalp5
- links/pep03-signalp/NODE_10147_length_569_cov_3.136187_g6956_i0_summary.signalp5
- links/pep03-signalp/NODE_10150_length_569_cov_2.671206_g6005_i2_summary.signalp5
- links/pep03-signalp/NODE_10151_length_569_cov_2.324903_g6959_i0_summary.signalp5
- links/pep03-signalp/NODE_10152_length_569_cov_1.988327_g6960_i0_summary.signalp5
- links/pep03-signalp/NODE_10153_length_569_cov_1.955253_g6961_i0_summary.signalp5
- links/pep03-signalp/NODE_10159_length_396_cov_4.171340_g7273_i0_summary.signalp5
- links/pep03-signalp/NODE_1015_length_1951_cov_16.453586_g526_i0_summary.signalp5
- links/pep03-signalp/NODE_10162_length_568_cov_6.436647_g6968_i0_summary.signalp5
- links/pep03-signalp/NODE_10166_length_568_cov_5.259259_g6971_i0_summary.signalp5
- links/pep03-signalp/NODE_10170_length_568_cov_3.775828_g6974_i0_summary.signalp5
- links/pep03-signalp/NODE_10175_length_396_cov_1.644860_g7289_i0_summary.signalp5
- links/pep03-signalp/NODE_10176_length_568_cov_2.600390_g6978_i0_summary.signalp5
- links/pep03-signalp/NODE_10181_length_396_cov_1.295950_g7295_i0_summary.signalp5
- links/pep03-signalp/NODE_101851_length_164_cov_2.089888_g98870_i0_summary.signalp5
- links/pep03-signalp/NODE_101887_length_166_cov_1.189189_g97537_i0_summary.signalp5
- links/pep03-signalp/NODE_101922_length_166_cov_1.162162_g97572_i0_summary.signalp5
- links/pep03-signalp/NODE_10194_length_567_cov_3.669922_g6992_i0_summary.signalp5
- links/pep03-signalp/NODE_10199_length_567_cov_2.593750_g6996_i0_summary.signalp5
- links/pep03-signalp/NODE_10201_length_567_cov_2.462891_g6997_i0_summary.signalp5
- links/pep03-signalp/NODE_10204_length_395_cov_3.390625_g7317_i0_summary.signalp5
- links/pep03-signalp/NODE_10206_length_566_cov_11.882583_g5764_i1_summary.signalp5
- links/pep03-signalp/NODE_102092_length_166_cov_0.972973_g97742_i0_summary.signalp5
- links/pep03-signalp/NODE_1020_length_1246_cov_14.333049_g495_i0_summary.signalp5
- links/pep03-signalp/NODE_102149_length_166_cov_0.927928_g97799_i0_summary.signalp5
- links/pep03-signalp/NODE_10218_length_566_cov_4.953033_g7011_i0_summary.signalp5
- links/pep03-signalp/NODE_10220_length_566_cov_4.784736_g5661_i1_summary.signalp5
- links/pep03-signalp/NODE_10223_length_566_cov_4.178082_g7015_i0_summary.signalp5
- links/pep03-signalp/NODE_10231_length_566_cov_2.951076_g7022_i0_summary.signalp5
- links/pep03-signalp/NODE_102335_length_164_cov_0.640449_g99354_i0_summary.signalp5
- links/pep03-signalp/NODE_10237_length_566_cov_2.064579_g7028_i0_summary.signalp5
- links/pep03-signalp/NODE_10239_length_566_cov_1.561644_g7030_i0_summary.signalp5
- links/pep03-signalp/NODE_1023_length_1937_cov_30.467588_g533_i0_summary.signalp5
- links/pep03-signalp/NODE_102404_length_164_cov_0.584270_g99423_i0_summary.signalp5
- links/pep03-signalp/NODE_10241_length_395_cov_0.562500_g7354_i0_summary.signalp5
- links/pep03-signalp/NODE_10244_length_565_cov_7.484314_g7033_i0_summary.signalp5
- links/pep03-signalp/NODE_1024_length_1244_cov_33.270317_g496_i0_summary.signalp5
- links/pep03-signalp/NODE_10251_length_565_cov_4.843137_g7035_i0_summary.signalp5
- links/pep03-signalp/NODE_10252_length_565_cov_4.813725_g7036_i0_summary.signalp5
- links/pep03-signalp/NODE_10253_length_394_cov_4.554859_g7364_i0_summary.signalp5
- links/pep03-signalp/NODE_10255_length_565_cov_3.615686_g7039_i0_summary.signalp5
- links/pep03-signalp/NODE_10256_length_565_cov_3.380392_g7040_i0_summary.signalp5
- links/pep03-signalp/NODE_10259_length_565_cov_2.784314_g7043_i0_summary.signalp5
- links/pep03-signalp/NODE_10261_length_565_cov_2.190196_g7045_i0_summary.signalp5
- links/pep03-signalp/NODE_10264_length_565_cov_1.933333_g7048_i0_summary.signalp5
- links/pep03-signalp/NODE_10271_length_394_cov_2.326019_g7382_i0_summary.signalp5
- links/pep03-signalp/NODE_10271_length_564_cov_8.135560_g7053_i0_summary.signalp5
- links/pep03-signalp/NODE_10274_length_394_cov_2.053292_g7384_i0_summary.signalp5
- links/pep03-signalp/NODE_10276_length_564_cov_6.878193_g7055_i0_summary.signalp5
- links/pep03-signalp/NODE_10285_length_564_cov_3.811395_g7063_i0_summary.signalp5
- links/pep03-signalp/NODE_10292_length_564_cov_1.701375_g7069_i0_summary.signalp5
- links/pep03-signalp/NODE_10293_length_563_cov_387.090551_g7070_i0_summary.signalp5
- links/pep03-signalp/NODE_10298_length_563_cov_8.027559_g7073_i0_summary.signalp5
- links/pep03-signalp/NODE_10300_length_563_cov_5.251969_g7075_i0_summary.signalp5
- links/pep03-signalp/NODE_10302_length_563_cov_4.578740_g7077_i0_summary.signalp5
- links/pep03-signalp/NODE_10307_length_563_cov_3.228346_g7081_i0_summary.signalp5
- links/pep03-signalp/NODE_103099_length_165_cov_2.109091_g98749_i0_summary.signalp5
- links/pep03-signalp/NODE_10313_length_563_cov_1.887795_g7087_i0_summary.signalp5
- links/pep03-signalp/NODE_10321_length_393_cov_2.364780_g7429_i0_summary.signalp5
- links/pep03-signalp/NODE_10324_length_562_cov_6.854043_g7096_i0_summary.signalp5
- links/pep03-signalp/NODE_10328_length_562_cov_4.698225_g7100_i0_summary.signalp5
- links/pep03-signalp/NODE_10329_length_393_cov_1.937107_g7437_i0_summary.signalp5
- links/pep03-signalp/NODE_10346_length_561_cov_5.612648_g7115_i0_summary.signalp5
- links/pep03-signalp/NODE_10347_length_561_cov_5.521739_g7116_i0_summary.signalp5
- links/pep03-signalp/NODE_1034_length_1926_cov_10.969535_g181_i1_summary.signalp5
- links/pep03-signalp/NODE_10351_length_561_cov_4.239130_g7120_i0_summary.signalp5
- links/pep03-signalp/NODE_10358_length_561_cov_3.019763_g7126_i0_summary.signalp5
- links/pep03-signalp/NODE_10361_length_392_cov_3.104101_g7468_i0_summary.signalp5
- links/pep03-signalp/NODE_10364_length_392_cov_2.794953_g7471_i0_summary.signalp5
- links/pep03-signalp/NODE_10365_length_561_cov_2.276680_g7132_i0_summary.signalp5
- links/pep03-signalp/NODE_10369_length_392_cov_2.041009_g7476_i0_summary.signalp5
- links/pep03-signalp/NODE_103743_length_165_cov_0.890909_g99393_i0_summary.signalp5
- links/pep03-signalp/NODE_10379_length_392_cov_1.359621_g7486_i0_summary.signalp5
- links/pep03-signalp/NODE_10381_length_560_cov_6.481188_g7143_i0_summary.signalp5
- links/pep03-signalp/NODE_10383_length_392_cov_0.735016_g7490_i0_summary.signalp5
- links/pep03-signalp/NODE_10383_length_560_cov_6.158416_g2901_i3_summary.signalp5
- links/pep03-signalp/NODE_10387_length_560_cov_4.447525_g7148_i0_summary.signalp5
- links/pep03-signalp/NODE_10392_length_560_cov_2.877228_g7152_i0_summary.signalp5
- links/pep03-signalp/NODE_10393_length_560_cov_2.768317_g7153_i0_summary.signalp5
- links/pep03-signalp/NODE_10401_length_559_cov_17.392857_g1909_i3_summary.signalp5
- links/pep03-signalp/NODE_10402_length_391_cov_3.493671_g7508_i0_summary.signalp5
- links/pep03-signalp/NODE_10405_length_391_cov_3.262658_g7511_i0_summary.signalp5
- links/pep03-signalp/NODE_10405_length_559_cov_9.565476_g5900_i1_summary.signalp5
- links/pep03-signalp/NODE_10406_length_559_cov_9.123016_g7160_i0_summary.signalp5
- links/pep03-signalp/NODE_1040_length_1231_cov_409.410900_g0_i7_summary.signalp5
- links/pep03-signalp/NODE_10413_length_559_cov_5.714286_g7166_i0_summary.signalp5
- links/pep03-signalp/NODE_10414_length_391_cov_2.500000_g7520_i0_summary.signalp5
- links/pep03-signalp/NODE_10419_length_559_cov_3.613095_g7172_i0_summary.signalp5
- links/pep03-signalp/NODE_104213_length_165_cov_0.790909_g99863_i0_summary.signalp5
- links/pep03-signalp/NODE_10421_length_391_cov_2.325949_g7527_i0_summary.signalp5
- links/pep03-signalp/NODE_10421_length_559_cov_3.549603_g7174_i0_summary.signalp5
- links/pep03-signalp/NODE_10424_length_559_cov_3.150794_g5914_i3_summary.signalp5
- links/pep03-signalp/NODE_10426_length_559_cov_2.918651_g7178_i0_summary.signalp5
- links/pep03-signalp/NODE_10432_length_558_cov_92.504970_g7183_i0_summary.signalp5
- links/pep03-signalp/NODE_10440_length_558_cov_5.990060_g2535_i1_summary.signalp5
- links/pep03-signalp/NODE_10442_length_558_cov_4.868787_g7190_i0_summary.signalp5
- links/pep03-signalp/NODE_10444_length_391_cov_0.825949_g7550_i0_summary.signalp5
- links/pep03-signalp/NODE_10445_length_391_cov_0.382911_g7551_i0_summary.signalp5
- links/pep03-signalp/NODE_10450_length_558_cov_3.320080_g7197_i0_summary.signalp5
- links/pep03-signalp/NODE_10455_length_558_cov_2.769384_g7200_i0_summary.signalp5
- links/pep03-signalp/NODE_10461_length_558_cov_2.391650_g7205_i0_summary.signalp5
- links/pep03-signalp/NODE_10462_length_558_cov_2.304175_g7206_i0_summary.signalp5
- links/pep03-signalp/NODE_10466_length_557_cov_42.113546_g7210_i0_summary.signalp5
- links/pep03-signalp/NODE_104762_length_164_cov_1.559633_g100412_i0_summary.signalp5
- links/pep03-signalp/NODE_10476_length_557_cov_4.731076_g7219_i0_summary.signalp5
- links/pep03-signalp/NODE_10489_length_557_cov_2.982072_g7230_i0_summary.signalp5
- links/pep03-signalp/NODE_104917_length_163_cov_0.568182_g101936_i0_summary.signalp5
- links/pep03-signalp/NODE_10491_length_557_cov_2.703187_g7232_i0_summary.signalp5
- links/pep03-signalp/NODE_10492_length_557_cov_2.691235_g7233_i0_summary.signalp5
- links/pep03-signalp/NODE_10495_length_557_cov_1.964143_g7235_i0_summary.signalp5
- links/pep03-signalp/NODE_10497_length_557_cov_1.677291_g7237_i0_summary.signalp5
- links/pep03-signalp/NODE_10501_length_556_cov_38.556886_g7240_i0_summary.signalp5
- links/pep03-signalp/NODE_105034_length_163_cov_0.556818_g102053_i0_summary.signalp5
- links/pep03-signalp/NODE_10504_length_556_cov_10.828343_g4311_i2_summary.signalp5
- links/pep03-signalp/NODE_10509_length_556_cov_6.415170_g7243_i0_summary.signalp5
- links/pep03-signalp/NODE_1050_length_1917_cov_9.168099_g543_i0_summary.signalp5
- links/pep03-signalp/NODE_105134_length_163_cov_0.556818_g102153_i0_summary.signalp5
- links/pep03-signalp/NODE_10514_length_556_cov_4.940120_g7246_i0_summary.signalp5
- links/pep03-signalp/NODE_10517_length_556_cov_3.942116_g7248_i0_summary.signalp5
- links/pep03-signalp/NODE_1051_length_1229_cov_8.578856_g509_i0_summary.signalp5
- links/pep03-signalp/NODE_105211_length_164_cov_0.908257_g100861_i0_summary.signalp5
- links/pep03-signalp/NODE_10529_length_556_cov_2.377246_g7259_i0_summary.signalp5
- links/pep03-signalp/NODE_10532_length_389_cov_4.035032_g7632_i0_summary.signalp5
- links/pep03-signalp/NODE_10533_length_556_cov_1.762475_g7263_i0_summary.signalp5
- links/pep03-signalp/NODE_10536_length_389_cov_3.630573_g7636_i0_summary.signalp5
- links/pep03-signalp/NODE_10541_length_555_cov_7.194000_g7271_i0_summary.signalp5
- links/pep03-signalp/NODE_10542_length_389_cov_2.872611_g7642_i0_summary.signalp5
- links/pep03-signalp/NODE_10547_length_389_cov_2.550955_g7647_i0_summary.signalp5
- links/pep03-signalp/NODE_10551_length_389_cov_2.286624_g7651_i0_summary.signalp5
- links/pep03-signalp/NODE_10555_length_389_cov_1.993631_g7655_i0_summary.signalp5
- links/pep03-signalp/NODE_10556_length_555_cov_3.226000_g7284_i0_summary.signalp5
- links/pep03-signalp/NODE_10561_length_555_cov_2.474000_g7289_i0_summary.signalp5
- links/pep03-signalp/NODE_10563_length_555_cov_2.044000_g7291_i0_summary.signalp5
- links/pep03-signalp/NODE_10564_length_555_cov_2.016000_g7292_i0_summary.signalp5
- links/pep03-signalp/NODE_10569_length_389_cov_0.843949_g7669_i0_summary.signalp5
- links/pep03-signalp/NODE_10570_length_388_cov_11.111821_g7670_i0_summary.signalp5
- links/pep03-signalp/NODE_10574_length_554_cov_5.735471_g7297_i0_summary.signalp5
- links/pep03-signalp/NODE_10581_length_554_cov_3.733467_g7302_i0_summary.signalp5
- links/pep03-signalp/NODE_10582_length_388_cov_4.306709_g7680_i0_summary.signalp5
- links/pep03-signalp/NODE_10585_length_554_cov_3.434870_g7306_i0_summary.signalp5
- links/pep03-signalp/NODE_10589_length_554_cov_2.436874_g7310_i0_summary.signalp5
- links/pep03-signalp/NODE_10592_length_554_cov_1.885772_g7313_i0_summary.signalp5
- links/pep03-signalp/NODE_10597_length_553_cov_10.156627_g7318_i0_summary.signalp5
- links/pep03-signalp/NODE_10607_length_388_cov_1.760383_g7704_i0_summary.signalp5
- links/pep03-signalp/NODE_10609_length_553_cov_5.931727_g7326_i0_summary.signalp5
- links/pep03-signalp/NODE_10611_length_388_cov_1.376997_g7708_i0_summary.signalp5
- links/pep03-signalp/NODE_10613_length_388_cov_1.274760_g7710_i0_summary.signalp5
- links/pep03-signalp/NODE_10613_length_553_cov_3.771084_g7330_i0_summary.signalp5
- links/pep03-signalp/NODE_10615_length_388_cov_1.031949_g7712_i0_summary.signalp5
- links/pep03-signalp/NODE_10617_length_553_cov_3.395582_g7332_i0_summary.signalp5
- links/pep03-signalp/NODE_1061_length_1910_cov_6.176280_g552_i0_summary.signalp5
- links/pep03-signalp/NODE_10622_length_553_cov_2.907631_g7337_i0_summary.signalp5
- links/pep03-signalp/NODE_10623_length_387_cov_5.987179_g7720_i0_summary.signalp5
- links/pep03-signalp/NODE_10624_length_553_cov_2.542169_g7339_i0_summary.signalp5
- links/pep03-signalp/NODE_10627_length_553_cov_1.989960_g7342_i0_summary.signalp5
- links/pep03-signalp/NODE_10635_length_552_cov_9.617706_g7349_i0_summary.signalp5
- links/pep03-signalp/NODE_10636_length_552_cov_7.814889_g7350_i0_summary.signalp5
- links/pep03-signalp/NODE_106380_length_163_cov_1.287037_g102030_i0_summary.signalp5
- links/pep03-signalp/NODE_10648_length_552_cov_1.891348_g7362_i0_summary.signalp5
- links/pep03-signalp/NODE_10651_length_552_cov_1.527163_g7365_i0_summary.signalp5
- links/pep03-signalp/NODE_10652_length_387_cov_0.762821_g7748_i0_summary.signalp5
- links/pep03-signalp/NODE_10653_length_551_cov_56.618952_g7367_i0_summary.signalp5
- links/pep03-signalp/NODE_10657_length_551_cov_8.645161_g6637_i1_summary.signalp5
- links/pep03-signalp/NODE_10658_length_551_cov_7.330645_g6439_i4_summary.signalp5
- links/pep03-signalp/NODE_10660_length_551_cov_7.165323_g7369_i0_summary.signalp5
- links/pep03-signalp/NODE_10664_length_551_cov_4.778226_g7371_i0_summary.signalp5
- links/pep03-signalp/NODE_10670_length_551_cov_3.794355_g7375_i0_summary.signalp5
- links/pep03-signalp/NODE_10671_length_551_cov_3.788306_g7376_i0_summary.signalp5
- links/pep03-signalp/NODE_106769_length_162_cov_0.574713_g103788_i0_summary.signalp5
- links/pep03-signalp/NODE_10676_length_551_cov_3.118952_g7379_i1_summary.signalp5
- links/pep03-signalp/NODE_10678_length_551_cov_2.987903_g6559_i1_summary.signalp5
- links/pep03-signalp/NODE_10686_length_551_cov_2.098790_g7387_i0_summary.signalp5
- links/pep03-signalp/NODE_10691_length_386_cov_1.948553_g7785_i0_summary.signalp5
- links/pep03-signalp/NODE_1069_length_1217_cov_8.272329_g519_i0_summary.signalp5
- links/pep03-signalp/NODE_107004_length_162_cov_0.563218_g104023_i0_summary.signalp5
- links/pep03-signalp/NODE_10701_length_386_cov_1.491961_g7795_i0_summary.signalp5
- links/pep03-signalp/NODE_107046_length_162_cov_0.563218_g104065_i0_summary.signalp5
- links/pep03-signalp/NODE_10704_length_386_cov_0.977492_g7798_i0_summary.signalp5
- links/pep03-signalp/NODE_1070_length_1217_cov_6.161996_g520_i0_summary.signalp5
- links/pep03-signalp/NODE_10725_length_549_cov_4.299595_g7418_i0_summary.signalp5
- links/pep03-signalp/NODE_10727_length_549_cov_4.257085_g7420_i0_summary.signalp5
- links/pep03-signalp/NODE_10733_length_549_cov_3.042510_g7426_i0_summary.signalp5
- links/pep03-signalp/NODE_10735_length_549_cov_2.854251_g7428_i0_summary.signalp5
- links/pep03-signalp/NODE_107381_length_163_cov_0.777778_g103031_i0_summary.signalp5
- links/pep03-signalp/NODE_10739_length_549_cov_2.309717_g7156_i1_summary.signalp5
- links/pep03-signalp/NODE_10742_length_549_cov_1.443320_g7434_i0_summary.signalp5
- links/pep03-signalp/NODE_10743_length_548_cov_58.888438_g7435_i0_summary.signalp5
- links/pep03-signalp/NODE_10749_length_548_cov_5.713996_g7441_i0_summary.signalp5
- links/pep03-signalp/NODE_10755_length_548_cov_4.058824_g7446_i0_summary.signalp5
- links/pep03-signalp/NODE_10757_length_548_cov_3.551724_g7448_i0_summary.signalp5
- links/pep03-signalp/NODE_107594_length_162_cov_0.505747_g104613_i0_summary.signalp5
- links/pep03-signalp/NODE_10760_length_548_cov_2.849899_g7451_i0_summary.signalp5
- links/pep03-signalp/NODE_10763_length_385_cov_1.103226_g7856_i0_summary.signalp5
- links/pep03-signalp/NODE_10764_length_385_cov_1.045161_g7857_i0_summary.signalp5
- links/pep03-signalp/NODE_10772_length_547_cov_7.000000_g7463_i0_summary.signalp5
- links/pep03-signalp/NODE_10775_length_547_cov_6.231707_g7466_i0_summary.signalp5
- links/pep03-signalp/NODE_10776_length_384_cov_5.032362_g7869_i0_summary.signalp5
- links/pep03-signalp/NODE_10778_length_547_cov_5.983740_g7469_i0_summary.signalp5
- links/pep03-signalp/NODE_1077_length_1895_cov_11.675000_g352_i2_summary.signalp5
- links/pep03-signalp/NODE_10780_length_384_cov_4.566343_g7872_i0_summary.signalp5
- links/pep03-signalp/NODE_10780_length_547_cov_4.453252_g7470_i0_summary.signalp5
- links/pep03-signalp/NODE_10786_length_547_cov_3.575203_g7476_i0_summary.signalp5
- links/pep03-signalp/NODE_10788_length_547_cov_3.323171_g7478_i0_summary.signalp5
- links/pep03-signalp/NODE_1078_length_1895_cov_8.055978_g565_i0_summary.signalp5
- links/pep03-signalp/NODE_10791_length_547_cov_2.733740_g7481_i0_summary.signalp5
- links/pep03-signalp/NODE_10796_length_547_cov_2.225610_g7486_i0_summary.signalp5
- links/pep03-signalp/NODE_10798_length_547_cov_1.817073_g7488_i0_summary.signalp5
- links/pep03-signalp/NODE_10800_length_546_cov_110.822811_g7490_i0_summary.signalp5
- links/pep03-signalp/NODE_1080_length_1214_cov_139.746269_g525_i0_summary.signalp5
- links/pep03-signalp/NODE_1080_length_1894_cov_16.057096_g567_i0_summary.signalp5
- links/pep03-signalp/NODE_108121_length_160_cov_1.152941_g105140_i0_summary.signalp5
- links/pep03-signalp/NODE_10813_length_384_cov_1.886731_g7905_i0_summary.signalp5
- links/pep03-signalp/NODE_10818_length_384_cov_1.495146_g7910_i0_summary.signalp5
- links/pep03-signalp/NODE_10819_length_546_cov_6.158859_g7502_i0_summary.signalp5
- links/pep03-signalp/NODE_10824_length_546_cov_4.816701_g6321_i3_summary.signalp5
- links/pep03-signalp/NODE_10830_length_546_cov_3.478615_g7510_i1_summary.signalp5
- links/pep03-signalp/NODE_10838_length_546_cov_1.743381_g7516_i0_summary.signalp5
- links/pep03-signalp/NODE_10839_length_546_cov_1.615071_g7517_i0_summary.signalp5
- links/pep03-signalp/NODE_1083_length_1214_cov_7.267779_g526_i1_summary.signalp5
- links/pep03-signalp/NODE_10844_length_383_cov_3.672078_g7934_i0_summary.signalp5
- links/pep03-signalp/NODE_1084_length_1212_cov_5.021108_g527_i0_summary.signalp5
- links/pep03-signalp/NODE_10855_length_545_cov_5.065306_g7527_i0_summary.signalp5
- links/pep03-signalp/NODE_10856_length_545_cov_5.040816_g7528_i0_summary.signalp5
- links/pep03-signalp/NODE_10868_length_545_cov_3.251020_g7534_i0_summary.signalp5
- links/pep03-signalp/NODE_10875_length_383_cov_0.701299_g7964_i0_summary.signalp5
- links/pep03-signalp/NODE_10877_length_545_cov_2.291837_g7543_i0_summary.signalp5
- links/pep03-signalp/NODE_10879_length_545_cov_2.071429_g7545_i0_summary.signalp5
- links/pep03-signalp/NODE_10880_length_545_cov_1.963265_g7546_i0_summary.signalp5
- links/pep03-signalp/NODE_10887_length_382_cov_4.667752_g7975_i0_summary.signalp5
- links/pep03-signalp/NODE_10892_length_544_cov_5.030675_g7556_i0_summary.signalp5
- links/pep03-signalp/NODE_108977_length_155_cov_2.912500_g105996_i0_summary.signalp5
[truncated: 9,700 more entries]
