# Supplementary material for: Salivary and Intestinal Transcriptomes Reveal Differential Gene Expression in Starving, Fed and Trypanosoma cruzi-Infected Rhodnius neglectus
Source: Front Cell Infect Microbiol. 2021 Dec 17;11:773357. doi: 10.3389/fcimb.2021.773357 (PMC8722679; doi:10.3389/fcimb.2021.773357)
Supplement: Supplementary file 3 [file DataSheet_3.zip › links/pep03-signalp/NODE_10002_length_400_cov_2.255385_g7127_i0_summary.signalp5]

# SignalP-5.0	Organism: euk	Timestamp: 20201218202646
# ID	Prediction	SP(Sec/SPI)	OTHER	CS Position
NODE_10002_length_400_cov_2.255385_g7127_i0.p	SP(Sec/SPI)	0.940878	0.059122	CS pos: 21-22. VLS-NQ. Pr: 0.8692
