# Supplementary material for: Salivary and Intestinal Transcriptomes Reveal Differential Gene Expression in Starving, Fed and Trypanosoma cruzi-Infected Rhodnius neglectus
Source: Front Cell Infect Microbiol. 2021 Dec 17;11:773357. doi: 10.3389/fcimb.2021.773357 (PMC8722679; doi:10.3389/fcimb.2021.773357)
Supplement: Supplementary file 3 [file DataSheet_3.zip › links/pep03-signalp/NODE_10445_length_391_cov_0.382911_g7551_i0_summary.signalp5]

# SignalP-5.0	Organism: euk	Timestamp: 20201218203323
# ID	Prediction	SP(Sec/SPI)	OTHER	CS Position
NODE_10445_length_391_cov_0.382911_g7551_i0.p	OTHER	0.003519	0.996481	
NODE_10445_length_391_cov_0.382911_g7551_i0.p	OTHER	0.077626	0.922374	
NODE_10445_length_391_cov_0.382911_g7551_i0.p	OTHER	0.003691	0.996309	
NODE_10445_length_391_cov_0.382911_g7551_i0.p	OTHER	0.011033	0.988967	
