# Supplementary material for: Salivary and Intestinal Transcriptomes Reveal Differential Gene Expression in Starving, Fed and Trypanosoma cruzi-Infected Rhodnius neglectus
Source: Front Cell Infect Microbiol. 2021 Dec 17;11:773357. doi: 10.3389/fcimb.2021.773357 (PMC8722679; doi:10.3389/fcimb.2021.773357)
Supplement: Supplementary file 3 [file DataSheet_3.zip › links/pep03-signalp/NODE_105034_length_163_cov_0.556818_g102053_i0_summary.signalp5]

# SignalP-5.0	Organism: euk	Timestamp: 20201218203404
# ID	Prediction	SP(Sec/SPI)	OTHER	CS Position
NODE_105034_length_163_cov_0.556818_g102053_i0.p	OTHER	0.006649	0.993351	
