# Supplementary material for: Salivary and Intestinal Transcriptomes Reveal Differential Gene Expression in Starving, Fed and Trypanosoma cruzi-Infected Rhodnius neglectus
Source: Front Cell Infect Microbiol. 2021 Dec 17;11:773357. doi: 10.3389/fcimb.2021.773357 (PMC8722679; doi:10.3389/fcimb.2021.773357)
Supplement: Supplementary file 4 [file DataSheet_4.zip › links/pep03-targetp/J310445_summary.targetp2]

# TargetP-2.0	Organism: Non-Plant	Timestamp: 20210125040303
# ID	Prediction	noTP	SP	mTP	CS Position
J310445.p	SP	0.269839	0.727859	0.002302	CS pos: 21-22. FLA-IH. Pr: 0.5671
J310445.p	noTP	0.919675	0.032619	0.047706	
J310445.p	noTP	0.501246	0.478164	0.020590	
J310445.p	SP	0.230393	0.702321	0.067287	CS pos: 25-26. VAS-NE. Pr: 0.8205
