# Supplementary material for: Salivary and Intestinal Transcriptomes Reveal Differential Gene Expression in Starving, Fed and Trypanosoma cruzi-Infected Rhodnius neglectus
Source: Front Cell Infect Microbiol. 2021 Dec 17;11:773357. doi: 10.3389/fcimb.2021.773357 (PMC8722679; doi:10.3389/fcimb.2021.773357)
Supplement: Supplementary file 4 [file DataSheet_4.zip › links/pep03-targetp/NODE_10003_length_400_cov_2.218462_g7128_i0_summary.targetp2]

# TargetP-2.0	Organism: Non-Plant	Timestamp: 20210125040417
# ID	Prediction	noTP	SP	mTP	CS Position
NODE_10003_length_400_cov_2.218462_g7128_i0.p	noTP	0.769292	0.000294	0.230414	
NODE_10003_length_400_cov_2.218462_g7128_i0.p	noTP	0.972094	0.026245	0.001662	
