# Supplementary material for: Salivary and Intestinal Transcriptomes Reveal Differential Gene Expression in Starving, Fed and Trypanosoma cruzi-Infected Rhodnius neglectus
Source: Front Cell Infect Microbiol. 2021 Dec 17;11:773357. doi: 10.3389/fcimb.2021.773357 (PMC8722679; doi:10.3389/fcimb.2021.773357)
Supplement: Supplementary file 4 [file DataSheet_4.zip › links/pep03-targetp/NODE_10044_length_399_cov_2.169753_g7166_i0_summary.targetp2]

# TargetP-2.0	Organism: Non-Plant	Timestamp: 20210125040704
# ID	Prediction	noTP	SP	mTP	CS Position
NODE_10044_length_399_cov_2.169753_g7166_i0.p	mTP	0.047199	0.000287	0.952515	CS pos: 53-54. RTF-AS. Pr: 0.5498
