# Supplementary material for: Salivary and Intestinal Transcriptomes Reveal Differential Gene Expression in Starving, Fed and Trypanosoma cruzi-Infected Rhodnius neglectus
Source: Front Cell Infect Microbiol. 2021 Dec 17;11:773357. doi: 10.3389/fcimb.2021.773357 (PMC8722679; doi:10.3389/fcimb.2021.773357)
Supplement: Supplementary file 4 [file DataSheet_4.zip › links/pep03-targetp/NODE_10058_length_399_cov_1.145062_g7180_i0_summary.targetp2]

# TargetP-2.0	Organism: Non-Plant	Timestamp: 20210125040838
# ID	Prediction	noTP	SP	mTP	CS Position
NODE_10058_length_399_cov_1.145062_g7180_i0.p	mTP	0.437608	0.005224	0.557168	CS pos: 13-14. TRL-QA. Pr: 0.1810
