# Supplementary material for: Salivary and Intestinal Transcriptomes Reveal Differential Gene Expression in Starving, Fed and Trypanosoma cruzi-Infected Rhodnius neglectus
Source: Front Cell Infect Microbiol. 2021 Dec 17;11:773357. doi: 10.3389/fcimb.2021.773357 (PMC8722679; doi:10.3389/fcimb.2021.773357)
Supplement: Supplementary file 4 [file DataSheet_4.zip › links/pep03-targetp/NODE_10201_length_567_cov_2.462891_g6997_i0_summary.targetp2]

# TargetP-2.0	Organism: Non-Plant	Timestamp: 20210125041739
# ID	Prediction	noTP	SP	mTP	CS Position
NODE_10201_length_567_cov_2.462891_g6997_i0.p	noTP	0.971352	0.000034	0.028614	
