# Supplementary material for: Salivary and Intestinal Transcriptomes Reveal Differential Gene Expression in Starving, Fed and Trypanosoma cruzi-Infected Rhodnius neglectus
Source: Front Cell Infect Microbiol. 2021 Dec 17;11:773357. doi: 10.3389/fcimb.2021.773357 (PMC8722679; doi:10.3389/fcimb.2021.773357)
Supplement: Supplementary file 4 [file DataSheet_4.zip › links/pep03-targetp/NODE_102335_length_164_cov_0.640449_g99354_i0_summary.targetp2]

# TargetP-2.0	Organism: Non-Plant	Timestamp: 20210125041923
# ID	Prediction	noTP	SP	mTP	CS Position
NODE_102335_length_164_cov_0.640449_g99354_i0.p	SP	0.000127	0.991261	0.008612	CS pos: 21-22. VIC-RG. Pr: 0.5882
