# Supplementary material for: Salivary and Intestinal Transcriptomes Reveal Differential Gene Expression in Starving, Fed and Trypanosoma cruzi-Infected Rhodnius neglectus
Source: Front Cell Infect Microbiol. 2021 Dec 17;11:773357. doi: 10.3389/fcimb.2021.773357 (PMC8722679; doi:10.3389/fcimb.2021.773357)
Supplement: Supplementary file 4 [file DataSheet_4.zip › links/pep03-targetp/NODE_1023_length_1937_cov_30.467588_g533_i0_summary.targetp2]

# TargetP-2.0	Organism: Non-Plant	Timestamp: 20210125042015
# ID	Prediction	noTP	SP	mTP	CS Position
NODE_1023_length_1937_cov_30.467588_g533_i0.p	SP	0.193352	0.791414	0.015234	CS pos: 33-34. CSS-AS. Pr: 0.4293
