# Supplementary material for: Salivary and Intestinal Transcriptomes Reveal Differential Gene Expression in Starving, Fed and Trypanosoma cruzi-Infected Rhodnius neglectus
Source: Front Cell Infect Microbiol. 2021 Dec 17;11:773357. doi: 10.3389/fcimb.2021.773357 (PMC8722679; doi:10.3389/fcimb.2021.773357)
Supplement: Supplementary file 4 [file DataSheet_4.zip › links/pep03-targetp/NODE_10381_length_560_cov_6.481188_g7143_i0_summary.targetp2]

# TargetP-2.0	Organism: Non-Plant	Timestamp: 20210125042820
# ID	Prediction	noTP	SP	mTP	CS Position
NODE_10381_length_560_cov_6.481188_g7143_i0.p	noTP	0.551132	0.000479	0.448389	
NODE_10381_length_560_cov_6.481188_g7143_i0.p	SP	0.310440	0.681147	0.008413	CS pos: 31-32. VSG-DC. Pr: 0.8349
NODE_10381_length_560_cov_6.481188_g7143_i0.p	noTP	0.968277	0.029072	0.002651	
