# Supplementary material for: Salivary and Intestinal Transcriptomes Reveal Differential Gene Expression in Starving, Fed and Trypanosoma cruzi-Infected Rhodnius neglectus
Source: Front Cell Infect Microbiol. 2021 Dec 17;11:773357. doi: 10.3389/fcimb.2021.773357 (PMC8722679; doi:10.3389/fcimb.2021.773357)
Supplement: Supplementary file 4 [file DataSheet_4.zip › links/pep03-targetp/NODE_10445_length_391_cov_0.382911_g7551_i0_summary.targetp2]

# TargetP-2.0	Organism: Non-Plant	Timestamp: 20210125043328
# ID	Prediction	noTP	SP	mTP	CS Position
NODE_10445_length_391_cov_0.382911_g7551_i0.p	mTP	0.316610	0.021923	0.661467	CS pos: 23-24. RRS-LG. Pr: 0.2715
NODE_10445_length_391_cov_0.382911_g7551_i0.p	SP	0.251604	0.599257	0.149139	CS pos: 7-8. ASG-LR. Pr: 0.2800
NODE_10445_length_391_cov_0.382911_g7551_i0.p	noTP	0.999069	0.000462	0.000469	
NODE_10445_length_391_cov_0.382911_g7551_i0.p	noTP	0.453768	0.269923	0.276309	
