# Supplementary material for: Salivary and Intestinal Transcriptomes Reveal Differential Gene Expression in Starving, Fed and Trypanosoma cruzi-Infected Rhodnius neglectus
Source: Front Cell Infect Microbiol. 2021 Dec 17;11:773357. doi: 10.3389/fcimb.2021.773357 (PMC8722679; doi:10.3389/fcimb.2021.773357)
Supplement: Supplementary file 4 [file DataSheet_4.zip › links/pep03-targetp/NODE_10504_length_556_cov_10.828343_g4311_i2_summary.targetp2]

# TargetP-2.0	Organism: Non-Plant	Timestamp: 20210125043705
# ID	Prediction	noTP	SP	mTP	CS Position
NODE_10504_length_556_cov_10.828343_g4311_i2.p	noTP	0.999986	0.000000	0.000014	
