# Supplementary material for: Salivary and Intestinal Transcriptomes Reveal Differential Gene Expression in Starving, Fed and Trypanosoma cruzi-Infected Rhodnius neglectus
Source: Front Cell Infect Microbiol. 2021 Dec 17;11:773357. doi: 10.3389/fcimb.2021.773357 (PMC8722679; doi:10.3389/fcimb.2021.773357)
Supplement: Supplementary file 4 [file DataSheet_4.zip › links/pep03-targetp/NODE_10541_length_555_cov_7.194000_g7271_i0_summary.targetp2]

# TargetP-2.0	Organism: Non-Plant	Timestamp: 20210125043939
# ID	Prediction	noTP	SP	mTP	CS Position
NODE_10541_length_555_cov_7.194000_g7271_i0.p	SP	0.000425	0.999568	0.000007	CS pos: 20-21. TFA-AA. Pr: 0.7807
