# Supplementary material for: Salivary and Intestinal Transcriptomes Reveal Differential Gene Expression in Starving, Fed and Trypanosoma cruzi-Infected Rhodnius neglectus
Source: Front Cell Infect Microbiol. 2021 Dec 17;11:773357. doi: 10.3389/fcimb.2021.773357 (PMC8722679; doi:10.3389/fcimb.2021.773357)
Supplement: Supplementary file 5 [file DataSheet_5.zip › links/TABLE02/J305350-TABLE02.txt]

>J305350


==> XP_014275335.1 ensconsin isoform X4 [Halyomorpha halys]
Length = 881

 Score = 79.3 bits (194),  Expect = 2.5e-15
 Identities = 84/101 (83%), Positives = 89/101 (88%), Gaps = 1/101 (0%)
 Frame = 1

Query:  70  ENGNTELPDTEMTSSMIAKIRITTEEEAKAALAERRRLAREQAEREXXXXXXXXXAXRLA 249
            ENGN EL + +MT+SMIAKIRITTEEEAKAALAERRRLAREQAE  XXXXXXXXX X LA
Sbjct: 601  ENGN-ELAEADMTASMIAKIRITTEEEAKAALAERRRLAREQAEXXXXXXXXXXXXXXLA 659

Query: 250  EXXXXXXXXXXXXXXXXXXLRLLEEARVAEELRLKQAIEVV 372
            EXXXX XXXXXXXXXXXXXLRLL  AR +EELRL+QAIE V
Sbjct: 660  EXXXXRXXXXXXXXXXXXXLRLLXXARRSEELRLQQAIEEV 700

==> XP_014275341.1 ensconsin isoform X9 [Halyomorpha halys]
Length = 817

 Score = 79.3 bits (194),  Expect = 2.5e-15
 Identities = 84/101 (83%), Positives = 89/101 (88%), Gaps = 1/101 (0%)
 Frame = 1

Query:  70  ENGNTELPDTEMTSSMIAKIRITTEEEAKAALAERRRLAREQAEREXXXXXXXXXAXRLA 249
            ENGN EL + +MT+SMIAKIRITTEEEAKAALAERRRLAREQAE  XXXXXXXXX X LA
Sbjct: 537  ENGN-ELAEADMTASMIAKIRITTEEEAKAALAERRRLAREQAEXXXXXXXXXXXXXXLA 595

Query: 250  EXXXXXXXXXXXXXXXXXXLRLLEEARVAEELRLKQAIEVV 372
            EXXXX XXXXXXXXXXXXXLRLL  AR +EELRL+QAIE V
Sbjct: 596  EXXXXRXXXXXXXXXXXXXLRLLXXARRSEELRLQQAIEEV 636
