# Supplementary material for: Salivary and Intestinal Transcriptomes Reveal Differential Gene Expression in Starving, Fed and Trypanosoma cruzi-Infected Rhodnius neglectus
Source: Front Cell Infect Microbiol. 2021 Dec 17;11:773357. doi: 10.3389/fcimb.2021.773357 (PMC8722679; doi:10.3389/fcimb.2021.773357)
Supplement: Supplementary file 5 [file DataSheet_5.zip › links/TABLE02/J305499-TABLE02.txt]

>J305499


==> KAE9432839.1 hypothetical protein GE061_21191 [Apolygus lucorum]
Length = 260

 Score = 151.4 bits (381),  Expect = 1.0e-36
 Identities = 69/103 (66%), Positives = 86/103 (83%), Gaps = 1/103 (0%)
 Frame = 2

Query: 608  SETDVADTPPEYRSGCFVVLKTDFDNNKGDYPLWKIDGKSLLQKYDRYKNKGKDFFYKST 787
            SE D ADTP E+RSGCFVVLK+D DN + DYP+WKIDGKSLLQK+DR+KN+ +  F K T
Sbjct: 138  SEGDAADTPAEFRSGCFVVLKSDIDNGEEDYPVWKIDGKSLLQKFDRFKNEEETLF-KGT 196

Query: 788  TIYAGWSKAVVDTYYPIKVESVKIGGQENAVRFDPAQIKPKEK 916
            TIYAGWSK VVDTYYPIK+E  ++ G ++AV+FDP+QIK K++
Sbjct: 197  TIYAGWSKTVVDTYYPIKIEYKRVEGVDSAVKFDPSQIKKKDE 239
