# Supplementary material for: Salivary and Intestinal Transcriptomes Reveal Differential Gene Expression in Starving, Fed and Trypanosoma cruzi-Infected Rhodnius neglectus
Source: Front Cell Infect Microbiol. 2021 Dec 17;11:773357. doi: 10.3389/fcimb.2021.773357 (PMC8722679; doi:10.3389/fcimb.2021.773357)
Supplement: Supplementary file 5 [file DataSheet_5.zip › links/TABLE02/J306073-TABLE02.txt]

>J306073


==> XP_014275985.1 pyruvate dehydrogenase (acetyl-transferring) kinase, mitochondrial isoform X3 [Halyomorpha halys]
Length = 396

 Score = 276.6 bits (706),  Expect = 1.6e-74
 Identities = 135/200 (67%), Positives = 153/200 (76%), Gaps = 28/200 (14%)
 Frame = 1

Query:   1  EHNNNEDGSIRIVYVPSHLYHMLFELFKNSMRAVMENHADNYPPIEVVIVKGKEDVCIKV 180
            +  N   G I+ VYVPSHLYH+LFELFKNSMRAVME+H+DNYPPI V+IVKGKED+CIK 
Sbjct: 221  QEQNGSGGPIQFVYVPSHLYHILFELFKNSMRAVMEHHSDNYPPINVIIVKGKEDICIK- 279

Query: 181  S*FFSVFLLSFTNYYNIVN*FFLI*VSDKGGGIPRCQTDQLFQYMYSTAPQPSKSDIHTV 360
                                     VSD+GGGIPR QTD LF YMYSTAPQPSKSD+ TV
Sbjct: 280  -------------------------VSDRGGGIPRSQTDLLFHYMYSTAPQPSKSDMGTV 314

Query: 361  PLAGYGYGLPISRLYARYFHGELNLLCCDGLGTDAIIYLKALSNEANEVLPIFNKSSTKF 540
            PLAGYGYGLPISRLYARYFHG+L+LL CDG GTDAII++KALSNEANE+LPIFNK+STKF
Sbjct: 315  PLAGYGYGLPISRLYARYFHGDLSLLSCDGYGTDAIIFMKALSNEANELLPIFNKTSTKF 374

Query: 541  YRTTVPVGDWST--NTGIIG 594
            YRT +  GDWST  N  ++G
Sbjct: 375  YRTPISTGDWSTQSNAMVVG 394

==> XP_018562888.1 pyruvate dehydrogenase (acetyl-transferring) kinase, mitochondrial isoform X2 [Anoplophora glabripennis]
Length = 424

 Score = 275.4 bits (703),  Expect = 3.6e-74
 Identities = 141/225 (62%), Positives = 161/225 (71%), Gaps = 32/225 (14%)
 Frame = 1

Query:   1  EHNN-NEDGSIRIVYVPSHLYHMLFELFKNSMRAVMENHA--DNYPPIEVVIVKGKEDVC 171
            +HN   E+ +I IVYVPSHLYHMLFELFKNSMRAVME H   D YPPI V + KGKEDVC
Sbjct: 225  QHNQLEEEKNINIVYVPSHLYHMLFELFKNSMRAVMEYHCSLDQYPPITVTVAKGKEDVC 284

Query: 172  IKVS*FFSVFLLSFTNYYNIVN*FFLI*VSDKGGGIPRCQTDQLFQYMYSTAPQPSKSDI 351
            +K                          +SD+GGGIPR  TDQLF+YMYSTAPQPSKSD 
Sbjct: 285  LK--------------------------MSDRGGGIPRSTTDQLFKYMYSTAPQPSKSDA 318

Query: 352  HTVPLAGYGYGLPISRLYARYFHGELNLLCCDGLGTDAIIYLKALSNEANEVLPIFNKSS 531
            HTVPLAGYGYGLPISRLYARYFHG+L LL C+G GTDA+IY+KALSNEANE+LPIFNK++
Sbjct: 319  HTVPLAGYGYGLPISRLYARYFHGDLVLLSCEGHGTDAVIYMKALSNEANELLPIFNKTT 378

Query: 532  TKFYRTTVPVGDWSTNTGIIGSRQISTLKAPYGLIN*KEICKENI 666
             KFYRT VP GDWS     IG RQIST    + L    + C+E++
Sbjct: 379  WKFYRTAVPTGDWSNQAANIGDRQISTKVKNHQL---PQSCEESM 420

==> XP_014240477.1 pyruvate dehydrogenase (acetyl-transferring) kinase, mitochondrial [Cimex lectularius]
Length = 402

 Score = 263.8 bits (673),  Expect = 1.1e-70
 Identities = 136/209 (65%), Positives = 157/209 (75%), Gaps = 29/209 (13%)
 Frame = 1

Query:   1  EHNNNE-DGSIRIVYVPSHLYHMLFELFKNSMRAVMENHADNYPPIEVVIVKGKEDVCIK 177
            EH+  E    I+IVYVPSHLYHMLFELFKNSMRAVME H +N+PPIEV +V+G+ED+CIK
Sbjct: 220  EHDELEKQERIKIVYVPSHLYHMLFELFKNSMRAVMEYHKENFPPIEVTVVRGREDICIK 279

Query: 178  VS*FFSVFLLSFTNYYNIVN*FFLI*VSDKGGGIPRCQTDQLFQYMYSTAPQP-SKSDIH 354
                                      +SD+GGGIPR Q DQLFQYM+STAP+P S+SD+H
Sbjct: 280  --------------------------MSDQGGGIPRSQIDQLFQYMFSTAPKPNSQSDLH 313

Query: 355  TVPLAGYGYGLPISRLYARYFHGELNLLCCDGLGTDAIIYLKALSNEANEVLPIFNKSST 534
            TVPLAGYGYGLPISRLYARYFHG+L LL CDG GTDAIIY+KALSNEANEVLPIFNK ST
Sbjct: 314  TVPLAGYGYGLPISRLYARYFHGDLCLLSCDGFGTDAIIYMKALSNEANEVLPIFNKMST 373

Query: 535  KFYRTTVPVGDWSTNTGIIGSRQISTLKA 621
            KFYR   P GDWS++  I  SR +S+ K+
Sbjct: 374  KFYRNFTPPGDWSSSV-ISISRNMSSGKS 401
