# Supplementary material for: Salivary and Intestinal Transcriptomes Reveal Differential Gene Expression in Starving, Fed and Trypanosoma cruzi-Infected Rhodnius neglectus
Source: Front Cell Infect Microbiol. 2021 Dec 17;11:773357. doi: 10.3389/fcimb.2021.773357 (PMC8722679; doi:10.3389/fcimb.2021.773357)
Supplement: Supplementary file 5 [file DataSheet_5.zip › links/TABLE02/J306938-TABLE02.txt]

>J306938


==> MER0687394 - family C13 unassigned peptidases (Rhodnius prolixus) [C13.UPW]#C13#{peptidase unit: 30-284}~source R4FJQ6~
Length = 447

 Score = 305.4 bits (781),  Expect = 3.2e-83
 Identities = 149/180 (82%), Positives = 153/180 (85%), Gaps = 22/180 (12%)
 Frame = 2

Query: 254  MCSLQLLGGFILILAVTTYGFPSKPSSGKIWAFLVAGSDGYGNYRHQVGNLL*FFSHYNV 433
            M SLQLLGGFILIL V+TYGFPSKPSSGKIWAFLVAGSDGY NYRH              
Sbjct:   1  MYSLQLLGGFILILVVSTYGFPSKPSSGKIWAFLVAGSDGYYNYRH-------------- 46

Query: 434  TENNIIFFQADVCHAYQILHSNGIPDENIIVMMADDIANNTENPTPGVIINAPGGKDVYH 613
                    QADVCHAYQILHSNGIPDENIIVMMADDIA N+ENPTPGVIIN+PGGKDVYH
Sbjct:  47  --------QADVCHAYQILHSNGIPDENIIVMMADDIAYNSENPTPGVIINSPGGKDVYH 98

Query: 614  GVPKDYTGKNVNPHTFLHVLTGNKSAVLGVGSGRVIESGPNDHIFVNFVDHGGPGVLCFP 793
            GVPKDYTGKNVNP TFLHVLTGNKSAVLG+GSGRVIESGPNDHIFVNFVDHGGPGVLCFP
Sbjct:  99  GVPKDYTGKNVNPQTFLHVLTGNKSAVLGIGSGRVIESGPNDHIFVNFVDHGGPGVLCFP 158

==> MER0690442 - family C13 unassigned peptidases (Rhodnius prolixus) [C13.UPW]#C13#{peptidase unit: 31-283}~source THY84~
Length = 445

 Score = 298.1 bits (762),  Expect = 5.1e-81
 Identities = 145/180 (80%), Positives = 150/180 (83%), Gaps = 22/180 (12%)
 Frame = 2

Query: 254  MCSLQLLGGFILILAVTTYGFPSKPSSGKIWAFLVAGSDGYGNYRHQVGNLL*FFSHYNV 433
            M SLQLLG FILIL V+TYGFPSKP  GKIWAFLVAGSDGYGNYRH              
Sbjct:   1  MYSLQLLGCFILILVVSTYGFPSKPGGGKIWAFLVAGSDGYGNYRH-------------- 46

Query: 434  TENNIIFFQADVCHAYQILHSNGIPDENIIVMMADDIANNTENPTPGVIINAPGGKDVYH 613
                    QADVCHAYQILHSNGIPDENIIVMMADDIA N++NPTPGVIIN+PGGKDVYH
Sbjct:  47  --------QADVCHAYQILHSNGIPDENIIVMMADDIAYNSQNPTPGVIINSPGGKDVYH 98

Query: 614  GVPKDYTGKNVNPHTFLHVLTGNKSAVLGVGSGRVIESGPNDHIFVNFVDHGGPGVLCFP 793
            GVPKDYTGKNVNP TFLHVLTGNKSAVLG+GSGRVIES PNDHIFVNFVDHGGPGVLCFP
Sbjct:  99  GVPKDYTGKNVNPQTFLHVLTGNKSAVLGIGSGRVIESEPNDHIFVNFVDHGGPGVLCFP 158
