# Supplementary material for: Salivary and Intestinal Transcriptomes Reveal Differential Gene Expression in Starving, Fed and Trypanosoma cruzi-Infected Rhodnius neglectus
Source: Front Cell Infect Microbiol. 2021 Dec 17;11:773357. doi: 10.3389/fcimb.2021.773357 (PMC8722679; doi:10.3389/fcimb.2021.773357)
Supplement: Supplementary file 5 [file DataSheet_5.zip › links/TABLE02/J307770-TABLE02.txt]

>J307770


==> AHC05801.1 NADH dehydrogenase subunit 4, partial (mitochondrion) [Rhodnius cf. robustus SD-2013]
Length = 199

 Score = 126.3 bits (316),  Expect = 1.8e-29
 Identities = 66/80 (82%), Positives = 73/80 (91%), Gaps = 0/80 (0%)
 Frame = -2

Query: 242  MVRMLFFLFFLIPICLLGIW*HVCVYLILGLFFYFNIF*FLPYIGMLRYSFGGDVLSICI 63
            MV MLFFLFF IPICLLG+W HVCVYL+LGLFFYFNIF FLPY+GML YSFGGD+LS+C+
Sbjct:   1  MVSMLFFLFFFIPICLLGMWWHVCVYLVLGLFFYFNIFWFLPYMGMLSYSFGGDILSMCM 60

Query:  62  VFLSFWIVFLIIVARYVIYI 3
            VFLSFWIVFL+IVA YV YI
Sbjct:  61  VFLSFWIVFLMIVASYVTYI 80
