# Supplementary material for: Salivary and Intestinal Transcriptomes Reveal Differential Gene Expression in Starving, Fed and Trypanosoma cruzi-Infected Rhodnius neglectus
Source: Front Cell Infect Microbiol. 2021 Dec 17;11:773357. doi: 10.3389/fcimb.2021.773357 (PMC8722679; doi:10.3389/fcimb.2021.773357)
Supplement: Supplementary file 5 [file DataSheet_5.zip › links/TABLE02/J307790-TABLE02.txt]

>J307790


==> XP_018310440.1 PREDICTED: LOW QUALITY PROTEIN: histone-lysine N-methyltransferase SETMAR-like, partial [Trachymyrmex zeteki]
Length = 344

 Score = 185.7 bits (470),  Expect = 1.3e-47
 Identities = 91/99 (91%), Positives = 92/99 (92%), Gaps = 2/99 (2%)
 Frame = 1

Query:   1  PKSVVVSENIDAVQKLIMQDRHVTYCEIEATLGISSTSIYKILHDHLAVKKVCSRWIPHN 180
            PKSVVVSENIDAVQKLIMQDRHVTYCEIE TLGISSTSIYKILHDHLAVKKVCSRWIPHN
Sbjct:  60  PKSVVVSENIDAVQKLIMQDRHVTYCEIETTLGISSTSIYKILHDHLAVKKVCSRWIPHN 119

Query: 181  LTKSQKDARVDWC--LRNTYKGGASKDVYKIVTGDESWI 291
            LTKSQKDARVDWC  +   Y GGASKDVYKIVTGDESWI
Sbjct: 120  LTKSQKDARVDWCKQMLKKYNGGASKDVYKIVTGDESWI 158

==> XP_018311644.1 PREDICTED: LOW QUALITY PROTEIN: histone-lysine N-methyltransferase SETMAR-like, partial [Trachymyrmex zeteki]
Length = 342

 Score = 177.6 bits (449),  Expect = 3.7e-45
 Identities = 88/99 (88%), Positives = 91/99 (91%), Gaps = 3/99 (3%)
 Frame = 1

Query:   1  PKSVVVSENIDAVQKLIMQDRHVTYCEIEATLGISSTSIYKILHDHLAVKKVCSRWIPHN 180
            PKS +VSENIDAVQKLIMQDRHVTYCEIE TLGISSTSI+KILHDHLAVKKVCSRWIPHN
Sbjct:  59  PKS-IVSENIDAVQKLIMQDRHVTYCEIETTLGISSTSIHKILHDHLAVKKVCSRWIPHN 117

Query: 181  LTKSQKDARVDWC--LRNTYKGGASKDVYKIVTGDESWI 291
            LTKSQKDARVDWC  +   Y GGASKDVYKIVTGDESWI
Sbjct: 118  LTKSQKDARVDWCKQMLKKYNGGASKDVYKIVTGDESWI 156
