# Supplementary material for: Salivary and Intestinal Transcriptomes Reveal Differential Gene Expression in Starving, Fed and Trypanosoma cruzi-Infected Rhodnius neglectus
Source: Front Cell Infect Microbiol. 2021 Dec 17;11:773357. doi: 10.3389/fcimb.2021.773357 (PMC8722679; doi:10.3389/fcimb.2021.773357)
Supplement: Supplementary file 5 [file DataSheet_5.zip › links/TABLE02/J308018-TABLE02.txt]

>J308018


==> BAN20211.1 ribosomal protein L22 [Riptortus pedestris]
Length = 295

 Score = 255.8 bits (652),  Expect = 3.5e-68
 Identities = 129/149 (86%), Positives = 137/149 (91%), Gaps = 0/149 (0%)
 Frame = 2

Query: 497  GAIKKTVAPPKKVQLHKKSHQGVKKQILKGKGQKKKKVSLKFIIDCTHPYEDKIMDVANF 676
            GA+KK  AP K  Q+ KK+HQGVKKQ LKGKGQKKKKVSLKFIIDCTHPYEDKIMDVANF
Sbjct: 147  GAVKKAPAPKKGQQVQKKAHQGVKKQTLKGKGQKKKKVSLKFIIDCTHPYEDKIMDVANF 206

Query: 677  EKYLQERIKVNGKTNNFGNNVTLERNKMKIIFTSDIHFSKRYLKYLTKKYLKKNNLRDWL 856
            EKY+QER KVNGKTNN GNNVTLERNKMKI  TSD+HF KRYLKYLTK+YLKKNNLRDWL
Sbjct: 207  EKYIQERFKVNGKTNNLGNNVTLERNKMKITVTSDVHFPKRYLKYLTKRYLKKNNLRDWL 266

Query: 857  RVVASAKDTYELRYFQFNSQDDDDEEDND 943
            RVV+S+KDTYELRYFQFNSQDDDDEEDND
Sbjct: 267  RVVSSSKDTYELRYFQFNSQDDDDEEDND 295
