# Supplementary material for: Salivary and Intestinal Transcriptomes Reveal Differential Gene Expression in Starving, Fed and Trypanosoma cruzi-Infected Rhodnius neglectus
Source: Front Cell Infect Microbiol. 2021 Dec 17;11:773357. doi: 10.3389/fcimb.2021.773357 (PMC8722679; doi:10.3389/fcimb.2021.773357)
Supplement: Supplementary file 5 [file DataSheet_5.zip › links/TABLE02/J309162-TABLE02.txt]

>J309162


==> XP_026683245.1 LOW QUALITY PROTEIN: myosin heavy chain, non-muscle-like, partial [Diaphorina citri]
Length = 2225

 Score = 204.9 bits (520),  Expect = 7.6e-53
 Identities = 128/182 (70%), Positives = 149/182 (81%), Gaps = 3/182 (1%)
 Frame = 1

Query:    1  ELATERSNNQKLESARMILERQNKELKTKLNELETNQRTKTKATIAGLESKISNLEEQLE 180
             +L  ERS  QKLES RM++ERQNKELK KL ELET+QRTKTKATI  LE+KISNLEEQLE
Sbjct: 2014  DLLAERSQTQKLESNRMLIERQNKELKAKLAELETSQRTKTKATINALETKISNLEEQLE 2073

Query:  181  TEAKEKLLQQKVTRKLDKKIKDLLVQLEDERRLADQYKEQTEKVVNVRVKNLKRALDEAE 360
             TE KE+LLQQK  RKLDKK K+ L+QLEDERR ADQYKEQ EK VN RVK LKR LDE E
Sbjct: 2074  TEVKERLLQQKANRKLDKKTKEFLIQLEDERRHADQYKEQVEK-VNTRVKTLKRQLDETE 2132

Query:  361  EEMSREKTQKRKAQRELEDMRESHDSLIRECNNLKNKIRRGAGGISGLSSTR-LGSSKRG 537
             EE+SRE+  +RKAQR+LEDM E+++++ RE  NLKNK+RRG  GI GLSS+R LG +KR 
Sbjct: 2133  EEISRERGLRRKAQRDLEDMLENYETMSRENTNLKNKLRRGGPGI-GLSSSRVLGGTKRS 2191

Query:  538  SI 543
             S+
Sbjct: 2192  SV 2193
