# Supplementary material for: Salivary and Intestinal Transcriptomes Reveal Differential Gene Expression in Starving, Fed and Trypanosoma cruzi-Infected Rhodnius neglectus
Source: Front Cell Infect Microbiol. 2021 Dec 17;11:773357. doi: 10.3389/fcimb.2021.773357 (PMC8722679; doi:10.3389/fcimb.2021.773357)
Supplement: Supplementary file 5 [file DataSheet_5.zip › links/TABLE02/J309331-TABLE02.txt]

>J309331


==> XP_014242707.1 nuclear hormone receptor FTZ-F1 beta [Cimex lectularius]
Length = 677

 Score = 1179.9 bits (3051),  Expect = 0.0e+00
 Identities = 600/687 (87%), Positives = 629/687 (91%), Gaps = 18/687 (2%)
 Frame = 3

Query:  300  SLKWPE---SRGVVTSGQVTVTTINIHHSPHDKEDKYYPPHYNGGPSSKCSVLVSGEQMH 470
             S+KW E     GVVTSGQVTVTTINIHHSPHDKE+ YY P  NGG SSKCSV+VSGEQM+
Sbjct:    6  SVKWGEPTTRTGVVTSGQVTVTTINIHHSPHDKEENYYQPQCNGG-SSKCSVVVSGEQMN 64

Query:  471  VDEDSSAADAEVSNFTSEPVNLRNKKREECRNSVERPMSWEGELSDSEVTAIKPEPEETA 650
             VDEDSSAADAEV NFTSEPVNLRNK R+E R S+ERPMSWEGELSDSEVT IKPEPEE  
Sbjct:   65  VDEDSSAADAEVCNFTSEPVNLRNKNRDESRGSIERPMSWEGELSDSEVTTIKPEPEENP 124

Query:  651  VENAESSVDNKTANKVGSHAEDEKPQSLKISEGDKSVENVRTNQFNPQSELPLLMDKLLS 830
             +EN+ES   N  ++K+ +  EDEKP +LK    +K  E+ +TNQFN QSELPLL+DKLLS
Sbjct:  125  IENSESG-SNPKSSKIMAQIEDEKPITLK---NEKITESAKTNQFNAQSELPLLVDKLLS 180

Query:  831  SSSGGGYNGVLKGPGPTSSPDSAVYSCYSPAASPVTSRHILSSSSGISSPFTPSLSRNNS 1010
             S       GVLKGPGPT SPDSAVYSCYSP ASPVTSRHILSSSSGISSPFTPSLSRNNS
Sbjct:  181  S------GGVLKGPGPTPSPDSAVYSCYSPTASPVTSRHILSSSSGISSPFTPSLSRNNS 234

Query: 1011  DASQYGGSQHSSCYSHSYSSVSVSPTQFSPTHSPIQGRHMHRPGFPSPVLNARGVPEYPM 1190
             DASQYGGSQHSSCYSHSYSSVSVSPTQFSPTHSPIQGRHMHRPGFPSPVLN RGV EY M
Sbjct:  235  DASQYGGSQHSSCYSHSYSSVSVSPTQFSPTHSPIQGRHMHRPGFPSPVLNPRGVHEYSM 294

Query: 1191  QEEGNTLEDKFSSLTADMVQHSTGLASPGISRQQLINSPCPICGDKISGFHYGIFSCESC 1370
             Q+EG TL+DK+SS+TAD++QHSTGLASPGISRQQLINSPCPICGDKISGFHYGIFSCESC
Sbjct:  295  QDEGGTLDDKYSSMTADLLQHSTGLASPGISRQQLINSPCPICGDKISGFHYGIFSCESC 354

Query: 1371  KGFFKRTVQNRKNYVCLRGSSCPVTIATRKKCPACRFDKCLNMGMKLEAIREDRTRGGRS 1550
             KGFFKRTVQNRKNYVCLRGSSCPV+IATRKKCPACRFDKCLNMGMKLEAIREDRTRGGRS
Sbjct:  355  KGFFKRTVQNRKNYVCLRGSSCPVSIATRKKCPACRFDKCLNMGMKLEAIREDRTRGGRS 414

Query: 1551  TYQCSYTVPAGLVEQKCAELTVQPRLEQQPATNLVPPLLQEIMEVEHLWQYNEADPKLVG 1730
             TYQCSYTVPAGLVEQKCAE    P  +  P TNLVPPLLQEIMEVEHLWQYNEADPKLVG
Sbjct:  415  TYQCSYTVPAGLVEQKCAE----PPPQATPQTNLVPPLLQEIMEVEHLWQYNEADPKLVG 470

Query: 1731  RIPKPPSGNPTDLMANLCNISDHRLYKIVKWCKSLPLFKNISIDDQTSLLINAWCELLLF 1910
             RIP+P SGNPTDLMANLCNI+DHRLYKIVKWCKSLPLFKNISIDDQTSLLINAWCELLLF
Sbjct:  471  RIPRPQSGNPTDLMANLCNIADHRLYKIVKWCKSLPLFKNISIDDQTSLLINAWCELLLF 530

Query: 1911  SCCFRSMSSPGEIRVSLGKCISLTEAKNLGLGPPIERMLNFTDHLRRLRVDRYEYVAMKV 2090
             SCCFRSMSSPGEIRVSLGKCISLTEAKNLGLGPPIERMLNFT+HLRRLRVDRYEYVAMKV
Sbjct:  531  SCCFRSMSSPGEIRVSLGKCISLTEAKNLGLGPPIERMLNFTEHLRRLRVDRYEYVAMKV 590

Query: 2091  IVLLSSDTSELREPEKVRASQEKALQALQHYTLAHYPDIPSKFGELLLRIPDLQRTCQVG 2270
             IVLLSSDTS+LREPEKVRASQEKALQALQHYTLAHYPDIPSKFGELLLRIPDLQRTCQVG
Sbjct:  591  IVLLSSDTSDLREPEKVRASQEKALQALQHYTLAHYPDIPSKFGELLLRIPDLQRTCQVG 650

Query: 2271  KEMLSIKSKEGEGPSFNLLMELLRGDH 2351
             KEMLSIKSKEGEGPSFNLLMELLRGDH
Sbjct:  651  KEMLSIKSKEGEGPSFNLLMELLRGDH 677
