# Supplementary material for: Salivary and Intestinal Transcriptomes Reveal Differential Gene Expression in Starving, Fed and Trypanosoma cruzi-Infected Rhodnius neglectus
Source: Front Cell Infect Microbiol. 2021 Dec 17;11:773357. doi: 10.3389/fcimb.2021.773357 (PMC8722679; doi:10.3389/fcimb.2021.773357)
Supplement: Supplementary file 5 [file DataSheet_5.zip › links/TABLE02/J309586-TABLE02.txt]

>J309586


==> XP_014281779.1 ras GTPase-activating protein-binding protein 2 [Halyomorpha halys]
Length = 503

 Score = 189.1 bits (479),  Expect = 3.8e-48
 Identities = 105/174 (60%), Positives = 131/174 (75%), Gaps = 6/174 (3%)
 Frame = 1

Query:  88  PIHAQQYTTPNNIDVVPQPQVPPVKTEKLTGVIKTNS-QAPKPQRSD-QQRNNFAPINRP 261
            P+ A Q   P  +   P    P  KTE     +++NS Q PKPQR+D  QRNN+  ++R 
Sbjct: 288  PVAASQ--APAMLSTEPTSPPPQTKTENKGFELRSNSNQQPKPQRNDIAQRNNYNSVSR- 344

Query: 262  QNSDDNGNYGS-GNDGDRRRNTQYSDSHQLFIGNLPHNATEMDLRDLFGKFGTIVDLRIL 438
            QN DD  N  S G DGDRRRN QYSD+HQ+F+GN+PHNA+E +L++LFG+FG I+DL+IL
Sbjct: 345  QNHDDTSNGNSYGGDGDRRRNNQYSDNHQVFVGNIPHNASEGELKELFGQFGNIIDLKIL 404

Query: 439  SKPGSKGPGGLRVPNYGFIIFEDVSSVQSTLNAKPIHFPDEYGVKLNVEEKKAR 600
            SKPG+KGPG +++P YGFIIFE+VSSVQ+ LNAKPI FPDE GVKLNVEEKKAR
Sbjct: 405  SKPGNKGPGMMKLPFYGFIIFEEVSSVQAVLNAKPIMFPDESGVKLNVEEKKAR 458
