# Supplementary material for: Salivary and Intestinal Transcriptomes Reveal Differential Gene Expression in Starving, Fed and Trypanosoma cruzi-Infected Rhodnius neglectus
Source: Front Cell Infect Microbiol. 2021 Dec 17;11:773357. doi: 10.3389/fcimb.2021.773357 (PMC8722679; doi:10.3389/fcimb.2021.773357)
Supplement: Supplementary file 5 [file DataSheet_5.zip › links/TABLE02/J309769-TABLE02.txt]

>J309769


==> XP_020999834.1 histone-lysine N-methyltransferase SETMAR-like [Parasteatoda tepidariorum]
Length = 351

 Score = 83.2 bits (204),  Expect = 1.1e-16
 Identities = 39/45 (86%), Positives = 42/45 (93%), Gaps = 0/45 (0%)
 Frame = 1

Query: 193  KESFFTVHHLLLIFKVKNMSVDKVHLRHCILYEFQKGSNASVACK 327
            + +FFTVHHLL+IFK KNMSVDKVHLRHCILYEFQKGS ASVACK
Sbjct:  10  RGAFFTVHHLLVIFKEKNMSVDKVHLRHCILYEFQKGSIASVACK 54
