# Supplementary material for: Salivary and Intestinal Transcriptomes Reveal Differential Gene Expression in Starving, Fed and Trypanosoma cruzi-Infected Rhodnius neglectus
Source: Front Cell Infect Microbiol. 2021 Dec 17;11:773357. doi: 10.3389/fcimb.2021.773357 (PMC8722679; doi:10.3389/fcimb.2021.773357)
Supplement: Supplementary file 5 [file DataSheet_5.zip › links/TABLE02/J309854-TABLE02.txt]

>J309854


==> CAB0010938.1 unnamed protein product [Nesidiocoris tenuis]
Length = 452

 Score = 890.2 bits (2299),  Expect = 1.0e-258
 Identities = 431/437 (98%), Positives = 435/437 (99%), Gaps = 0/437 (0%)
 Frame = 2

Query:    2  RECISVHIGQAGVQIGNACWELYCLEHGIQPDGQMPSDKTIGGGDDSFNTFFSETGSGKH 181
             RECISVHIGQAGVQIGNACWELYCLEHGIQPDGQMPSDKTIGGGDDSFNTFFSETGSGKH
Sbjct:    4  RECISVHIGQAGVQIGNACWELYCLEHGIQPDGQMPSDKTIGGGDDSFNTFFSETGSGKH 63

Query:  182  VPRAVFVDLEPTVVDEVRTGTYRQLFHPEQLITGKEDAANNYARGHYTIGKEIVDIVLDR 361
             VPRAVFVDLEPTVVDEVRTGTYRQLFHPEQLITGKEDAANNYARGHYTIGKEIVDIVLDR
Sbjct:   64  VPRAVFVDLEPTVVDEVRTGTYRQLFHPEQLITGKEDAANNYARGHYTIGKEIVDIVLDR 123

Query:  362  IRKLADQCTGLQGFLVFHSFGGGTGSGFTSLLMERLSVDYGKKSKLEFSIYPAPQVSTAV 541
             IRKLADQCTGLQGFLVFHSFGGGTGSGFTSLLMERLSVDYGKKSKLEFSIYPAPQVSTAV
Sbjct:  124  IRKLADQCTGLQGFLVFHSFGGGTGSGFTSLLMERLSVDYGKKSKLEFSIYPAPQVSTAV 183

Query:  542  VEPYNSILTTHTTLEHSDCAFMVDNEAIYDICRRNLDIERPTYTNLNRLIGQIVSSITAS 721
             VEPYNSILTTHTTLEHSDCAFMVDNEAIYDICRRNLDIERPTYTNLNRLIGQIVSSITAS
Sbjct:  184  VEPYNSILTTHTTLEHSDCAFMVDNEAIYDICRRNLDIERPTYTNLNRLIGQIVSSITAS 243

Query:  722  LRFDGALNVDLTEFQTNLVPYPRIHFPLATYAPVISAEKAYHEQMTVAEITNACFEPANQ 901
             LRFDGALNVDLTEFQTNLVPYPRIHFPLATYAPVISAEKAYHEQMTVAEITNACFEPANQ
Sbjct:  244  LRFDGALNVDLTEFQTNLVPYPRIHFPLATYAPVISAEKAYHEQMTVAEITNACFEPANQ 303

Query:  902  MVKCDPRHGKYMACCMLYRGDVVPKDVNAAIATIKTKRSIQFVDWCPTGFKVGINYQPPT 1081
             MVKCDPRHGKYMACCMLYRGDVVPKDVNAAIATIKTKRSIQFVDWCPTGFKVGINYQPPT
Sbjct:  304  MVKCDPRHGKYMACCMLYRGDVVPKDVNAAIATIKTKRSIQFVDWCPTGFKVGINYQPPT 363

Query: 1082  VVPGGDLAKVQRAVCMLSNTTAIAEAWARLDHKFDLMYAKRAFVHWYVGEGMEEGEFTEA 1261
             VVPGGDLAKVQRAVCMLSNTTAIAEAWARLDHKFDLMYAKRAFVHWYVGEGMEEGEF+EA
Sbjct:  364  VVPGGDLAKVQRAVCMLSNTTAIAEAWARLDHKFDLMYAKRAFVHWYVGEGMEEGEFSEA 423

Query: 1262  REDLATLEGDYKEVSMD 1312
             REDLA LE DY+EV++D
Sbjct:  424  REDLAALEKDYEEVAVD 440

==> VVC37272.1 Tubulin/FtsZ, 2-layer sandwich domain,Tubulin,Tubulin, conserved site,Alpha [Cinara cedri]
Length = 450

 Score = 884.8 bits (2285),  Expect = 4.4e-257
 Identities = 427/437 (97%), Positives = 434/437 (99%), Gaps = 0/437 (0%)
 Frame = 2

Query:    2  RECISVHIGQAGVQIGNACWELYCLEHGIQPDGQMPSDKTIGGGDDSFNTFFSETGSGKH 181
             RECISVHIGQAGVQIGNACWELYCLEHGIQPDGQMPSDKTIGGGDDSFNTFFSETG+GKH
Sbjct:    2  RECISVHIGQAGVQIGNACWELYCLEHGIQPDGQMPSDKTIGGGDDSFNTFFSETGAGKH 61

Query:  182  VPRAVFVDLEPTVVDEVRTGTYRQLFHPEQLITGKEDAANNYARGHYTIGKEIVDIVLDR 361
             VPRAVFVDLEPTVVDEVRTGTYRQLFHPEQLITGKEDAANNYARGHYTIGKEIVDIVLDR
Sbjct:   62  VPRAVFVDLEPTVVDEVRTGTYRQLFHPEQLITGKEDAANNYARGHYTIGKEIVDIVLDR 121

Query:  362  IRKLADQCTGLQGFLVFHSFGGGTGSGFTSLLMERLSVDYGKKSKLEFSIYPAPQVSTAV 541
             IRKL+DQCTGLQGFLVFHSFGGGTGSGFTSLLMERLSVDYGKKSKLEFSIYPAPQVSTAV
Sbjct:  122  IRKLSDQCTGLQGFLVFHSFGGGTGSGFTSLLMERLSVDYGKKSKLEFSIYPAPQVSTAV 181

Query:  542  VEPYNSILTTHTTLEHSDCAFMVDNEAIYDICRRNLDIERPTYTNLNRLIGQIVSSITAS 721
             VEPYNSILTTHTTLEHSDC+FMVDNEAIYDICRRNLDIERPTYTNLNRLIGQIVSSITAS
Sbjct:  182  VEPYNSILTTHTTLEHSDCSFMVDNEAIYDICRRNLDIERPTYTNLNRLIGQIVSSITAS 241

Query:  722  LRFDGALNVDLTEFQTNLVPYPRIHFPLATYAPVISAEKAYHEQMTVAEITNACFEPANQ 901
             LRFDGALNVDLTEFQTNLVPYPRIHFPLATYAPVISAEKAYHEQMTVAEITNACFEPANQ
Sbjct:  242  LRFDGALNVDLTEFQTNLVPYPRIHFPLATYAPVISAEKAYHEQMTVAEITNACFEPANQ 301

Query:  902  MVKCDPRHGKYMACCMLYRGDVVPKDVNAAIATIKTKRSIQFVDWCPTGFKVGINYQPPT 1081
             MVKCDPRHGKYMACCMLYRGDVVPKDVNAAIATIKTKR+IQFVDWCPTGFKVGINYQPPT
Sbjct:  302  MVKCDPRHGKYMACCMLYRGDVVPKDVNAAIATIKTKRTIQFVDWCPTGFKVGINYQPPT 361

Query: 1082  VVPGGDLAKVQRAVCMLSNTTAIAEAWARLDHKFDLMYAKRAFVHWYVGEGMEEGEFTEA 1261
             VVPGGDLAKVQRAVCMLSNTTAIAEAWARLDHKFDLMYAKRAFVHWYVGEGMEEGEF+EA
Sbjct:  362  VVPGGDLAKVQRAVCMLSNTTAIAEAWARLDHKFDLMYAKRAFVHWYVGEGMEEGEFSEA 421

Query: 1262  REDLATLEGDYKEVSMD 1312
             REDLA LE DY+EV+ D
Sbjct:  422  REDLAALEKDYEEVATD 438

==> XP_014240956.1 tubulin alpha-1 chain [Cimex lectularius]
Length = 450

 Score = 880.6 bits (2274),  Expect = 8.2e-256
 Identities = 422/437 (96%), Positives = 432/437 (98%), Gaps = 0/437 (0%)
 Frame = 2

Query:    2  RECISVHIGQAGVQIGNACWELYCLEHGIQPDGQMPSDKTIGGGDDSFNTFFSETGSGKH 181
             RECISVH+GQAGVQIGNACWELYCLEHGIQPDGQMPSDKTIGGGDDSFNTFFSETG+GKH
Sbjct:    2  RECISVHVGQAGVQIGNACWELYCLEHGIQPDGQMPSDKTIGGGDDSFNTFFSETGAGKH 61

Query:  182  VPRAVFVDLEPTVVDEVRTGTYRQLFHPEQLITGKEDAANNYARGHYTIGKEIVDIVLDR 361
             VPRAVFVDLEPTVVDEVRTGTYRQLFHPEQLITGKEDAANNYARGHYTIGKEIVD+VLDR
Sbjct:   62  VPRAVFVDLEPTVVDEVRTGTYRQLFHPEQLITGKEDAANNYARGHYTIGKEIVDLVLDR 121

Query:  362  IRKLADQCTGLQGFLVFHSFGGGTGSGFTSLLMERLSVDYGKKSKLEFSIYPAPQVSTAV 541
             IRKLADQCTGLQGFL+FHSFGGGTGSGFTSLLMERLSVDYGKKSKLEF+IYPAPQVSTAV
Sbjct:  122  IRKLADQCTGLQGFLIFHSFGGGTGSGFTSLLMERLSVDYGKKSKLEFAIYPAPQVSTAV 181

Query:  542  VEPYNSILTTHTTLEHSDCAFMVDNEAIYDICRRNLDIERPTYTNLNRLIGQIVSSITAS 721
             VEPYNSILTTHTTLEHSDCAFMVDNEAIYDICRRNLDIERPTYTNLNRLIGQIVSSITAS
Sbjct:  182  VEPYNSILTTHTTLEHSDCAFMVDNEAIYDICRRNLDIERPTYTNLNRLIGQIVSSITAS 241

Query:  722  LRFDGALNVDLTEFQTNLVPYPRIHFPLATYAPVISAEKAYHEQMTVAEITNACFEPANQ 901
             LRFDGALNVDLTEFQTNLVPYPRIHFPL TYAPVISAEKAYHEQ++V EITNACFEPANQ
Sbjct:  242  LRFDGALNVDLTEFQTNLVPYPRIHFPLVTYAPVISAEKAYHEQLSVGEITNACFEPANQ 301

Query:  902  MVKCDPRHGKYMACCMLYRGDVVPKDVNAAIATIKTKRSIQFVDWCPTGFKVGINYQPPT 1081
             MVKCDPRHGKYMACCMLYRGDVVPKDVNAAIATIKTKR+IQFVDWCPTGFKVGINYQPPT
Sbjct:  302  MVKCDPRHGKYMACCMLYRGDVVPKDVNAAIATIKTKRTIQFVDWCPTGFKVGINYQPPT 361

Query: 1082  VVPGGDLAKVQRAVCMLSNTTAIAEAWARLDHKFDLMYAKRAFVHWYVGEGMEEGEFTEA 1261
             VVPGGDLAKVQRAVCMLSNTTAIAEAWARLDHKFDLMYAKRAFVHWYVGEGMEEGEF+EA
Sbjct:  362  VVPGGDLAKVQRAVCMLSNTTAIAEAWARLDHKFDLMYAKRAFVHWYVGEGMEEGEFSEA 421

Query: 1262  REDLATLEGDYKEVSMD 1312
             REDLA LE DY+EV MD
Sbjct:  422  REDLAALEKDYEEVGMD 438

==> CAA9997697.1 unnamed protein product [Nesidiocoris tenuis]
Length = 450

 Score = 879.4 bits (2271),  Expect = 1.8e-255
 Identities = 420/437 (96%), Positives = 432/437 (98%), Gaps = 0/437 (0%)
 Frame = 2

Query:    2  RECISVHIGQAGVQIGNACWELYCLEHGIQPDGQMPSDKTIGGGDDSFNTFFSETGSGKH 181
             RECIS+H+GQAGVQIGNACWELYCLEHGIQPDGQMPSDKT+GGGDDSFNTFFSETG+GKH
Sbjct:    2  RECISIHVGQAGVQIGNACWELYCLEHGIQPDGQMPSDKTVGGGDDSFNTFFSETGAGKH 61

Query:  182  VPRAVFVDLEPTVVDEVRTGTYRQLFHPEQLITGKEDAANNYARGHYTIGKEIVDIVLDR 361
             VPRAVFVDLEPTVVDEVRTGTYRQLFHPEQLITGKEDAANNYARGHYTIGKEIVD+VLDR
Sbjct:   62  VPRAVFVDLEPTVVDEVRTGTYRQLFHPEQLITGKEDAANNYARGHYTIGKEIVDLVLDR 121

Query:  362  IRKLADQCTGLQGFLVFHSFGGGTGSGFTSLLMERLSVDYGKKSKLEFSIYPAPQVSTAV 541
             IRKLADQCTGLQGFL+FHSFGGGTGSGFTSLLMERLSVDYGKKSKLEF+IYPAPQVSTAV
Sbjct:  122  IRKLADQCTGLQGFLIFHSFGGGTGSGFTSLLMERLSVDYGKKSKLEFAIYPAPQVSTAV 181

Query:  542  VEPYNSILTTHTTLEHSDCAFMVDNEAIYDICRRNLDIERPTYTNLNRLIGQIVSSITAS 721
             VEPYNSILTTHTTLEHSDCAFMVDNEAIYDICRRNLDIERPTYTNLNRLIGQIVSSITAS
Sbjct:  182  VEPYNSILTTHTTLEHSDCAFMVDNEAIYDICRRNLDIERPTYTNLNRLIGQIVSSITAS 241

Query:  722  LRFDGALNVDLTEFQTNLVPYPRIHFPLATYAPVISAEKAYHEQMTVAEITNACFEPANQ 901
             LRFDGALNVDLTEFQTNLVPYPRIHFPL TYAPVISAEKAYHEQ++V EITNACFEPANQ
Sbjct:  242  LRFDGALNVDLTEFQTNLVPYPRIHFPLVTYAPVISAEKAYHEQLSVMEITNACFEPANQ 301

Query:  902  MVKCDPRHGKYMACCMLYRGDVVPKDVNAAIATIKTKRSIQFVDWCPTGFKVGINYQPPT 1081
             MVKCDPRHGKYMACCMLYRGDVVPKDVNAAIATIKTKR+IQFVDWCPTGFKVGINYQPPT
Sbjct:  302  MVKCDPRHGKYMACCMLYRGDVVPKDVNAAIATIKTKRTIQFVDWCPTGFKVGINYQPPT 361

Query: 1082  VVPGGDLAKVQRAVCMLSNTTAIAEAWARLDHKFDLMYAKRAFVHWYVGEGMEEGEFTEA 1261
             VVPGGDLAKVQRAVCMLSNTTAIAEAWARLDHKFDLMYAKRAFVHWYVGEGMEEGEF+EA
Sbjct:  362  VVPGGDLAKVQRAVCMLSNTTAIAEAWARLDHKFDLMYAKRAFVHWYVGEGMEEGEFSEA 421

Query: 1262  REDLATLEGDYKEVSMD 1312
             REDLA LE DY+EV MD
Sbjct:  422  REDLAALEKDYEEVGMD 438

==> XP_014256955.1 tubulin alpha-1 chain-like [Cimex lectularius]
Length = 450

 Score = 877.1 bits (2265),  Expect = 9.1e-255
 Identities = 418/437 (95%), Positives = 431/437 (98%), Gaps = 0/437 (0%)
 Frame = 2

Query:    2  RECISVHIGQAGVQIGNACWELYCLEHGIQPDGQMPSDKTIGGGDDSFNTFFSETGSGKH 181
             RECIS+H+GQAGVQIGNACWELYCLEHGIQPDGQMPSDKT+GGGDDSFNTFFSETG+GKH
Sbjct:    2  RECISIHVGQAGVQIGNACWELYCLEHGIQPDGQMPSDKTVGGGDDSFNTFFSETGAGKH 61

Query:  182  VPRAVFVDLEPTVVDEVRTGTYRQLFHPEQLITGKEDAANNYARGHYTIGKEIVDIVLDR 361
             VPRA+FVDLEPTVVDEVRTGTYRQLFHPEQLITGKEDAANNYARGHYTIGKEIVD+VLDR
Sbjct:   62  VPRAIFVDLEPTVVDEVRTGTYRQLFHPEQLITGKEDAANNYARGHYTIGKEIVDLVLDR 121

Query:  362  IRKLADQCTGLQGFLVFHSFGGGTGSGFTSLLMERLSVDYGKKSKLEFSIYPAPQVSTAV 541
              RKLADQCTGLQGFL+FHSFGGGTGSGFTSLLMERLSVDYGKKSKLEF+IYPAPQVSTAV
Sbjct:  122  TRKLADQCTGLQGFLIFHSFGGGTGSGFTSLLMERLSVDYGKKSKLEFAIYPAPQVSTAV 181

Query:  542  VEPYNSILTTHTTLEHSDCAFMVDNEAIYDICRRNLDIERPTYTNLNRLIGQIVSSITAS 721
             VEPYNSILTTHTTLEHSDCAFMVDNEAIYDICRRNLDIERPTYTNLNRLIGQIVSSITAS
Sbjct:  182  VEPYNSILTTHTTLEHSDCAFMVDNEAIYDICRRNLDIERPTYTNLNRLIGQIVSSITAS 241

Query:  722  LRFDGALNVDLTEFQTNLVPYPRIHFPLATYAPVISAEKAYHEQMTVAEITNACFEPANQ 901
             LRFDGALNVDLTEFQTNLVPYPRIHFPL TYAPVISAEKAYHEQ++V EITNACFEPANQ
Sbjct:  242  LRFDGALNVDLTEFQTNLVPYPRIHFPLVTYAPVISAEKAYHEQLSVMEITNACFEPANQ 301

Query:  902  MVKCDPRHGKYMACCMLYRGDVVPKDVNAAIATIKTKRSIQFVDWCPTGFKVGINYQPPT 1081
             MVKCDPRHGKYMACCMLYRGDVVPKDVNAAIATIKTKR+IQFVDWCPTGFKVGINYQPPT
Sbjct:  302  MVKCDPRHGKYMACCMLYRGDVVPKDVNAAIATIKTKRTIQFVDWCPTGFKVGINYQPPT 361

Query: 1082  VVPGGDLAKVQRAVCMLSNTTAIAEAWARLDHKFDLMYAKRAFVHWYVGEGMEEGEFTEA 1261
             VVPGGDLAKVQRAVCMLSNTTAIAEAWARLDHKFDLMYAKRAFVHWYVGEGMEEGEF+EA
Sbjct:  362  VVPGGDLAKVQRAVCMLSNTTAIAEAWARLDHKFDLMYAKRAFVHWYVGEGMEEGEFSEA 421

Query: 1262  REDLATLEGDYKEVSMD 1312
             REDLA LE DY+EV MD
Sbjct:  422  REDLAALEKDYEEVGMD 438
