# Supplementary material for: Salivary and Intestinal Transcriptomes Reveal Differential Gene Expression in Starving, Fed and Trypanosoma cruzi-Infected Rhodnius neglectus
Source: Front Cell Infect Microbiol. 2021 Dec 17;11:773357. doi: 10.3389/fcimb.2021.773357 (PMC8722679; doi:10.3389/fcimb.2021.773357)
Supplement: Supplementary file 5 [file DataSheet_5.zip › links/TABLE02/J309888-TABLE02.txt]

>J309888


==> XP_014251475.1 serine/arginine-rich splicing factor 11 [Cimex lectularius]
Length = 611

 Score = 547.0 bits (1408),  Expect = 1.7e-155
 Identities = 279/297 (93%), Positives = 286/297 (96%), Gaps = 0/297 (0%)
 Frame = 2

Query:  152  MTAQTELPQVPSTKVVQITNIAPQATKDQMQTLFGFLGKIEDIRLYPTIRDVSVPVQSRI 331
             MTAQT++P VPSTKVVQITNIAPQATKDQMQTLFGFLGKIEDIRLYPTIRDVSVPVQSRI
Sbjct:    1  MTAQTDIPPVPSTKVVQITNIAPQATKDQMQTLFGFLGKIEDIRLYPTIRDVSVPVQSRI 60

Query:  332  CYVKFFDAVCVGVAQHMTNTVFIDRALIVTPYVSSTNEIPDEYRALEIAAQANVVPGLYG 511
             CYVKFFDAVCVGVAQHMTNTVFIDRALIVTPYVSS+NEIPDEYRALEIAAQANVVPGLYG
Sbjct:   61  CYVKFFDAVCVGVAQHMTNTVFIDRALIVTPYVSSSNEIPDEYRALEIAAQANVVPGLYG 120

Query:  512  NNSKLPPHVTNQIEGVQPNQVITTHDPVLISNGLPPYPPLPINYDSVRIEEIRRTIVASN 691
             NNSKLPPHVTNQIEG QPNQVITTHDPVLISNGLPPYPPLPINYDSVRIEEIRRT++ASN
Sbjct:  121  NNSKLPPHVTNQIEGTQPNQVITTHDPVLISNGLPPYPPLPINYDSVRIEEIRRTLLASN 180

Query:  692  IDSNITAQQLIDFFGTAGDVKYVRFCTRENDPNKYALVEFSEQSSIITALKMNGSDLLGR 871
             +DSNITAQQLIDFFGTAGDVKYVRF  RENDPN YAL+EFSEQ SII ALKMNG  LLGR
Sbjct:  181  LDSNITAQQLIDFFGTAGDVKYVRFVKRENDPNTYALIEFSEQLSIINALKMNGQSLLGR 240

Query:  872  PVQITHSTVNIDKPQAKSNEAAQREIEEAMTRVKEAQNLISAAIDPVIGILSKDKKR 1042
              VQI HSTVNIDKPQAKSNEAAQREIEEAMTRVKEAQNLISAAIDPVIGILSKDKKR
Sbjct:  241  HVQICHSTVNIDKPQAKSNEAAQREIEEAMTRVKEAQNLISAAIDPVIGILSKDKKR 297
