# Supplementary material for: Salivary and Intestinal Transcriptomes Reveal Differential Gene Expression in Starving, Fed and Trypanosoma cruzi-Infected Rhodnius neglectus
Source: Front Cell Infect Microbiol. 2021 Dec 17;11:773357. doi: 10.3389/fcimb.2021.773357 (PMC8722679; doi:10.3389/fcimb.2021.773357)
Supplement: Supplementary file 5 [file DataSheet_5.zip › links/TABLE02/J309922-TABLE02.txt]

>J309922


==> ATU82691.1 venom protein family 12 protein 1b [Pristhesancus plagipennis]
Length = 188

 Score = 204.9 bits (520),  Expect = 5.7e-53
 Identities = 103/186 (55%), Positives = 149/186 (80%), Gaps = 3/186 (1%)
 Frame = 3

Query:  45  MVKFLVCSLLLVVLVQNGRGEQ---NEDFHNFLDTAKKYLDGVAKDVKEKVGLPADPNGA 215
            M K +V SL++V+LVQ GR EQ    +DF   ++ AK+ LD  AK+++EK+G+ ADP+G 
Sbjct:   1  MYKQIVFSLMVVLLVQGGRCEQQXXQQDFEQLVNNAKQVLDNWAKEIREKIGISADPSGQ 60

Query: 216  DVVRVVNEHNERLAQNLRETAKKLEEEWKSNKAVQSVVESIKTKFDEEARKLKENHSEWA 395
            ++V V+ +HNE+LAQNL++T KKLE+E KSN  +QSV+E IK+ F+EEA KLK+++ +  
Sbjct:  61  EIVSVIKQHNEKLAQNLKDTGKKLEDELKSNPNIQSVIEKIKSAFNEEAEKLKKSNPDLV 120

Query: 396  ANFEKLGESLQGTWDTVTQEMQKSYGEFNKAGGKREELENYFKSLYDQVKAGAKELETKL 575
             N E +G+SLQGTWD++TQE++KSY +FNKAGGKREE+E+ F+SL D+VKAGAKELE K+
Sbjct: 121  VNAENVGKSLQGTWDSLTQEIEKSYKDFNKAGGKREEIEHTFESLLDKVKAGAKELENKI 180

Query: 576  QDLNKK 593
            Q++++K
Sbjct: 181  QEISQK 186
