# Supplementary material for: Salivary and Intestinal Transcriptomes Reveal Differential Gene Expression in Starving, Fed and Trypanosoma cruzi-Infected Rhodnius neglectus
Source: Front Cell Infect Microbiol. 2021 Dec 17;11:773357. doi: 10.3389/fcimb.2021.773357 (PMC8722679; doi:10.3389/fcimb.2021.773357)
Supplement: Supplementary file 5 [file DataSheet_5.zip › links/TABLE02/J309947-TABLE02.txt]

>J309947


==> XP_014279202.1 mucin-2-like [Halyomorpha halys]
Length = 177

 Score = 88.6 bits (218),  Expect = 3.2e-18
 Identities = 40/43 (93%), Positives = 42/43 (97%), Gaps = 0/43 (0%)
 Frame = 3

Query: 192  PSDRKFDAFSFLGGFSLGLGLVAIGFLSWKFYMSRQENVYHTL 320
            PSDRKFDAFSFLGGF+LGLGLVAIGFLSWKFY+SRQEN YHTL
Sbjct: 135  PSDRKFDAFSFLGGFALGLGLVAIGFLSWKFYLSRQENYYHTL 177
