# Supplementary material for: Salivary and Intestinal Transcriptomes Reveal Differential Gene Expression in Starving, Fed and Trypanosoma cruzi-Infected Rhodnius neglectus
Source: Front Cell Infect Microbiol. 2021 Dec 17;11:773357. doi: 10.3389/fcimb.2021.773357 (PMC8722679; doi:10.3389/fcimb.2021.773357)
Supplement: Supplementary file 5 [file DataSheet_5.zip › links/TABLE02/J310031-TABLE02.txt]

>J310031


==> XP_014275661.1 probable multidrug resistance-associated protein lethal(2)03659 [Halyomorpha halys]
Length = 1349

 Score = 87.0 bits (214),  Expect = 8.3e-18
 Identities = 38/63 (60%), Positives = 48/63 (76%), Gaps = 0/63 (0%)
 Frame = 1

Query: 184  MESEKVHNDRRTNPREKANPLSALMFIWTFPIFWEGYKKDLLVDDLFSPLKEHSSAYLGD 363
            MES+K   +++ NPR  A+ +SAL F WT P+FWEGY +DL V+DL  PLKEHSS YLGD
Sbjct:   1  MESDKNKTEKKENPRATASIISALTFSWTLPLFWEGYTRDLKVNDLPEPLKEHSSEYLGD 60

Query: 364  RLE 372
            R+E
Sbjct:  61  RIE 63

==> XP_014275641.1 probable multidrug resistance-associated protein lethal(2)03659 [Halyomorpha halys]
Length = 1358

 Score = 83.6 bits (205),  Expect = 9.2e-17
 Identities = 36/63 (57%), Positives = 47/63 (74%), Gaps = 0/63 (0%)
 Frame = 1

Query: 184  MESEKVHNDRRTNPREKANPLSALMFIWTFPIFWEGYKKDLLVDDLFSPLKEHSSAYLGD 363
            MES+K    ++ NPR  A+ +SAL F WT P+FWEG+ +DL V+DL  PLKEHSS YLGD
Sbjct:   1  MESDKDKTGKKGNPRAAASIISALTFSWTLPLFWEGHSRDLTVEDLPEPLKEHSSGYLGD 60

Query: 364  RLE 372
            ++E
Sbjct:  61  QIE 63

==> XP_014258968.1 probable multidrug resistance-associated protein lethal(2)03659 isoform X1 [Cimex lectularius]
Length = 1301

 Score = 83.2 bits (204),  Expect = 1.2e-16
 Identities = 36/63 (57%), Positives = 47/63 (74%), Gaps = 0/63 (0%)
 Frame = 1

Query: 184  MESEKVHNDRRTNPREKANPLSALMFIWTFPIFWEGYKKDLLVDDLFSPLKEHSSAYLGD 363
            M+S K  N ++ N R  ANPLSA+ F WT P+FW+G+K++LLVDDL  PL EH S+ LGD
Sbjct:   1  MQSTKEENAKKKNLRALANPLSAVTFSWTLPLFWQGFKRELLVDDLAEPLDEHCSSKLGD 60

Query: 364  RLE 372
            +LE
Sbjct:  61  KLE 63
