# Supplementary material for: Salivary and Intestinal Transcriptomes Reveal Differential Gene Expression in Starving, Fed and Trypanosoma cruzi-Infected Rhodnius neglectus
Source: Front Cell Infect Microbiol. 2021 Dec 17;11:773357. doi: 10.3389/fcimb.2021.773357 (PMC8722679; doi:10.3389/fcimb.2021.773357)
Supplement: Supplementary file 5 [file DataSheet_5.zip › links/TABLE02/J310123-TABLE02.txt]

>J310123


==> ATU82881.1 secreted Ferritin-like protein [Pristhesancus plagipennis]
Length = 224

 Score = 137.9 bits (346),  Expect = 6.5e-33
 Identities = 73/149 (48%), Positives = 89/149 (59%), Gaps = 26/149 (17%)
 Frame = 1

Query: 151  MKAIYLACLAIVGFTNAEFCYQDVHNGCTYK--GQQLKNCHAKYSAVKHEISELRTYVMH 324
            MKA ++   A +G +NAEFCY  +H  CT K  G  L++C+AK+SA    + +L+ YV  
Sbjct:   1  MKAFFIISFAFLGLSNAEFCYNQIHTLCTSKGIGSDLQSCNAKFSAAHQVMPDLQEYVKQ 60

Query: 325  HLMHSIQYLLMVS*FFCNFSHILP*IC*TLLFCVQSTNFATYESNREGFAKLFRKLSDHT 504
            HL  S QYLLM                        STNF  YE NR GF+KL+RKLSD T
Sbjct:  61  HLSQSFQYLLM------------------------STNFGDYEKNRLGFSKLYRKLSDST 96

Query: 505  WDDAIDLIKYVTKRGETMDFNTPVPQEPN 591
            WDDAIDLIKY+TKRG TM F+  VP EPN
Sbjct:  97  WDDAIDLIKYITKRGGTMQFDVEVPAEPN 125
