# Supplementary material for: Salivary and Intestinal Transcriptomes Reveal Differential Gene Expression in Starving, Fed and Trypanosoma cruzi-Infected Rhodnius neglectus
Source: Front Cell Infect Microbiol. 2021 Dec 17;11:773357. doi: 10.3389/fcimb.2021.773357 (PMC8722679; doi:10.3389/fcimb.2021.773357)
Supplement: Supplementary file 5 [file DataSheet_5.zip › links/TABLE02/J310124-TABLE02.txt]

>J310124


==> XP_014282473.1 TAR DNA-binding protein 43 isoform X1 [Halyomorpha halys]
Length = 487

 Score = 501.5 bits (1290),  Expect = 3.8e-142
 Identities = 246/287 (85%), Positives = 253/287 (88%), Gaps = 7/287 (2%)
 Frame = 3

Query:  69  MSSYLQVAEDEGEEPIELPSEDDGTLLLSTLAAQFPGTCGLKYRNPESKGIRGVRLVEGR 248
            MSSYL+VAEDEGEEPIELPSEDDGTLLLSTLAAQFPGTCGLKYRNPESKGIRGVRLVEGR
Sbjct:   1  MSSYLKVAEDEGEEPIELPSEDDGTLLLSTLAAQFPGTCGLKYRNPESKGIRGVRLVEGR 60

Query: 249  LHPPDEGWGQNVYYCVFPKENKRKSDDHLENSTAKTKRMEKITKCSDLIILGLPWKTTEQ 428
            LHPPDEGWGQNVYYCVFPKENKRKSDDHLENSTAKTKRME   KCSDLIILGLPWKTTEQ
Sbjct:  61  LHPPDEGWGQNVYYCVFPKENKRKSDDHLENSTAKTKRMETKAKCSDLIILGLPWKTTEQ 120

Query: 429  QLREYFESFGEVLMAQVKKDPKTGQSKGFGFIRFANHESQVRVMSQRHLIDGRWCDVKVP 608
            QLREYFESFGEVLMAQVKKDPKTGQSKGFGFIRFANHESQVRVMSQRHLIDGRWCDVKVP
Sbjct: 121  QLREYFESFGEVLMAQVKKDPKTGQSKGFGFIRFANHESQVRVMSQRHLIDGRWCDVKVP 180

Query: 609  NSKEGAPQQVPCKVFVGRCTEDITADDLREYFSKFGEVTDVFIPKPFRAFAFVTFLDPDI 788
            NSKEGA QQVPCKVFVGRCTEDI+ADDLREYFSKFGEVTDVFIPKPFRAFAFVTFLDPD+
Sbjct: 181  NSKEGAQQQVPCKVFVGRCTEDISADDLREYFSKFGEVTDVFIPKPFRAFAFVTFLDPDV 240

Query: 789  AQALCGELEIFGGRDFWMDE*WWTV*NQQPNIDERETFGFARNFRRN 929
            AQALCGE  I       + E         P  D    +  A   +R+
Sbjct: 241  AQALCGEDHIIKQTSVHVSE-------ASPKTDFNNRYNAAMRGQRD 280

==> XP_014282474.1 TAR DNA-binding protein 43 isoform X2 [Halyomorpha halys]
Length = 478

 Score = 501.5 bits (1290),  Expect = 3.8e-142
 Identities = 246/287 (85%), Positives = 253/287 (88%), Gaps = 7/287 (2%)
 Frame = 3

Query:  69  MSSYLQVAEDEGEEPIELPSEDDGTLLLSTLAAQFPGTCGLKYRNPESKGIRGVRLVEGR 248
            MSSYL+VAEDEGEEPIELPSEDDGTLLLSTLAAQFPGTCGLKYRNPESKGIRGVRLVEGR
Sbjct:   1  MSSYLKVAEDEGEEPIELPSEDDGTLLLSTLAAQFPGTCGLKYRNPESKGIRGVRLVEGR 60

Query: 249  LHPPDEGWGQNVYYCVFPKENKRKSDDHLENSTAKTKRMEKITKCSDLIILGLPWKTTEQ 428
            LHPPDEGWGQNVYYCVFPKENKRKSDDHLENSTAKTKRME   KCSDLIILGLPWKTTEQ
Sbjct:  61  LHPPDEGWGQNVYYCVFPKENKRKSDDHLENSTAKTKRMETKAKCSDLIILGLPWKTTEQ 120

Query: 429  QLREYFESFGEVLMAQVKKDPKTGQSKGFGFIRFANHESQVRVMSQRHLIDGRWCDVKVP 608
            QLREYFESFGEVLMAQVKKDPKTGQSKGFGFIRFANHESQVRVMSQRHLIDGRWCDVKVP
Sbjct: 121  QLREYFESFGEVLMAQVKKDPKTGQSKGFGFIRFANHESQVRVMSQRHLIDGRWCDVKVP 180

Query: 609  NSKEGAPQQVPCKVFVGRCTEDITADDLREYFSKFGEVTDVFIPKPFRAFAFVTFLDPDI 788
            NSKEGA QQVPCKVFVGRCTEDI+ADDLREYFSKFGEVTDVFIPKPFRAFAFVTFLDPD+
Sbjct: 181  NSKEGAQQQVPCKVFVGRCTEDISADDLREYFSKFGEVTDVFIPKPFRAFAFVTFLDPDV 240

Query: 789  AQALCGELEIFGGRDFWMDE*WWTV*NQQPNIDERETFGFARNFRRN 929
            AQALCGE  I       + E         P  D    +  A   +R+
Sbjct: 241  AQALCGEDHIIKQTSVHVSE-------ASPKTDFNNRYNAAMRGQRD 280
