# Supplementary material for: Salivary and Intestinal Transcriptomes Reveal Differential Gene Expression in Starving, Fed and Trypanosoma cruzi-Infected Rhodnius neglectus
Source: Front Cell Infect Microbiol. 2021 Dec 17;11:773357. doi: 10.3389/fcimb.2021.773357 (PMC8722679; doi:10.3389/fcimb.2021.773357)
Supplement: Supplementary file 5 [file DataSheet_5.zip › links/TABLE02/J310445-TABLE02.txt]

>J310445


==> YP_009672674.1 cytochrome b (mitochondrion) [Rhodnius pictipes]
Length = 377

 Score = 627.5 bits (1617),  Expect = 8.8e-180
 Identities = 323/377 (85%), Positives = 349/377 (92%), Gaps = 0/377 (0%)
 Frame = -1

Query: 1241  MNKPLRKIHPLIKIINNSLIDLPAPSRISL**NFGSLLRICLIIQIITGVFLAIHYTGDI 1062
             MNKPLRK HPLIKI+NNSLIDLPAPS ISL  N GSLL +CL+IQIITGV LA+HYTGDI
Sbjct:    1  MNKPLRKTHPLIKIMNNSLIDLPAPSSISLWWNLGSLLSMCLMIQIITGVLLAMHYTGDI 60

Query: 1061  ELAFKRVVHICRDVNNGWLLRSLHANGASLFFICLYLHIGRGIYYGSYKLIIT*IIGVVI 882
             ELAFK VVHICRDVNNGWLLRS+HANGASLFFICLYLHIGRGIYYGSYKL++T ++GV++
Sbjct:   61  ELAFKSVVHICRDVNNGWLLRSVHANGASLFFICLYLHIGRGIYYGSYKLMMTWMVGVIM 120

Query:  881  LFVIIGTAFLGYVLP*GQISL*GATVITNLLSAIPYLGNELVK*L*GGFSVDNATLTRFF 702
             LFVI+GTAFLGYVLP GQ+SL GATVITNLLSAIPYLGNELVK L GGFSVDNATLTRFF
Sbjct:  121  LFVIMGTAFLGYVLPWGQMSLWGATVITNLLSAIPYLGNELVKWLWGGFSVDNATLTRFF 180

Query:  701  ALHFLLPFIIAALTIIHLLFLHQTGSRNPLGLKRNLDKIPFHPYFSIKDLIGVIITIIFF 522
             ALHFLLPFIIAALT+IHLLFLHQTGS NPLGLK +LDKIPFHPYFSIKDL+GVIIT++FF
Sbjct:  181  ALHFLLPFIIAALTMIHLLFLHQTGSNNPLGLKSDLDKIPFHPYFSIKDLMGVIITMMFF 240

Query:  521  ILLNL*EPRILGDPENFIPANPLVTPVHIQPE*YFLFAYAILRSIPNKLGGVAAMVSSIL 342
             +LLNL EPRILGDPENFIPANPLVTPVHIQPE YFLFAYAILRSIPNKLGGV AMV SIL
Sbjct:  241  VLLNLWEPRILGDPENFIPANPLVTPVHIQPEWYFLFAYAILRSIPNKLGGVIAMVLSIL 300

Query:  341  IIIILP*TNLCKFQGLKFYPVNQILF*SLAAILLLLT*IGARPAEEPYILTGQILTVIYF 162
             II ILP TN+CKFQGLKFYP NQILF +LAA+LLLLT IGARPAEEPYILTGQILTV+YF
Sbjct:  301  IIAILPFTNVCKFQGLKFYPANQILFWTLAAMLLLLTWIGARPAEEPYILTGQILTVLYF 360

Query:  161  MYFLINPVLLKT*DKII 111
              YF+INP+ LK  DKI+
Sbjct:  361  SYFIINPMTLKLWDKIV 377
