# Supplementary material for: Salivary and Intestinal Transcriptomes Reveal Differential Gene Expression in Starving, Fed and Trypanosoma cruzi-Infected Rhodnius neglectus
Source: Front Cell Infect Microbiol. 2021 Dec 17;11:773357. doi: 10.3389/fcimb.2021.773357 (PMC8722679; doi:10.3389/fcimb.2021.773357)
Supplement: Supplementary file 5 [file DataSheet_5.zip › links/TABLE02/NODE_10001_length_574_cov_4.886320_g6838_i0-TABLE02.txt]

>NODE_10001_length_574_cov_4.886320_g6838_i0


==> XP_014287463.1 lysine-specific demethylase lid-like isoform X1 [Halyomorpha halys]
Length = 1476

 Score = 164.1 bits (414),  Expect = 8.2e-41
 Identities = 83/111 (74%), Positives = 90/111 (81%), Gaps = 5/111 (4%)
 Frame = -3

Query: 323  NMESRPKE-QVKTTPRKGKP----KFVFHPPPEAPVFRPTIEEFENPLHYINSIKPLAEK 159
            NMES P+E +V +TPRK K     KF F PPPEAPVF PT+EEFENPL YIN I+P+ +K
Sbjct:   7  NMESPPQEAKVPSTPRKYKQICVNKFKFDPPPEAPVFSPTLEEFENPLKYINKIRPIGQK 66

Query: 158  CGICKIIPPNGWKSPFVLDMDKLKFTPRIQRINELEARTRIKLYFIDQLPK 6
             GICKIIPP GWK PFVLDMD LKFTPRIQRINELEARTRIKL FIDQL K
Sbjct:  67  TGICKIIPPAGWKVPFVLDMDSLKFTPRIQRINELEARTRIKLNFIDQLTK 117
