# Supplementary material for: Salivary and Intestinal Transcriptomes Reveal Differential Gene Expression in Starving, Fed and Trypanosoma cruzi-Infected Rhodnius neglectus
Source: Front Cell Infect Microbiol. 2021 Dec 17;11:773357. doi: 10.3389/fcimb.2021.773357 (PMC8722679; doi:10.3389/fcimb.2021.773357)
Supplement: Supplementary file 5 [file DataSheet_5.zip › links/TABLE02/NODE_10002_length_400_cov_2.255385_g7127_i0-TABLE02.txt]

>NODE_10002_length_400_cov_2.255385_g7127_i0


==> XP_026676386.1 beta-mannosidase-like [Diaphorina citri]
Length = 593

 Score = 65.5 bits (158),  Expect = 2.8e-11
 Identities = 32/80 (40%), Positives = 49/80 (61%), Gaps = 2/80 (2%)
 Frame = -1

Query: 337  LVISIIEVTVLSNQIYDFGHLTWNVINHNQSILLDAQVPGGIYSEM--ASYLKKYMFYEY 164
            LV+S I +   +  + D G   W V + N+SI  +A VPGGIYS++   + LK+ ++Y  
Sbjct:   8  LVLSAISIVRGNIAVIDLGGSHWTVTSENKSISTEATVPGGIYSDLRRGNILKEDVYYRD 67

Query: 163  NDLAYRWIALDNWTYFSHFK 104
            NDL YRW++   WTY + F+
Sbjct:  68  NDLKYRWVSKTGWTYSTEFE 87

==> XP_014240769.1 beta-mannosidase isoform X1 [Cimex lectularius]
Length = 874

 Score = 65.1 bits (157),  Expect = 3.6e-11
 Identities = 33/82 (40%), Positives = 51/82 (62%), Gaps = 2/82 (2%)
 Frame = -1

Query: 337  LVISIIEVTVLSNQIYDFGHLTWNVINHNQSILLDAQVPGGIYSEM--ASYLKKYMFYEY 164
            L++  I  T LS +  + G   W V N N+SIL+  +VPGGIYS++  A+ LK+Y++++ 
Sbjct:   6  LILFYIFSTCLSLRTINLGKKKWIVSNANRSILVPVKVPGGIYSDLINANVLKEYVYHKG 65

Query: 163  NDLAYRWIALDNWTYFSHFKCK 98
            ND+ YRW+    W Y + F  K
Sbjct:  66  NDINYRWVGKTMWIYSTTFPMK 87
