# Supplementary material for: Salivary and Intestinal Transcriptomes Reveal Differential Gene Expression in Starving, Fed and Trypanosoma cruzi-Infected Rhodnius neglectus
Source: Front Cell Infect Microbiol. 2021 Dec 17;11:773357. doi: 10.3389/fcimb.2021.773357 (PMC8722679; doi:10.3389/fcimb.2021.773357)
Supplement: Supplementary file 5 [file DataSheet_5.zip › links/TABLE02/NODE_10002_length_574_cov_4.720617_g6798_i1-TABLE02.txt]

>NODE_10002_length_574_cov_4.720617_g6798_i1


==> AAQ20820.1 lipocalin AI-6 precursor [Rhodnius prolixus]
Length = 166

 Score = 68.9 bits (167),  Expect = 3.6e-12
 Identities = 51/161 (31%), Positives = 77/161 (47%), Gaps = 10/161 (6%)
 Frame = -3

Query: 482  MKAIVAVIFFGFLGYTFAVYNYPLPTQCTNLDSKAKVAFHKEKFFQHKDWYVTHLKNEGN 303
            MK  + V FFGFLG TF     P P  C ++ ++A   F  +KFF +  WY+TH K++ +
Sbjct:   1  MKTTIVVTFFGFLGCTFCK-RVPTPEGCRDVYNEADPNFKLKKFF-NGSWYLTHAKHQNH 58

Query: 302  NPECTKFETRITEEENKKLTLEYRKGGKDFKCEGFKNPTKKHFCFECVVT-GQADKIKKF 126
            +  CTKF   +     K L ++Y  GG +  C+G K    +   + C    G       +
Sbjct:  59  SVLCTKFGMTM-----KPLEIKYEMGGVNVTCKGTKIKGTRRTEYVCEGNRGTPTPYTNY 113

Query: 125  -FTVIDVDVGYVSYALAYICNDAGAIISDNFLVLQTSRSNK 6
              T+  +D  Y +YA  Y+C   G    DN  VL   R+ +
Sbjct: 114  GATMSVIDTDYTNYATVYVCKKNGK-HEDNVFVLSRIRTGE 153

==> MER0030001 - family I59 unassigned peptidase inhibitors (Rhodnius prolixus) [I59.UPW]#I59#{inhibitor unit: 22-161}~source AAQ20820~
Length = 166

 Score = 68.9 bits (167),  Expect = 3.6e-12
 Identities = 51/161 (31%), Positives = 77/161 (47%), Gaps = 10/161 (6%)
 Frame = -3

Query: 482  MKAIVAVIFFGFLGYTFAVYNYPLPTQCTNLDSKAKVAFHKEKFFQHKDWYVTHLKNEGN 303
            MK  + V FFGFLG TF     P P  C ++ ++A   F  +KFF +  WY+TH K++ +
Sbjct:   1  MKTTIVVTFFGFLGCTFCK-RVPTPEGCRDVYNEADPNFKLKKFF-NGSWYLTHAKHQNH 58

Query: 302  NPECTKFETRITEEENKKLTLEYRKGGKDFKCEGFKNPTKKHFCFECVVT-GQADKIKKF 126
            +  CTKF   +     K L ++Y  GG +  C+G K    +   + C    G       +
Sbjct:  59  SVLCTKFGMTM-----KPLEIKYEMGGVNVTCKGTKIKGTRRTEYVCEGNRGTPTPYTNY 113

Query: 125  -FTVIDVDVGYVSYALAYICNDAGAIISDNFLVLQTSRSNK 6
              T+  +D  Y +YA  Y+C   G    DN  VL   R+ +
Sbjct: 114  GATMSVIDTDYTNYATVYVCKKNGK-HEDNVFVLSRIRTGE 153

==> AAB09090.1 salivary platelet aggregation inhibitor 1 [Rhodnius prolixus]
Length = 173

 Score = 67.4 bits (163),  Expect = 1.0e-11
 Identities = 53/158 (33%), Positives = 73/158 (46%), Gaps = 12/158 (7%)
 Frame = -3

Query: 482  MKAIVAVIFFGFLGYTFAVYNYPLPTQCTNLDSKAKVAFHKEKFFQHKDWYVTHLKNEGN 303
            MK IVA+  FGFL   F      +PT C +L+SKA   F    FF+ K W +TH +   +
Sbjct:   1  MKTIVALFIFGFLAEAFCANPPKMPTGCKDLNSKAVKDFKYNDFFKDK-WILTHAERVTH 59

Query: 302  NPECTKFETRITEEENKKLTLEYRKGGKDFKCEGFKNPTKKHFCFECVVTGQADKIKKFF 123
               C  F    T   NK   + +  GGK+  C   K    K   F C + G+  K   + 
Sbjct:  60  PDACETF----TVNGNK---ITFSLGGKEVSCTLVKVEGAKFTKFNCELQGK--KFTAYL 110

Query: 122  TVIDVDVGYVSYALAYICNDAGAIISDNFLVLQTSRSN 9
            +V+  D  Y +YAL Y C    +   DNFLV Q  + +
Sbjct: 111  SVLATD--YKNYALVYRCGSHESPTKDNFLVAQRRKQS 146
