# Supplementary material for: Salivary and Intestinal Transcriptomes Reveal Differential Gene Expression in Starving, Fed and Trypanosoma cruzi-Infected Rhodnius neglectus
Source: Front Cell Infect Microbiol. 2021 Dec 17;11:773357. doi: 10.3389/fcimb.2021.773357 (PMC8722679; doi:10.3389/fcimb.2021.773357)
Supplement: Supplementary file 5 [file DataSheet_5.zip › links/TABLE02/NODE_10003_length_400_cov_2.218462_g7128_i0-TABLE02.txt]

>NODE_10003_length_400_cov_2.218462_g7128_i0


==> WP_160870024.1 reverse transcriptase family protein [Pantoea sp. Taur]
Length = 556

 Score = 105.5 bits (262),  Expect = 2.4e-23
 Identities = 54/97 (55%), Positives = 68/97 (70%), Gaps = 0/97 (0%)
 Frame = -2

Query: 357  KWAIKLNETKSHNITSTLRRITLPPVFYNLIPLPVVNVVRYLGLYLDRRLTWNLHTRLKR 178
            +W IK+NE K   +T TLRR + PP+ +N IPLP+ + VRYLG  LD+RLTWN HTRLKR
Sbjct: 362  EWRIKINELKCKQVTFTLRRRSCPPILFNDIPLPISDTVRYLGFLLDKRLTWNPHTRLKR 421

Query: 177  TELNRCFRQLKRLLDNRSKLTLDNKRLKYIKVSLGLW 67
             ELNR + QL RLL+  S L+LDNK L Y  +   +W
Sbjct: 422  QELNRRYSQLYRLLNRNSHLSLDNKLLIYKTILKPIW 458

==> WP_160869990.1 RNA-directed DNA polymerase [Pantoea sp. Taur]
Length = 894

 Score = 105.1 bits (261),  Expect = 3.2e-23
 Identities = 55/104 (52%), Positives = 70/104 (67%), Gaps = 0/104 (0%)
 Frame = -2

Query: 378  LLRKMVQKWAIKLNETKSHNITSTLRRITLPPVFYNLIPLPVVNVVRYLGLYLDRRLTWN 199
            L+     +W IK+NE K  ++T TLRR + PP+F+N  PLP+ + VRYLG  LD+RLTWN
Sbjct: 693  LIEVWCNQWRIKVNELKCKHVTFTLRRKSCPPIFFNDTPLPISDTVRYLGFLLDKRLTWN 752

Query: 198  LHTRLKRTELNRCFRQLKRLLDNRSKLTLDNKRLKYIKVSLGLW 67
             HTRLKR ELNR F QL RLL   S L+L+NK L Y  +   +W
Sbjct: 753  PHTRLKRQELNRRFSQLYRLLSRSSHLSLNNKLLIYKTILKPIW 796
