# Supplementary material for: Salivary and Intestinal Transcriptomes Reveal Differential Gene Expression in Starving, Fed and Trypanosoma cruzi-Infected Rhodnius neglectus
Source: Front Cell Infect Microbiol. 2021 Dec 17;11:773357. doi: 10.3389/fcimb.2021.773357 (PMC8722679; doi:10.3389/fcimb.2021.773357)
Supplement: Supplementary file 5 [file DataSheet_5.zip › links/TABLE02/NODE_10009_length_574_cov_3.716763_g6843_i0-TABLE02.txt]

>NODE_10009_length_574_cov_3.716763_g6843_i0


==> XP_014245388.1 uncharacterized protein LOC106664299 [Cimex lectularius]
Length = 318

 Score = 309.3 bits (791),  Expect = 1.6e-84
 Identities = 148/192 (77%), Positives = 167/192 (86%), Gaps = 1/192 (0%)
 Frame = -1

Query: 574  PALVNVTVVPSTIFAILRWEVADSGGYPITHFTAQYRLKHTQLHQPPDPWHLVVPD-KMN 398
            P L NVTVVPSTI A+L WEV D+GGYPIT FTAQYRL+HT   + PDPWHLV+PD ++ 
Sbjct: 110  PPLTNVTVVPSTILALLHWEVVDTGGYPITSFTAQYRLRHTPQGESPDPWHLVMPDGQIK 169

Query: 397  PSLTHTDIYKLEPNSSYVFQIWANNKLGRGDIVELEAMTMFDTQEIELGKHLLAGAETFD 218
            P+ T  DI++L+PNSSYVFQIWANNKLGRGD+VELEA T  D+QEIELGKHLL G ETFD
Sbjct: 170  PTATQVDIFQLKPNSSYVFQIWANNKLGRGDVVELEAQTKHDSQEIELGKHLLEGVETFD 229

Query: 217  TRIWVAAVAIVMGTLLILATATIYALYKECRLPLGATKDLETLELIPNIILNPGYQDYLQ 38
            TRIW+AAVA+VMGTLLILATATIYALYKEC LPL + KD+ET+ELIPNIILNPGY DY+Q
Sbjct: 230  TRIWIAAVAVVMGTLLILATATIYALYKECHLPLVSEKDMETMELIPNIILNPGYHDYMQ 289

Query:  37  SEWVEPDENSND 2
            SEW EPDENSND
Sbjct: 290  SEWSEPDENSND 301
