# Supplementary material for: Salivary and Intestinal Transcriptomes Reveal Differential Gene Expression in Starving, Fed and Trypanosoma cruzi-Infected Rhodnius neglectus
Source: Front Cell Infect Microbiol. 2021 Dec 17;11:773357. doi: 10.3389/fcimb.2021.773357 (PMC8722679; doi:10.3389/fcimb.2021.773357)
Supplement: Supplementary file 5 [file DataSheet_5.zip › links/TABLE02/NODE_10010_length_574_cov_3.574181_g6844_i0-TABLE02.txt]

>NODE_10010_length_574_cov_3.574181_g6844_i0


==> XP_014261528.1 RING finger and SPRY domain-containing protein 1 [Cimex lectularius]
Length = 520

 Score = 307.4 bits (786),  Expect = 6.0e-84
 Identities = 135/184 (73%), Positives = 159/184 (86%), Gaps = 0/184 (0%)
 Frame = -2

Query: 573  GIGDDEYSVAYDGCRELVWHNAKSTAVPSGRWVAGDTFGTLLQIDNAKVTFYLNGRLVAS 394
            GIGDDEYS+AYDGCREL+WHNAKS  +P   W +GDT G+LLQID++KVTF+LNG+ +  
Sbjct: 337  GIGDDEYSLAYDGCRELLWHNAKSLYIPYSCWSSGDTVGSLLQIDSSKVTFFLNGKTIVD 396

Query: 393  TALVFKTTSSEYFAGASFMSFQQCRFNFGSRPFSFPPNDVEFKCFNDHATLPERDRVVLP 214
            +++VFK +S+EYFAGASFMSFQQCRFNFGSRPF  PP D+EFKCFNDHA+L +++R+VLP
Sbjct: 397  SSVVFKASSTEYFAGASFMSFQQCRFNFGSRPFLHPPKDIEFKCFNDHASLTDQERIVLP 456

Query: 213  RHLQLEALRNMSIREDSCTICFDSKAVTTLQPCGHNGFCKNCTLQLIECPMCRGTIEHFL 34
            RHLQLEA+RNMSI+EDSCTICFD KA   L+PCGHNGFCK C LQL ECPMCRG I HFL
Sbjct: 457  RHLQLEAVRNMSIKEDSCTICFDQKAEVRLEPCGHNGFCKTCALQLTECPMCRGVIHHFL 516

Query:  33  EEPP 22
             EPP
Sbjct: 517  TEPP 520
