# Supplementary material for: Salivary and Intestinal Transcriptomes Reveal Differential Gene Expression in Starving, Fed and Trypanosoma cruzi-Infected Rhodnius neglectus
Source: Front Cell Infect Microbiol. 2021 Dec 17;11:773357. doi: 10.3389/fcimb.2021.773357 (PMC8722679; doi:10.3389/fcimb.2021.773357)
Supplement: Supplementary file 5 [file DataSheet_5.zip › links/TABLE02/NODE_10012_length_574_cov_1.171484_g6846_i0-TABLE02.txt]

>NODE_10012_length_574_cov_1.171484_g6846_i0


==> XP_028154835.1 uncharacterized protein LOC114348469, partial [Diabrotica virgifera virgifera]
Length = 565

 Score = 189.1 bits (479),  Expect = 2.4e-48
 Identities = 91/190 (47%), Positives = 131/190 (68%), Gaps = 0/190 (0%)
 Frame = 1

Query:   4  KVRMIMLHKKGPTDDPQNYRGISILNTIVKLFNAILYNRLKNWSEVKQLIPETQTGFRAG 183
            +V   M+ KKG  DDP NYRGI++LN + K+F  IL NRL++W EV  ++PE Q+GFR  
Sbjct: 312  EVIFTMIFKKGNRDDPANYRGIALLNCVEKIFTNILLNRLRDWLEVNNVLPECQSGFRGS 371

Query: 184  KGCRDSVFILSSVVNISLRLKKSMFLAIFVDFKRAFDTVNHQKLWHRLYNLGIQGKLLRI 363
            +GC D+VF L+S V + LRLKK    A FVD+KRAFD++ H  LW +L+ LG+  K++ I
Sbjct: 372  RGCNDNVFTLTSAVQLQLRLKKRKVYAAFVDYKRAFDSIIHHLLWQKLFGLGVSSKIIAI 431

Query: 364  LIKLYESASFVLQDGSQTSDSIFISEGVLQGDILSPLLFILFISDIEEFFINRNVEGIPI 543
            L  +Y++A   ++  +  +    IS GVLQG++LSPLLF LFI+DIE+FFI++  +GI I
Sbjct: 432  LKNIYDNARMYIKTPNGYTRPFDISTGVLQGELLSPLLFSLFIADIEQFFISQGSQGISI 491

Query: 544  NRYRNLLCLL 573
            +    ++ LL
Sbjct: 492  DSQNKIIMLL 501

==> KAB0790373.1 hypothetical protein PPYR_15258 [Photinus pyralis]
Length = 1139

 Score = 181.8 bits (460),  Expect = 3.8e-46
 Identities = 82/189 (43%), Positives = 131/189 (69%), Gaps = 0/189 (0%)
 Frame = 1

Query:   7  VRMIMLHKKGPTDDPQNYRGISILNTIVKLFNAILYNRLKNWSEVKQLIPETQTGFRAGK 186
            V+M M+ KKG   +P NYR I++LN+I KLF  I+YNRL  W E   ++P+ Q GFR G+
Sbjct: 549  VKMQMVFKKGDRMNPHNYRSIALLNSITKLFTNIIYNRLYKWCEENNVLPDEQAGFRKGR 608

Query: 187  GCRDSVFILSSVVNISLRLKKSMFLAIFVDFKRAFDTVNHQKLWHRLYNLGIQGKLLRIL 366
            GC +++FIL++ V+I+   K S   AIFVDF++AFDT+NH KLW++L+ +GI  K++R +
Sbjct: 609  GCSENIFILNAAVSINTAPKSSYLYAIFVDFQKAFDTINHSKLWNKLHAIGISSKIIRTV 668

Query: 367  IKLYESASFVLQDGSQTSDSIFISEGVLQGDILSPLLFILFISDIEEFFINRNVEGIPIN 546
              +YE     + +  +++++I ++ GV+QGD LSPLLF ++ISDI  ++   + +G+ + 
Sbjct: 669  KAIYEKTKITINNNLESTEAIDMTTGVMQGDCLSPLLFAIYISDIISYYQKNHCDGVKLT 728

Query: 547  RYRNLLCLL 573
              R+L+ LL
Sbjct: 729  HIRSLIMLL 737

==> CAA9997921.1 unnamed protein product, partial [Nesidiocoris tenuis]
Length = 784

 Score = 180.3 bits (456),  Expect = 1.1e-45
 Identities = 81/189 (42%), Positives = 129/189 (68%), Gaps = 0/189 (0%)
 Frame = 1

Query:   4  KVRMIMLHKKGPTDDPQNYRGISILNTIVKLFNAILYNRLKNWSEVKQLIPETQTGFRAG 183
            ++R  +L KKG  DDP+NYRGIS++N+++K+FN IL NRL ++     L+PE+Q GFR G
Sbjct: 193  EIRTFLLFKKGEEDDPKNYRGISLINSLLKIFNQILLNRLDSFVAANNLLPESQNGFRKG 252

Query: 184  KGCRDSVFILSSVVNISLRLKKSMFLAIFVDFKRAFDTVNHQKLWHRLYNLGIQGKLLRI 363
            +GC+D++FILSS+V I+ RL KS     F+DF+RAFD++NH+ LW +L  + +  + + +
Sbjct: 253  RGCQDNIFILSSLVAINTRLPKSKTFVAFIDFQRAFDSLNHEILWRKLALMNVSARFISL 312

Query: 364  LIKLYESASFVLQDGSQTSDSIFISEGVLQGDILSPLLFILFISDIEEFFINRNVEGIPI 543
            L  LY +ASF ++     + S  +  G+LQGD+ SPL+F LF++D+  F + R + G+ +
Sbjct: 313  LSSLYSNASFRVKVNDSETQSYRVGAGILQGDVTSPLIFALFLADLSNFLVKRGLRGLDV 372

Query: 544  NRYRNLLCL 570
                ++L L
Sbjct: 373  GDGTDVLSL 381

==> XP_015124615.1 uncharacterized protein LOC107046505, partial [Diachasma alloeum]
Length = 1006

 Score = 180.3 bits (456),  Expect = 1.1e-45
 Identities = 85/169 (50%), Positives = 122/169 (72%), Gaps = 0/169 (0%)
 Frame = 1

Query:   4  KVRMIMLHKKGPTDDPQNYRGISILNTIVKLFNAILYNRLKNWSEVKQLIPETQTGFRAG 183
            +V + M++KKG   DP NYRGI+++N I KLF  +L NRL+ W E  ++IPE Q GFR  
Sbjct: 762  QVTLTMIYKKGDERDPANYRGIALVNCIAKLFTTVLKNRLELWEEKLKIIPEYQAGFRRK 821

Query: 184  KGCRDSVFILSSVVNISLRLKKSMFLAIFVDFKRAFDTVNHQKLWHRLYNLGIQGKLLRI 363
            KGC+D+++ L S +++ LRL K     +FVD+++AFD+V+H  LW +L+ LG+  K+LRI
Sbjct: 822  KGCQDNIYTLFSAIHLQLRLTKRSVYGLFVDYQKAFDSVSHDILWRKLHELGVSAKMLRI 881

Query: 364  LIKLYESASFVLQDGSQTSDSIFISEGVLQGDILSPLLFILFISDIEEF 510
            +  LY+ AS  ++  SQ +D I I++GVLQG+ILSPLLFILF+ DIE F
Sbjct: 882  IKSLYDRASMKVKMDSQLTDPIAITQGVLQGEILSPLLFILFVHDIEAF 930

==> CAB0013325.1 unnamed protein product [Nesidiocoris tenuis]
Length = 1002

 Score = 179.9 bits (455),  Expect = 1.4e-45
 Identities = 88/180 (48%), Positives = 123/180 (68%), Gaps = 0/180 (0%)
 Frame = 1

Query:   7  VRMIMLHKKGPTDDPQNYRGISILNTIVKLFNAILYNRLKNWSEVKQLIPETQTGFRAGK 186
            ++  +L KKG   +  NYRGIS+LN + K+F  ILY RL  + E K LIPETQ GFR G+
Sbjct: 613  IKTFLLFKKGDPSNVANYRGISLLNCLAKIFTRILYGRLVVFVESKSLIPETQNGFRKGR 672

Query: 187  GCRDSVFILSSVVNISLRLKKSMFLAIFVDFKRAFDTVNHQKLWHRLYNLGIQGKLLRIL 366
            GC D+VF+LSS+VNI+ RLK+      FVDF RAFD V+H  LW +L  LG+  + + ++
Sbjct: 673  GCADNVFVLSSLVNINTRLKRRKVFCAFVDFFRAFDAVSHPVLWGKLERLGVSPRFISVI 732

Query: 367  IKLYESASFVLQDGSQTSDSIFISEGVLQGDILSPLLFILFISDIEEFFINRNVEGIPIN 546
              LYESASF ++ G+ ++    +S+G+LQGDILSPLLF L ++D +EF   R + G+ I+
Sbjct: 733  RALYESASFSVRVGAASTRPFRLSQGILQGDILSPLLFALLLADFDEFVAARGIRGLSID 792

==> XP_015189940.1 PREDICTED: uncharacterized protein LOC107073756 [Polistes dominula]
Length = 1340

 Score = 179.9 bits (455),  Expect = 1.4e-45
 Identities = 84/187 (44%), Positives = 129/187 (68%), Gaps = 0/187 (0%)
 Frame = 1

Query:  13  MIMLHKKGPTDDPQNYRGISILNTIVKLFNAILYNRLKNWSEVKQLIPETQTGFRAGKGC 192
            + ++HKKG   DP NYRGI++ N I K+F  +L  RL++W+E + ++PE+Q GFR  + C
Sbjct: 753  LTLIHKKGCKKDPGNYRGIALCNVISKIFTQVLAKRLRSWAESRSVLPESQCGFRNKRSC 812

Query: 193  RDSVFILSSVVNISLRLKKSMFLAIFVDFKRAFDTVNHQKLWHRLYNLGIQGKLLRILIK 372
             D++++L S V+  LRL K    A+FVDF+RAFD++ H  LW +L+ LG+  K +R+L  
Sbjct: 813  IDNIYVLQSAVHFQLRLNKGALYALFVDFRRAFDSIKHPLLWSKLHKLGVSSKFIRVLRS 872

Query: 373  LYESASFVLQDGSQTSDSIFISEGVLQGDILSPLLFILFISDIEEFFINRNVEGIPINRY 552
            LY+ ASF ++   + S  I ++EGVLQG+ILSPLLF+LFISD+E+     ++ GI I+  
Sbjct: 873  LYDHASFRVKINMELSRPIDVTEGVLQGEILSPLLFVLFISDMEKALRGADLGGISIDGL 932

Query: 553  RNLLCLL 573
             +++ LL
Sbjct: 933  NDIILLL 939
