# Supplementary material for: Salivary and Intestinal Transcriptomes Reveal Differential Gene Expression in Starving, Fed and Trypanosoma cruzi-Infected Rhodnius neglectus
Source: Front Cell Infect Microbiol. 2021 Dec 17;11:773357. doi: 10.3389/fcimb.2021.773357 (PMC8722679; doi:10.3389/fcimb.2021.773357)
Supplement: Supplementary file 5 [file DataSheet_5.zip › links/TABLE02/NODE_10018_length_399_cov_9.777778_g7143_i0-TABLE02.txt]

>NODE_10018_length_399_cov_9.777778_g7143_i0


==> XP_014282017.1 nascent polypeptide-associated complex subunit alpha, muscle-specific form-like isoform X3 [Halyomorpha halys]
Length = 527

 Score = 131.7 bits (330),  Expect = 3.2e-31
 Identities = 63/95 (66%), Positives = 82/95 (86%), Gaps = 3/95 (3%)
 Frame = -1

Query: 399  IRWLSQQPEPSSDLYTPDFYDHTTFDCHLTNLNLERVEKDKFRLPEAENRRTESILQRAL 220
            IRWLSQ    ++D Y+PDFYD+T FDC LTNLNLE+++K+KFRLP+ E +RT+SIL+RA+
Sbjct: 292  IRWLSQ--VANTDHYSPDFYDNTEFDCILTNLNLEKIDKNKFRLPDVEAQRTQSILKRAI 349

Query: 219  DVERGVAPPPADDTLTETHPDGLDLSLYRNEEQLK 115
            DVE+G+A PP + ++TE HPDGLDLSLYRNE+QLK
Sbjct: 350  DVEKGIA-PPEETSITEEHPDGLDLSLYRNEDQLK 383

==> KAE9433462.1 hypothetical protein GE061_19028 [Apolygus lucorum]
Length = 759

 Score = 125.9 bits (315),  Expect = 1.7e-29
 Identities = 63/95 (66%), Positives = 76/95 (80%), Gaps = 5/95 (5%)
 Frame = -1

Query: 399  IRWLSQQPEPSSDLYTPDFYDHTTFDCHLTNLNLERVEKDKFRLPEAENRRTESILQRAL 220
            IRWLS + E     Y+PDFYDHT FDC LTNLNL+RV KD+F+LPE E +RT+SIL+RA+
Sbjct: 515  IRWLSLEGEN----YSPDFYDHTEFDCILTNLNLQRVGKDQFKLPEVEAKRTDSILKRAI 570

Query: 219  DVERGVAPPPADDTLTETHPDGLDLSLYRNEEQLK 115
            DVE+G+     + T+TE HPDGLDLSLYRNEEQLK
Sbjct: 571  DVEKGIVVAD-ESTITEEHPDGLDLSLYRNEEQLK 604
