# Supplementary material for: Salivary and Intestinal Transcriptomes Reveal Differential Gene Expression in Starving, Fed and Trypanosoma cruzi-Infected Rhodnius neglectus
Source: Front Cell Infect Microbiol. 2021 Dec 17;11:773357. doi: 10.3389/fcimb.2021.773357 (PMC8722679; doi:10.3389/fcimb.2021.773357)
Supplement: Supplementary file 5 [file DataSheet_5.zip › links/TABLE02/NODE_1001_length_1965_cov_10.022513_g514_i0-TABLE02.txt]

>NODE_1001_length_1965_cov_10.022513_g514_i0


==> XP_014244406.1 mannosyl-oligosaccharide 1,2-alpha-mannosidase IA-like isoform X1 [Cimex lectularius]
Length = 660

 Score = 1109.0 bits (2867),  Expect = 0.0e+00
 Identities = 536/657 (81%), Positives = 599/657 (91%), Gaps = 9/657 (1%)
 Frame = -3

Query: 1960  ILPIHQRFLNGAPVPSSVRRSFRPREKYLILLVFLTFCLVCFGAFFFLPEFKSGVAGNSV 1781
             ILP HQRFLNGAPVPSS RRSFRPREKYLILLVFLTF LVCFG FFFLPEFKSGV+GNSV
Sbjct:    6  ILPTHQRFLNGAPVPSSARRSFRPREKYLILLVFLTFGLVCFGGFFFLPEFKSGVSGNSV 65

Query: 1780  YTVYKQIQKAGPDLLIPAPPHMDEFSDNVGKLGVYRHGSDN-VDPHRIEDRAKLLAKIEE 1604
             YTVYK+IQKAGP+LLIPAPPHM +F+++    G++ HG  +  DPHR+EDRAKLLAKI E
Sbjct:   66  YTVYKRIQKAGPELLIPAPPHMHDFNESP---GIFGHGDPHGEDPHRLEDRAKLLAKIAE 122

Query: 1603  DLEKNQKVLERPDNSIVKPISSSTKLVETQQKQFEI-VD---NVIEDSGVKVVTVPPNYS 1436
             D EKNQKVLERPD  +++P SSST+LVETQQKQ E  V+   N+IED    V TVPP+++
Sbjct:  123  DEEKNQKVLERPDVRVMRPGSSSTRLVETQQKQVETNVEQGLNIIEDENA-VNTVPPSFA 181

Query: 1435  DRYPVTFKGEDADEKARFRRNKVLEMTKHAWDNYVRYAWAKNELRPLSKRGHTGSIFGAA 1256
             D YP+T+ GED D + + +R K+LEMTK AWDNYVRYAW KNEL+P+SKRGHTGSIFG+A
Sbjct:  182  DHYPLTYNGEDPDREVQQKRAKILEMTKLAWDNYVRYAWGKNELKPISKRGHTGSIFGSA 241

Query: 1255  SLGATIVDGLDTLYIMGLHDEFKQGRDWIQNNLHFDDLNGDFSVFETNIRYVGGLLTCFA 1076
             SLGATIVDGLDTLYIMGLHDEF +GR+WI+NNL+ +D+ GDFSVFETNIRYVGGLLTC++
Sbjct:  242  SLGATIVDGLDTLYIMGLHDEFNEGREWIKNNLNLEDVIGDFSVFETNIRYVGGLLTCYS 301

Query: 1075  LTGDVMFRDKADYIAKKLLPAFQTPTGIPNALINFKTGASKNYAWASGGASILSEFGTLH 896
             +TGDVMFRDKA+YIAKKLLPAF+TPTGIPNALINFKTG SKNYAWASGG+SILSEFGTL 
Sbjct:  302  ITGDVMFRDKAEYIAKKLLPAFETPTGIPNALINFKTGHSKNYAWASGGSSILSEFGTLF 361

Query:  895  LEFTYLSDVTGNPVYREKVDTIRSVLQNMDKPKGLYPNYLNPKTGKWGQHHMSMGALGDS 716
             LEF+YLSDVTGNPV++EKV  IR VLQ+MDKPKGLYPNYLNPKTGKWGQ+HMSMGALGDS
Sbjct:  362  LEFSYLSDVTGNPVFKEKVTNIRRVLQSMDKPKGLYPNYLNPKTGKWGQYHMSMGALGDS 421

Query:  715  FYEYLLKAWIQSAKQDHEAREMYDSAMDAAIQHMLHKSNGGLLYFSDLKFDRLEHKMDHL 536
             FYEYLLKAWIQS KQD EAR MYDSAMDA IQHML  S+GGL+YFS+LKF+R+E+KMDHL
Sbjct:  422  FYEYLLKAWIQSGKQDEEARTMYDSAMDAVIQHMLKTSHGGLMYFSELKFERIENKMDHL 481

Query:  535  ACFSGGLLALGATTLRNAMSPRHMEIAKGLTKTCHESYIRTNTKLGPESFKFTDAVEAKA 356
             ACFSGGLLALGA T RN+ S RHMEIAKG+T+TCHESYIRTNTKLGPESFKFTD VEAKA
Sbjct:  482  ACFSGGLLALGAQTRRNSNSERHMEIAKGITRTCHESYIRTNTKLGPESFKFTDTVEAKA 541

Query:  355  VRTNDKYYLLRPEVIESYFYLWRLTKDQKYRDWGWEAVQALEKHCRTPTGYSGLKNVYQD 176
             VRTN+KYYLLRPEVIESYFY+WRLTKDQKYRDWGW+AVQALEK+CRTPTGYSGLKNVYQD
Sbjct:  542  VRTNEKYYLLRPEVIESYFYMWRLTKDQKYRDWGWDAVQALEKYCRTPTGYSGLKNVYQD 601

Query:  175  EPVKDDVQQSFFLAETLKYLYLLFSDDSLMSLEEWVYNTEAHPLPIKGVNPYYREHQ 5
             EP+KDDVQQSFFLAETLKYLYLLFSDDSL+SL+EWVYNTEAHPLPIKGVNPYYREH+
Sbjct:  602  EPIKDDVQQSFFLAETLKYLYLLFSDDSLISLDEWVYNTEAHPLPIKGVNPYYREHR 658
