# Supplementary material for: Salivary and Intestinal Transcriptomes Reveal Differential Gene Expression in Starving, Fed and Trypanosoma cruzi-Infected Rhodnius neglectus
Source: Front Cell Infect Microbiol. 2021 Dec 17;11:773357. doi: 10.3389/fcimb.2021.773357 (PMC8722679; doi:10.3389/fcimb.2021.773357)
Supplement: Supplementary file 5 [file DataSheet_5.zip › links/TABLE02/NODE_10023_length_573_cov_9.092664_g6829_i1-TABLE02.txt]

>NODE_10023_length_573_cov_9.092664_g6829_i1


==> XP_024084350.1 S-adenosylhomocysteine hydrolase-like protein 1 isoform X3 [Cimex lectularius]
Length = 534

 Score = 224.9 bits (572),  Expect = 3.9e-59
 Identities = 126/140 (90%), Positives = 133/140 (95%), Gaps = 1/140 (0%)
 Frame = -3

Query: 418  ALCGTKSNPTTVSDSPVTDPGSVVKSVDGVTPIFMGQRKL-ETKSTSALKKSSRYRSRSL 242
            AL  TKSNPTTVSDSPVTDPGS VK+VDG T +FMGQRK+ ETKS+SALKKSSRYRSRSL
Sbjct:  11  ALGVTKSNPTTVSDSPVTDPGSAVKTVDGGTTLFMGQRKMQETKSSSALKKSSRYRSRSL 70

Query: 241  SASSTDSYSSASYTGSSSEEDDVSPRQKEQKSSTGFSDFCVRNIKEHAFGRREIEIAEQE 62
            SASSTDSYSSASYTGSSSEEDDVSPRQK+QKSS+GFSDFCVRNIKEHAFGRREIEIAEQE
Sbjct:  71  SASSTDSYSSASYTGSSSEEDDVSPRQKDQKSSSGFSDFCVRNIKEHAFGRREIEIAEQE 130

Query:  61  MPGIMALRKRAVDDKPLKNA 2
            MPGIMALRKRAV+DKPLK A
Sbjct: 131  MPGIMALRKRAVEDKPLKQA 150
