# Supplementary material for: Salivary and Intestinal Transcriptomes Reveal Differential Gene Expression in Starving, Fed and Trypanosoma cruzi-Infected Rhodnius neglectus
Source: Front Cell Infect Microbiol. 2021 Dec 17;11:773357. doi: 10.3389/fcimb.2021.773357 (PMC8722679; doi:10.3389/fcimb.2021.773357)
Supplement: Supplementary file 5 [file DataSheet_5.zip › links/TABLE02/NODE_10033_length_573_cov_3.550193_g6860_i0-TABLE02.txt]

>NODE_10033_length_573_cov_3.550193_g6860_i0


==> XP_014244477.1 dmX-like protein 2 isoform X5 [Cimex lectularius]
Length = 3337

 Score = 354.0 bits (907),  Expect = 5.6e-98
 Identities = 169/195 (86%), Positives = 180/195 (92%), Gaps = 4/195 (2%)
 Frame = -1

Query: 573  HQLDYRWVETGSWQTDSHITSLSWNLEGTRLLTGGDILQLWHQNTP--LSEEDNEGMTSS 400
            HQLDYRWVETGSWQTD +ITSLSWNLEGTRLLTGG ILQLWHQNTP  L ++D++GMTSS
Sbjct:  95  HQLDYRWVETGSWQTDCNITSLSWNLEGTRLLTGGAILQLWHQNTPMHLVDDDHDGMTSS 154

Query: 399  GVTFEIGEDACGSLNNGIEEEKERGWECVWKCRTATPVLHMAFSPDGTLFATAGYNDRLV 220
            GVTFEIGEDACGSLNNG+EEE E+GWECVWKC TATPVLHMAFSPDGTLFATAGYNDRLV
Sbjct: 155  GVTFEIGEDACGSLNNGLEEEIEKGWECVWKCATATPVLHMAFSPDGTLFATAGYNDRLV 214

Query: 219  KIWFENKQLLFPSKSVDQ--LTYTQSTQNELNYGFVYISHPRAVTQLSWRKTSKYMPKGS 46
            KIWFENKQLLFPSKS DQ  +TY     +E+NYGFVYISHPRAVTQLSWRKTSKYMPKGS
Sbjct: 215  KIWFENKQLLFPSKSSDQQSMTYGNPGVSEINYGFVYISHPRAVTQLSWRKTSKYMPKGS 274

Query:  45  VSNMLVTSCRDNICQ 1
            VSNMLVTSCRDNIC+
Sbjct: 275  VSNMLVTSCRDNICR 289

==> XP_014244480.1 dmX-like protein 2 isoform X3 [Cimex lectularius]
Length = 3309

 Score = 354.0 bits (907),  Expect = 5.6e-98
 Identities = 169/195 (86%), Positives = 180/195 (92%), Gaps = 4/195 (2%)
 Frame = -1

Query: 573  HQLDYRWVETGSWQTDSHITSLSWNLEGTRLLTGGDILQLWHQNTP--LSEEDNEGMTSS 400
            HQLDYRWVETGSWQTD +ITSLSWNLEGTRLLTGG ILQLWHQNTP  L ++D++GMTSS
Sbjct:  95  HQLDYRWVETGSWQTDCNITSLSWNLEGTRLLTGGAILQLWHQNTPMHLVDDDHDGMTSS 154

Query: 399  GVTFEIGEDACGSLNNGIEEEKERGWECVWKCRTATPVLHMAFSPDGTLFATAGYNDRLV 220
            GVTFEIGEDACGSLNNG+EEE E+GWECVWKC TATPVLHMAFSPDGTLFATAGYNDRLV
Sbjct: 155  GVTFEIGEDACGSLNNGLEEEIEKGWECVWKCATATPVLHMAFSPDGTLFATAGYNDRLV 214

Query: 219  KIWFENKQLLFPSKSVDQ--LTYTQSTQNELNYGFVYISHPRAVTQLSWRKTSKYMPKGS 46
            KIWFENKQLLFPSKS DQ  +TY     +E+NYGFVYISHPRAVTQLSWRKTSKYMPKGS
Sbjct: 215  KIWFENKQLLFPSKSSDQQSMTYGNPGVSEINYGFVYISHPRAVTQLSWRKTSKYMPKGS 274

Query:  45  VSNMLVTSCRDNICQ 1
            VSNMLVTSCRDNIC+
Sbjct: 275  VSNMLVTSCRDNICR 289

==> XP_024085546.1 dmX-like protein 2 isoform X4 [Cimex lectularius]
Length = 3294

 Score = 354.0 bits (907),  Expect = 5.6e-98
 Identities = 169/195 (86%), Positives = 180/195 (92%), Gaps = 4/195 (2%)
 Frame = -1

Query: 573  HQLDYRWVETGSWQTDSHITSLSWNLEGTRLLTGGDILQLWHQNTP--LSEEDNEGMTSS 400
            HQLDYRWVETGSWQTD +ITSLSWNLEGTRLLTGG ILQLWHQNTP  L ++D++GMTSS
Sbjct:  95  HQLDYRWVETGSWQTDCNITSLSWNLEGTRLLTGGAILQLWHQNTPMHLVDDDHDGMTSS 154

Query: 399  GVTFEIGEDACGSLNNGIEEEKERGWECVWKCRTATPVLHMAFSPDGTLFATAGYNDRLV 220
            GVTFEIGEDACGSLNNG+EEE E+GWECVWKC TATPVLHMAFSPDGTLFATAGYNDRLV
Sbjct: 155  GVTFEIGEDACGSLNNGLEEEIEKGWECVWKCATATPVLHMAFSPDGTLFATAGYNDRLV 214

Query: 219  KIWFENKQLLFPSKSVDQ--LTYTQSTQNELNYGFVYISHPRAVTQLSWRKTSKYMPKGS 46
            KIWFENKQLLFPSKS DQ  +TY     +E+NYGFVYISHPRAVTQLSWRKTSKYMPKGS
Sbjct: 215  KIWFENKQLLFPSKSSDQQSMTYGNPGVSEINYGFVYISHPRAVTQLSWRKTSKYMPKGS 274

Query:  45  VSNMLVTSCRDNICQ 1
            VSNMLVTSCRDNIC+
Sbjct: 275  VSNMLVTSCRDNICR 289
