# Supplementary material for: Salivary and Intestinal Transcriptomes Reveal Differential Gene Expression in Starving, Fed and Trypanosoma cruzi-Infected Rhodnius neglectus
Source: Front Cell Infect Microbiol. 2021 Dec 17;11:773357. doi: 10.3389/fcimb.2021.773357 (PMC8722679; doi:10.3389/fcimb.2021.773357)
Supplement: Supplementary file 5 [file DataSheet_5.zip › links/TABLE02/NODE_10034_length_573_cov_3.270270_g6861_i0-TABLE02.txt]

>NODE_10034_length_573_cov_3.270270_g6861_i0


==> XP_014253005.1 putative homeodomain transcription factor isoform X1 [Cimex lectularius]
Length = 794

 Score = 274.6 bits (701),  Expect = 4.3e-74
 Identities = 142/160 (88%), Positives = 150/160 (93%), Gaps = 0/160 (0%)
 Frame = -2

Query: 572  RGPQHSVDVIVSFVFLFTLLLLGFLAVEHLKDSERNNMQNHAEALVWCIILGFFLLRFMT 393
            RGPQHSVDVIVS VFL TLLLL +LAVEHLK+SE+ +   + EALVW +IL FFLLRFMT
Sbjct: 635  RGPQHSVDVIVSSVFLITLLLLSYLAVEHLKESEKMSPHCNIEALVWSVILSFFLLRFMT 694

Query: 392  LGTKINRKYRNLSVLITEQINLYLQIEQKPNKKEELMVANSVLKLAADLLKELESPYKIS 213
            LGTK+N+KYRNLSVLITEQINLYLQIEQKPNKKEELMVANSVLKLAADLLKELESPYKIS
Sbjct: 695  LGTKVNKKYRNLSVLITEQINLYLQIEQKPNKKEELMVANSVLKLAADLLKELESPYKIS 754

Query: 212  GFSANPYLYTITKVVILSALSGVLSEMLGFKLKLHKIKIK 93
            GFSANPYLYTITKVVILSALSGVLSEMLGFKLKLHKIKIK
Sbjct: 755  GFSANPYLYTITKVVILSALSGVLSEMLGFKLKLHKIKIK 794

==> XP_014253009.1 putative homeodomain transcription factor isoform X3 [Cimex lectularius]
Length = 783

 Score = 274.6 bits (701),  Expect = 4.3e-74
 Identities = 142/160 (88%), Positives = 150/160 (93%), Gaps = 0/160 (0%)
 Frame = -2

Query: 572  RGPQHSVDVIVSFVFLFTLLLLGFLAVEHLKDSERNNMQNHAEALVWCIILGFFLLRFMT 393
            RGPQHSVDVIVS VFL TLLLL +LAVEHLK+SE+ +   + EALVW +IL FFLLRFMT
Sbjct: 624  RGPQHSVDVIVSSVFLITLLLLSYLAVEHLKESEKMSPHCNIEALVWSVILSFFLLRFMT 683

Query: 392  LGTKINRKYRNLSVLITEQINLYLQIEQKPNKKEELMVANSVLKLAADLLKELESPYKIS 213
            LGTK+N+KYRNLSVLITEQINLYLQIEQKPNKKEELMVANSVLKLAADLLKELESPYKIS
Sbjct: 684  LGTKVNKKYRNLSVLITEQINLYLQIEQKPNKKEELMVANSVLKLAADLLKELESPYKIS 743

Query: 212  GFSANPYLYTITKVVILSALSGVLSEMLGFKLKLHKIKIK 93
            GFSANPYLYTITKVVILSALSGVLSEMLGFKLKLHKIKIK
Sbjct: 744  GFSANPYLYTITKVVILSALSGVLSEMLGFKLKLHKIKIK 783
