# Supplementary material for: Salivary and Intestinal Transcriptomes Reveal Differential Gene Expression in Starving, Fed and Trypanosoma cruzi-Infected Rhodnius neglectus
Source: Front Cell Infect Microbiol. 2021 Dec 17;11:773357. doi: 10.3389/fcimb.2021.773357 (PMC8722679; doi:10.3389/fcimb.2021.773357)
Supplement: Supplementary file 5 [file DataSheet_5.zip › links/TABLE02/NODE_10035_length_573_cov_2.972973_g6862_i0-TABLE02.txt]

>NODE_10035_length_573_cov_2.972973_g6862_i0


==> KAE9427434.1 hypothetical protein GE061_06817 [Apolygus lucorum]
Length = 439

 Score = 56.6 bits (135),  Expect = 1.9e-08
 Identities = 33/51 (64%), Positives = 36/51 (70%), Gaps = 4/51 (7%)
 Frame = -2

Query: 155  RRQRHGISGLRPHHAYLHKPSASSTTSSVFSTAVISGAASAPNLTDIISNT 3
            RRQRH ++G RPHH         S  + VFSTAVISGAASAPNLTDII NT
Sbjct: 107  RRQRHSVAGWRPHHL----TKTGSGAACVFSTAVISGAASAPNLTDIIPNT 153
