# Supplementary material for: Salivary and Intestinal Transcriptomes Reveal Differential Gene Expression in Starving, Fed and Trypanosoma cruzi-Infected Rhodnius neglectus
Source: Front Cell Infect Microbiol. 2021 Dec 17;11:773357. doi: 10.3389/fcimb.2021.773357 (PMC8722679; doi:10.3389/fcimb.2021.773357)
Supplement: Supplementary file 5 [file DataSheet_5.zip › links/TABLE02/NODE_1003_length_1961_cov_20.096013_g516_i0-TABLE02.txt]

>NODE_1003_length_1961_cov_20.096013_g516_i0


==> XP_014245776.1 UBX domain-containing protein 4 isoform X3 [Cimex lectularius]
Length = 482

 Score = 320.1 bits (819),  Expect = 3.1e-87
 Identities = 234/555 (42%), Positives = 311/555 (56%), Gaps = 77/555 (13%)
 Frame = -2

Query: 1876  MNWFLGSIQDAVATSKKRKSFFIVYVEGTDEMSVIMTKVLDNPVVSRKFVANNFVAIKLA 1697
             MNWF G+I +AV++SK++K+ F+VYVEGTDE S  M+++L+   V++K   + FV I+L 
Sbjct:    1  MNWFEGTIAEAVSSSKRKKAIFVVYVEGTDEASTSMSQILNGGEVAKKLDPSKFVCIRLE 60

Query: 1696  KGSEGHKQFEEFYKLVPVPSVFFIDQNGSPAEIVVSETSEENVLKKITNAIDKCVPPNNS 1517
             KGS  HKQF + YKLVPVPSVFFI   G P EIVV  T + +V +KI   I+ C+  N  
Sbjct:   61  KGSPSHKQFTDIYKLVPVPSVFFIGHKGEPLEIVVGST-QNSVEEKICVGIETCI--NYL 117

Query: 1516  NQSFPEPSTSHSVQSSSSTTSTAEKSSPSVVETSISNXXXXXXXXXXXXXXXXXXXXXXX 1337
               S P               +  + S P+   ++I +                       
Sbjct:  118  QGSVPLGE------------AVGDSSIPAPSSSNIHHGDLGQF----------------- 148

Query: 1336  XXXXXXXXXXXXXXXXXXXLEEKMPVGLKDESLKDKKEG---NFQATSEQPVKKAPLEDE 1166
                                        +K ES   +  G     + TS       P E E
Sbjct:  149  ---------------------------IKMESQTTENAGKPPTVEQTSTHETTHKPEEPE 181

Query: 1165  KPPIEERVERAKLLLEKKKEEQXXXXXXXXXXXXXXXXMAGQKLQXXXXXXXXXXXXXXX 986
                ++++VERAKLLL +K E++     XXXXXXXXX    GQ+LQ         XXXX  
Sbjct:  182  GMSMDQKVERAKLLLARKNEQKRQEELXXXXXXXXXRRRIGQELQKANQLKQEMXXXXFM 241

Query:  985  XXRDREKKEEALARQRILEQIAQDRAERAQRLSMTGSPPPGEDVQENRKETASNPPLSSA 806
               R +E++EEA A+++IL+QIA+DR  RAQR++M+    P   V       +++PP S  
Sbjct:  242  EERKKERREEAEAKKKILDQIAEDRVARAQRMAMSSQVVPDPAVASASTAPSTSPPPS-- 299

Query:  805  AANSDIARLQFKLPSGETKSHSFPSETTLLQIREFIDNNIVLPFSEYLMATTFPRREFTA 626
               N +IARLQFKLP+GE K+H+FP+ETTL Q+R+FIDNNIVLPFSEY MAT FPRREFT 
Sbjct:  300  --NVNIARLQFKLPTGEAKTHTFPAETTLGQVRQFIDNNIVLPFSEYQMATMFPRREFTH 357

Query:  625  RDNSRDLRSLQLVPSAVILILPVQGNV-AMRSTMGWAQMFIDMMRDFMQPVIKFSRYISN 449
             RDN+ DLR+LQL+PSAVILILPV G+   + S   W Q+ IDM  D ++P+   SRYI +
Sbjct:  358  RDNNIDLRALQLLPSAVILILPVTGSQGGVLSGPSWTQICIDMFWDMVKPLFTLSRYIQS 417

Query:  448  LMFRRDDTVGRSSVGGSSESTSTPASATQSYTSTPAQRLGGTSTIKRRGNIFSLHDNKDD 269
              +F R      ++ G SS S    A  T          +   S I+RRGN+ +L D  D 
Sbjct:  418  YLFGRPPPSNDNAPGWSSNSNQGQAPTT----------VNSGSGIRRRGNVHTLADEGDS 467

Query:  268  NDENNTWNGNSTQQM 224
             NDENNTWNGNSTQQM
Sbjct:  468  NDENNTWNGNSTQQM 482

==> KAE9430145.1 hypothetical protein GE061_04888 [Apolygus lucorum]
Length = 481

 Score = 308.5 bits (789),  Expect = 9.2e-84
 Identities = 212/553 (38%), Positives = 285/553 (51%), Gaps = 74/553 (13%)
 Frame = -2

Query: 1876  MNWFLGSIQDAVATSKKRKSFFIVYVEGTDEMSVIMTKVLDNPVVSRKFVANNFVAIKLA 1697
             M WF GSI  A+ TSK RK++F+VYVEGTDE S   T+VLD P VS K     FV IKL 
Sbjct:    1  MEWFQGSIPQAIQTSKARKAYFVVYVEGTDETSKTTTEVLDRPTVSAKLNGPEFVCIKLP 60

Query: 1696  KGSEGHKQFEEFYKLVPVPSVFFIDQNGSPAEIVVSETSEENVLKKITNAIDKCVPPNNS 1517
             K SEGHKQF E YK+VPVPSVFFI  NG   E+VV +T +  +   ++ AI+KCV     
Sbjct:   61  KDSEGHKQFAEIYKMVPVPSVFFIALNGRATEVVVGKTDDAGLENLLSAAIEKCV----- 115

Query: 1516  NQSFPEPSTSHSVQSSSSTTSTAEKSSPSVVETSISNXXXXXXXXXXXXXXXXXXXXXXX 1337
                         V++          S+P++V  + S                        
Sbjct:  116  --------VELKVEA-------GTHSAPAIVPMNPS------------------------ 136

Query: 1336  XXXXXXXXXXXXXXXXXXXLEEKMPVGLKDESLKDKKEGNFQATSEQPVKKAPLEDEKPP 1157
                                L  +    +K E+ K+ K    +AT              P 
Sbjct:  137  -AGAASSVPIASPQRSSSSLSAESSSSIKPETPKENKSQPTEAT--------------PS 181

Query: 1156  IEERVERAKLLLEKKKEEQXXXXXXXXXXXXXXXXMAGQKLQXXXXXXXXXXXXXXXXXR 977
             +++RVE+AK L+ +K EE+                  G ++Q                 R
Sbjct:  182  LDDRVEKAKQLINQKNEEKRKEEAEKEKAAERDRRRIGHEMQLRKAKRQEQEVKEALEER 241

Query:  976  DREKKEEALARQRILEQIAQDRAERAQRLSMTGSPPPGEDVQENRKETASNPPLSSAAAN 797
                  EE  AR++IL+QIAQDRA+R +R  M         V  +    AS PP S    N
Sbjct:  242  KNNTLEEHAARKKILDQIAQDRADRLERERMRAP-----VVSPSVATAASAPPPS----N 292

Query:  796  SDIARLQFKLPSGETKSHSFPSETTLLQIREFIDNNIVLPFSEYLMATTFPRREFTARDN 617
             ++ AR+QF+LPSGETKSH F  ETT++Q+R+FIDNNIVLPF EY +ATTFPRREFT R+N
Sbjct:  293  ANSARIQFRLPSGETKSHEFEPETTIMQVRQFIDNNIVLPFKEYHIATTFPRREFTWREN 352

Query:  616  SRDLRSLQLVPSAVILILPVQGNVAMRSTMGWAQMFIDMMRDFMQPVIKFSRYISNLMFR 437
              +DLRSLQL+PS+V+LILPV GNV  R   GWA   + +    + P +    YIS+ +F 
Sbjct:  353  DQDLRSLQLLPSSVLLILPVTGNVVSRPN-GWATAMVSLFWSVLAPFLSVGNYISSFIFG 411

Query:  436  RDDTVGRSSVGG--SSESTSTPASATQSYTSTPAQRLGGTSTIKRRGNIFSLHDNKDDND 263
               +    +  G   + + ++ P S++Q  +  P    G  +TI++RGNI +L D  D  D
Sbjct:  412  GGNPRPATGPGADPAQQPSAPPTSSSQPSSQAP---FGSRTTIRKRGNIHTLADGSDKPD 468

Query:  262  ENNTWNGNSTQQM 224
             +NNTWNGNSTQQM
Sbjct:  469  DNNTWNGNSTQQM 481
