# Supplementary material for: Salivary and Intestinal Transcriptomes Reveal Differential Gene Expression in Starving, Fed and Trypanosoma cruzi-Infected Rhodnius neglectus
Source: Front Cell Infect Microbiol. 2021 Dec 17;11:773357. doi: 10.3389/fcimb.2021.773357 (PMC8722679; doi:10.3389/fcimb.2021.773357)
Supplement: Supplementary file 5 [file DataSheet_5.zip › links/TABLE02/NODE_10040_length_573_cov_1.911197_g6866_i0-TABLE02.txt]

>NODE_10040_length_573_cov_1.911197_g6866_i0


==> KAE9437180.1 hypothetical protein GE061_16914, partial [Apolygus lucorum]
Length = 1829

 Score = 102.1 bits (253),  Expect = 3.8e-22
 Identities = 65/192 (33%), Positives = 100/192 (52%), Gaps = 11/192 (5%)
 Frame = -2

Query: 569  NEIEKRTVVAAYEKLRVVEPI-SKTTTLAVGSSRQVVFDGGPIPFLCKLTRSVTLSAQNT 393
            NE++  T VAAY+ L  + P+  K   LA+G+SR +VF  GP   L  +   V+++    
Sbjct: 604  NELKATTAVAAYDPLEPLHPVQGKAVVLALGTSRYIVFSNGPSNSLGNIHAMVSVN-DKI 662

Query: 392  WSYDFLVDRHNHYVIKVTCEKLGMGKLTLSLKA---VENCKDTTVVGQKYSASLEVMCAS 222
             SYD  + R  +YV  VTC K G  K TL+L     + NCK     G +  +S+++ CA 
Sbjct: 663  VSYDSHLTRQPYYVYSVTCMKHGETKFTLTLTTNPLIPNCK-----GIQVESSIDINCAY 717

Query: 221  PSVIGLKPFLVTACPRTHSNAIYVNKNSVVEFMLIIMDADGHKFDNATSLHYKWSAD-NS 45
            PS + L+      CP  ++   Y     +V+  +I+ D  G  FDNATSL + W+ D   
Sbjct: 718  PSHMTLETERDANCPAKNTETTYARFFGLVKIKVILSDHVGRHFDNATSLQFNWNVDRKE 777

Query:  44  LVVIDETETVNL 9
            +   +E+  V+L
Sbjct: 778  MAYFEESSIVHL 789

==> XP_014258983.1 nuclear pore membrane glycoprotein 210 [Cimex lectularius]
Length = 1878

 Score = 97.4 bits (241),  Expect = 9.5e-21
 Identities = 63/194 (32%), Positives = 102/194 (52%), Gaps = 11/194 (5%)
 Frame = -2

Query: 572  GNEIEKRTVVAAYEKLRVVEP-ISKTTTLAVGSSRQVVFDGGPIPFLCKLTRSVTLSAQN 396
            G E+   T+++A+E L V  P   K   LA+GSS  +VF  GP     ++  S+  S Q 
Sbjct: 603  GIELTSSTLISAFEPLTVNYPKEGKPVVLALGSSSPIVFQNGPNHNFGRVIPSIKYSKQL 662

Query: 395  TWSYDFLVDRHNHYVIKVTCEKLGMGKLTLSLKA---VENCKDTTVVGQKYSASLEVMCA 225
               +D +++RH  Y+  V C  LG     L LK+   ++ CK   V      A + V+CA
Sbjct: 663  LTHHD-IIERHQLYIFSVMCVNLGETTFKLELKSEPVLKLCKGVIV-----EAYVTVICA 716

Query: 224  SPSVIGLKPFLVTACPRTHSNAIYVNKNSVVEFMLIIMDADGHKFDNATSLHYKWSADNS 45
             P +I L+P L + C    +N ++   +S  E+ +I+ D  G+ FDNATSL ++W  D +
Sbjct: 717  HPRIISLEPSLPSTCSLASTNFVFCQISSKYEWNVILKDDKGNDFDNATSLLFEWIPDKA 776

Query:  44  -LVVIDETETVNLN 6
             L+ I++   + L+
Sbjct: 777  DLISIEKKSPIQLH 790
