# Supplementary material for: Salivary and Intestinal Transcriptomes Reveal Differential Gene Expression in Starving, Fed and Trypanosoma cruzi-Infected Rhodnius neglectus
Source: Front Cell Infect Microbiol. 2021 Dec 17;11:773357. doi: 10.3389/fcimb.2021.773357 (PMC8722679; doi:10.3389/fcimb.2021.773357)
Supplement: Supplementary file 5 [file DataSheet_5.zip › links/TABLE02/NODE_10041_length_573_cov_1.874517_g6867_i0-TABLE02.txt]

>NODE_10041_length_573_cov_1.874517_g6867_i0


==> XP_014255812.1 zinc transporter ZIP8-like isoform X1 [Cimex lectularius]
Length = 377

 Score = 167.2 bits (422),  Expect = 9.7e-42
 Identities = 96/191 (50%), Positives = 124/191 (64%), Gaps = 13/191 (6%)
 Frame = -1

Query: 567  QSQGCVMVVTLPPGHQQLDHQPMDVLNINQDKPTAFEVWSLGLASVGIISLSGVTGAVLW 388
            Q++  VM +T+P      D Q      +  DKPT FEVW +GL SVGI+SLSG+TGA L+
Sbjct:  50  QNESSVMTITMP-----ADEQKSVQEKVAMDKPTQFEVWCMGLVSVGIVSLSGLTGAALF 104

Query: 387  PLLKSPLYKYVMAMLIGLAVGSLTSTALFQLLPEAFKLT--VSTENYLNTATFGWLSIWI 214
            P++ SPLY +VM  LIGLAVGSLTSTALFQL+PEAF+L+  V  + YL TA FGWLSIW 
Sbjct: 105  PIINSPLYGHVMTALIGLAVGSLTSTALFQLIPEAFQLSTLVDRDQYLKTALFGWLSIWG 164

Query: 213  IFVIESVSKLAFQKTKHKASPKIKEMTKTGESAPLKDRIQNSSQENQTLTKTTSEKIGAV 34
            IFV+ES+SK+   K K K    +K + +  ESA LK+   +  +            +  V
Sbjct: 165  IFVVESLSKIILIKQK-KQDVIVKSINEDDESAMLKENHLHLHE-----MAKPKRPVAGV 218

Query:  33  AWIIIFGDGLH 1
            AW+IIFGDG+H
Sbjct: 219  AWMIIFGDGIH 229

==> XP_014255813.1 zinc transporter ZIP8-like isoform X2 [Cimex lectularius]
Length = 339

 Score = 167.2 bits (422),  Expect = 9.7e-42
 Identities = 96/191 (50%), Positives = 124/191 (64%), Gaps = 13/191 (6%)
 Frame = -1

Query: 567  QSQGCVMVVTLPPGHQQLDHQPMDVLNINQDKPTAFEVWSLGLASVGIISLSGVTGAVLW 388
            Q++  VM +T+P      D Q      +  DKPT FEVW +GL SVGI+SLSG+TGA L+
Sbjct:  12  QNESSVMTITMP-----ADEQKSVQEKVAMDKPTQFEVWCMGLVSVGIVSLSGLTGAALF 66

Query: 387  PLLKSPLYKYVMAMLIGLAVGSLTSTALFQLLPEAFKLT--VSTENYLNTATFGWLSIWI 214
            P++ SPLY +VM  LIGLAVGSLTSTALFQL+PEAF+L+  V  + YL TA FGWLSIW 
Sbjct:  67  PIINSPLYGHVMTALIGLAVGSLTSTALFQLIPEAFQLSTLVDRDQYLKTALFGWLSIWG 126

Query: 213  IFVIESVSKLAFQKTKHKASPKIKEMTKTGESAPLKDRIQNSSQENQTLTKTTSEKIGAV 34
            IFV+ES+SK+   K K K    +K + +  ESA LK+   +  +            +  V
Sbjct: 127  IFVVESLSKIILIKQK-KQDVIVKSINEDDESAMLKENHLHLHE-----MAKPKRPVAGV 180

Query:  33  AWIIIFGDGLH 1
            AW+IIFGDG+H
Sbjct: 181  AWMIIFGDGIH 191

==> XP_014292154.1 zinc transporter ZIP8 [Halyomorpha halys]
Length = 404

 Score = 164.5 bits (415),  Expect = 6.3e-41
 Identities = 97/214 (45%), Positives = 135/214 (63%), Gaps = 31/214 (14%)
 Frame = -1

Query: 573  RQQSQGCVMVVTLPP--------------GH---QQLDHQPMDVLNINQD-KPTAFEVWS 448
            R+  + C++V+++PP              GH    +++ Q + V    Q+ K + F+VW 
Sbjct:  51  REAKESCMLVLSVPPEVEKQSLQQVVGDQGHVSQLEVERQALQVAAERQEGKLSLFKVWG 110

Query: 447  LGLASVGIISLSGVTGAVLWPLLKSPLYKYVMAMLIGLAVGSLTSTALFQLLPEAFKL-- 274
             G  SVGIISLSGVTGAVLWP++ SPLY  +MA LIGLA GSLTSTALFQL+PEAF L  
Sbjct: 111  FGCLSVGIISLSGVTGAVLWPIINSPLYNQLMAALIGLATGSLTSTALFQLIPEAFALKE 170

Query: 273  TVSTENYLNTATFGWLSIWIIFVIESVSKLAFQKTKHKASPKIKEMTKTGESAPLKDRIQ 94
               +++YL+T+ F W S+W +FVIE +SK+AF+KTK K S K         +  +++ +Q
Sbjct: 171  ITQSDDYLHTSLFAWFSLWSMFVIEGLSKIAFKKTKGKVSLK--------SNGAVEETMQ 222

Query:  93  NSSQENQTLTK---TTSEKIGAVAWIIIFGDGLH 1
                E+Q +      + +KIGAVAW+II GDGLH
Sbjct: 223  LKEAEHQAVHDQGIKSEKKIGAVAWMIILGDGLH 256
