# Supplementary material for: Salivary and Intestinal Transcriptomes Reveal Differential Gene Expression in Starving, Fed and Trypanosoma cruzi-Infected Rhodnius neglectus
Source: Front Cell Infect Microbiol. 2021 Dec 17;11:773357. doi: 10.3389/fcimb.2021.773357 (PMC8722679; doi:10.3389/fcimb.2021.773357)
Supplement: Supplementary file 5 [file DataSheet_5.zip › links/TABLE02/NODE_10044_length_399_cov_2.169753_g7166_i0-TABLE02.txt]

>NODE_10044_length_399_cov_2.169753_g7166_i0


==> XP_014280128.1 mitochondrial import inner membrane translocase subunit TIM50-C [Halyomorpha halys]
Length = 381

 Score = 69.3 bits (168),  Expect = 1.9e-12
 Identities = 48/135 (35%), Positives = 66/135 (48%), Gaps = 17/135 (12%)
 Frame = -3

Query: 370  MASRSLISFRFVSKICTYNGISTNLLAVNNPKFVKVLSNSSSSFIYKRT------FAS-- 215
            MA R+   FR  +K C+   IS N  ++ + K    +S      +Y +T      F S  
Sbjct:   1  MAKRAFDCFRLGTKFCSQ--ISRNSQSLYSSKSFSSISLKKQD-VYSKTSPIISRFTSNT 57

Query: 214  --KVQWPE--IRSSMGGIYDKPPPEEDKNQKSREEYWKKMKILSIAFGGMVAFCGGAAAY 47
              K  W E  +++ +     K    +D  QKSR++ W+KMK   IA G  +  CGG AAY
Sbjct:  58  PPKAPWMESDLKTPLSEFNKKQQHNDD--QKSRDDSWRKMKYSLIAMGTAIGICGGTAAY 115

Query:  46  ALGRPLVDENGKIVE 2
             LGRP  DE G IVE
Sbjct: 116  TLGRPKTDEEGNIVE 130
