# Supplementary material for: Salivary and Intestinal Transcriptomes Reveal Differential Gene Expression in Starving, Fed and Trypanosoma cruzi-Infected Rhodnius neglectus
Source: Front Cell Infect Microbiol. 2021 Dec 17;11:773357. doi: 10.3389/fcimb.2021.773357 (PMC8722679; doi:10.3389/fcimb.2021.773357)
Supplement: Supplementary file 5 [file DataSheet_5.zip › links/TABLE02/NODE_10046_length_572_cov_6.381044_g6871_i0-TABLE02.txt]

>NODE_10046_length_572_cov_6.381044_g6871_i0


==> BAN20741.1 unkown protein [Riptortus pedestris]
Length = 148

 Score = 162.9 bits (411),  Expect = 1.8e-40
 Identities = 81/140 (57%), Positives = 105/140 (75%), Gaps = 1/140 (0%)
 Frame = -1

Query: 536  MAQELSKSVPNQNSFLDYNKRQRYKSDSDHVVKKRVPPRDSKKPGDVYITNKSNFKAQLN 357
            M +E SKS+P  +   +Y+KRQRYKS+S+HV +KRVPPRD+++P D+Y+TNKS+FK QL 
Sbjct:   1  MDEESSKSLPKTSHLKEYSKRQRYKSESNHVFRKRVPPRDTRRPNDIYVTNKSDFKGQLA 60

Query: 356  ECLKKLENGE-EITLHGLGAAVTRAVNLALQIEEQLGATHIIDVTTSTLQLLDDLEPLHD 180
            +C +  + GE EI LHGLGAA+ R VNLALQIEE+   T  +DV T T  L+DDLEP  D
Sbjct:  61  QCFQLFDKGENEIVLHGLGAAIPRTVNLALQIEEKCSGTCEVDVQTQTTHLVDDLEPTSD 120

Query: 179  SVDPLTQTRSNSSVHIKIFK 120
            + +   QTRSNSSV I+IFK
Sbjct: 121  NQEARNQTRSNSSVKIRIFK 140
