# Supplementary material for: Salivary and Intestinal Transcriptomes Reveal Differential Gene Expression in Starving, Fed and Trypanosoma cruzi-Infected Rhodnius neglectus
Source: Front Cell Infect Microbiol. 2021 Dec 17;11:773357. doi: 10.3389/fcimb.2021.773357 (PMC8722679; doi:10.3389/fcimb.2021.773357)
Supplement: Supplementary file 5 [file DataSheet_5.zip › links/TABLE02/NODE_10047_length_572_cov_5.961315_g6872_i0-TABLE02.txt]

>NODE_10047_length_572_cov_5.961315_g6872_i0


==> XP_020999834.1 histone-lysine N-methyltransferase SETMAR-like [Parasteatoda tepidariorum]
Length = 351

 Score = 128.6 bits (322),  Expect = 3.8e-30
 Identities = 76/147 (51%), Positives = 93/147 (63%), Gaps = 7/147 (4%)
 Frame = 3

Query:   3  GDLSLQESDRSGRPSKIDNDVLRIHVGK*SHI*QVEKLQKSLGIHHTTVGDHNKSLGFVG 182
            GDLSL+ESDRSG+PSKIDNDVLR       H+    ++ +  GIHHTTVGDH KSLGFV 
Sbjct:  80  GDLSLKESDRSGQPSKIDNDVLRSTSENNPHL-TSREIAEEFGIHHTTVGDHIKSLGFVL 138

Query: 183  KAKCLWVPHELTEKKFV*SCKNVFIHI*LDTMWEPFFLDKLITGDEMRSGFFTRMLKRKK 362
            K + +WVPHELTEK           H+ + TMW   FLD L+TGDE    +  + +KRKK
Sbjct: 139  K-QSVWVPHELTEKNLSDRVTMCSSHL-ISTMWSR-FLDSLVTGDEKWIPY--KNIKRKK 193

Query: 363  NLTANQEHHQ*QLPKPSIHQRKVLLCF 443
            +           +PKPSIHQRKV+LC 
Sbjct: 194  SY-CKLGTSSATVPKPSIHQRKVMLCL 219

==> XP_015907901.1 histone-lysine N-methyltransferase SETMAR-like [Parasteatoda tepidariorum]
Length = 344

 Score = 123.2 bits (308),  Expect = 1.6e-28
 Identities = 77/175 (44%), Positives = 102/175 (58%), Gaps = 8/175 (4%)
 Frame = 3

Query:   3  GDLSLQESDRSGRPSKIDNDVLRIHVGK*SHI*QVEKLQKSLGIHHTTVGDHNKSLGFVG 182
            GDL+L+ESD SGRPSK+DNDVL+  +    H+    ++ +  GIHHTTVGDH KSLGFV 
Sbjct:  53  GDLTLKESDLSGRPSKVDNDVLQSTLENNPHL-TSREIAEEFGIHHTTVGDHIKSLGFVL 111

Query: 183  KAKCLWVPHELTEKKFV*SCKNVFIHI*LDTMWEPFFLDKLITGDEMRSGFFTRMLKRKK 362
            K + +WVPHE+TEK      +    H+    + EP FLD+L+TGDE         +KRKK
Sbjct: 112  K-QSVWVPHEITEKNLSDRVRLCSSHLIRHNV-EP-FLDRLVTGDE--KWILYENIKRKK 166

Query: 363  NLTANQEHHQ*QLPKPSIHQRKVLLCFVVGIGKVQCTTSC*NREKPSTPDLYCKK 527
            + +         +PKPSI+QRKV+LC   G  K         + K    DLYC +
Sbjct: 167  SYSKPGTSSA-TVPKPSIYQRKVMLCLWWG-RKGPVYNELLKQGKTINADLYCNQ 219
