# Supplementary material for: Salivary and Intestinal Transcriptomes Reveal Differential Gene Expression in Starving, Fed and Trypanosoma cruzi-Infected Rhodnius neglectus
Source: Front Cell Infect Microbiol. 2021 Dec 17;11:773357. doi: 10.3389/fcimb.2021.773357 (PMC8722679; doi:10.3389/fcimb.2021.773357)
Supplement: Supplementary file 5 [file DataSheet_5.zip › links/TABLE02/NODE_100504_length_165_cov_0.577778_g97523_i0-TABLE02.txt]

>NODE_100504_length_165_cov_0.577778_g97523_i0


==> XP_011850425.1 PREDICTED: NF-kappa-B inhibitor alpha isoform X1 [Mandrillus leucophaeus]
Length = 305

 Score = 107.5 bits (267),  Expect = 2.6e-24
 Identities = 52/55 (94%), Positives = 52/55 (94%), Gaps = 0/55 (0%)
 Frame = -1

Query: 165  VIRQVKGDLAFLNFQNNLQQTQLHLAVITNQPGIAAALLGAGCDPELRDFRGNTP 1
            VIRQVKGDLAFLNFQNNLQQT LHLAVITNQP IA ALLGAGCDPELRDFRGNTP
Sbjct:  81  VIRQVKGDLAFLNFQNNLQQTPLHLAVITNQPEIAEALLGAGCDPELRDFRGNTP 135
