# Supplementary material for: Salivary and Intestinal Transcriptomes Reveal Differential Gene Expression in Starving, Fed and Trypanosoma cruzi-Infected Rhodnius neglectus
Source: Front Cell Infect Microbiol. 2021 Dec 17;11:773357. doi: 10.3389/fcimb.2021.773357 (PMC8722679; doi:10.3389/fcimb.2021.773357)
Supplement: Supplementary file 5 [file DataSheet_5.zip › links/TABLE02/NODE_10050_length_399_cov_1.660494_g7172_i0-TABLE02.txt]

>NODE_10050_length_399_cov_1.660494_g7172_i0


==> BAN20963.1 NADH ubiquinone oxidoreductase [Riptortus pedestris]
Length = 268

 Score = 128.6 bits (322),  Expect = 2.7e-30
 Identities = 68/121 (56%), Positives = 86/121 (71%), Gaps = 5/121 (4%)
 Frame = -2

Query: 377  MALNIFRNLNRLVIQPKCFNGPSSYLGKIGTYERSFIRLSSTEATNSEVKPKVETRPTVR 198
            MA  IFRN+ +L    K   G   Y        RSF +L +  + ++E K K ETRPT+R
Sbjct:   1  MAGTIFRNITQLSKTVKNIPGLKPY----NNVFRSF-QLGANRSASAEGKAKQETRPTIR 55

Query: 197  KTESHVSRSMLSSFGSYVADCMPKFVQKVQITSCDELEILIHPDGILPVLQFLKDHHNAQ 18
            KT S++ RS L+ FGSYVA+C+P+FVQ+VQ+TS DELEILI P+G+LPVLQFLKDHHNAQ
Sbjct:  56  KTPSYIDRSKLTDFGSYVAECLPRFVQRVQLTSADELEILIAPEGVLPVLQFLKDHHNAQ 115

Query:  17  F 15
            F
Sbjct: 116  F 116
