# Supplementary material for: Salivary and Intestinal Transcriptomes Reveal Differential Gene Expression in Starving, Fed and Trypanosoma cruzi-Infected Rhodnius neglectus
Source: Front Cell Infect Microbiol. 2021 Dec 17;11:773357. doi: 10.3389/fcimb.2021.773357 (PMC8722679; doi:10.3389/fcimb.2021.773357)
Supplement: Supplementary file 5 [file DataSheet_5.zip › links/TABLE02/NODE_10055_length_572_cov_3.377176_g6879_i1-TABLE02.txt]

>NODE_10055_length_572_cov_3.377176_g6879_i1


==> XP_014240138.1 gastrula zinc finger protein XlCGF26.1 isoform X2 [Cimex lectularius]
Length = 550

 Score = 161.0 bits (406),  Expect = 6.9e-40
 Identities = 95/208 (45%), Positives = 131/208 (62%), Gaps = 26/208 (12%)
 Frame = -1

Query: 569  LLFIYGDEGHRLCIEAKIKKCLNIELNEKANLPKSVCLDCCTKLDAFDEFLEVSQNAQTT 390
            LL IYG+EG+RLCIEAKIKKCLNIEL ++ NLPKS+CL+CCTKLDAFDEFL+ + +AQTT
Sbjct:  17  LLCIYGEEGNRLCIEAKIKKCLNIELADRENLPKSICLECCTKLDAFDEFLDSTLSAQTT 76

Query: 389  LCILYPEKIEQQEELILSVSDDECKEPEDDFEEHEGIYVVETDDDKPREESECFDQSG-- 216
            L I++PEK + + EL +S +++  +    + E  E        DD+  E     D S   
Sbjct:  77  LNIIFPEKSKFKNELPISTTNNVIERVMKNHESEEEF------DDESEEIPFTIDSSNSD 130

Query: 215  ---KNNEEEFSSVIKEGDQGDVKDDELECSEST---------------SESGKSKDWVPE 90
               K  + +F    ++G+Q    + E+  SE +               S++GK+KDW P+
Sbjct: 131  VLLKVQDAQFIVQKQDGNQISNPNSEITPSEESSSYKCETNETSSDPDSDNGKAKDWEPQ 190

Query:  89  AWPCSDCAEELPNVDELRLHHANEHKQE 6
             W CSDC+EE  +VD+LRLHHANEHKQ+
Sbjct: 191  NWLCSDCSEEFTSVDDLRLHHANEHKQD 218

==> XP_014240137.1 gastrula zinc finger protein XlCGF26.1 isoform X1 [Cimex lectularius]
Length = 551

 Score = 159.8 bits (403),  Expect = 1.5e-39
 Identities = 95/209 (45%), Positives = 133/209 (63%), Gaps = 27/209 (12%)
 Frame = -1

Query: 569  LLFIYGDEGHRLCIEAKIKKCLNIELNEKANLPKSVCLDCCTKLDAFDEFLEVSQNAQTT 390
            LL IYG+EG+RLCIEAKIKKCLNIEL ++ NLPKS+CL+CCTKLDAFDEFL+ + +AQTT
Sbjct:  17  LLCIYGEEGNRLCIEAKIKKCLNIELADRENLPKSICLECCTKLDAFDEFLDSTLSAQTT 76

Query: 389  LCILYPEKIEQQEELILSVSDDECKEPEDDFEEHEGIYVVETDDDKPREESECFDQSG-- 216
            L I++PEK + + EL +S +++  +    + E  E        DD+  E     D S   
Sbjct:  77  LNIIFPEKSKFKNELPISTTNNVIERVMKNHESEEEF------DDESEEIPFTIDSSNSD 130

Query: 215  ---KNNEEEFSSVIKEGDQ-GDVKDDELECSEST---------------SESGKSKDWVP 93
               K  + +F    ++G+Q  ++ + E+  SE +               S++GK+KDW P
Sbjct: 131  VLLKVQDAQFIVQKQDGNQISNLANSEITPSEESSSYKCETNETSSDPDSDNGKAKDWEP 190

Query:  92  EAWPCSDCAEELPNVDELRLHHANEHKQE 6
            + W CSDC+EE  +VD+LRLHHANEHKQ+
Sbjct: 191  QNWLCSDCSEEFTSVDDLRLHHANEHKQD 219
