# Supplementary material for: Salivary and Intestinal Transcriptomes Reveal Differential Gene Expression in Starving, Fed and Trypanosoma cruzi-Infected Rhodnius neglectus
Source: Front Cell Infect Microbiol. 2021 Dec 17;11:773357. doi: 10.3389/fcimb.2021.773357 (PMC8722679; doi:10.3389/fcimb.2021.773357)
Supplement: Supplementary file 5 [file DataSheet_5.zip › links/TABLE02/NODE_10056_length_572_cov_3.222437_g6880_i0-TABLE02.txt]

>NODE_10056_length_572_cov_3.222437_g6880_i0


==> MER0774634 - family I39 unassigned peptidase inhibitors (Rhodnius prolixus) [I39.UPW]#I39#{inhibitor unit: 74-1383}~source THQX7~
Length = 1392

 Score = 387.5 bits (994),  Expect = 4.6e-108
 Identities = 189/190 (99%), Positives = 189/190 (99%), Gaps = 0/190 (0%)
 Frame = -2

Query:  571  LIKMPFGCGEQNMLNFVPNIVILDYLKNSYKLTKAVEERCLNYLEKGYQQELTYKHDNGS 392
             LIKMPFGCGEQNMLNFVPNIVILDYLKNSYKLTKAVEERCLNYLEKGYQQELTYKHDNGS
Sbjct:  896  LIKMPFGCGEQNMLNFVPNIVILDYLKNSYKLTKAVEERCLNYLEKGYQQELTYKHDNGS 955

Query:  391  FSAFGNSDTSGSTWLTAFVAKSFYYAGRHSDIVDPQVISDALSWLASIQANNGSWSEVGQ 212
             FSAFGNSDTSGSTWLTAFVAKSFYYAGRHSDIVDPQVISDALSWLAS QANNGSWSEVGQ
Sbjct:  956  FSAFGNSDTSGSTWLTAFVAKSFYYAGRHSDIVDPQVISDALSWLASKQANNGSWSEVGQ 1015

Query:  211  VSHKEMQGGAAEGLALTAYTLTAFLETRTLIGRYNNVINKAVDYLDRNVRLINDTYPLAV 32
             VSHKEMQGGAAEGLALTAYTLTAFLETRTLIGRYNNVINKAVDYLDRNVRLINDTYPLAV
Sbjct: 1016  VSHKEMQGGAAEGLALTAYTLTAFLETRTLIGRYNNVINKAVDYLDRNVRLINDTYPLAV 1075

Query:   31  TAYALTLARH 2
             TAYALTLARH
Sbjct: 1076  TAYALTLARH 1085
