# Supplementary material for: Salivary and Intestinal Transcriptomes Reveal Differential Gene Expression in Starving, Fed and Trypanosoma cruzi-Infected Rhodnius neglectus
Source: Front Cell Infect Microbiol. 2021 Dec 17;11:773357. doi: 10.3389/fcimb.2021.773357 (PMC8722679; doi:10.3389/fcimb.2021.773357)
Supplement: Supplementary file 5 [file DataSheet_5.zip › links/TABLE02/NODE_10058_length_399_cov_1.145062_g7180_i0-TABLE02.txt]

>NODE_10058_length_399_cov_1.145062_g7180_i0


==> XP_011343983.1 calcium-binding mitochondrial carrier protein SCaMC-2-A isoform X3 [Ooceraea biroi]
Length = 333

 Score = 109.4 bits (272),  Expect = 1.7e-24
 Identities = 55/78 (70%), Positives = 65/78 (83%), Gaps = 2/78 (2%)
 Frame = -1

Query: 399  VCSYPLALVRTRLQAQFVDAKAKSRDTMTSVFKDIIKAEGLKGLYRGITPNFMKVAPAVS 220
            VCSYPLALVRTRLQA+   A  +S +TMT VFKDI+  EG++GLYRG+TPNF+KVAPAVS
Sbjct: 258  VCSYPLALVRTRLQAEI--ASDRSSNTMTGVFKDIVSREGIRGLYRGLTPNFLKVAPAVS 315

Query: 219  ISYLVYEKTRVALGVEMS 166
            ISY+VYE  R ALGV M+
Sbjct: 316  ISYVVYEHFRQALGVNMT 333

==> XP_014278966.1 calcium-binding mitochondrial carrier protein SCaMC-3 isoform X1 [Halyomorpha halys]
Length = 493

 Score = 106.3 bits (264),  Expect = 1.4e-23
 Identities = 56/81 (69%), Positives = 65/81 (80%), Gaps = 3/81 (3%)
 Frame = -1

Query: 399  VCSYPLALVRTRLQAQF---VDAKAKSRDTMTSVFKDIIKAEGLKGLYRGITPNFMKVAP 229
            VCSYPLALVRT+LQAQ    V +K  +  TMTS+ +DII+ EG  GLYRGITPNFMKVAP
Sbjct: 413  VCSYPLALVRTKLQAQVITNVGSKIHTHYTMTSLMRDIIREEGWAGLYRGITPNFMKVAP 472

Query: 228  AVSISYLVYEKTRVALGVEMS 166
            AVSISY+VYE+ R ALGV M+
Sbjct: 473  AVSISYVVYERCRQALGVNMT 493

==> XP_014278997.1 calcium-binding mitochondrial carrier protein SCaMC-3 isoform X5 [Halyomorpha halys]
Length = 335

 Score = 106.3 bits (264),  Expect = 1.4e-23
 Identities = 56/81 (69%), Positives = 65/81 (80%), Gaps = 3/81 (3%)
 Frame = -1

Query: 399  VCSYPLALVRTRLQAQF---VDAKAKSRDTMTSVFKDIIKAEGLKGLYRGITPNFMKVAP 229
            VCSYPLALVRT+LQAQ    V +K  +  TMTS+ +DII+ EG  GLYRGITPNFMKVAP
Sbjct: 255  VCSYPLALVRTKLQAQVITNVGSKIHTHYTMTSLMRDIIREEGWAGLYRGITPNFMKVAP 314

Query: 228  AVSISYLVYEKTRVALGVEMS 166
            AVSISY+VYE+ R ALGV M+
Sbjct: 315  AVSISYVVYERCRQALGVNMT 335
