# Supplementary material for: Salivary and Intestinal Transcriptomes Reveal Differential Gene Expression in Starving, Fed and Trypanosoma cruzi-Infected Rhodnius neglectus
Source: Front Cell Infect Microbiol. 2021 Dec 17;11:773357. doi: 10.3389/fcimb.2021.773357 (PMC8722679; doi:10.3389/fcimb.2021.773357)
Supplement: Supplementary file 5 [file DataSheet_5.zip › links/TABLE02/NODE_10061_length_572_cov_2.338491_g6884_i0-TABLE02.txt]

>NODE_10061_length_572_cov_2.338491_g6884_i0


==> ALF45530.1 nonconserved Y2 protein, partial [Rhodnius prolixus]
Length = 908

 Score = 224.6 bits (571),  Expect = 5.1e-59
 Identities = 111/169 (65%), Positives = 140/169 (82%), Gaps = 3/169 (1%)
 Frame = 1

Query:  67  MLGEKMTKALKTSNQAIYKATDINEYLAEVFAKLRREMEDAVMSKSGWTLISVDGLRVRI 246
            M GE+M+KALKTSN+ IY  TD++EYL+E F++L+REME AVMSKSGW LISVDGLRVRI
Sbjct:   1  MQGEEMSKALKTSNEPIYMETDMDEYLSEAFSRLKREMEQAVMSKSGWKLISVDGLRVRI 60

Query: 247  GKYNPLKISSYIPLPKTIKDKKACINVKNKDNQCFMYAMLAKFVKRNPQLPSNQYS--LL 420
            GKY  L ISSYIPLPK I+ KKACINVKN +++CF+Y +LAKFVK+N  +P N+Y   LL
Sbjct:  61  GKYPALIISSYIPLPKNIQAKKACINVKNYNDKCFIYTILAKFVKKNAHVP-NRYEKILL 119

Query: 421  ESKYNFNCIKYPTRLKDISIFEKVNNVSINIFGLHKRDQVYPLKICKSR 567
            ++KYNF CI+YPT LK I IFE+ NN++INIFGL + ++VYPL+I K +
Sbjct: 120  KNKYNFKCIQYPTELKSIPIFERTNNITINIFGLDECNRVYPLRIVKKK 168
