# Supplementary material for: Salivary and Intestinal Transcriptomes Reveal Differential Gene Expression in Starving, Fed and Trypanosoma cruzi-Infected Rhodnius neglectus
Source: Front Cell Infect Microbiol. 2021 Dec 17;11:773357. doi: 10.3389/fcimb.2021.773357 (PMC8722679; doi:10.3389/fcimb.2021.773357)
Supplement: Supplementary file 5 [file DataSheet_5.zip › links/TABLE02/NODE_10065_length_398_cov_6.495356_g7185_i0-TABLE02.txt]

>NODE_10065_length_398_cov_6.495356_g7185_i0


==> XP_024214297.1 integrin alpha-PS2 isoform X2 [Halyomorpha halys]
Length = 1903

 Score = 55.5 bits (132),  Expect = 2.8e-08
 Identities = 33/66 (50%), Positives = 44/66 (66%), Gaps = 5/66 (7%)
 Frame = -2

Query:  238  ALRESGDSTTKY--RARNKGVLDSRHYSSNGGRLESDSHSKLDAEVRLNERGRVEISRGS 65
             A RE+GD + ++  RA+ K V +  HYSSNGGRL S+SHS+    V L ERGRVEIS+  
Sbjct:  955  AARETGDGSFRHMERAKGKEVHEHSHYSSNGGRLVSESHSR---PVYLEERGRVEISKVP 1011

Query:   64  AIPAGT 47
              +  G+
Sbjct: 1012  VVSEGS 1017
