# Supplementary material for: Salivary and Intestinal Transcriptomes Reveal Differential Gene Expression in Starving, Fed and Trypanosoma cruzi-Infected Rhodnius neglectus
Source: Front Cell Infect Microbiol. 2021 Dec 17;11:773357. doi: 10.3389/fcimb.2021.773357 (PMC8722679; doi:10.3389/fcimb.2021.773357)
Supplement: Supplementary file 5 [file DataSheet_5.zip › links/TABLE02/NODE_10075_length_571_cov_6.284884_g4675_i1-TABLE02.txt]

>NODE_10075_length_571_cov_6.284884_g4675_i1


==> KMQ89075.1 mediator of rna polymerase ii transcription subunit 14-like protein [Lasius niger]
Length = 1114

 Score = 217.2 bits (552),  Expect = 8.2e-57
 Identities = 137/192 (71%), Positives = 142/192 (73%), Gaps = 19/192 (9%)
 Frame = -2

Query:  564  TGGFFGGVHRGPQSPA--REGLRFHTPLTPP--SNPHXXXXXXXANISQAPQHQSFGSSP 397
              GGF G    GPQSPA  REGLRFH PLTPP  SNPH        NISQA QHQSFGSSP
Sbjct:  852  VGGFLGHHRSGPQSPAQQREGLRFHPPLTPPSGSNPHTPASPHTTNISQASQHQSFGSSP 911

Query:  396  ATTSSFNLASPPSLPPNINPSPSMLPHPSPGSGFLANSPSNPLHT-SP---MPISSPGPA 229
             AT  SFNLASPPSLPPN   +PSMLPHPSPGSG +ANSP NP+H  SP   MP SSPGP 
Sbjct:  912  AT--SFNLASPPSLPPN---TPSMLPHPSPGSGLVANSPLNPMHVPSPAGLMPTSSPGPC 966

Query:  228  --VPLGHSPAGSLMHAGHTDGSPFPSGQSMASPVASNWPGSPGVPRPSP-RPGQSP-HPA 61
               V +GHSPAGS M  GH DGSPFPS QSMASP ASNWPGSP VPRPSP RPGQSP H A
Sbjct:  967  SNVQVGHSPAGSFMQTGHIDGSPFPSSQSMASPAASNWPGSPSVPRPSPARPGQSPGHVA 1026

Query:   60  LHSP--TDPKTG 31
             LHSP  +D KTG
Sbjct: 1027  LHSPQASDHKTG 1038
