# Supplementary material for: Salivary and Intestinal Transcriptomes Reveal Differential Gene Expression in Starving, Fed and Trypanosoma cruzi-Infected Rhodnius neglectus
Source: Front Cell Infect Microbiol. 2021 Dec 17;11:773357. doi: 10.3389/fcimb.2021.773357 (PMC8722679; doi:10.3389/fcimb.2021.773357)
Supplement: Supplementary file 5 [file DataSheet_5.zip › links/TABLE02/NODE_1007_length_1956_cov_19.210942_g519_i0-TABLE02.txt]

>NODE_1007_length_1956_cov_19.210942_g519_i0


==> XP_014247750.1 dolichyl-diphosphooligosaccharide--protein glycosyltransferase subunit 1 [Cimex lectularius]
Length = 604

 Score = 847.0 bits (2187),  Expect = 7.2e-246
 Identities = 413/595 (69%), Positives = 503/595 (84%), Gaps = 0/595 (0%)
 Frame = -1

Query: 1830  LLVVIGCISGCFGQDNQLADIIVKSVDRSIDISTQLTKVVCKIQMENVGKTAVNKFIFSI 1651
             L+V +   S C GQD  + DI+VK+ DR ID+S+QL KV  K+Q+ENVGK+ VNKFIFS+
Sbjct:   10  LVVFMVAFSICSGQDVLIQDILVKNADRLIDVSSQLCKVAIKLQIENVGKSPVNKFIFSL 69

Query: 1650  ESPLNSRVSYLSAQATDAIKSSLKTSVTHIQGKESDSFWNIDLREQLLPGKLNTIEVEYI 1471
             +     +++++SAQ TD  KS LK   T I GK   +FW +DL++QL P K   +E+EY+
Sbjct:   70  DPVFKPKLAHISAQLTDTTKSPLKILSTKINGKPDGAFWRVDLKDQLRPEKTLNLEIEYV 129

Query: 1470  LTDALTPYPTSITQKEKQYVKYVGNHYVYLPYNSQKQSTTVILGSRNIEHLSKLNPYSQS 1291
             LT  LTPYPT+ITQKEKQ V+Y GNHY++LPY  +KQ+T V LGSRNIE  SKLNP S  
Sbjct:  130  LTHTLTPYPTAITQKEKQLVRYSGNHYIHLPYYVEKQTTVVNLGSRNIESYSKLNPVSLL 189

Query: 1290  DSTITYGPYQQVPAYSNDPMTVHYENNSPFLKVLRIERVIEVSHWGNIAVEETIDLLHTG 1111
             DSTITYGPY +V  ++ D +TVHYENNSPFL V ++ER IEVSHWGNIAVEE +D++HTG
Sbjct:  190  DSTITYGPYNKVKPFAFDALTVHYENNSPFLTVTKLERSIEVSHWGNIAVEEVVDMVHTG 249

Query: 1110  ATLKGPFSRYDFQREAHSGLSSVKSFKTVLPAAATDAYYRDEIGNISTSHMRIMSDSVEL 931
             ATLKGPFSRYDFQRE HSGLSSVKSFKT+LPA+ATDAYYRD+IGNISTSHMR++SDSVEL
Sbjct:  250  ATLKGPFSRYDFQRETHSGLSSVKSFKTILPASATDAYYRDDIGNISTSHMRLLSDSVEL 309

Query:  930  DLRPRFPLFGGWKTHYVLGYNVPSYEYLYHAGDQYKLKMRVLDHVFDDMMVDELITKIIL 751
             DLRPRFPLFGGWKTHYVLGYNVPSYEYL+++GD YKLKMRVLDHVFDDM+VDEL+TKIIL
Sbjct:  310  DLRPRFPLFGGWKTHYVLGYNVPSYEYLFNSGDVYKLKMRVLDHVFDDMVVDELVTKIIL 369

Query:  750  PEGSENIHLTLPFPMIRLPDSRHSTYLDTKGRPVISVTKQNLVENHIQQFELDYVFPRVL 571
             PEG++ + L  P+ M RLP++RHSTYLDTKGR VI+VTK+NLVENHIQ FELDY FPR+L
Sbjct:  370  PEGADELQLVTPYSMTRLPNTRHSTYLDTKGRLVITVTKKNLVENHIQSFELDYAFPRIL 429

Query:  570  MLQEPLLVAFAFYILFLLVIIYVRLDFAISKDEAGESKLRISGIVDKILQHLDRRASTYS 391
             ML EP LV  A Y+LFLLVIIYVRLDF+ISKDEAGES+LR+SGI+DK+LQH D+RA+TYS
Sbjct:  430  MLLEPCLVTTALYLLFLLVIIYVRLDFSISKDEAGESRLRVSGILDKLLQHFDKRATTYS 489

Query:  390  QMDEQFTKVKSTKDVNSFNSLYKTINQEYKAETSCIAELLLKLKTEAPEVSEKISELQRL 211
             Q+D+QF KVK++KDV S+N+  KTINQEYK ET+ I EL+ KLK +APEV EKISE+Q+L
Sbjct:  490  QLDDQFAKVKTSKDVTSYNNASKTINQEYKIETNHIMELMAKLKPDAPEVCEKISEIQKL 549

Query:  210  DKTLKDIYLQKQSLYIDKLIPGKIGRGAFLDSEAALNKKKEETIDKINIIIKNLH 46
             D+ LK+IY QKQ+LY+DKLIPGK+GRGAF+++E  +NKKK+ET++KIN +IKNLH
Sbjct:  550  DRNLKEIYNQKQALYVDKLIPGKVGRGAFIETETTINKKKDETVEKINALIKNLH 604
