# Supplementary material for: Salivary and Intestinal Transcriptomes Reveal Differential Gene Expression in Starving, Fed and Trypanosoma cruzi-Infected Rhodnius neglectus
Source: Front Cell Infect Microbiol. 2021 Dec 17;11:773357. doi: 10.3389/fcimb.2021.773357 (PMC8722679; doi:10.3389/fcimb.2021.773357)
Supplement: Supplementary file 5 [file DataSheet_5.zip › links/TABLE02/NODE_10083_length_571_cov_3.625969_g6901_i0-TABLE02.txt]

>NODE_10083_length_571_cov_3.625969_g6901_i0


==> GBL97334.1 Transposable element Tc1 transposase [Araneus ventricosus]
Length = 291

 Score = 107.5 bits (267),  Expect = 9.1e-24
 Identities = 54/125 (43%), Positives = 77/125 (61%), Gaps = 23/125 (18%)
 Frame = 2

Query:   2  LQFAKTFVNKISEYWGNVIFSDETKIELFRSH----------------------RHGGGS 115
            L FAK+ +NK   YW NV+F+DE+K  +F S                       ++GGG 
Sbjct: 134  LSFAKSMLNKPETYWNNVLFADESKYNIFGSDGRIMVWRRKNEELNPKNLVGTVKYGGGG 193

Query: 116  LMVWGCMAAAGVGQLAFIDGKMNAAVYCDVLKEKNLKPNADSLRLRGKFHFYQDNDPKHT 295
            ++VWGCM+A+G+  L FIDG MN A+Y ++L++ NL+ +A +LR+   F FYQDNDPKHT
Sbjct: 194  VLVWGCMSASGLSNLVFIDGIMNHALYLNILRD-NLRLSAQNLRIESNFVFYQDNDPKHT 252

Query: 296  SLLAR 310
            +L  R
Sbjct: 253  ALNVR 257

==> GBL97334.1 Transposable element Tc1 transposase [Araneus ventricosus]
Length = 291

 Score = 55.5 bits (132),  Expect = 4.1e-08
 Identities = 19/35 (54%), Positives = 28/35 (80%), Gaps = 0/35 (0%)
 Frame = 3

Query: 312  RTWCVYNCPKLVHSPPQSPEMNPIEHLWDHLKRQI 416
            R WC+YNCP+ +  PPQSP++NPIEH+W  L+ ++
Sbjct: 257  RLWCLYNCPQNLKMPPQSPDLNPIEHIWRELEVRV 291

==> GBM78299.1 Transposable element Tcb1 transposase [Araneus ventricosus]
Length = 342

 Score = 103.6 bits (257),  Expect = 1.3e-22
 Identities = 58/147 (39%), Positives = 82/147 (55%), Gaps = 32/147 (21%)
 Frame = 2

Query:   2  LQFAKTFVNKISEYWGNVIFSDETKIELFRSH----------------------RHGGGS 115
            L+FAK+++ K  E+W +V+F DE+K  +F S                       +HGGGS
Sbjct: 134  LEFAKSYIKKPPEFWNSVLFVDESKYNVFGSDGKQMVWRKPNSELEMKNLTPSVKHGGGS 193

Query: 116  LMVWGCMAAAGVGQLAFIDGKMNAAVYCDVLKEKNLKPNADSLRLRGKFHFYQDNDPKHT 295
             MVWGCM+A GVG L FIDG M+  +Y D+LK+ NLK +AD + +   +  YQDNDPKH 
Sbjct: 194  QMVWGCMSAVGVGNLHFIDGIMDKYMYLDILKQ-NLKQSADKMGILPHYKLYQDNDPKHN 252

Query: 296  SLLAR-------PNMVR--LQLPKIGP 349
            + + R       P ++R   Q P + P
Sbjct: 253  THICRLWALYHCPQVIRTPAQSPDLNP 279

==> GBM78299.1 Transposable element Tcb1 transposase [Araneus ventricosus]
Length = 342

 Score = 64.3 bits (155),  Expect = 8.8e-11
 Identities = 27/67 (40%), Positives = 46/67 (68%), Gaps = 7/67 (10%)
 Frame = 3

Query: 312  RTWCVYNCPKLVHSPPQSPEMNPIEHLWDHLKRQITKSPVSCK-----EIIEEWSKITDF 476
            R W +Y+CP+++ +P QSP++NPIE++WDHL  +I K  +S K     +++ EW KI   
Sbjct: 257  RLWALYHCPQVIRTPAQSPDLNPIENIWDHLNNRIRKFKISGKNELREKLMSEWDKIE-- 314

Query: 477  GDLKIDL 497
            G+++ +L
Sbjct: 315  GNVRANL 321

==> XP_012566733.1 PREDICTED: uncharacterized protein LOC100207270 [Hydra vulgaris]
Length = 604

 Score = 102.4 bits (254),  Expect = 2.9e-22
 Identities = 53/121 (43%), Positives = 73/121 (60%), Gaps = 23/121 (19%)
 Frame = 2

Query:   2  LQFAKTFVNKISEYWGNVIFSDETKIELFRSH----------------------RHGGGS 115
            L FAK ++N+   +W +V+FSDE+K  +F S                       +HGGGS
Sbjct: 129  LHFAKLYINEPQTFWESVLFSDESKFNVFSSDGRVKVWRKPNEAFKKQNLCPTVKHGGGS 188

Query: 116  LMVWGCMAAAGVGQLAFIDGKMNAAVYCDVLKEKNLKPNADSLRLRGKFHFYQDNDPKHT 295
            ++VWGCM+A+GVG L FIDG M+  VY ++LK  NL+ +A +L L   F F QDNDPKHT
Sbjct: 189  VLVWGCMSASGVGNLVFIDGNMDQNVYLNILK-NNLEESAHNLGLTRSFTFQQDNDPKHT 247

Query: 296  S 298
            +
Sbjct: 248  A 248

==> XP_012566733.1 PREDICTED: uncharacterized protein LOC100207270 [Hydra vulgaris]
Length = 604

 Score = 57.4 bits (137),  Expect = 1.1e-08
 Identities = 25/58 (43%), Positives = 37/58 (63%), Gaps = 5/58 (8%)
 Frame = 3

Query: 312  RTWCVYNCPKLVHSPPQSPEMNPIEHLWDHLKRQITKSPVSCKE-----IIEEWSKIT 470
            + W ++   K +H+PPQSP++NPIEHLWD L R+I    V  ++     I++EW  IT
Sbjct: 252  KEWLIFKIAKQLHTPPQSPDLNPIEHLWDELGRRIRTHDVRNQQQLQLVIMKEWGLIT 309
