# Supplementary material for: Salivary and Intestinal Transcriptomes Reveal Differential Gene Expression in Starving, Fed and Trypanosoma cruzi-Infected Rhodnius neglectus
Source: Front Cell Infect Microbiol. 2021 Dec 17;11:773357. doi: 10.3389/fcimb.2021.773357 (PMC8722679; doi:10.3389/fcimb.2021.773357)
Supplement: Supplementary file 5 [file DataSheet_5.zip › links/TABLE02/NODE_100840_length_165_cov_0.555556_g97859_i0-TABLE02.txt]

>NODE_100840_length_165_cov_0.555556_g97859_i0


==> XP_014287103.1 ABC transporter B family member 17-like [Halyomorpha halys]
Length = 1301

 Score = 82.4 bits (202),  Expect = 9.1e-17
 Identities = 34/54 (62%), Positives = 47/54 (87%), Gaps = 0/54 (0%)
 Frame = -3

Query:  163  VRVNVGQTLALVGGSGCGKSTVISLLERFYIPDEGKILIDDCDINVLNIAHLRA 2
             +++  G+T+AL+G SGCGKST+ISLLERFY+PDEG+ILID  DIN +N+ +LR+
Sbjct: 1087  LKIEAGKTIALIGDSGCGKSTIISLLERFYLPDEGRILIDGIDINDINVRYLRS 1140
