# Supplementary material for: Salivary and Intestinal Transcriptomes Reveal Differential Gene Expression in Starving, Fed and Trypanosoma cruzi-Infected Rhodnius neglectus
Source: Front Cell Infect Microbiol. 2021 Dec 17;11:773357. doi: 10.3389/fcimb.2021.773357 (PMC8722679; doi:10.3389/fcimb.2021.773357)
Supplement: Supplementary file 5 [file DataSheet_5.zip › links/TABLE02/NODE_10096_length_571_cov_1.536822_g6913_i0-TABLE02.txt]

>NODE_10096_length_571_cov_1.536822_g6913_i0


==> MER0958527 - subfamily SA unassigned peptidases (Rhodnius prolixus) [S01.UPA]#S01A#{peptidase unit: 45-246}~source THAB2~
Length = 527

 Score = 103.6 bits (257),  Expect = 1.3e-22
 Identities = 49/82 (59%), Positives = 70/82 (85%), Gaps = 0/82 (0%)
 Frame = -1

Query: 250  KWL*KSTSSLRDNIIDIAVSGKNRIKITTKNPKAANNLLTLETLKEREITAYNPNFRV*S 71
            KWL K++ + +D++++IAV+GKNR+KI T + +AAN LL LE LKE+EI+AY PNFR+ S
Sbjct: 320  KWLLKTSMASKDDVLNIAVAGKNRMKIETNSAQAANELLKLEILKEKEISAYIPNFRIHS 379

Query:  70  TGVIRDVDIELGEQEIITELIS 5
            TGVIRDVDI+L E+EI++EL++
Sbjct: 380  TGVIRDVDIDLEEEEILSELVA 401

==> MER0958527 - subfamily SA unassigned peptidases (Rhodnius prolixus) [S01.UPA]#S01A#{peptidase unit: 45-246}~source THAB2~
Length = 527

 Score = 55.5 bits (132),  Expect = 4.1e-08
 Identities = 28/48 (58%), Positives = 33/48 (68%), Gaps = 3/48 (6%)
 Frame = -3

Query: 371  NQSNTTIKYDYMNKAFNNKYKMNDKGPYVVNLEGNRGNLGKV---AIE 237
            N SN   K DY+  A  N+ K  DKGPY+V+LEGN+GNLGKV   AIE
Sbjct: 272  NSSNLKYKSDYVKNALKNRDKEGDKGPYIVDLEGNKGNLGKVHRMAIE 319
