# Supplementary material for: Salivary and Intestinal Transcriptomes Reveal Differential Gene Expression in Starving, Fed and Trypanosoma cruzi-Infected Rhodnius neglectus
Source: Front Cell Infect Microbiol. 2021 Dec 17;11:773357. doi: 10.3389/fcimb.2021.773357 (PMC8722679; doi:10.3389/fcimb.2021.773357)
Supplement: Supplementary file 5 [file DataSheet_5.zip › links/TABLE02/NODE_10109_length_570_cov_5.947573_g6923_i0-TABLE02.txt]

>NODE_10109_length_570_cov_5.947573_g6923_i0


==> XP_014271759.1 large subunit GTPase 1 homolog [Halyomorpha halys]
Length = 617

 Score = 254.2 bits (648),  Expect = 6.0e-68
 Identities = 124/189 (65%), Positives = 147/189 (77%), Gaps = 5/189 (2%)
 Frame = -3

Query: 568  GILPIDQMRDHVPPVALIGTLFPRDKLESQYGIMISRPSEGEDPDRPPTHEEILNAYAYS 389
            GILPIDQMRDHV P +L+ TL PR  +ES+YGIMI +P EGEDPDRPPT EE+LN+YAY 
Sbjct: 426  GILPIDQMRDHVSPTSLLVTLIPRSVIESEYGIMIPKPLEGEDPDRPPTSEELLNSYAYC 485

Query: 388  RGFMTQNGQPDNARAARYILKDFVQGKLLYCVAPPGVDQDKYHTFKTREKKAPQLTPLAG 209
            RGFMTQNGQPDN RA+RYILKDFV G+LLYC APPG+ Q+++H FK + KK PQLT  A 
Sbjct: 486  RGFMTQNGQPDNPRASRYILKDFVTGRLLYCFAPPGIPQEEFHKFKIKNKKPPQLTAQAA 545

Query: 208  RAIRVNKVDGRELDKEFFKKVSTGVHKQGIQKFGPLNSEDLKKVNTSQQGTSKPWKDHSQ 29
            RA+RV KV G +LDK FF K   GVH++G+QK GP +     K N +  G SKPWK+H +
Sbjct: 546  RAVRVTKVSGDDLDKAFFNKNPKGVHQKGVQKVGPADV----KSNVANDG-SKPWKNHKE 600

Query:  28  KRNKKEKLR 2
            KRNKKEKLR
Sbjct: 601  KRNKKEKLR 609
