# Supplementary material for: Salivary and Intestinal Transcriptomes Reveal Differential Gene Expression in Starving, Fed and Trypanosoma cruzi-Infected Rhodnius neglectus
Source: Front Cell Infect Microbiol. 2021 Dec 17;11:773357. doi: 10.3389/fcimb.2021.773357 (PMC8722679; doi:10.3389/fcimb.2021.773357)
Supplement: Supplementary file 5 [file DataSheet_5.zip › links/TABLE02/NODE_1010_length_1954_cov_20.121643_g522_i0-TABLE02.txt]

>NODE_1010_length_1954_cov_20.121643_g522_i0


==> XP_022189627.1 protein disulfide-isomerase A6 homolog [Nilaparvata lugens]
Length = 434

 Score = 678.3 bits (1749),  Expect = 4.4e-195
 Identities = 330/435 (75%), Positives = 371/435 (85%), Gaps = 4/435 (0%)
 Frame = -1

Query: 1744  MVQLLNAAILFIGL-FYQTAALYPTTSDVIDLTENNFEKLVTTGDEIWIVEFYAPWCGHC 1568
             MV LL    L + L F     LYP++SDVIDLTE NF+KLVT  D IWIVEFYAPWCGHC
Sbjct:    1  MVSLLGKPFLLLLLSFIGCHGLYPSSSDVIDLTEANFDKLVTQSDAIWIVEFYAPWCGHC 60

Query: 1567  QQFVPEFSKAATALKGVIKVGGVNADEHKNLAGRFGVRGFPTVKIFGANKNKPEDYNGAR 1388
             QQFVP++SKAATALKG +KVG VNADE K+L GRFGVRGFPTVKIFGANKNKPEDYNGAR
Sbjct:   61  QQFVPQYSKAATALKGFVKVGAVNADEQKSLGGRFGVRGFPTVKIFGANKNKPEDYNGAR 120

Query: 1387  TAQGLADAAMSTLKNRINEKLGVKQSSGGKKGNTEDVIELTDANFDKLVLNSDDMWLVEF 1208
             TAQGLADA ++ +K++++  LG KQS    KG  EDVIELTD+NFD LVLNS+DMWLVEF
Sbjct:  121  TAQGLADAGIAAIKSKVSVNLGGKQSE-SSKGKQEDVIELTDSNFDSLVLNSEDMWLVEF 179

Query: 1207  FAPWCGHCKNLAPHWAHAATELKGKVKVGALDATVHQSKASEYGVQGYPTIKFFPPGKKD 1028
             +APWCGHCKNLAPHWAHAATELKGKVKVGALDATVH +KAS++GVQGYPTIKFFP GKKD
Sbjct:  180  YAPWCGHCKNLAPHWAHAATELKGKVKVGALDATVHSAKASKFGVQGYPTIKFFPGGKKD 239

Query: 1027  RSSAEDYQGGRTGSDIVNFALDKLSENVPAPEIEQILNEKTLKDAC-DKPLCVISVLPHI 851
              SS EDY GGRTGSDIVN+AL+KL+ENVPAPEI+QI+ E  LK+AC D PLCV++VLPHI
Sbjct:  240  SSSVEDYNGGRTGSDIVNWALEKLAENVPAPEIKQIVGESVLKEACEDHPLCVVAVLPHI 299

Query:  850  LDCQSDCRSSYINILKEMGEKYKKKMWGWVWSEAGTQPELETALEIGGFGYPAMAVLNAK 671
             LDCQ++CR+ YI  L  +GEK+KKK+WGWVW EAG+ PELE  LEIGGFGYPAMAVLNAK
Sbjct:  300  LDCQANCRNEYIKTLTSLGEKFKKKLWGWVWLEAGSHPELEEQLEIGGFGYPAMAVLNAK 359

Query:  670  KMKYSLLRGSFSSDGINEFLRDLSYGRGNTAPLKGAALPKISDCEPWDGKDGVPPQDDDI 491
             KMKYS+LRGSFS DGINEFLRDLSYGRG TAP +G +LPKI   EPWDGKDG  P D+DI
Sbjct:  360  KMKYSILRGSFSYDGINEFLRDLSYGRGTTAPFRGTSLPKIQSIEPWDGKDGQLPVDEDI 419

Query:  490  DLSDVDLDDL-KTEL 449
             DLSDVDL+DL K EL
Sbjct:  420  DLSDVDLEDLSKDEL 434
