# Supplementary material for: Salivary and Intestinal Transcriptomes Reveal Differential Gene Expression in Starving, Fed and Trypanosoma cruzi-Infected Rhodnius neglectus
Source: Front Cell Infect Microbiol. 2021 Dec 17;11:773357. doi: 10.3389/fcimb.2021.773357 (PMC8722679; doi:10.3389/fcimb.2021.773357)
Supplement: Supplementary file 5 [file DataSheet_5.zip › links/TABLE02/NODE_101129_length_165_cov_0.544444_g98148_i0-TABLE02.txt]

>NODE_101129_length_165_cov_0.544444_g98148_i0


==> XP_014286028.1 DNA primase small subunit [Halyomorpha halys]
Length = 410

 Score = 100.5 bits (249),  Expect = 3.2e-22
 Identities = 45/54 (83%), Positives = 50/54 (92%), Gaps = 0/54 (0%)
 Frame = -3

Query: 163  GRRGIHCWVCDETARKLESKVRSDLAEYLQLLTREDANGKIAHIPSERVHPSIK 2
            GRRGIHCWVCDE ARKL+SKVRSDLAEYLQLLTRED  GKIAH+ SE++HPSI+
Sbjct: 159  GRRGIHCWVCDEIARKLDSKVRSDLAEYLQLLTREDHTGKIAHLNSEKIHPSIR 212
