# Supplementary material for: Salivary and Intestinal Transcriptomes Reveal Differential Gene Expression in Starving, Fed and Trypanosoma cruzi-Infected Rhodnius neglectus
Source: Front Cell Infect Microbiol. 2021 Dec 17;11:773357. doi: 10.3389/fcimb.2021.773357 (PMC8722679; doi:10.3389/fcimb.2021.773357)
Supplement: Supplementary file 5 [file DataSheet_5.zip › links/TABLE02/NODE_101133_length_165_cov_0.544444_g98152_i0-TABLE02.txt]

>NODE_101133_length_165_cov_0.544444_g98152_i0


==> XP_026082064.1 protein-tyrosine sulfotransferase 1 isoform X1 [Carassius auratus]
Length = 372

 Score = 96.7 bits (239),  Expect = 4.6e-21
 Identities = 43/54 (79%), Positives = 48/54 (88%), Gaps = 0/54 (0%)
 Frame = -2

Query: 164  PVNVEALSKWVGQIPPDVTRDMATVAPMLAKLGYDPNANPPNYGLPETMVADNT 3
            PVNVEALSKWVG+IPPDV RDM  +APMLAKLGYDP+ANPPNYG P+ +V DNT
Sbjct: 289  PVNVEALSKWVGKIPPDVLRDMPVIAPMLAKLGYDPHANPPNYGRPDPLVLDNT 342

==> XP_024082876.1 protein-tyrosine sulfotransferase [Cimex lectularius]
Length = 397

 Score = 92.0 bits (227),  Expect = 1.1e-19
 Identities = 39/54 (72%), Positives = 47/54 (87%), Gaps = 0/54 (0%)
 Frame = -2

Query: 164  PVNVEALSKWVGQIPPDVTRDMATVAPMLAKLGYDPNANPPNYGLPETMVADNT 3
            PVN+EAL+KWVG  P DV RDMAT+APML++LGYDP ANPPNYG P+++V DNT
Sbjct: 317  PVNIEALTKWVGHFPEDVVRDMATIAPMLSRLGYDPRANPPNYGQPDSIVLDNT 370
