# Supplementary material for: Salivary and Intestinal Transcriptomes Reveal Differential Gene Expression in Starving, Fed and Trypanosoma cruzi-Infected Rhodnius neglectus
Source: Front Cell Infect Microbiol. 2021 Dec 17;11:773357. doi: 10.3389/fcimb.2021.773357 (PMC8722679; doi:10.3389/fcimb.2021.773357)
Supplement: Supplementary file 5 [file DataSheet_5.zip › links/TABLE02/NODE_10113_length_397_cov_5.400621_g4232_i3-TABLE02.txt]

>NODE_10113_length_397_cov_5.400621_g4232_i3


==> MER0696713 - subfamily C14A unassigned peptidases (Rhodnius prolixus) [C14.UPA]#C14A#{peptidase unit: 96-258}~source TI393~
Length = 289

 Score = 231.9 bits (590),  Expect = 2.2e-61
 Identities = 113/116 (97%), Positives = 114/116 (98%), Gaps = 0/116 (0%)
 Frame = -1

Query: 349  MLDKLKCLYEMIPKRGPEAFKRLTDALHESGNRGLALRLKPNSCNSSNNNGEEVDAVVYR 170
            MLDKLKCLYEMIPKRGPEAFKRLTDALHESGNR LALRLK NSCNSSNNNGE+VDAVVYR
Sbjct:   1  MLDKLKCLYEMIPKRGPEAFKRLTDALHESGNRDLALRLKSNSCNSSNNNGEDVDAVVYR 60

Query: 169  DPQNANGEYEFQKSQQSSYNQLDPNEVYPMSAYPRGYMLIVNIKNFDYRPHKTRIG 2
            DPQNANGEYEFQKSQQSSYNQLDPNEVYPMSAYPRGYMLIVNIKNFDYRPHKTRIG
Sbjct:  61  DPQNANGEYEFQKSQQSSYNQLDPNEVYPMSAYPRGYMLIVNIKNFDYRPHKTRIG 116
