# Supplementary material for: Salivary and Intestinal Transcriptomes Reveal Differential Gene Expression in Starving, Fed and Trypanosoma cruzi-Infected Rhodnius neglectus
Source: Front Cell Infect Microbiol. 2021 Dec 17;11:773357. doi: 10.3389/fcimb.2021.773357 (PMC8722679; doi:10.3389/fcimb.2021.773357)
Supplement: Supplementary file 5 [file DataSheet_5.zip › links/TABLE02/NODE_10113_length_570_cov_4.834951_g6925_i0-TABLE02.txt]

>NODE_10113_length_570_cov_4.834951_g6925_i0


==> AEC32484.1 orcokinin precursor isoform B [Rhodnius prolixus]
Length = 394

 Score = 227.6 bits (579),  Expect = 6.0e-60
 Identities = 141/159 (88%), Positives = 147/159 (92%), Gaps = 0/159 (0%)
 Frame = -2

Query: 566  SEILDQHLLRNLDYGKGSRFKRDFLDGLGGGHLLKENVDPFVDVHFVKGTSKIPHTGPIS 387
            SEI+DQHLLRNL YGKG RFKRDFLDGLGGGHLL++N+DPFVDVH VKGTSKIP+TGPIS
Sbjct: 137  SEIMDQHLLRNLVYGKGRRFKRDFLDGLGGGHLLRDNIDPFVDVHPVKGTSKIPYTGPIS 196

Query: 386  SDGDQQVSVNFSNGRHFLREFLDPLGGGHLIRGIDSXXXXXXXXXXXXXXXXXXXXXLTD 207
            SDGDQQVSVNFSNGRHF+REFLDPLGGGHLIRGID XXXXXXXXXXXXXXX      LTD
Sbjct: 197  SDGDQQVSVNFSNGRHFVREFLDPLGGGHLIRGIDXXXXXXXXXXXXXXXXGNLGKELTD 256

Query: 206  GFRSGYSISGGPLVREFLXXXXXXXXXXXXXXKGGDHFK 90
            GFRSGYSISGGPLVREFLXXXXXXXXXXXXX K GDHFK
Sbjct: 257  GFRSGYSISGGPLVREFLXXXXXXXXXXXXXSKSGDHFK 295

==> AGW15565.1 orcokinin isoform C [Rhodnius prolixus]
Length = 422

 Score = 227.6 bits (579),  Expect = 6.0e-60
 Identities = 141/159 (88%), Positives = 147/159 (92%), Gaps = 0/159 (0%)
 Frame = -2

Query: 566  SEILDQHLLRNLDYGKGSRFKRDFLDGLGGGHLLKENVDPFVDVHFVKGTSKIPHTGPIS 387
            SEI+DQHLLRNL YGKG RFKRDFLDGLGGGHLL++N+DPFVDVH VKGTSKIP+TGPIS
Sbjct: 165  SEIMDQHLLRNLVYGKGRRFKRDFLDGLGGGHLLRDNIDPFVDVHPVKGTSKIPYTGPIS 224

Query: 386  SDGDQQVSVNFSNGRHFLREFLDPLGGGHLIRGIDSXXXXXXXXXXXXXXXXXXXXXLTD 207
            SDGDQQVSVNFSNGRHF+REFLDPLGGGHLIRGID XXXXXXXXXXXXXXX      LTD
Sbjct: 225  SDGDQQVSVNFSNGRHFVREFLDPLGGGHLIRGIDXXXXXXXXXXXXXXXXGNLGKELTD 284

Query: 206  GFRSGYSISGGPLVREFLXXXXXXXXXXXXXXKGGDHFK 90
            GFRSGYSISGGPLVREFLXXXXXXXXXXXXX K GDHFK
Sbjct: 285  GFRSGYSISGGPLVREFLXXXXXXXXXXXXXSKSGDHFK 323
