# Supplementary material for: Salivary and Intestinal Transcriptomes Reveal Differential Gene Expression in Starving, Fed and Trypanosoma cruzi-Infected Rhodnius neglectus
Source: Front Cell Infect Microbiol. 2021 Dec 17;11:773357. doi: 10.3389/fcimb.2021.773357 (PMC8722679; doi:10.3389/fcimb.2021.773357)
Supplement: Supplementary file 5 [file DataSheet_5.zip › links/TABLE02/NODE_10116_length_570_cov_3.879612_g6928_i0-TABLE02.txt]

>NODE_10116_length_570_cov_3.879612_g6928_i0


==> CAB0006410.1 unnamed protein product [Nesidiocoris tenuis]
Length = 518

 Score = 120.9 bits (302),  Expect = 7.9e-28
 Identities = 59/128 (46%), Positives = 87/128 (67%), Gaps = 0/128 (0%)
 Frame = -1

Query: 567  SYTANISGMFPSPELHNFHILLEKVTSIPLEVHARLQISIRSEPVPGIKFYERIPTAYIP 388
            SY   I+GM P  ELH F+I L KVTSIP+EV+ RLQI+I ++ + G++F+  +P AY+P
Sbjct: 385  SYLKKITGMHPKEELHQFNIALHKVTSIPVEVNGRLQINILAKKIDGLRFFNGLPNAYMP 444

Query: 387  MIWFDEKAAVTQSLASELSTLVAVATYIEPLLIGLAVLGAVMIIAGLILWRYHFFTKRDT 208
            M+WF+++A +T  LA EL  L  +A Y+EP LI LAV+G V++ +GL +      +   T
Sbjct: 445  MMWFNQRATITPGLAGELKDLTDLAEYVEPSLIILAVIGLVLMASGLFIRFLRKKSASTT 504

Query: 207  PLLESTTS 184
            PLL  T++
Sbjct: 505  PLLSETSA 512

==> XP_014253015.1 protein croquemort-like [Cimex lectularius]
Length = 499

 Score = 115.9 bits (289),  Expect = 2.6e-26
 Identities = 53/120 (44%), Positives = 83/120 (69%), Gaps = 0/120 (0%)
 Frame = -1

Query: 564  YTANISGMFPSPELHNFHILLEKVTSIPLEVHARLQISIRSEPVPGIKFYERIPTAYIPM 385
            Y   +SGM P P+ H F+I+L+K  SIPLEVHARLQI+I +E   G+KF+E +PTAY+PM
Sbjct: 365  YHKAVSGMKPDPQKHKFYIVLDKTMSIPLEVHARLQINILTENSFGLKFFEDLPTAYMPM 424

Query: 384  IWFDEKAAVTQSLASELSTLVAVATYIEPLLIGLAVLGAVMIIAGLILWRYHFFTKRDTP 205
            IWF++KA +T +L+S++ ++      +E + IGLA+ G ++ + G+ LW    + +  +P
Sbjct: 425  IWFNQKAVITPTLSSQIKSISFFDDNLEYIFIGLALFGLILTLLGIFLWGRRVYIQEPSP 484
