# Supplementary material for: Salivary and Intestinal Transcriptomes Reveal Differential Gene Expression in Starving, Fed and Trypanosoma cruzi-Infected Rhodnius neglectus
Source: Front Cell Infect Microbiol. 2021 Dec 17;11:773357. doi: 10.3389/fcimb.2021.773357 (PMC8722679; doi:10.3389/fcimb.2021.773357)
Supplement: Supplementary file 5 [file DataSheet_5.zip › links/TABLE02/NODE_10122_length_570_cov_3.403883_g6934_i0-TABLE02.txt]

>NODE_10122_length_570_cov_3.403883_g6934_i0


==> MER0781169 - family I43 unassigned peptidase inhibitors (Rhodnius prolixus) [I43.UPW]#I43#{inhibitor unit: 228-343}~source THT36~
Length = 2084

 Score = 375.2 bits (962),  Expect = 2.3e-104
 Identities = 186/189 (98%), Positives = 188/189 (99%), Gaps = 0/189 (0%)
 Frame = -3

Query: 568  TNEAGSESVATWLKVKTSAPVMESPPQNATVLDGKDVIMVCRVSGSPLPNITWVYEDNEI 389
            TNEAGSESVATWLKVKTSAPVMESPPQNATVLDGKDVIMVCRV+GSPLPNITW+YEDNEI
Sbjct: 339  TNEAGSESVATWLKVKTSAPVMESPPQNATVLDGKDVIMVCRVAGSPLPNITWIYEDNEI 398

Query: 388  VGATGRIQVLEAGDLLIAAVREADAGKYTCVRTNEAGKIEATGYLSVLVRTQIIQPPVDT 209
            VGATGRIQVLEAGDLLIAAVREAD GKYTCVRTNEAGKIEATGYLSVLVRTQIIQPPVDT
Sbjct: 399  VGATGRIQVLEAGDLLIAAVREADGGKYTCVRTNEAGKIEATGYLSVLVRTQIIQPPVDT 458

Query: 208  KVLLGNTAVLQCKVSSDPSVPYQIDWFHNSKPVGIGTQRVKVGGDGTLTINAVRAADVGN 29
            KVLLGNTAVLQCKVSSDPSVPYQIDWFHNSKPVGIGTQRVKVGGDGTLTINAVRAADVGN
Sbjct: 459  KVLLGNTAVLQCKVSSDPSVPYQIDWFHNSKPVGIGTQRVKVGGDGTLTINAVRAADVGN 518

Query:  28  YTCMLVSAG 2
            YTCMLVSAG
Sbjct: 519  YTCMLVSAG 527
