# Supplementary material for: Salivary and Intestinal Transcriptomes Reveal Differential Gene Expression in Starving, Fed and Trypanosoma cruzi-Infected Rhodnius neglectus
Source: Front Cell Infect Microbiol. 2021 Dec 17;11:773357. doi: 10.3389/fcimb.2021.773357 (PMC8722679; doi:10.3389/fcimb.2021.773357)
Supplement: Supplementary file 5 [file DataSheet_5.zip › links/TABLE02/NODE_101272_length_167_cov_0.750000_g96922_i0-TABLE02.txt]

>NODE_101272_length_167_cov_0.750000_g96922_i0


==> RZF38820.1 hypothetical protein LSTR_LSTR000523 [Laodelphax striatellus]
Length = 2105

 Score = 102.8 bits (255),  Expect = 6.5e-23
 Identities = 44/55 (80%), Positives = 54/55 (98%), Gaps = 0/55 (0%)
 Frame = -2

Query:  166  DQWLQEGLQLRSCTFQLIKIAFDEEVSLESIDIFRKMLNKVRHPPHIFHHFAFSG 2
             DQWLQEGLQLRSCTFQL+K+AFDEEV++ESI+ FRK+++KVR+PPHIFHHFAF+G
Sbjct: 1044  DQWLQEGLQLRSCTFQLMKVAFDEEVTMESIECFRKLIHKVRYPPHIFHHFAFTG 1098

==> KAE9444272.1 hypothetical protein GE061_03925 [Apolygus lucorum]
Length = 1971

 Score = 100.9 bits (250),  Expect = 2.5e-22
 Identities = 45/54 (83%), Positives = 50/54 (92%), Gaps = 0/54 (0%)
 Frame = -2

Query:  163  QWLQEGLQLRSCTFQLIKIAFDEEVSLESIDIFRKMLNKVRHPPHIFHHFAFSG 2
             QWLQEGLQLRSCTFQLIK+AFDEEV  ESI++FRK L ++RHPPHIFHHFAFSG
Sbjct:  966  QWLQEGLQLRSCTFQLIKVAFDEEVPPESIELFRKTLQRIRHPPHIFHHFAFSG 1019

==> XP_024081892.1 myotubularin-related protein 13 isoform X1 [Cimex lectularius]
Length = 1964

 Score = 99.0 bits (245),  Expect = 9.4e-22
 Identities = 45/55 (81%), Positives = 50/55 (90%), Gaps = 0/55 (0%)
 Frame = -2

Query:  166  DQWLQEGLQLRSCTFQLIKIAFDEEVSLESIDIFRKMLNKVRHPPHIFHHFAFSG 2
             DQWLQEGLQLRSCTFQLIK+AFDEEVS ESID F+K L+KVRHPP++  HFAFSG
Sbjct:  964  DQWLQEGLQLRSCTFQLIKVAFDEEVSTESIDTFKKTLHKVRHPPNVLRHFAFSG 1018

==> XP_024081894.1 myotubularin-related protein 13 isoform X4 [Cimex lectularius]
Length = 1948

 Score = 99.0 bits (245),  Expect = 9.4e-22
 Identities = 45/55 (81%), Positives = 50/55 (90%), Gaps = 0/55 (0%)
 Frame = -2

Query:  166  DQWLQEGLQLRSCTFQLIKIAFDEEVSLESIDIFRKMLNKVRHPPHIFHHFAFSG 2
             DQWLQEGLQLRSCTFQLIK+AFDEEVS ESID F+K L+KVRHPP++  HFAFSG
Sbjct:  964  DQWLQEGLQLRSCTFQLIKVAFDEEVSTESIDTFKKTLHKVRHPPNVLRHFAFSG 1018

==> XP_024217088.1 myotubularin-related protein 13 isoform X1 [Halyomorpha halys]
Length = 1994

 Score = 97.8 bits (242),  Expect = 2.1e-21
 Identities = 45/55 (81%), Positives = 49/55 (89%), Gaps = 0/55 (0%)
 Frame = -2

Query:  166  DQWLQEGLQLRSCTFQLIKIAFDEEVSLESIDIFRKMLNKVRHPPHIFHHFAFSG 2
             DQWL EGLQLRSCTFQLIK+AFD+EVS ESI+  RK + KVRHPPHIFHHFAFSG
Sbjct: 1000  DQWLPEGLQLRSCTFQLIKVAFDDEVSPESIESLRKTICKVRHPPHIFHHFAFSG 1054
