# Supplementary material for: Salivary and Intestinal Transcriptomes Reveal Differential Gene Expression in Starving, Fed and Trypanosoma cruzi-Infected Rhodnius neglectus
Source: Front Cell Infect Microbiol. 2021 Dec 17;11:773357. doi: 10.3389/fcimb.2021.773357 (PMC8722679; doi:10.3389/fcimb.2021.773357)
Supplement: Supplementary file 5 [file DataSheet_5.zip › links/TABLE02/NODE_1012_length_1954_cov_10.497630_g523_i0-TABLE02.txt]

>NODE_1012_length_1954_cov_10.497630_g523_i0


==> XP_014281297.1 serine/threonine-protein kinase PINK1, mitochondrial [Halyomorpha halys]
Length = 558

 Score = 580.9 bits (1496),  Expect = 9.6e-166
 Identities = 309/579 (53%), Positives = 392/579 (67%), Gaps = 26/579 (4%)
 Frame = -1

Query: 1846  MSVRHGLSKALSVGRFIFRTWKSHFRWTQSFYQRPSNVVSEQIRVQATSSIQTKYESARK 1667
             MS+R  +S+  + GR I R  +  + W    + +     S   R   +S +Q  Y++AR+
Sbjct:    1  MSLRSVVSRVWTHGRAILRGCRQDYHWRSKIFAQNLRTES---RSSPSSGVQKHYDNARR 57

Query: 1666  IFANNILRRVTNPVSADLRRKTTKQLLFGNSGPFFAFVGIGLASGSIITKEDELEGLCWE 1487
             IFANNILRRVTNPVS+DLR++TT+QLL+GNS PFFAFVGI LASGSII+KEDELEGLCWE
Sbjct:   58  IFANNILRRVTNPVSSDLRKRTTQQLLYGNSTPFFAFVGISLASGSIISKEDELEGLCWE 117

Query: 1486  IREAMSRMQNSMAEAESDIFLPNEEIKLNKFSIGKMISKGSNGAVYLAKKKAPQTIEDRE 1307
             IREA+ RMQ+S+ EAESD+F PNE I L KF+IG  I  GSN AVY A K + +  ++ E
Sbjct:  118  IREAVERMQDSLFEAESDLFNPNEVIDLKKFAIGPFIKTGSNAAVYAASKSSTKDNDNVE 177

Query: 1306  ESVVENDGPILVPSEPTISFPYAMKVMFNYDIESRATAILRSMYCETIPARFHFSKCDSE 1127
             +  V  D            FP+A+K+MFN+DIES AT+ILR+M  ETIPARF F   +  
Sbjct:  178  QPAVTFD-----TKSHISGFPFALKMMFNFDIESNATSILRAMLRETIPARFRFVS-NEF 231

Query: 1126  SSWGQLFSEKMVTIPPHPNIVSMHCAFADRVFELPDSMSCCSATLPRRINPDGFGRNMSL 947
             + W Q   E +  +PPHPN+V MHCAF D V ELP S     A LP RINP GFGRN +L
Sbjct:  232  APWMQSMYENLTILPPHPNVVMMHCAFVDYVPELPSSRHEFPAALPPRINPTGFGRNKTL 291

Query:  946  YLLMKRYDTTLSDYLNKVKPDTREGVLLLTQLLEAIAHINGYGVAHRDIKSNNVLLELDG 767
             +LLMKRYDTTL +YL + K + RE +L++ Q+LEA+ HIN  G+AHRD+KS+N+L+E   
Sbjct:  292  FLLMKRYDTTLKEYLEEHKVEGREAILIVAQILEAVVHINRNGIAHRDLKSDNILMEFG- 350

Query:  766  KESCSSGSEEKGKECPVLALTDFGCCLADSTFGLLQPYISGDMCKGGNPALMAPEVALAT 587
                      E G   P +ALTDFGC LA+   GL+ P+ S D  +GGN ALMAPEVA A 
Sbjct:  351  ---------EDGY--PNIALTDFGCALAEKNSGLVIPFRSYDTNRGGNAALMAPEVACAQ 399

Query:  586  PGFMTLIDYSKSDAWAAATLAYEIFLGYNPFYRDLEKNPAPLLSKTYSEHQLPKLDGVPH 407
             P  ++ IDYSKSD WA   +  EI LG+NPFYR +  NP PL S TY E  LP + G P 
Sbjct:  400  PSLLSGIDYSKSDGWAVGAMIAEILLGWNPFYRCI-NNPDPLFSTTYKESDLPDVPG-PP 457

Query:  406  LVRRVVEALLTRNQRKRVSAALAADVLQLYLWAPNSWLKRADAQGVPRSSEIMQWLLCLT 227
             ++  + ++LLT    +R SA  AA+VLQLYLW+P+ WLK  +    P ++EIMQWLLCLT
Sbjct:  458  ILSALYKSLLTVKPSQRPSAEFAANVLQLYLWSPSDWLKSVNP---PSNTEIMQWLLCLT 514

Query:  226  TKVLTTGSFKGRRSQAEYLLIGSFLRRSKISNIRKALVW 110
             TKVLTT SF  RRS+ EY LIGSFL R K+S+++ AL W
Sbjct:  515  TKVLTTSSFGQRRSEVEYRLIGSFLSRLKLSSLKDALFW 553
