# Supplementary material for: Salivary and Intestinal Transcriptomes Reveal Differential Gene Expression in Starving, Fed and Trypanosoma cruzi-Infected Rhodnius neglectus
Source: Front Cell Infect Microbiol. 2021 Dec 17;11:773357. doi: 10.3389/fcimb.2021.773357 (PMC8722679; doi:10.3389/fcimb.2021.773357)
Supplement: Supplementary file 5 [file DataSheet_5.zip › links/TABLE02/NODE_10132_length_569_cov_50.124514_g6943_i0-TABLE02.txt]

>NODE_10132_length_569_cov_50.124514_g6943_i0


==> XP_014244034.1 selenoprotein S-like [Cimex lectularius]
Length = 165

 Score = 166.8 bits (421),  Expect = 1.3e-41
 Identities = 89/156 (57%), Positives = 116/156 (74%), Gaps = 7/156 (4%)
 Frame = -2

Query: 559  EESSYILLQ--GSSFLMNYGWYIVGLGIFYLIFKEKINKLLDEWYEKREQSKYDAKYHKN 386
            E++SY+ L   G++FLMNYGWY+VGLGIFYLI+++KINK LD+WY +RE+ KY  KYHKN
Sbjct:  15  EQASYLTLSSYGTNFLMNYGWYLVGLGIFYLIYRDKINKYLDDWYTRREEQKYAEKYHKN 74

Query: 385  PDLAKARLDGLEAARMRMQEEINKKAVEAEIKKKELEEKKRLEKLSKSIYNEGNRLGGAS 206
            PDLA+ RL+ L AAR +MQEE+N+KA EA             E+  K +   G++LGG S
Sbjct:  75  PDLARERLEALTAARQKMQEELNQKAKEAXXXXXXXXXXXXXER-EKLL--TGHKLGG-S 130

Query: 205  TSKNTYKSDYNPLMNDAGSRYKPPKRSCCKKGGGCG 98
            +S++ YK +YNPLM D GS Y+PPK+SCCKK GGCG
Sbjct: 131  SSQSPYKKEYNPLMGDGGSSYRPPKKSCCKK-GGCG 165
