# Supplementary material for: Salivary and Intestinal Transcriptomes Reveal Differential Gene Expression in Starving, Fed and Trypanosoma cruzi-Infected Rhodnius neglectus
Source: Front Cell Infect Microbiol. 2021 Dec 17;11:773357. doi: 10.3389/fcimb.2021.773357 (PMC8722679; doi:10.3389/fcimb.2021.773357)
Supplement: Supplementary file 5 [file DataSheet_5.zip › links/TABLE02/NODE_101358_length_167_cov_0.723214_g97008_i0-TABLE02.txt]

>NODE_101358_length_167_cov_0.723214_g97008_i0


==> XP_002591050.1 hypothetical protein BRAFLDRAFT_69396 [Branchiostoma floridae]
Length = 317

 Score = 71.6 bits (174),  Expect = 1.6e-13
 Identities = 28/41 (68%), Positives = 32/41 (78%), Gaps = 0/41 (0%)
 Frame = -2

Query: 166  CHCRPGFGGKRCEIDIDECSSNPCQHGGICQDHLNVYTCQC 44
            C C  GFGGK CEI+ID+C SNPCQHGG CQD +N Y+C C
Sbjct: 204  CGCADGFGGKFCEINIDDCGSNPCQHGGTCQDGVNSYSCSC 244
