# Supplementary material for: Salivary and Intestinal Transcriptomes Reveal Differential Gene Expression in Starving, Fed and Trypanosoma cruzi-Infected Rhodnius neglectus
Source: Front Cell Infect Microbiol. 2021 Dec 17;11:773357. doi: 10.3389/fcimb.2021.773357 (PMC8722679; doi:10.3389/fcimb.2021.773357)
Supplement: Supplementary file 5 [file DataSheet_5.zip › links/TABLE02/NODE_101371_length_165_cov_0.533333_g98390_i0-TABLE02.txt]

>NODE_101371_length_165_cov_0.533333_g98390_i0


==> XP_014284946.1 high affinity cationic amino acid transporter 1-like [Halyomorpha halys]
Length = 589

 Score = 105.1 bits (261),  Expect = 1.3e-23
 Identities = 46/53 (86%), Positives = 51/53 (96%), Gaps = 0/53 (0%)
 Frame = -3

Query: 163  PGTGSAYAYCYITIGEFIAFILGWNLCLEFGIGTACLARGMSGYVDSLFSGAI 5
            PGTGSAYAYCYIT+GEF+AFILGWNLCLEF IGTACLARGMS Y+DS+FSG+I
Sbjct:  92  PGTGSAYAYCYITVGEFVAFILGWNLCLEFVIGTACLARGMSAYIDSMFSGSI 144

==> XP_014242269.1 cationic amino acid transporter 2-like [Cimex lectularius]
Length = 584

 Score = 100.5 bits (249),  Expect = 3.2e-22
 Identities = 44/53 (83%), Positives = 48/53 (90%), Gaps = 0/53 (0%)
 Frame = -3

Query: 163  PGTGSAYAYCYITIGEFIAFILGWNLCLEFGIGTACLARGMSGYVDSLFSGAI 5
            PGTGSAYAYCYIT+GEF AFILGWNLCLEF IG+ACL RGMSGY+DS+F G I
Sbjct:  95  PGTGSAYAYCYITVGEFTAFILGWNLCLEFVIGSACLGRGMSGYIDSIFDGQI 147
