# Supplementary material for: Salivary and Intestinal Transcriptomes Reveal Differential Gene Expression in Starving, Fed and Trypanosoma cruzi-Infected Rhodnius neglectus
Source: Front Cell Infect Microbiol. 2021 Dec 17;11:773357. doi: 10.3389/fcimb.2021.773357 (PMC8722679; doi:10.3389/fcimb.2021.773357)
Supplement: Supplementary file 5 [file DataSheet_5.zip › links/TABLE02/NODE_10144_length_569_cov_3.361868_g6953_i0-TABLE02.txt]

>NODE_10144_length_569_cov_3.361868_g6953_i0


==> XP_014279016.1 ribosome biogenesis protein BMS1 homolog [Halyomorpha halys]
Length = 1213

 Score = 167.5 bits (423),  Expect = 7.4e-42
 Identities = 90/172 (52%), Positives = 116/172 (67%), Gaps = 0/172 (0%)
 Frame = -3

Query:  567  KVDVPQLYISITTLLLPPSERNAWKGMRTLGTLKREKGIQNEAQPDSMYMEVQRLPKVSR 388
             K+DVPQ Y +ITTLLLP +E+N W+GM+TLG LKREKGI+NEAQ DSMY E++R  K SR
Sbjct: 1034  KIDVPQFYTTITTLLLPINEKNKWRGMKTLGQLKREKGIRNEAQEDSMYTEIKRELKPSR 1093

Query:  387  PLVIPRALERELPYSYKSKGKTVNPTGQGSFMKQVRKVVVRDEHETKVADLLLKLKTSYA 208
             PLVIPRA+ER+LPY  K+K K       G F KQ++KVV+RD +E+KVA L+ KLK +Y 
Sbjct: 1094  PLVIPRAVERDLPYKLKTKHKLPTIKNPGPFTKQLKKVVIRDTYESKVASLMKKLKVNYE 1153

Query:  207  DKQXXXXXXXXXRIAELKKRKQDSELRKVRKHKEIKKSIYRTLSKLEGRKEK 52
             DK          R+ + +K+K+             KKS+YR L K+E  KEK
Sbjct: 1154  DKLSKKKRELHQRMMQFRKQKRMEXXXXXXXXXXXKKSVYRALGKMEANKEK 1205

==> KAE9434580.1 hypothetical protein GE061_20163 [Apolygus lucorum]
Length = 1204

 Score = 159.1 bits (401),  Expect = 2.6e-39
 Identities = 86/176 (48%), Positives = 118/176 (67%), Gaps = 3/176 (1%)
 Frame = -3

Query:  567  KVDVPQLYISITTLLLPPSERNAWKGMRTLGTLKREKGIQNEAQPDSMYMEVQRLPKVSR 388
             ++++P+ Y  +T+LLLP SE+N W+GMRTLG LK+EKGIQN AQPDSMY E+ R  K+++
Sbjct: 1030  RIEIPRFYAPVTSLLLPISEKNTWQGMRTLGALKKEKGIQNPAQPDSMYTEIVREEKIAK 1089

Query:  387  PLVIPRALERELPYSYKSKGKTVNPTGQG-SFMKQVRKVVVRDEHETKVADLLLKLKTSY 211
             PLVIPRA+E++LPY YK K K V   G+G  F + ++ VVVRD+HE KV+ L+ KL+ +Y
Sbjct: 1090  PLVIPRAVEKDLPYRYKKKVKPVE--GKGIPFGRVLKNVVVRDDHEAKVSSLMAKLRVNY 1147

Query:  210  ADKQXXXXXXXXXRIAELKKRKQDSELRKVRKHKEIKKSIYRTLSKLEGRKEKNMK 43
               K+         R  +LKKRK            E+KK++YRT+SKLE    K  K
Sbjct: 1148  QMKKVKLKQEKMARFEQLKKRKXXXXXXXXXXXXEMKKAVYRTMSKLEAAAAKRSK 1203
