# Supplementary material for: Salivary and Intestinal Transcriptomes Reveal Differential Gene Expression in Starving, Fed and Trypanosoma cruzi-Infected Rhodnius neglectus
Source: Front Cell Infect Microbiol. 2021 Dec 17;11:773357. doi: 10.3389/fcimb.2021.773357 (PMC8722679; doi:10.3389/fcimb.2021.773357)
Supplement: Supplementary file 5 [file DataSheet_5.zip › links/TABLE02/NODE_10147_length_397_cov_1.291925_g7264_i0-TABLE02.txt]

>NODE_10147_length_397_cov_1.291925_g7264_i0


==> KNC26310.1 hypothetical protein FF38_00840 [Lucilia cuprina]
Length = 521

 Score = 61.2 bits (147),  Expect = 5.2e-10
 Identities = 34/102 (33%), Positives = 58/102 (56%), Gaps = 6/102 (5%)
 Frame = -2

Query: 387  IKVECDSKKTAMEILRKSGKLKGTGYYVDRDFAWQTRMKRKNLFLFRKELLQKNPNLKVR 208
            + +E DS +    ILR++ KLK TG +++ D +   R ++  L + RKELL++ P+LKV 
Sbjct: 401  LSLEFDSSQACKAILRQAHKLKDTGIFIETDISPFQRKRKNKLMVLRKELLRRKPDLKVL 460

Query: 207  ILTDSMLIEGKRFNCDDT------GSLRAICEEDETWLQQLS 100
            +   ++++E K+F  DD       G   AI      +L++LS
Sbjct: 461  VRDTTLVVESKKFYWDDVEGLCHDGKYEAIELNGVDYLKELS 502
