# Supplementary material for: Salivary and Intestinal Transcriptomes Reveal Differential Gene Expression in Starving, Fed and Trypanosoma cruzi-Infected Rhodnius neglectus
Source: Front Cell Infect Microbiol. 2021 Dec 17;11:773357. doi: 10.3389/fcimb.2021.773357 (PMC8722679; doi:10.3389/fcimb.2021.773357)
Supplement: Supplementary file 5 [file DataSheet_5.zip › links/TABLE02/NODE_10147_length_569_cov_3.136187_g6956_i0-TABLE02.txt]

>NODE_10147_length_569_cov_3.136187_g6956_i0


==> KAE8740651.1 hypothetical protein FOCC_FOCC013799 [Frankliniella occidentalis]
Length = 138

 Score = 165.2 bits (417),  Expect = 3.7e-41
 Identities = 83/107 (77%), Positives = 91/107 (85%), Gaps = 1/107 (0%)
 Frame = -2

Query: 508  YHTFTNMSDSAAPQDPKPDSAPND-SSDYIKLKVVGSDANEIHFRVKMTTQMGKLKKSYS 332
            Y    +    A  Q+ KPD+ P D SSDYIKLKVVG+D+NEIHFRVKMTTQMGKLKKSYS
Sbjct:  32  YEALISPPIMADNQEQKPDAGPGDSSSDYIKLKVVGNDSNEIHFRVKMTTQMGKLKKSYS 91

Query: 331  DRVGVPVSSLRFLFDGRRINDDETPKQLEMRNDDLIEVYQEQTGGSS 191
            +RVGVPV+SLRFLFDGRRINDDETPKQLEM NDD+IEVYQEQTGG S
Sbjct:  92  ERVGVPVTSLRFLFDGRRINDDETPKQLEMENDDVIEVYQEQTGGKS 138
