# Supplementary material for: Salivary and Intestinal Transcriptomes Reveal Differential Gene Expression in Starving, Fed and Trypanosoma cruzi-Infected Rhodnius neglectus
Source: Front Cell Infect Microbiol. 2021 Dec 17;11:773357. doi: 10.3389/fcimb.2021.773357 (PMC8722679; doi:10.3389/fcimb.2021.773357)
Supplement: Supplementary file 5 [file DataSheet_5.zip › links/TABLE02/NODE_10150_length_569_cov_2.671206_g6005_i2-TABLE02.txt]

>NODE_10150_length_569_cov_2.671206_g6005_i2


==> WP_160870012.1 RNA-directed DNA polymerase [Pantoea sp. Taur]
Length = 838

 Score = 121.7 bits (304),  Expect = 4.6e-28
 Identities = 57/106 (53%), Positives = 79/106 (74%), Gaps = 1/106 (0%)
 Frame = 2

Query:  56  NIDGPTWRKRTNSEIYSLYKEPNISKTIRIGRLRWAGHVARMGDDDVPRRLMEMVLHGGR 235
            +IDG  WR+RTN+EI S++ E ++  T+++GRLRWAGHVARM ++ +P++L+   LHG R
Sbjct: 727  HIDG-NWRRRTNNEICSIFNEKDVVLTMKLGRLRWAGHVARMNNEAIPKKLLTEPLHGTR 785

Query: 236  KRGRPKLRWLDGVKEDALALLGARN*KVAAHNRENWWKHLMEAKVR 373
            +RGRPKLRW DGV+ DA  +LG RN   AA NR++W K + EA  R
Sbjct: 786  RRGRPKLRWSDGVEGDAGNVLGVRNWMTAALNRDDWRKLVEEAGTR 831
