# Supplementary material for: Salivary and Intestinal Transcriptomes Reveal Differential Gene Expression in Starving, Fed and Trypanosoma cruzi-Infected Rhodnius neglectus
Source: Front Cell Infect Microbiol. 2021 Dec 17;11:773357. doi: 10.3389/fcimb.2021.773357 (PMC8722679; doi:10.3389/fcimb.2021.773357)
Supplement: Supplementary file 5 [file DataSheet_5.zip › links/TABLE02/NODE_10151_length_569_cov_2.324903_g6959_i0-TABLE02.txt]

>NODE_10151_length_569_cov_2.324903_g6959_i0


==> KAE9433977.1 hypothetical protein GE061_19550 [Apolygus lucorum]
Length = 1502

 Score = 128.6 bits (322),  Expect = 3.8e-30
 Identities = 75/177 (42%), Positives = 112/177 (63%), Gaps = 2/177 (1%)
 Frame = -2

Query: 532  AAKYRADIKEIRAKWLVEKKKERELLMAVLETWRDLKQLRIKQGYCNTTHRLQIVTREAA 353
            A +Y+ +++EIR  WL E K ERE+L ++LETWRD+K LR  QG+  T++RL IV RE  
Sbjct: 446  AKRYKIELREIRTAWLKEAKNEREVLGSILETWRDMKALRASQGFTVTSYRLVIVAREDP 505

Query: 352  ESEEEWNKELKSYLEEMEEXXXXXYKVKLXXXXXXXXXXXKKREERTEDIETDDDGEDSK 173
            E    W +E   YL+E+E+     Y++++           ++R +R EDI+      D  
Sbjct: 506  EHGRGWQREYDFYLQELEDEAETEYRIQMEAYQKKVDEWNERR-KRAEDIDPGMTTTDED 564

Query: 172  EPEKPHKMKSSKLREKAMEELGASLRPPGEPIIEIQLFEDGEI-TEITNNALEQERR 5
            EP+KP +    +L++KA ++LGASLRPPGEP++E++L  DG I T + N+  EQERR
Sbjct: 565  EPDKPQRESRLRLKQKAADDLGASLRPPGEPLVEVELKTDGTITTTVDNSPQEQERR 621
