# Supplementary material for: Salivary and Intestinal Transcriptomes Reveal Differential Gene Expression in Starving, Fed and Trypanosoma cruzi-Infected Rhodnius neglectus
Source: Front Cell Infect Microbiol. 2021 Dec 17;11:773357. doi: 10.3389/fcimb.2021.773357 (PMC8722679; doi:10.3389/fcimb.2021.773357)
Supplement: Supplementary file 5 [file DataSheet_5.zip › links/TABLE02/NODE_10152_length_569_cov_1.988327_g6960_i0-TABLE02.txt]

>NODE_10152_length_569_cov_1.988327_g6960_i0


==> XP_014248245.1 serine/threonine-protein kinase SMG1 isoform X2 [Cimex lectularius]
Length = 3354

 Score = 189.9 bits (481),  Expect = 1.4e-48
 Identities = 95/138 (68%), Positives = 110/138 (79%), Gaps = 1/138 (0%)
 Frame = -2

Query:  568  ISNMTKGLGMAKTLTANIIASAVEETKILHSITDEIYGELLKFSVGESPVKRPQLIRQST 389
             IS+MTK +GMA  L AN+I  A+E+ K L    D IY ELL FSV ++  KRP L+RQST
Sbjct: 3218  ISSMTKSVGMATNLNANLINKAIEDAKTLQQQIDSIYMELLAFSVSDTLTKRPPLVRQST 3277

Query:  388  AVYESPKKEPKTKKSRIGVQERNAYAMSVWRRVKFKLEGRDPDPGVRSTEKQQVDWAISE 209
              + ESP+KE + K  R G+QERNAYAM+VWRRVKFKLEGRDPDPGVRS+ KQQVDW ISE
Sbjct: 3278  -ICESPRKEKEKKPKRRGMQERNAYAMNVWRRVKFKLEGRDPDPGVRSSVKQQVDWTISE 3336

Query:  208  ATNLENLSLLYEGWTPWV 155
             ATNL+NLSLLYEGWTPWV
Sbjct: 3337  ATNLDNLSLLYEGWTPWV 3354
