# Supplementary material for: Salivary and Intestinal Transcriptomes Reveal Differential Gene Expression in Starving, Fed and Trypanosoma cruzi-Infected Rhodnius neglectus
Source: Front Cell Infect Microbiol. 2021 Dec 17;11:773357. doi: 10.3389/fcimb.2021.773357 (PMC8722679; doi:10.3389/fcimb.2021.773357)
Supplement: Supplementary file 5 [file DataSheet_5.zip › links/TABLE02/NODE_10153_length_569_cov_1.955253_g6961_i0-TABLE02.txt]

>NODE_10153_length_569_cov_1.955253_g6961_i0


==> XP_014247796.1 myosin-VIIa isoform X2 [Cimex lectularius]
Length = 2165

 Score = 368.6 bits (945),  Expect = 2.2e-102
 Identities = 177/189 (93%), Positives = 186/189 (98%), Gaps = 0/189 (0%)
 Frame = -2

Query: 568  INNAIYKPKTTARNSIGVLDIFGFENFDTNSFEQFCINFANENLQQFFVQHIFKLEQEEY 389
            INNAIYKPK+ ARN IGVLDIFGFENFDTNSFEQFCINFANENLQQFFVQHIFKLEQEEY
Sbjct: 412  INNAIYKPKSAARNCIGVLDIFGFENFDTNSFEQFCINFANENLQQFFVQHIFKLEQEEY 471

Query: 388  NVENINWQHIEFVDNQDALDLIAIKQLNIMALIDEESKFPKGTDQTMLAKLHKTHGSHRN 209
            N+ENINWQH+EFVDNQDALDLIAIKQLNIMALIDEESKFPKGTDQTMLAKLHKTHGSHRN
Sbjct: 472  NLENINWQHLEFVDNQDALDLIAIKQLNIMALIDEESKFPKGTDQTMLAKLHKTHGSHRN 531

Query: 208  YLKPKSDINTSFGLNHFAGVVFYDTRGFLEKNRDTFNVDLLQLVHIAHNKFLKVLFAEDI 29
            YLKPKSDINTSFGLNHFAG+VFYDTRGFLEKNRDTFN DLLQL+HI++NKFL++LFAEDI
Sbjct: 532  YLKPKSDINTSFGLNHFAGIVFYDTRGFLEKNRDTFNADLLQLIHISNNKFLRLLFAEDI 591

Query:  28  GMGAETRKR 2
            GMGAETRKR
Sbjct: 592  GMGAETRKR 600

==> XP_014247797.1 myosin-VIIa isoform X3 [Cimex lectularius]
Length = 2109

 Score = 368.6 bits (945),  Expect = 2.2e-102
 Identities = 177/189 (93%), Positives = 186/189 (98%), Gaps = 0/189 (0%)
 Frame = -2

Query: 568  INNAIYKPKTTARNSIGVLDIFGFENFDTNSFEQFCINFANENLQQFFVQHIFKLEQEEY 389
            INNAIYKPK+ ARN IGVLDIFGFENFDTNSFEQFCINFANENLQQFFVQHIFKLEQEEY
Sbjct: 356  INNAIYKPKSAARNCIGVLDIFGFENFDTNSFEQFCINFANENLQQFFVQHIFKLEQEEY 415

Query: 388  NVENINWQHIEFVDNQDALDLIAIKQLNIMALIDEESKFPKGTDQTMLAKLHKTHGSHRN 209
            N+ENINWQH+EFVDNQDALDLIAIKQLNIMALIDEESKFPKGTDQTMLAKLHKTHGSHRN
Sbjct: 416  NLENINWQHLEFVDNQDALDLIAIKQLNIMALIDEESKFPKGTDQTMLAKLHKTHGSHRN 475

Query: 208  YLKPKSDINTSFGLNHFAGVVFYDTRGFLEKNRDTFNVDLLQLVHIAHNKFLKVLFAEDI 29
            YLKPKSDINTSFGLNHFAG+VFYDTRGFLEKNRDTFN DLLQL+HI++NKFL++LFAEDI
Sbjct: 476  YLKPKSDINTSFGLNHFAGIVFYDTRGFLEKNRDTFNADLLQLIHISNNKFLRLLFAEDI 535

Query:  28  GMGAETRKR 2
            GMGAETRKR
Sbjct: 536  GMGAETRKR 544

==> KAE9441297.1 hypothetical protein GE061_11655 [Apolygus lucorum]
Length = 2166

 Score = 365.5 bits (937),  Expect = 1.8e-101
 Identities = 176/189 (93%), Positives = 186/189 (98%), Gaps = 0/189 (0%)
 Frame = -2

Query: 568  INNAIYKPKTTARNSIGVLDIFGFENFDTNSFEQFCINFANENLQQFFVQHIFKLEQEEY 389
            INNAIYKPK+TARNSIGVLDIFGFENFDTNSFEQFCINFANENLQQFFVQHIFKLEQEEY
Sbjct: 412  INNAIYKPKSTARNSIGVLDIFGFENFDTNSFEQFCINFANENLQQFFVQHIFKLEQEEY 471

Query: 388  NVENINWQHIEFVDNQDALDLIAIKQLNIMALIDEESKFPKGTDQTMLAKLHKTHGSHRN 209
            N+E+INWQHIEFVDNQDALDLIAIKQLNIMALIDEESKFPKGTDQT+LAKLHKTHG HRN
Sbjct: 472  NLEHINWQHIEFVDNQDALDLIAIKQLNIMALIDEESKFPKGTDQTLLAKLHKTHGMHRN 531

Query: 208  YLKPKSDINTSFGLNHFAGVVFYDTRGFLEKNRDTFNVDLLQLVHIAHNKFLKVLFAEDI 29
            YLKPKSDINTSFGLNHFAGVVFYDTRGFLEKNRDTFN DLLQ++HI++NKFL++LFAEDI
Sbjct: 532  YLKPKSDINTSFGLNHFAGVVFYDTRGFLEKNRDTFNADLLQIIHISNNKFLRLLFAEDI 591

Query:  28  GMGAETRKR 2
             MGAETRKR
Sbjct: 592  SMGAETRKR 600
