# Supplementary material for: Salivary and Intestinal Transcriptomes Reveal Differential Gene Expression in Starving, Fed and Trypanosoma cruzi-Infected Rhodnius neglectus
Source: Front Cell Infect Microbiol. 2021 Dec 17;11:773357. doi: 10.3389/fcimb.2021.773357 (PMC8722679; doi:10.3389/fcimb.2021.773357)
Supplement: Supplementary file 5 [file DataSheet_5.zip › links/TABLE02/NODE_10159_length_396_cov_4.171340_g7273_i0-TABLE02.txt]

>NODE_10159_length_396_cov_4.171340_g7273_i0


==> XP_018021269.1 PREDICTED: eukaryotic translation initiation factor 4 gamma 2-like [Hyalella azteca]
Length = 701

 Score = 67.0 bits (162),  Expect = 9.5e-12
 Identities = 32/56 (57%), Positives = 44/56 (78%), Gaps = 2/56 (3%)
 Frame = -3

Query: 163  RATTEGTTAAGGASPVNGGRDDTRTV--SAKRWVPPSIVRRDALSQENRNDIIFRR 2
            R TTEG  + GGAS   GGRDD+R+   S +RW+PPS +RRDAL+Q+N+N++IFR+
Sbjct:   7  RTTTEGQRSQGGASRSLGGRDDSRSSSNSRRRWIPPSSLRRDALTQDNQNEVIFRK 62
