# Supplementary material for: Salivary and Intestinal Transcriptomes Reveal Differential Gene Expression in Starving, Fed and Trypanosoma cruzi-Infected Rhodnius neglectus
Source: Front Cell Infect Microbiol. 2021 Dec 17;11:773357. doi: 10.3389/fcimb.2021.773357 (PMC8722679; doi:10.3389/fcimb.2021.773357)
Supplement: Supplementary file 5 [file DataSheet_5.zip › links/TABLE02/NODE_10162_length_568_cov_6.436647_g6968_i0-TABLE02.txt]

>NODE_10162_length_568_cov_6.436647_g6968_i0


==> XP_014248899.1 calcium uptake protein 1 homolog, mitochondrial isoform X1 [Cimex lectularius]
Length = 505

 Score = 123.6 bits (309),  Expect = 1.2e-28
 Identities = 71/140 (50%), Positives = 89/140 (63%), Gaps = 2/140 (1%)
 Frame = -3

Query: 551  LFSSLNNRADQKHQIRTYKNISHGRPDDPKGTKIWMVVVGTLFLGCFINWKEIKNDLFPP 372
            L   L + +  + Q R YKNISHG+P +   +K W + +GT FLG  I+W E+K  +FP 
Sbjct:  37  LNQKLKSNSQWRIQERFYKNISHGKPPEKPFSKFWHLFLGTFFLGTLIDWDEVKEAIFPS 96

Query: 371  VKAAEIIERPEVRVDGNDLDEENAKKXXXXXXXKVGFRDRKIIEYENRIRHFSTPDKVFR 192
            V AAEI  +P  +   N  +EE    XXXXX  KVGFRDRKIIEYENR+RHFSTPDKVFR
Sbjct:  97  VDAAEIQHQPIPKEIINTSEEEG--XXXXXXKDKVGFRDRKIIEYENRMRHFSTPDKVFR 154

Query: 191  YFATLXXXXIIHTGEKRNIY 132
            YFATL       + E   ++
Sbjct: 155  YFATLQVSHSHGSSETHEVF 174

==> XP_014248901.1 calcium uptake protein 1 homolog, mitochondrial isoform X3 [Cimex lectularius]
Length = 501

 Score = 123.6 bits (309),  Expect = 1.2e-28
 Identities = 71/140 (50%), Positives = 89/140 (63%), Gaps = 2/140 (1%)
 Frame = -3

Query: 551  LFSSLNNRADQKHQIRTYKNISHGRPDDPKGTKIWMVVVGTLFLGCFINWKEIKNDLFPP 372
            L   L + +  + Q R YKNISHG+P +   +K W + +GT FLG  I+W E+K  +FP 
Sbjct:  37  LNQKLKSNSQWRIQERFYKNISHGKPPEKPFSKFWHLFLGTFFLGTLIDWDEVKEAIFPS 96

Query: 371  VKAAEIIERPEVRVDGNDLDEENAKKXXXXXXXKVGFRDRKIIEYENRIRHFSTPDKVFR 192
            V AAEI  +P  +   N  +EE    XXXXX  KVGFRDRKIIEYENR+RHFSTPDKVFR
Sbjct:  97  VDAAEIQHQPIPKEIINTSEEEG--XXXXXXKDKVGFRDRKIIEYENRMRHFSTPDKVFR 154

Query: 191  YFATLXXXXIIHTGEKRNIY 132
            YFATL       + E   ++
Sbjct: 155  YFATLQVSHSHGSSETHEVF 174

==> XP_014248900.1 calcium uptake protein 1 homolog, mitochondrial isoform X2 [Cimex lectularius]
Length = 501

 Score = 118.2 bits (295),  Expect = 5.1e-27
 Identities = 71/140 (50%), Positives = 90/140 (64%), Gaps = 6/140 (4%)
 Frame = -3

Query: 551  LFSSLNNRADQKHQIRTYKNISHGRPDDPKGTKIWMVVVGTLFLGCFINWKEIKNDLFPP 372
            L   L + +  + Q R YKNISHG+P +   +K W + +GT FLG  I+W E+K  +FP 
Sbjct:  37  LNQKLKSNSQWRIQERFYKNISHGKPPEKPFSKFWHLFLGTFFLGTLIDWDEVKEAIFPS 96

Query: 371  VKAAEIIERPEVRVDGNDLDEENAKKXXXXXXXKVGFRDRKIIEYENRIRHFSTPDKVFR 192
            V AAEI  +P  +   N  +EE    XXXXX  KVGFRDRKIIEYENR+R +STPDK+FR
Sbjct:  97  VDAAEIQHQPIPKEIINTSEEEG--XXXXXXKDKVGFRDRKIIEYENRMRMYSTPDKIFR 154

Query: 191  YFATLXXXXIIHTGEKRNIY 132
            YFAT+     I T E  +IY
Sbjct: 155  YFATVK----ITTPESVDIY 170
