# Supplementary material for: Salivary and Intestinal Transcriptomes Reveal Differential Gene Expression in Starving, Fed and Trypanosoma cruzi-Infected Rhodnius neglectus
Source: Front Cell Infect Microbiol. 2021 Dec 17;11:773357. doi: 10.3389/fcimb.2021.773357 (PMC8722679; doi:10.3389/fcimb.2021.773357)
Supplement: Supplementary file 5 [file DataSheet_5.zip › links/TABLE02/NODE_10166_length_568_cov_5.259259_g6971_i0-TABLE02.txt]

>NODE_10166_length_568_cov_5.259259_g6971_i0


==> CAB0019294.1 unnamed protein product [Nesidiocoris tenuis]
Length = 1158

 Score = 224.2 bits (570),  Expect = 6.6e-59
 Identities = 101/108 (93%), Positives = 105/108 (97%), Gaps = 0/108 (0%)
 Frame = -3

Query:  566  YFAEHSSKSNQYVYGIGGGTGCTSHKDRSCYVCHRHLLLCRVTLGKSFLQFNAMKMAHAP 387
             YFAEHSSKSNQYVYGIGGGTGCTSHKDRSCY+CHRHLLLCRVTLGKSFLQFNAMKMAHAP
Sbjct: 1050  YFAEHSSKSNQYVYGIGGGTGCTSHKDRSCYICHRHLLLCRVTLGKSFLQFNAMKMAHAP 1109

Query:  386  PGHHSVVGRPSSGGLNFPEYVVYRGEQAYPEYLITYQIMKPEDNPSDG 243
             PGHHSV+GRPSSGGLNFPEYVVYRGEQAYPEYLITYQI+KPE+ P  G
Sbjct: 1110  PGHHSVMGRPSSGGLNFPEYVVYRGEQAYPEYLITYQIVKPEETPEPG 1157

==> KAE9427145.1 hypothetical protein GE061_08356 [Apolygus lucorum]
Length = 1149

 Score = 219.9 bits (559),  Expect = 1.3e-57
 Identities = 101/110 (91%), Positives = 106/110 (96%), Gaps = 1/110 (0%)
 Frame = -3

Query:  566  YFAEHSSKSNQYVYGIGGGTGCTSHKDRSCYVCHRHLLLCRVTLGKSFLQFNAMKMAHAP 387
             YFAEHSSKSNQYVYGIGGGTGCT+HKDRSCY+CHRHLLLCRVTLGKSFLQFNAMKMAHAP
Sbjct: 1041  YFAEHSSKSNQYVYGIGGGTGCTTHKDRSCYICHRHLLLCRVTLGKSFLQFNAMKMAHAP 1100

Query:  386  PGHHSVVGRPSSGGLNFPEYVVYRGEQAYPEYLITYQIMKPEDNPSDGVR 237
             PGHHSV+GRPSSGGLNFPEYVVYRGEQAYPEYLITYQI KPE+ P + VR
Sbjct: 1101  PGHHSVMGRPSSGGLNFPEYVVYRGEQAYPEYLITYQITKPEE-PPEAVR 1149

==> XP_024083142.1 tankyrase isoform X1 [Cimex lectularius]
Length = 1151

 Score = 219.2 bits (557),  Expect = 2.1e-57
 Identities = 99/104 (95%), Positives = 103/104 (99%), Gaps = 0/104 (0%)
 Frame = -3

Query:  566  YFAEHSSKSNQYVYGIGGGTGCTSHKDRSCYVCHRHLLLCRVTLGKSFLQFNAMKMAHAP 387
             YFAEHSSKSNQYVYGIGGGTGCT+HKDRSCY CHRHLLLCRVTLGKSFLQFNAMKMAHAP
Sbjct: 1044  YFAEHSSKSNQYVYGIGGGTGCTTHKDRSCYTCHRHLLLCRVTLGKSFLQFNAMKMAHAP 1103

Query:  386  PGHHSVVGRPSSGGLNFPEYVVYRGEQAYPEYLITYQIMKPEDN 255
             PGHHSV+GRPSSGGLNFPEYVVYRGEQAYPEYLITYQI+KPE+N
Sbjct: 1104  PGHHSVMGRPSSGGLNFPEYVVYRGEQAYPEYLITYQIVKPEEN 1147
