# Supplementary material for: Salivary and Intestinal Transcriptomes Reveal Differential Gene Expression in Starving, Fed and Trypanosoma cruzi-Infected Rhodnius neglectus
Source: Front Cell Infect Microbiol. 2021 Dec 17;11:773357. doi: 10.3389/fcimb.2021.773357 (PMC8722679; doi:10.3389/fcimb.2021.773357)
Supplement: Supplementary file 5 [file DataSheet_5.zip › links/TABLE02/NODE_10170_length_568_cov_3.775828_g6974_i0-TABLE02.txt]

>NODE_10170_length_568_cov_3.775828_g6974_i0


==> XP_014281378.1 probable protein phosphatase 2C 6 isoform X1 [Halyomorpha halys]
Length = 568

 Score = 147.5 bits (371),  Expect = 7.9e-36
 Identities = 77/125 (61%), Positives = 93/125 (74%), Gaps = 0/125 (0%)
 Frame = -1

Query: 562  DAHNCILDFDNECSLFAVYDGHGGHEVAEYTAEHLPDFIKQTEAYKKGAYEEALKDAFLG 383
            DAHNC L+FD+E SLFAVYDGHGG EVAEY ++HLP+ IK+TEAYKKG YE ALK+AFL 
Sbjct:  38  DAHNCCLEFDSEVSLFAVYDGHGGAEVAEYASKHLPNKIKETEAYKKGDYENALKNAFLE 97

Query: 382  FDALLATDPVIEKLKEIAFSKKKDDQEKPFPNDEDDEVDVKILKKEAKMPLTELIAMYAT 203
            FDA L TD V+E+LK IA SK K         DE +E DV+ L++EA+MPL ++IA YA 
Sbjct:  98  FDATLVTDSVLEELKSIAGSKSKSTDRNSETEDETEEDDVQGLREEARMPLADVIAKYAN 157

Query: 202  NELQK 188
              L K
Sbjct: 158  GTLPK 162
