# Supplementary material for: Salivary and Intestinal Transcriptomes Reveal Differential Gene Expression in Starving, Fed and Trypanosoma cruzi-Infected Rhodnius neglectus
Source: Front Cell Infect Microbiol. 2021 Dec 17;11:773357. doi: 10.3389/fcimb.2021.773357 (PMC8722679; doi:10.3389/fcimb.2021.773357)
Supplement: Supplementary file 5 [file DataSheet_5.zip › links/TABLE02/NODE_10174_length_568_cov_3.113060_g6976_i0-TABLE02.txt]

>NODE_10174_length_568_cov_3.113060_g6976_i0


==> MER0698814 - subfamily A11A unassigned peptidases (Lygus hesperus) [A11.UPA]#A11A#{peptidase unit: 80-167}~source A0A0A9WDS7~
Length = 1074

 Score = 64.3 bits (155),  Expect = 8.8e-11
 Identities = 46/136 (33%), Positives = 73/136 (53%), Gaps = 9/136 (6%)
 Frame = 2

Query:  29  NLMILTIHVDDGVLVGNDEIKMAYSLSYLIKEYKMTING*PKTYLGLEVQHTEDKMR--- 199
            NLM L +HVDDG L+G ++ +M   L  L K++++T N   K++LG+E+Q   + ++   
Sbjct: 758  NLM-LAVHVDDGYLIGENKDEMMKLLKQLNKKFEITFNFSQKSFLGMEIQQGPESLKLLQ 816

Query: 200  -GLLKSVIQNKF*KSKEWKNRTQLRLQWCKVTLTITKRRTIFFLTE---SV*VHATKTRP 367
             G +K V++ ++         T L      +        + F   E   S+   + KTRP
Sbjct: 817  HGYIKQVLE-RYGMENAKPADTPLVCGSTNIPEEAEMDTSGFPYRECVGSLLYVSNKTRP 875

Query: 368  DMAFAVEYCSRQVENP 415
            D+A+AV YCSR VENP
Sbjct: 876  DVAYAVNYCSRHVENP 891
