# Supplementary material for: Salivary and Intestinal Transcriptomes Reveal Differential Gene Expression in Starving, Fed and Trypanosoma cruzi-Infected Rhodnius neglectus
Source: Front Cell Infect Microbiol. 2021 Dec 17;11:773357. doi: 10.3389/fcimb.2021.773357 (PMC8722679; doi:10.3389/fcimb.2021.773357)
Supplement: Supplementary file 5 [file DataSheet_5.zip › links/TABLE02/NODE_10175_length_396_cov_1.644860_g7289_i0-TABLE02.txt]

>NODE_10175_length_396_cov_1.644860_g7289_i0


==> XP_018573185.1 uncharacterized protein LOC108912445 [Anoplophora glabripennis]
Length = 1145

 Score = 59.3 bits (142),  Expect = 2.0e-09
 Identities = 27/54 (50%), Positives = 35/54 (64%), Gaps = 0/54 (0%)
 Frame = -2

Query: 182  GLKNIARLLKTASPEVQNNILCECKIIYECKTCREMFRDPNEFTDHKFGDCKER 21
            GL+ +  L +TA+ EVQN I  EC I+YEC+TCR +FR    F  HK   C+ER
Sbjct:  44  GLRQVLSLFQTATKEVQNYITYECDIMYECRTCRTIFRSLANFILHKRDYCRER 97
