# Supplementary material for: Salivary and Intestinal Transcriptomes Reveal Differential Gene Expression in Starving, Fed and Trypanosoma cruzi-Infected Rhodnius neglectus
Source: Front Cell Infect Microbiol. 2021 Dec 17;11:773357. doi: 10.3389/fcimb.2021.773357 (PMC8722679; doi:10.3389/fcimb.2021.773357)
Supplement: Supplementary file 5 [file DataSheet_5.zip › links/TABLE02/NODE_10176_length_568_cov_2.600390_g6978_i0-TABLE02.txt]

>NODE_10176_length_568_cov_2.600390_g6978_i0


==> XP_024084961.1 E3 ubiquitin-protein ligase Bre1 isoform X1 [Cimex lectularius]
Length = 960

 Score = 187.6 bits (475),  Expect = 6.9e-48
 Identities = 104/116 (89%), Positives = 107/116 (92%), Gaps = 0/116 (0%)
 Frame = -3

Query: 350  KSTADSESVAAGQPPQKKVQFEPVRIGPISTLEEMDKEVLQFQNKKLAQRLEQRNRVEAE 171
            K  AD ES   GQPPQKKVQFEPVRIGPISTLEEMD +VLQFQNKKLAQRLEQR+RVEAE
Sbjct:   3  KRPADGESGNGGQPPQKKVQFEPVRIGPISTLEEMDIKVLQFQNKKLAQRLEQRHRVEAE 62

Query: 170  LRQRIEQLEKRQTQEDAVLKVVNRYWNQLNEDIRVLLQRFDAETADESENKNEGEA 3
            LRQRIEQLEKRQTQ+DAVL VVNRYWNQLNEDIRVLLQRFDAETADESENKNE EA
Sbjct:  63  LRQRIEQLEKRQTQDDAVLNVVNRYWNQLNEDIRVLLQRFDAETADESENKNESEA 118
