# Supplementary material for: Salivary and Intestinal Transcriptomes Reveal Differential Gene Expression in Starving, Fed and Trypanosoma cruzi-Infected Rhodnius neglectus
Source: Front Cell Infect Microbiol. 2021 Dec 17;11:773357. doi: 10.3389/fcimb.2021.773357 (PMC8722679; doi:10.3389/fcimb.2021.773357)
Supplement: Supplementary file 5 [file DataSheet_5.zip › links/TABLE02/NODE_10181_length_396_cov_1.295950_g7295_i0-TABLE02.txt]

>NODE_10181_length_396_cov_1.295950_g7295_i0


==> ATU82717.1 venom apolipophorin-like protein 1 [Pristhesancus plagipennis]
Length = 3351

 Score = 142.9 bits (359),  Expect = 1.4e-34
 Identities = 61/99 (61%), Positives = 76/99 (76%), Gaps = 0/99 (0%)
 Frame = -2

Query:  299  RSKAGVLLLCKPTLDSCVLQVSGFYFHKLMGLFGTLNYEPYDDFILPPGSVGSEVSQFCN 120
             ++KAGV++ C P +DSC   VSGFYF+KL GL G LNYE +DD  LP G+VGS+ +Q CN
Sbjct: 2897  KTKAGVVIHCTPNVDSCTFIVSGFYFNKLRGLLGNLNYEQFDDLYLPQGNVGSDPAQLCN 2956

Query:  119  SWKVENTCPDVPAVPVTHQRQRECTEFFTSDDSDLVWGR 3
             SWKV+N+CPD+P  P THQRQ+ CT  F SDDSDL+ GR
Sbjct: 2957  SWKVDNSCPDIPIAPHTHQRQQICTSLFASDDSDLILGR 2995

==> ATU82717.1 venom apolipophorin-like protein 1 [Pristhesancus plagipennis]
Length = 3351

 Score = 54.7 bits (130),  Expect = 4.9e-08
 Identities = 22/33 (66%), Positives = 28/33 (84%), Gaps = 0/33 (0%)
 Frame = -3

Query:  394  HFKEGKLEAITAFDQEHSVTLRNNAEPLKDGLD 296
             HFK+GKLEA+TA+D  HS+TLR +  PLKDGL+
Sbjct: 2843  HFKDGKLEAVTAWDHNHSITLRKDGPPLKDGLE 2875
