# Supplementary material for: Salivary and Intestinal Transcriptomes Reveal Differential Gene Expression in Starving, Fed and Trypanosoma cruzi-Infected Rhodnius neglectus
Source: Front Cell Infect Microbiol. 2021 Dec 17;11:773357. doi: 10.3389/fcimb.2021.773357 (PMC8722679; doi:10.3389/fcimb.2021.773357)
Supplement: Supplementary file 5 [file DataSheet_5.zip › links/TABLE02/NODE_101851_length_164_cov_2.089888_g98870_i0-TABLE02.txt]

>NODE_101851_length_164_cov_2.089888_g98870_i0


==> XP_007185832.1 trinucleotide repeat-containing gene 6C protein [Balaenoptera acutorostrata scammoni]
Length = 1726

 Score = 81.3 bits (199),  Expect = 2.0e-16
 Identities = 37/48 (77%), Positives = 37/48 (77%), Gaps = 6/48 (12%)
 Frame = -1

Query:  146  CSDLWLLILVS*TEFHPGFPWKGLQNIDPENDPDVTPGSVPTGPTINT 3
             CS  W        EFHPG PWKGLQNIDPENDPDVTPGSVPTGPTINT
Sbjct: 1378  CSSNWP------PEFHPGVPWKGLQNIDPENDPDVTPGSVPTGPTINT 1419
