# Supplementary material for: Salivary and Intestinal Transcriptomes Reveal Differential Gene Expression in Starving, Fed and Trypanosoma cruzi-Infected Rhodnius neglectus
Source: Front Cell Infect Microbiol. 2021 Dec 17;11:773357. doi: 10.3389/fcimb.2021.773357 (PMC8722679; doi:10.3389/fcimb.2021.773357)
Supplement: Supplementary file 5 [file DataSheet_5.zip › links/TABLE02/NODE_101887_length_166_cov_1.189189_g97537_i0-TABLE02.txt]

>NODE_101887_length_166_cov_1.189189_g97537_i0


==> XP_014283781.1 adenomatous polyposis coli protein-like isoform X1 [Halyomorpha halys]
Length = 1562

 Score = 106.3 bits (264),  Expect = 5.9e-24
 Identities = 52/53 (98%), Positives = 53/53 (100%), Gaps = 0/53 (0%)
 Frame = -3

Query: 161  NKVDICGVEGALQYLVEMLNYQSASKTLAVVENAGGILRNISSHIAVREDYRK 3
            NKVDICGV+GALQYLVEMLNYQSASKTLAVVENAGGILRNISSHIAVREDYRK
Sbjct: 417  NKVDICGVDGALQYLVEMLNYQSASKTLAVVENAGGILRNISSHIAVREDYRK 469

==> XP_014245241.1 adenomatous polyposis coli protein-like isoform X1 [Cimex lectularius]
Length = 1582

 Score = 102.1 bits (253),  Expect = 1.1e-22
 Identities = 48/54 (88%), Positives = 53/54 (98%), Gaps = 0/54 (0%)
 Frame = -3

Query: 164  VNKVDICGVEGALQYLVEMLNYQSASKTLAVVENAGGILRNISSHIAVREDYRK 3
            +NKVDIC VEGALQYLVEMLNYQS+SKTL+V+EN+GGILRNISSHIAVREDYRK
Sbjct: 414  INKVDICSVEGALQYLVEMLNYQSSSKTLSVIENSGGILRNISSHIAVREDYRK 467

==> XP_014245243.1 adenomatous polyposis coli protein-like isoform X3 [Cimex lectularius]
Length = 1557

 Score = 102.1 bits (253),  Expect = 1.1e-22
 Identities = 48/54 (88%), Positives = 53/54 (98%), Gaps = 0/54 (0%)
 Frame = -3

Query: 164  VNKVDICGVEGALQYLVEMLNYQSASKTLAVVENAGGILRNISSHIAVREDYRK 3
            +NKVDIC VEGALQYLVEMLNYQS+SKTL+V+EN+GGILRNISSHIAVREDYRK
Sbjct: 389  INKVDICSVEGALQYLVEMLNYQSSSKTLSVIENSGGILRNISSHIAVREDYRK 442

==> XP_014245244.1 adenomatous polyposis coli protein-like isoform X5 [Cimex lectularius]
Length = 1508

 Score = 102.1 bits (253),  Expect = 1.1e-22
 Identities = 48/54 (88%), Positives = 53/54 (98%), Gaps = 0/54 (0%)
 Frame = -3

Query: 164  VNKVDICGVEGALQYLVEMLNYQSASKTLAVVENAGGILRNISSHIAVREDYRK 3
            +NKVDIC VEGALQYLVEMLNYQS+SKTL+V+EN+GGILRNISSHIAVREDYRK
Sbjct: 340  INKVDICSVEGALQYLVEMLNYQSSSKTLSVIENSGGILRNISSHIAVREDYRK 393
