# Supplementary material for: Salivary and Intestinal Transcriptomes Reveal Differential Gene Expression in Starving, Fed and Trypanosoma cruzi-Infected Rhodnius neglectus
Source: Front Cell Infect Microbiol. 2021 Dec 17;11:773357. doi: 10.3389/fcimb.2021.773357 (PMC8722679; doi:10.3389/fcimb.2021.773357)
Supplement: Supplementary file 5 [file DataSheet_5.zip › links/TABLE02/NODE_101922_length_166_cov_1.162162_g97572_i0-TABLE02.txt]

>NODE_101922_length_166_cov_1.162162_g97572_i0


==> XP_014244420.1 U3 small nucleolar RNA-associated protein 15 homolog [Cimex lectularius]
Length = 525

 Score = 102.4 bits (254),  Expect = 8.5e-23
 Identities = 47/54 (87%), Positives = 51/54 (94%), Gaps = 0/54 (0%)
 Frame = -2

Query: 165  GRLLARISHHHKTITCLCLASNNSRLLSGSLDRHVKIYDVSTYKPVHNIDYANA 4
            GRLLAR+S HHKTIT LCLASNN+RLLSGSLDRHVKIYDVSTYK VHN+DY+NA
Sbjct: 239  GRLLARVSQHHKTITSLCLASNNTRLLSGSLDRHVKIYDVSTYKVVHNLDYSNA 292
