# Supplementary material for: Salivary and Intestinal Transcriptomes Reveal Differential Gene Expression in Starving, Fed and Trypanosoma cruzi-Infected Rhodnius neglectus
Source: Front Cell Infect Microbiol. 2021 Dec 17;11:773357. doi: 10.3389/fcimb.2021.773357 (PMC8722679; doi:10.3389/fcimb.2021.773357)
Supplement: Supplementary file 5 [file DataSheet_5.zip › links/TABLE02/NODE_10194_length_567_cov_3.669922_g6992_i0-TABLE02.txt]

>NODE_10194_length_567_cov_3.669922_g6992_i0


==> XP_021924830.1 D-tyrosyl-tRNA(Tyr) deacylase 1 [Zootermopsis nevadensis]
Length = 162

 Score = 202.6 bits (514),  Expect = 2.1e-52
 Identities = 95/154 (61%), Positives = 128/154 (83%), Gaps = 0/154 (0%)
 Frame = -3

Query: 469  MKAVIQRVLNANVTVDGEVISSIGKGLCILIGISRDDTEKDIDYMVRKILNMRLFEDEAG 290
            MKAV+QRV+ ANVTV+GEVISSIGKGLC+LIGIS+DDT+KD++Y+ RK+L++RLFE++ G
Sbjct:   1  MKAVVQRVIKANVTVEGEVISSIGKGLCVLIGISKDDTKKDMEYIARKLLSIRLFENDQG 60

Query: 289  KMWKCSVKEKDYEVLCLSQITLYHRLKGNKPDFHLAMAPELSKSFYGKFLEEMRNNYCEE 110
            K W  SVK+K YE+LC+SQ TLYH LKGNK DFH AMA E S+++Y +FL+ +R  Y  +
Sbjct:  61  KKWHLSVKDKGYEILCISQFTLYHVLKGNKLDFHNAMAAEKSEAYYKEFLDLIRVQYQAD 120

Query: 109  RIKEGIFGKHIVVGIQNDGPVTINLESPNRDRSL 8
             IK+G FG+++ V IQNDGPVTI L+SP + +++
Sbjct: 121  LIKDGKFGEYMQVNIQNDGPVTIELQSPQQKKNV 154
