# Supplementary material for: Salivary and Intestinal Transcriptomes Reveal Differential Gene Expression in Starving, Fed and Trypanosoma cruzi-Infected Rhodnius neglectus
Source: Front Cell Infect Microbiol. 2021 Dec 17;11:773357. doi: 10.3389/fcimb.2021.773357 (PMC8722679; doi:10.3389/fcimb.2021.773357)
Supplement: Supplementary file 5 [file DataSheet_5.zip › links/TABLE02/NODE_10199_length_567_cov_2.593750_g6996_i0-TABLE02.txt]

>NODE_10199_length_567_cov_2.593750_g6996_i0


==> XP_014270537.1 palmitoyltransferase ZDHHC6 [Halyomorpha halys]
Length = 387

 Score = 293.5 bits (750),  Expect = 8.9e-80
 Identities = 139/194 (71%), Positives = 162/194 (83%), Gaps = 5/194 (2%)
 Frame = -1

Query: 567  GYLPLRWLPEYAADETYLQFCKICEGFKAPRSHHCRKCGRCVLKMDXXXPWINNCVGHAN 388
            GYLPLRW PEYAADE YLQFCK+CEGFKAPRSHHCRKCGRCVLKMDXXX WINNCVGHAN
Sbjct:  71  GYLPLRWCPEYAADEAYLQFCKVCEGFKAPRSHHCRKCGRCVLKMDXXXXWINNCVGHAN 130

Query: 387  HAHFTLFLFFSVCGCVQAAVIMSISLYRAFSKIWY-----SSYGYENPVHFTVSTLALTV 223
            HAHFT FL+FSV GC+QA  IM  +LYRAF + WY     SS      +HFTV+TL LTV
Sbjct: 131  HAHFTAFLYFSVSGCLQATAIMGYTLYRAFYRAWYMQHMQSSLVSTTTIHFTVTTLILTV 190

Query: 222  FAIGLAIGVVLSVGALFFFQIRAILRNRTGIEDWILAKAILRREPNDIPFIYPYNLGWKE 43
            FAIGL+IGVVLSVGAL FFQ+R++LRN+TG+E+WI+ KAI RR P+D  F++PY+LGWK+
Sbjct: 191  FAIGLSIGVVLSVGALLFFQLRSVLRNKTGVEEWIVKKAIFRRRPSDKVFVFPYDLGWKK 250

Query:  42  NFKQVFSFNFETVG 1
            NF QVF++N E +G
Sbjct: 251  NFIQVFNWNLEPIG 264
