# Supplementary material for: Salivary and Intestinal Transcriptomes Reveal Differential Gene Expression in Starving, Fed and Trypanosoma cruzi-Infected Rhodnius neglectus
Source: Front Cell Infect Microbiol. 2021 Dec 17;11:773357. doi: 10.3389/fcimb.2021.773357 (PMC8722679; doi:10.3389/fcimb.2021.773357)
Supplement: Supplementary file 5 [file DataSheet_5.zip › links/TABLE02/NODE_10201_length_567_cov_2.462891_g6997_i0-TABLE02.txt]

>NODE_10201_length_567_cov_2.462891_g6997_i0


==> XP_024085285.1 ral GTPase-activating protein subunit alpha-1 isoform X3 [Cimex lectularius]
Length = 1872

 Score = 209.5 bits (532),  Expect = 1.7e-54
 Identities = 118/180 (65%), Positives = 137/180 (76%), Gaps = 7/180 (3%)
 Frame = -2

Query:  566  IYPLPHNLYRIQVSRKSDVPYFGPLYNEAVIGHRELPGLVRATALSASRAKRSVLPFYQQ 387
             IYPLPH LYRIQVSRKSDVPYFGPLYNEA++GH+ELPGLVRATALSASRAKRS+L FYQQ
Sbjct: 1668  IYPLPHQLYRIQVSRKSDVPYFGPLYNEAIVGHQELPGLVRATALSASRAKRSMLQFYQQ 1727

Query:  386  YYEERGRSLETVIKNYKKSTTFEEFAANIYSPTLYLFNDTGQTNRNNLTSLQNLDEGSTS 207
             YYEERGRSLETVIKN+KK +TFEEF ANI+SP L    +     ++  +    +++GS S
Sbjct: 1728  YYEERGRSLETVIKNHKKPSTFEEFTANIFSP-LQPTAELNSQQKHPGSIHPIMEDGSVS 1786

Query:  206  SAGSTTSSTLAALLDSTTHKL----HSPLLGDDSNNWLGSELKDEHSVAQSGISPRPHKK 39
             SAGS  SSTLAALLDSTTHK+    H+   G+D+ +W   E  D       GISPRPHKK
Sbjct: 1787  SAGSNGSSTLAALLDSTTHKMAYNSHAGGGGEDTGSWASGEGGD--ISCNPGISPRPHKK 1844

==> XP_024218619.1 ral GTPase-activating protein subunit alpha-1, partial [Halyomorpha halys]
Length = 1795

 Score = 201.1 bits (510),  Expect = 6.0e-52
 Identities = 117/178 (65%), Positives = 137/178 (76%), Gaps = 7/178 (3%)
 Frame = -2

Query:  566  IYPLPHNLYRIQVSRKSDVPYFGPLYNEAVIGHRELPGLVRATALSASRAKRSVLPFYQQ 387
             IYPLPHNLYRIQVSRK DVPYFGPLYNEA++GH ELPGLVRATALSASRAKRS+LPFYQQ
Sbjct: 1597  IYPLPHNLYRIQVSRKPDVPYFGPLYNEALVGHMELPGLVRATALSASRAKRSMLPFYQQ 1656

Query:  386  YYEERGRSLETVIKNYKKSTTFEEFAANIYSPTLYLFNDTGQTNRNNLTSLQNLDEGSTS 207
             YYEERGRSLE VIK+Y+K TTFEEFAANIYSP  Y   +  Q +  +  SLQN +E S S
Sbjct: 1657  YYEERGRSLEAVIKSYRKHTTFEEFAANIYSPQEYNSLNICQGSTGS-GSLQNAEECS-S 1714

Query:  206  SAGSTTSSTLAALLDSTTHKL--HSPLLGDDSNNWLGSELKDEHSVAQSGISPRPHKK 39
             S GS +S+TLAALLD+TT ++  HS +  D   ++ G E +     + SG+SPR  KK
Sbjct: 1715  SLGSNSSTTLAALLDTTTFRINQHSHMTDDSGTSYTGVESEIS---SCSGVSPRSLKK 1769
