# Supplementary material for: Salivary and Intestinal Transcriptomes Reveal Differential Gene Expression in Starving, Fed and Trypanosoma cruzi-Infected Rhodnius neglectus
Source: Front Cell Infect Microbiol. 2021 Dec 17;11:773357. doi: 10.3389/fcimb.2021.773357 (PMC8722679; doi:10.3389/fcimb.2021.773357)
Supplement: Supplementary file 5 [file DataSheet_5.zip › links/TABLE02/NODE_10204_length_395_cov_3.390625_g7317_i0-TABLE02.txt]

>NODE_10204_length_395_cov_3.390625_g7317_i0


==> AML25530.1 ATP-dependent chromatin remodeler brahma [Euschistus heros]
Length = 1523

 Score = 79.3 bits (194),  Expect = 1.8e-15
 Identities = 64/103 (62%), Positives = 67/103 (65%), Gaps = 14/103 (13%)
 Frame = -2

Query: 328  MDGESGGMASPSPQPQNSPMPXXXXXXXMGXXXXXXXPAMAPPSQQVGASMGPPGPQLHP 149
            MDG+SGGMASPSPQPQ+SPMPXXX    MGXXXXXX     PPS Q            HP
Sbjct:   1  MDGDSGGMASPSPQPQSSPMPXXXAPSPMGXXXXXX--XXXPPSNQQXXXXX--XXXXHP 56

Query: 148  HSPTGYQGGPTQGPVPMPQHMNGPSGGPPQHAMQQGTQTFQQH 20
            HSPTGYQGG       MP HMNGP+G PP   MQQ TQTFQ H
Sbjct:  57  HSPTGYQGG-------MP-HMNGPNGVPP--GMQQATQTFQPH 89
