# Supplementary material for: Salivary and Intestinal Transcriptomes Reveal Differential Gene Expression in Starving, Fed and Trypanosoma cruzi-Infected Rhodnius neglectus
Source: Front Cell Infect Microbiol. 2021 Dec 17;11:773357. doi: 10.3389/fcimb.2021.773357 (PMC8722679; doi:10.3389/fcimb.2021.773357)
Supplement: Supplementary file 5 [file DataSheet_5.zip › links/TABLE02/NODE_10206_length_566_cov_11.882583_g5764_i1-TABLE02.txt]

>NODE_10206_length_566_cov_11.882583_g5764_i1


==> WP_160869990.1 RNA-directed DNA polymerase [Pantoea sp. Taur]
Length = 894

 Score = 186.0 bits (471),  Expect = 2.0e-47
 Identities = 87/133 (65%), Positives = 106/133 (79%), Gaps = 0/133 (0%)
 Frame = -1

Query: 566  VNRRYKLLTRLLDRRSKLDLNHKLTIYKTLLRPIWTYGAEVWGSTKPSNSKRLQTLQSKI 387
            +NRR+  L RLL R S L LN+KL IYKT+L+PIWTYG E+WG+ K SN KR+Q+ QSK+
Sbjct: 762  LNRRFSQLYRLLSRSSHLSLNNKLLIYKTILKPIWTYGLELWGTAKHSNIKRIQSFQSKV 821

Query: 386  LRKILNAPYYISNLTIHTDLHIPFVTDLIKSRYRKFHSLLALHPNPLVQQLSSLNLPDNP 207
            LR I+NAPYY++N T+H DL+IPFV DLI  ++ KFH  L+ HPNPL Q LSSLN P NP
Sbjct: 822  LRTIVNAPYYVTNRTLHNDLNIPFVLDLIPLKFSKFHQNLSDHPNPLAQSLSSLNHPYNP 881

Query: 206  PRRLKRKWPRDLL 168
            PRRLKR+WPRDLL
Sbjct: 882  PRRLKRQWPRDLL 894

==> WP_160870024.1 reverse transcriptase family protein [Pantoea sp. Taur]
Length = 556

 Score = 184.1 bits (466),  Expect = 7.6e-47
 Identities = 85/133 (63%), Positives = 107/133 (80%), Gaps = 0/133 (0%)
 Frame = -1

Query: 566  VNRRYKLLTRLLDRRSKLDLNHKLTIYKTLLRPIWTYGAEVWGSTKPSNSKRLQTLQSKI 387
            +NRRY  L RLL+R S L L++KL IYKT+L+PIWTYG E+WG+ K +N KR+Q+ QSK+
Sbjct: 424  LNRRYSQLYRLLNRNSHLSLDNKLLIYKTILKPIWTYGLELWGTAKHTNIKRIQSFQSKV 483

Query: 386  LRKILNAPYYISNLTIHTDLHIPFVTDLIKSRYRKFHSLLALHPNPLVQQLSSLNLPDNP 207
            LR I+NAPYY+SN T+H DL+IPFV DLI S++ KFH  L+ HPNPL Q LS++  P NP
Sbjct: 484  LRTIVNAPYYVSNKTLHNDLNIPFVLDLIPSKFSKFHLNLSNHPNPLAQSLSTITHPYNP 543

Query: 206  PRRLKRKWPRDLL 168
            PRRLKR+WPRDLL
Sbjct: 544  PRRLKRQWPRDLL 556
