# Supplementary material for: Salivary and Intestinal Transcriptomes Reveal Differential Gene Expression in Starving, Fed and Trypanosoma cruzi-Infected Rhodnius neglectus
Source: Front Cell Infect Microbiol. 2021 Dec 17;11:773357. doi: 10.3389/fcimb.2021.773357 (PMC8722679; doi:10.3389/fcimb.2021.773357)
Supplement: Supplementary file 5 [file DataSheet_5.zip › links/TABLE02/NODE_102092_length_166_cov_0.972973_g97742_i0-TABLE02.txt]

>NODE_102092_length_166_cov_0.972973_g97742_i0


==> XP_014250217.1 poly(ADP-ribose) glycohydrolase isoform X1 [Cimex lectularius]
Length = 642

 Score = 75.9 bits (185),  Expect = 8.5e-15
 Identities = 33/54 (61%), Positives = 44/54 (81%), Gaps = 0/54 (0%)
 Frame = -3

Query: 164  VKANNLPIWAENESELTKLYISHKGTIEEDGAGLLEIDFANKYIGGGVLGRGAV 3
            VK   LP+W+E E +  KL+I+  GTIE+ GAGL+E+DFANK++GGGVLGRG+V
Sbjct: 262  VKPEELPVWSEREEKFCKLHITSVGTIEDQGAGLMEVDFANKFVGGGVLGRGSV 315

==> XP_014250221.1 poly(ADP-ribose) glycohydrolase isoform X2 [Cimex lectularius]
Length = 617

 Score = 75.9 bits (185),  Expect = 8.5e-15
 Identities = 33/54 (61%), Positives = 44/54 (81%), Gaps = 0/54 (0%)
 Frame = -3

Query: 164  VKANNLPIWAENESELTKLYISHKGTIEEDGAGLLEIDFANKYIGGGVLGRGAV 3
            VK   LP+W+E E +  KL+I+  GTIE+ GAGL+E+DFANK++GGGVLGRG+V
Sbjct: 262  VKPEELPVWSEREEKFCKLHITSVGTIEDQGAGLMEVDFANKFVGGGVLGRGSV 315
