# Supplementary material for: Salivary and Intestinal Transcriptomes Reveal Differential Gene Expression in Starving, Fed and Trypanosoma cruzi-Infected Rhodnius neglectus
Source: Front Cell Infect Microbiol. 2021 Dec 17;11:773357. doi: 10.3389/fcimb.2021.773357 (PMC8722679; doi:10.3389/fcimb.2021.773357)
Supplement: Supplementary file 5 [file DataSheet_5.zip › links/TABLE02/NODE_1020_length_1246_cov_14.333049_g495_i0-TABLE02.txt]

>NODE_1020_length_1246_cov_14.333049_g495_i0


==> KAE9441512.1 hypothetical protein GE061_11875 [Apolygus lucorum]
Length = 340

 Score = 353.6 bits (906),  Expect = 1.6e-97
 Identities = 177/202 (87%), Positives = 188/202 (93%), Gaps = 2/202 (0%)
 Frame = -3

Query: 998  CFSEQSIASARASVMVYDDTSKKWIPSGSSSGLSKVHIFQNHTNNTFRVVARKLQDHEVV 819
            C SEQSIASARASVMVYDDTSKKWIPSGSSSGLSKVHIFQN +NNTFRVVARKLQDHEVV
Sbjct:  77  CVSEQSIASARASVMVYDDTSKKWIPSGSSSGLSKVHIFQNISNNTFRVVARKLQDHEVV 136

Query: 818  INCIILKGLKYNQATQTFHQWRDNKQVYGLNFSSRDDADAFARAMTHALDVLNSNSLPRP 639
            INCIILKGLKYNQAT TFHQWRDNKQVYGLNFSSR+DAD FARAMTHALDVLN NSLPRP
Sbjct: 137  INCIILKGLKYNQATHTFHQWRDNKQVYGLNFSSREDADGFARAMTHALDVLNINSLPRP 196

Query: 638  PPQPLTQQPQSHYQQTNGQYEEDMGYSSQMIQRPSIYHQVSPGGPTRLDLSPSSGSHSRT 459
            PPQP+TQQPQ+HYQQ NG Y+EDMGYS  M+QR +IYHQVSPGGPTRLD SP++ SHSRT
Sbjct: 197  PPQPMTQQPQTHYQQANGTYDEDMGYSP-MVQRTAIYHQVSPGGPTRLDSSPNA-SHSRT 254

Query: 458  MTREDVAIIQERRMSQQSQISN 393
            MTREDVA+IQERRMS QSQ +N
Sbjct: 255  MTREDVAMIQERRMSTQSQRNN 276

==> XP_024080758.1 protein enabled isoform X1 [Cimex lectularius]
Length = 496

 Score = 353.2 bits (905),  Expect = 2.1e-97
 Identities = 176/200 (88%), Positives = 186/200 (93%), Gaps = 2/200 (1%)
 Frame = -3

Query: 992  SEQSIASARASVMVYDDTSKKWIPSGSSSGLSKVHIFQNHTNNTFRVVARKLQDHEVVIN 813
            SEQSIASARASVMVYDDT+KKWIPSG++SGLSKVHIFQN  NNTFRVVARKL DHEVVIN
Sbjct:  49  SEQSIASARASVMVYDDTTKKWIPSGTTSGLSKVHIFQNQANNTFRVVARKLNDHEVVIN 108

Query: 812  CIILKGLKYNQATQTFHQWRDNKQVYGLNFSSRDDADAFARAMTHALDVLNSNSLPRPPP 633
            C+ILKGLKYNQAT TFHQWRDNKQVYGLNFS R+DADAFARAMT+ LDVLNSNSLPRPPP
Sbjct: 109  CVILKGLKYNQATPTFHQWRDNKQVYGLNFSCREDADAFARAMTYVLDVLNSNSLPRPPP 168

Query: 632  QPLTQQPQSHYQQTNGQYEEDMGYSSQMIQRPSIYHQVSPGGPTRLDLSPSSGSHSRTMT 453
            Q +TQQPQSHYQQ NGQY+EDMGYSSQMIQ P+IYHQVS GGPTR+DLSP   SHSRTMT
Sbjct: 169  QAMTQQPQSHYQQANGQYDEDMGYSSQMIQWPNIYHQVSTGGPTRIDLSPI--SHSRTMT 226

Query: 452  REDVAIIQERRMSQQSQISN 393
            REDVA IQERRMSQQSQISN
Sbjct: 227  REDVANIQERRMSQQSQISN 246
