# Supplementary material for: Salivary and Intestinal Transcriptomes Reveal Differential Gene Expression in Starving, Fed and Trypanosoma cruzi-Infected Rhodnius neglectus
Source: Front Cell Infect Microbiol. 2021 Dec 17;11:773357. doi: 10.3389/fcimb.2021.773357 (PMC8722679; doi:10.3389/fcimb.2021.773357)
Supplement: Supplementary file 5 [file DataSheet_5.zip › links/TABLE02/NODE_102149_length_166_cov_0.927928_g97799_i0-TABLE02.txt]

>NODE_102149_length_166_cov_0.927928_g97799_i0


==> KAE9438439.1 hypothetical protein GE061_15335 [Apolygus lucorum]
Length = 205

 Score = 95.5 bits (236),  Expect = 1.0e-20
 Identities = 41/55 (74%), Positives = 46/55 (83%), Gaps = 0/55 (0%)
 Frame = -1

Query: 166  VTLYNPYEFAVRFKVYCTAPDKYIVVDPEGSIKPMCQIDLVFRHNALIPANCNVT 2
            +T+YNPY+FAVRFKV CTAPDKY V  PEG IK  CQ+D+VFRH AL PANCNVT
Sbjct:  25  LTVYNPYDFAVRFKVLCTAPDKYEVSGPEGKIKARCQVDVVFRHKALSPANCNVT 79
