# Supplementary material for: Salivary and Intestinal Transcriptomes Reveal Differential Gene Expression in Starving, Fed and Trypanosoma cruzi-Infected Rhodnius neglectus
Source: Front Cell Infect Microbiol. 2021 Dec 17;11:773357. doi: 10.3389/fcimb.2021.773357 (PMC8722679; doi:10.3389/fcimb.2021.773357)
Supplement: Supplementary file 5 [file DataSheet_5.zip › links/TABLE02/NODE_10220_length_566_cov_4.784736_g5661_i1-TABLE02.txt]

>NODE_10220_length_566_cov_4.784736_g5661_i1


==> XP_022188005.1 uncharacterized protein LOC111046698 [Nilaparvata lugens]
Length = 193

 Score = 99.4 bits (246),  Expect = 2.5e-21
 Identities = 53/86 (61%), Positives = 71/86 (82%), Gaps = 3/86 (3%)
 Frame = -1

Query: 566  LLLSCILSISTATMIAKTMYELIYHFVAFILCLVASITLMVEVNRTSQY---SSYYKPYL 396
            LLLSC++S+STA++IAKT+YE++YH   F+  LVASI LMVEVN ++ +   S+YY PYL
Sbjct: 107  LLLSCLISLSTASIIAKTIYEVVYHTFGFLFYLVASIVLMVEVNGSNTWYGRSNYYTPYL 166

Query: 395  TASILGFVLTVLYLVSMVFSYRSYRG 318
            TASILG +LT LYL+S +F+Y+SYRG
Sbjct: 167  TASILGLILTALYLLSTIFAYKSYRG 192
