# Supplementary material for: Salivary and Intestinal Transcriptomes Reveal Differential Gene Expression in Starving, Fed and Trypanosoma cruzi-Infected Rhodnius neglectus
Source: Front Cell Infect Microbiol. 2021 Dec 17;11:773357. doi: 10.3389/fcimb.2021.773357 (PMC8722679; doi:10.3389/fcimb.2021.773357)
Supplement: Supplementary file 5 [file DataSheet_5.zip › links/TABLE02/NODE_10223_length_566_cov_4.178082_g7015_i0-TABLE02.txt]

>NODE_10223_length_566_cov_4.178082_g7015_i0


==> XP_014290039.1 protein maelstrom homolog isoform X1 [Halyomorpha halys]
Length = 449

 Score = 220.3 bits (560),  Expect = 9.5e-58
 Identities = 106/188 (56%), Positives = 143/188 (76%), Gaps = 4/188 (2%)
 Frame = -3

Query: 564  DIDAEAREQEEYMNVMLQTIRNTVRNLDRTTTLLTHKFYLCHVNYFYKGDNDFYSVAEIA 385
            ++DAE RE  E  N+ML TI+NTV NLD  ++L +HKF++C+VNYFYK D+  Y  AE+A
Sbjct:  54  ELDAEQRELAEAHNLMLATIKNTVANLDINSSLKSHKFFVCYVNYFYKNDHHIYYPAEVA 113

Query: 384  LSEFNLKDGLLNTIHFFVDPGKIPLGLRFEAKDWAEKTHGIPYD---WKCGEKDYYKIFT 214
            L+ F+L+ G+L TIHFFVDPGKIPLG +FEA DW+ +THGIP +   W  G KD++++F 
Sbjct: 114  LAAFSLESGVLGTIHFFVDPGKIPLGYKFEAADWSTRTHGIPVNDPSWNEGIKDHFEMFK 173

Query: 213  KIRNFLTK-DNLSCIPPVYTMPDSLNSNMCLSAVKSALTTLCEASNENPIIFRVYPFPQL 37
            K+++FL    + + +PP+YTM DSLN+N  LS VKSAL  +C+A+NE+P +FRVY  P L
Sbjct: 174  KVKDFLKSFSDSNEVPPIYTMFDSLNANSRLSIVKSALNLMCDAANEDPDLFRVYCLPHL 233

Query:  36  FFEIRNKC 13
            FFEIRNKC
Sbjct: 234  FFEIRNKC 241

==> XP_024082206.1 protein maelstrom homolog [Cimex lectularius]
Length = 469

 Score = 216.1 bits (549),  Expect = 1.8e-56
 Identities = 105/185 (56%), Positives = 140/185 (75%), Gaps = 3/185 (1%)
 Frame = -3

Query: 555  AEAREQEEYMNVMLQTIRNTVRNLDRTTTLLTHKFYLCHVNYFYKGDNDFYSVAEIALSE 376
            AE RE +E   +M QTIRNTV++L+ ++++ T  FY CHVN+ YK D DFY+ AEIA+ E
Sbjct:  85  AEEREADEKYQIMKQTIRNTVKSLN-SSSIKTFPFYFCHVNFTYKTD-DFYAPAEIAVVE 142

Query: 375  FNLKDGLLNTIHFFVDPGKIPLGLRFEAKDWAEKTHGIPYDWKCGEKDYYKIFTKIRNFL 196
            F L DGLLN  H F++PGK+P+GLRFEA DW+EKTH IP +W  GE D++ IF K+ NFL
Sbjct: 143  FTLGDGLLNKFHCFINPGKVPMGLRFEALDWSEKTHSIPLNWSEGETDHFLIFNKLINFL 202

Query: 195  TKDNLS-CIPPVYTMPDSLNSNMCLSAVKSALTTLCEASNENPIIFRVYPFPQLFFEIRN 19
            T+++ +  +PP+YTMPDSLNSN  L+AVKSA++ LC A   +P + RVY  PQLFFE+RN
Sbjct: 203  TRNHTADSVPPIYTMPDSLNSNTSLNAVKSAMSLLCAAGQNDPELLRVYSLPQLFFELRN 262

Query:  18  KCVQS 4
            K V++
Sbjct: 263  KVVEN 267
