# Supplementary material for: Salivary and Intestinal Transcriptomes Reveal Differential Gene Expression in Starving, Fed and Trypanosoma cruzi-Infected Rhodnius neglectus
Source: Front Cell Infect Microbiol. 2021 Dec 17;11:773357. doi: 10.3389/fcimb.2021.773357 (PMC8722679; doi:10.3389/fcimb.2021.773357)
Supplement: Supplementary file 5 [file DataSheet_5.zip › links/TABLE02/NODE_10231_length_566_cov_2.951076_g7022_i0-TABLE02.txt]

>NODE_10231_length_566_cov_2.951076_g7022_i0


==> XP_025193066.1 probable cytochrome P450 6a13 [Melanaphis sacchari]
Length = 514

 Score = 128.3 bits (321),  Expect = 4.9e-30
 Identities = 64/116 (55%), Positives = 80/116 (68%), Gaps = 2/116 (1%)
 Frame = -1

Query: 566  RECTKNYYLSEANLEIKKGQKVVVPIGALQMDPKYYPDPEVYNPERF--PPNVNKQNFTY 393
            R  TK Y+L   +L IKKGQKV++PI +L  DPKYY DPEV+NPERF       + N  Y
Sbjct: 387  RVATKTYHLPNDSLTIKKGQKVIIPIFSLHFDPKYYTDPEVFNPERFSAEEKAKRPNGVY 446

Query: 392  LPFGDGPRFCIGFRYAMIVMKLGLAKLLSKYNFKLSPKTQIPFELNKQSLLEVPKN 225
            +PFGDGPR CIG R+A + MKL L K+LSK+  +   KT+IP + +K SLL VPKN
Sbjct: 447  IPFGDGPRICIGKRFAEMEMKLALVKILSKFEVEPCEKTEIPIQFSKLSLLVVPKN 502
