# Supplementary material for: Salivary and Intestinal Transcriptomes Reveal Differential Gene Expression in Starving, Fed and Trypanosoma cruzi-Infected Rhodnius neglectus
Source: Front Cell Infect Microbiol. 2021 Dec 17;11:773357. doi: 10.3389/fcimb.2021.773357 (PMC8722679; doi:10.3389/fcimb.2021.773357)
Supplement: Supplementary file 5 [file DataSheet_5.zip › links/TABLE02/NODE_102335_length_164_cov_0.640449_g99354_i0-TABLE02.txt]

>NODE_102335_length_164_cov_0.640449_g99354_i0


==> XP_014275047.1 sodium- and chloride-dependent GABA transporter 1-like [Halyomorpha halys]
Length = 596

 Score = 84.7 bits (208),  Expect = 1.8e-17
 Identities = 36/53 (67%), Positives = 48/53 (90%), Gaps = 0/53 (0%)
 Frame = -1

Query: 161  RWELLACLVMGWCMVYLVICRGIHQS*KVIWFTAIFPYIVLLILLVRGLTLPG 3
            RWELL CL++GW +VYLVIC+GIHQS KV+WFTA+FPY++L+IL ++ +TLPG
Sbjct: 199  RWELLFCLIIGWTVVYLVICKGIHQSGKVLWFTALFPYVILIILAIKAVTLPG 251
