# Supplementary material for: Salivary and Intestinal Transcriptomes Reveal Differential Gene Expression in Starving, Fed and Trypanosoma cruzi-Infected Rhodnius neglectus
Source: Front Cell Infect Microbiol. 2021 Dec 17;11:773357. doi: 10.3389/fcimb.2021.773357 (PMC8722679; doi:10.3389/fcimb.2021.773357)
Supplement: Supplementary file 5 [file DataSheet_5.zip › links/TABLE02/NODE_10237_length_566_cov_2.064579_g7028_i0-TABLE02.txt]

>NODE_10237_length_566_cov_2.064579_g7028_i0


==> KAE9425818.1 hypothetical protein GE061_08666 [Apolygus lucorum]
Length = 285

 Score = 184.1 bits (466),  Expect = 7.6e-47
 Identities = 82/163 (50%), Positives = 109/163 (66%), Gaps = 3/163 (1%)
 Frame = -2

Query: 562  YLILIEQGTTSGFKIISEARQFILEAIKDEKAND--KSHIFSPCPHDLDCPKLSR-SGQN 392
            +L+LIE GT +GF++I+EAR F+L  +K   A    K H+ SPCPHD  CP +SR     
Sbjct:  92  FLVLIEFGTMAGFQVINEARDFLLWGMKRRSAEPSLKGHVVSPCPHDKRCPMMSRVDDYK 151

Query: 391  PCHFQVSYNSYPQKQQLKNELYSYVVISKEARKSDDKQWPRIVRPVLYRPRHVICRMCTG 212
             C+F  +Y +YPQK   K E YSYV++ K  R +D+  WPRIVRPVL R +H ICRMCT 
Sbjct: 152  VCNFSATYTTYPQKPIAKKEFYSYVILRKGRRPADESHWPRIVRPVLLRHKHAICRMCTP 211

Query: 211  SGTLEEIIFSPVKHGRVPYRCAKSCKWGDRLPINIRHITEESQ 83
             G L E+IF+  KHG+  +RCAK  KWGDRLP+ I+ +T + +
Sbjct: 212  GGNLSEVIFTQHKHGKATFRCAKQSKWGDRLPVTIQDVTNDGE 254
