# Supplementary material for: Salivary and Intestinal Transcriptomes Reveal Differential Gene Expression in Starving, Fed and Trypanosoma cruzi-Infected Rhodnius neglectus
Source: Front Cell Infect Microbiol. 2021 Dec 17;11:773357. doi: 10.3389/fcimb.2021.773357 (PMC8722679; doi:10.3389/fcimb.2021.773357)
Supplement: Supplementary file 5 [file DataSheet_5.zip › links/TABLE02/NODE_10239_length_566_cov_1.561644_g7030_i0-TABLE02.txt]

>NODE_10239_length_566_cov_1.561644_g7030_i0


==> PSN45684.1 hypothetical protein C0J52_27054 [Blattella germanica]
Length = 174

 Score = 74.7 bits (182),  Expect = 6.5e-14
 Identities = 33/66 (50%), Positives = 46/66 (69%), Gaps = 0/66 (0%)
 Frame = 3

Query:   9  WRIRKDKELR*KLGEPDLVSFVGKNQLRWLRHVERMPHSRIPRRLLEGK*GESRNRGRPR 188
            WRIR ++++    G  D+V FV   +LRWL H+ RMP +R+PRR+LEG+    R  GRP+
Sbjct: 108  WRIRNNRKIDELSGGQDIVRFVKSQRLRWLGHLYRMPETRVPRRMLEGRIHHRRRIGRPK 167

Query: 189  MRWLDG 206
            +RWLDG
Sbjct: 168  LRWLDG 173

==> XP_022184663.1 putative tricarboxylate transport protein, mitochondrial [Nilaparvata lugens]
Length = 367

 Score = 74.3 bits (181),  Expect = 8.4e-14
 Identities = 37/83 (44%), Positives = 51/83 (61%), Gaps = 4/83 (4%)
 Frame = 3

Query:   6  RWRIRKDKELR*KLGEPDLVSFVGKNQLRWLRHVERMPHSRIPRRLLEGK*GESRNRGRP 185
            RWR+RK+ EL    G+P +V+ + + ++RWL HVERMP +R  R  L  + G  R RGRP
Sbjct: 230  RWRLRKNDELYNLYGQPSIVTEIRRARIRWLGHVERMPETRTARMSLYQQPGRQRKRGRP 289

Query: 186  RMRWLDGMEGGFE----RDWCQK 242
            R RWLD +E   +    R W Q+
Sbjct: 290  RKRWLDDVEADLQSLGVRRWRQR 312
