# Supplementary material for: Salivary and Intestinal Transcriptomes Reveal Differential Gene Expression in Starving, Fed and Trypanosoma cruzi-Infected Rhodnius neglectus
Source: Front Cell Infect Microbiol. 2021 Dec 17;11:773357. doi: 10.3389/fcimb.2021.773357 (PMC8722679; doi:10.3389/fcimb.2021.773357)
Supplement: Supplementary file 5 [file DataSheet_5.zip › links/TABLE02/NODE_1023_length_1937_cov_30.467588_g533_i0-TABLE02.txt]

>NODE_1023_length_1937_cov_30.467588_g533_i0


==> ATU82889.1 secreted Glycosyl hydrolase-like protein [Pristhesancus plagipennis]
Length = 465

 Score = 733.4 bits (1892),  Expect = 1.1e-211
 Identities = 337/472 (71%), Positives = 391/472 (82%), Gaps = 12/472 (2%)
 Frame = -2

Query: 1708  MELLLFLFILKLCSSASTIAPPTPTTTPSP-YQPNWNSLDKRLLPEWFDKVKVGIFIHWG 1532
             + LLL  F   LC S          TTP P  Q +WN +D R LP WFDK K+GIFIHWG
Sbjct:    5  LSLLLLNFGASLCGS---------ITTPKPDPQYDWNHIDSRPLPTWFDKAKIGIFIHWG 55

Query: 1531  VYSVPSISSEWFWIDWKGNPSPNKKEQELINKFMKRNYKPGFTYQDFAKDFTAEFYNATE 1352
             V+SVPS +SEWFWI+W+G P P++     I  FMKRNYKPGF+YQDFA+DFTAEFY+A  
Sbjct:   56  VFSVPSYTSEWFWINWRGKPPPDETHHRQIKNFMKRNYKPGFSYQDFARDFTAEFYDAQF 115

Query: 1351  WVEIIKKSGAKYVVLTSKHHEGFALWPSDYSYSWNSMDVGPQRDIIGELRQAVLKDGSIR 1172
             W  +IKKSGAKYVVLTSKHH+G+ALWPS YS+SWNSMDVGP RD+IGELR A+ K G I 
Sbjct:  116  WANLIKKSGAKYVVLTSKHHDGYALWPSKYSFSWNSMDVGPHRDLIGELRHAINKTG-IH 174

Query: 1171  FGLYHSLYEWFHPLYISDKKNNFTTQNFVNNKIFPEMKELVLHYKPDIFWSDGEWEAGSK 992
             FGLYHSL+EWF+PLY+SDKKNNFTTQ FVNNKI PEMKELVL Y+P+IFWSDGEWEA S+
Sbjct:  175  FGLYHSLFEWFNPLYLSDKKNNFTTQYFVNNKILPEMKELVLRYEPEIFWSDGEWEASSE 234

Query:  991  YWRSEEFLSWLYDESPVKDTVVVNDRWGHDTLCKHGGYFTCSDRYNPGTLQTHKWENAMS 812
             YW+S EFL+WLY+ S V +TVVVNDRWGH TLCKHGGY+TCSDRYNPGTLQ HKWENAM+
Sbjct:  235  YWKSLEFLTWLYNNSTVANTVVVNDRWGHGTLCKHGGYYTCSDRYNPGTLQRHKWENAMT 294

Query:  811  LDKHSWGFVRTSRAKDYLYASELIATLIKTVACGGNILINVGPTKDGIIAPIFEERLTQL 632
             LDKH+WG+ RTS  KDYL  +ELI T+++T+A GGNILIN+GP KDG I+PIFEERLTQL
Sbjct:  295  LDKHTWGYNRTSTLKDYLTINELIKTMVETIAFGGNILINIGPAKDGTISPIFEERLTQL 354

Query:  631  GQWLKVNGEAIYESYPWEVCQNDTTTPDIWYTSKDNATTVYTLMLHWPQNNVLYLACPEI 452
             G WL +NGEAIYES PWEVCQNDTTTPDIWYT+KDN TT+YT+ML+WP+NN LYLAC ++
Sbjct:  355  GDWLNINGEAIYESQPWEVCQNDTTTPDIWYTTKDNGTTLYTIMLNWPENNTLYLACADV 414

Query:  451  SRSSSLTMLGVDDEKLQATVTAKKMLKISLPDKAKVKTDWAWTIKITNVQIP 296
             + SS +TMLG+ D KLQA+ TAKKMLKI LPDKAKVK DWAW +KITN +IP
Sbjct:  415  TNSSQITMLGLHD-KLQASTTAKKMLKIGLPDKAKVKNDWAWIVKITNAKIP 465
