# Supplementary material for: Salivary and Intestinal Transcriptomes Reveal Differential Gene Expression in Starving, Fed and Trypanosoma cruzi-Infected Rhodnius neglectus
Source: Front Cell Infect Microbiol. 2021 Dec 17;11:773357. doi: 10.3389/fcimb.2021.773357 (PMC8722679; doi:10.3389/fcimb.2021.773357)
Supplement: Supplementary file 5 [file DataSheet_5.zip › links/TABLE02/NODE_102404_length_164_cov_0.584270_g99423_i0-TABLE02.txt]

>NODE_102404_length_164_cov_0.584270_g99423_i0


==> XP_029071853.1 UBX domain-containing protein 7-like [Monodon monoceros]
Length = 141

 Score = 76.6 bits (187),  Expect = 4.9e-15
 Identities = 34/51 (66%), Positives = 39/51 (76%), Gaps = 0/51 (0%)
 Frame = 3

Query:   3  LD*VTGFLG*HGQLDGLSSSPPKKCARSVSIMRRW*WENKCNWS*ASYIKC 155
            LD VTGFLG HGQLDGLSSSPPKKCARSVS+ ++W W   C+    S +KC
Sbjct:  89  LDQVTGFLGEHGQLDGLSSSPPKKCARSVSMTKKWRWAVNCHCVEVSCVKC 139
