# Supplementary material for: Salivary and Intestinal Transcriptomes Reveal Differential Gene Expression in Starving, Fed and Trypanosoma cruzi-Infected Rhodnius neglectus
Source: Front Cell Infect Microbiol. 2021 Dec 17;11:773357. doi: 10.3389/fcimb.2021.773357 (PMC8722679; doi:10.3389/fcimb.2021.773357)
Supplement: Supplementary file 5 [file DataSheet_5.zip › links/TABLE02/NODE_10241_length_395_cov_0.562500_g7354_i0-TABLE02.txt]

>NODE_10241_length_395_cov_0.562500_g7354_i0


==> XP_014243506.1 uncharacterized protein LOC106663303 isoform X1 [Cimex lectularius]
Length = 1679

 Score = 149.4 bits (376),  Expect = 1.4e-36
 Identities = 79/128 (61%), Positives = 98/128 (76%), Gaps = 4/128 (3%)
 Frame = -2

Query: 391  KVDEKVRSQMFKLRQTWNDVFPPKKLVALDVRVHAIDPAWPITATPQSVRIHVNPKFLQA 212
            KVDEKV+ QMFKLRQTWND+FP KKL ALD RV+A+DP WPIT +PQ+VRIHVNPKF Q 
Sbjct:  93  KVDEKVKLQMFKLRQTWNDIFPKKKLYALDARVNAMDPEWPITISPQAVRIHVNPKFFQP 152

Query: 211  HVPGSSVTPTPAETSQPISDGVMREELLKQQKELLELXXXKXXLELLQTKAILEEQQKKL 32
                 S TP P + +   S+  ++EE+LK +KELLEL   K  LEL+QTKAILEE+QKK+
Sbjct: 153  ----QSTTPVPTDVTSISSESAIQEEILKHRKELLELQKKKVELELIQTKAILEERQKKI 208

Query:  31  ENQAASLL 8
            ENQ  +++
Sbjct: 209  ENQTNAMI 216
