# Supplementary material for: Salivary and Intestinal Transcriptomes Reveal Differential Gene Expression in Starving, Fed and Trypanosoma cruzi-Infected Rhodnius neglectus
Source: Front Cell Infect Microbiol. 2021 Dec 17;11:773357. doi: 10.3389/fcimb.2021.773357 (PMC8722679; doi:10.3389/fcimb.2021.773357)
Supplement: Supplementary file 5 [file DataSheet_5.zip › links/TABLE02/NODE_10244_length_565_cov_7.484314_g7033_i0-TABLE02.txt]

>NODE_10244_length_565_cov_7.484314_g7033_i0


==> XP_024081434.1 titin-like [Cimex lectularius]
Length = 4134

 Score = 59.3 bits (142),  Expect = 2.8e-09
 Identities = 60/174 (34%), Positives = 81/174 (46%), Gaps = 28/174 (16%)
 Frame = -1

Query:  511  LPESNVSQTS-LNLLSDEEIKANKPEEVDNQTKKIQYAVHEYVETQSANVLTP-HLETYA 338
             LPE    + S  NLLSD      +P+     TK+I     +  E    N   P HL+TYA
Sbjct: 1414  LPEMVAEKRSKANLLSD---SLPEPDVTPETTKEI-LLQQKLSEPTYLNRSRPLHLDTYA 1469

Query:  337  QVVRRSREPSPVAFDK---------NLRFDNNKTERQNYFEKLVSDRPLSRNDIPSHTVF 185
             QVVR+SREPSPV   K         N+  DN     +++  K   D+ LS    PS  +F
Sbjct: 1470  QVVRKSREPSPVVIKKASTEPVEKFNINVDNMGVTEKDF--KPSVDQTLSH---PSQLLF 1524

Query:  184  SSQPPSSDTFWAEQLKEITTRTVLEHPPLPHSSGKDNQETVSKIEEEISEENVD 23
             S    SSD +W+E  K+      +  PP      KDNQE  +K E  + E  ++
Sbjct: 1525  S----SSDPYWSENSKKTLRDIDINWPP----PSKDNQEIRTKGENPVLEAKIE 1570
