# Supplementary material for: Salivary and Intestinal Transcriptomes Reveal Differential Gene Expression in Starving, Fed and Trypanosoma cruzi-Infected Rhodnius neglectus
Source: Front Cell Infect Microbiol. 2021 Dec 17;11:773357. doi: 10.3389/fcimb.2021.773357 (PMC8722679; doi:10.3389/fcimb.2021.773357)
Supplement: Supplementary file 5 [file DataSheet_5.zip › links/TABLE02/NODE_10251_length_565_cov_4.843137_g7035_i0-TABLE02.txt]

>NODE_10251_length_565_cov_4.843137_g7035_i0


==> XP_014242969.1 uncharacterized protein LOC106663009 [Cimex lectularius]
Length = 197

 Score = 81.3 bits (199),  Expect = 6.9e-16
 Identities = 45/166 (27%), Positives = 80/166 (48%), Gaps = 2/166 (1%)
 Frame = -3

Query: 509  AEDVSYSIDQLLDSISALIKTDNYSRITLPSINKNGLHCDAGVFSDLSTIHRTGNATIDI 330
            AEDVS S D LL  + A +K  +   + L +    G+ C AG   D+S I+R G   +  
Sbjct:  13  AEDVSRSADLLLRDVKAYLKAMDLGYVVLGAFEAKGMSCTAGKLGDISGIYRKGQVEL-T 71

Query: 329  QGDDMALISTSLGLTKFSLDYRKCVVAGVFRRSLRITAPEDSVTLQLTVHHKGTSCYAIL 150
              +D A +  +       + Y  C    +F++ LRI  P+     +  +  KGT C   L
Sbjct:  72  NSEDRAELKVNFSFDSLDVSYPHCKFL-LFKQDLRIQLPQPEFHARFVLERKGTQCVGRL 130

Query: 149  NSINIDLQNLQVYTGNKWYNKMEDWLINWLIKLKKDRLLESIYEVI 12
              + ++L+ ++  T  + +  +E+ +IN  + LKK R++  + + I
Sbjct: 131  EDLTLNLKRIRFLTTLRVFGIIENIVINAYLHLKKSRIVHHLEQEI 176
