# Supplementary material for: Salivary and Intestinal Transcriptomes Reveal Differential Gene Expression in Starving, Fed and Trypanosoma cruzi-Infected Rhodnius neglectus
Source: Front Cell Infect Microbiol. 2021 Dec 17;11:773357. doi: 10.3389/fcimb.2021.773357 (PMC8722679; doi:10.3389/fcimb.2021.773357)
Supplement: Supplementary file 5 [file DataSheet_5.zip › links/TABLE02/NODE_10252_length_565_cov_4.813725_g7036_i0-TABLE02.txt]

>NODE_10252_length_565_cov_4.813725_g7036_i0


==> XP_014250764.1 coatomer subunit beta' [Cimex lectularius]
Length = 915

 Score = 334.3 bits (856),  Expect = 4.5e-92
 Identities = 156/178 (87%), Positives = 169/178 (94%), Gaps = 0/178 (0%)
 Frame = -3

Query: 536  AVCFHTELPLVITGSEDGTVRLWHSATYRLESSLNYGLERVWTVACLKGCNNIALGYDEG 357
            AVCFHTELP+VITGSEDGTVRLWHS+TYRLESSLNYGLERVWT++CLKG NNIALGYDEG
Sbjct: 234  AVCFHTELPIVITGSEDGTVRLWHSSTYRLESSLNYGLERVWTISCLKGSNNIALGYDEG 293

Query: 356  SIMVKIGREEPAISMDVNGEKIVWARHSEMQQVNLKSTVPDGAEVRDGERLQVVPKDMGP 177
            SIMVKIGREEPAISMDVNGEKIVWARHSEMQQVNLKS   +  EV+DGE+L VV KDMGP
Sbjct: 294  SIMVKIGREEPAISMDVNGEKIVWARHSEMQQVNLKSLGTESGEVKDGEKLPVVAKDMGP 353

Query: 176  CDIYPQSVAHNPNGRFVVVCGDGEYIIYTAMALRNKSFGSAQEFVWAQDSSDYATREG 3
            C+I+PQS+AHNPNGRFVVVCGDGEYIIYT+MALRNKSFG+AQEFVWAQ+SSDYA REG
Sbjct: 354  CEIFPQSIAHNPNGRFVVVCGDGEYIIYTSMALRNKSFGTAQEFVWAQESSDYAIREG 411

==> KAE9440750.1 hypothetical protein GE061_11097 [Apolygus lucorum]
Length = 906

 Score = 333.2 bits (853),  Expect = 1.0e-91
 Identities = 154/178 (86%), Positives = 167/178 (93%), Gaps = 0/178 (0%)
 Frame = -3

Query: 536  AVCFHTELPLVITGSEDGTVRLWHSATYRLESSLNYGLERVWTVACLKGCNNIALGYDEG 357
            AVCFHTELP+ ITGSEDGTVRLWHSATYRLESSLNYG ERVWT+ CLKG N+IALGYDEG
Sbjct: 202  AVCFHTELPIAITGSEDGTVRLWHSATYRLESSLNYGFERVWTIRCLKGSNHIALGYDEG 261

Query: 356  SIMVKIGREEPAISMDVNGEKIVWARHSEMQQVNLKSTVPDGAEVRDGERLQVVPKDMGP 177
            SIMVK+GREEPAISMDVNGEKIVWARHSE+QQVNLKS + D +E+RDGE+L V  KDMGP
Sbjct: 262  SIMVKVGREEPAISMDVNGEKIVWARHSEIQQVNLKSLMTDESEIRDGEKLPVAAKDMGP 321

Query: 176  CDIYPQSVAHNPNGRFVVVCGDGEYIIYTAMALRNKSFGSAQEFVWAQDSSDYATREG 3
            C+++PQS+AHNPNGRFVVVCGDGEYIIYTAMALRNKSFGSAQEFVWAQDSSDYA REG
Sbjct: 322  CEVFPQSIAHNPNGRFVVVCGDGEYIIYTAMALRNKSFGSAQEFVWAQDSSDYAIREG 379

==> XP_014274552.2 coatomer subunit beta' [Halyomorpha halys]
Length = 936

 Score = 328.6 bits (841),  Expect = 2.5e-90
 Identities = 156/178 (87%), Positives = 166/178 (93%), Gaps = 3/178 (1%)
 Frame = -3

Query: 536  AVCFHTELPLVITGSEDGTVRLWHSATYRLESSLNYGLERVWTVACLKGCNNIALGYDEG 357
            AVCFHTELP++ITGSEDGTVRLWHSATYRLESSLNYGLERVWT+A LKG NNIALGYDEG
Sbjct: 234  AVCFHTELPIIITGSEDGTVRLWHSATYRLESSLNYGLERVWTIARLKGSNNIALGYDEG 293

Query: 356  SIMVKIGREEPAISMDVNGEKIVWARHSEMQQVNLKSTVPDGAEVRDGERLQVVPKDMGP 177
            SIMVKIGREEPAISMDVNGEKIVWARHSE++QVNLK       EVRDGERL + PK+MGP
Sbjct: 294  SIMVKIGREEPAISMDVNGEKIVWARHSEIEQVNLKQVT---GEVRDGERLALAPKEMGP 350

Query: 176  CDIYPQSVAHNPNGRFVVVCGDGEYIIYTAMALRNKSFGSAQEFVWAQDSSDYATREG 3
            C+IYPQS++HNPNGRFVVVCGDGEYIIYTAMALRNKSFGSAQEFVWAQDSSDYA REG
Sbjct: 351  CEIYPQSISHNPNGRFVVVCGDGEYIIYTAMALRNKSFGSAQEFVWAQDSSDYAIREG 408
