# Supplementary material for: Salivary and Intestinal Transcriptomes Reveal Differential Gene Expression in Starving, Fed and Trypanosoma cruzi-Infected Rhodnius neglectus
Source: Front Cell Infect Microbiol. 2021 Dec 17;11:773357. doi: 10.3389/fcimb.2021.773357 (PMC8722679; doi:10.3389/fcimb.2021.773357)
Supplement: Supplementary file 5 [file DataSheet_5.zip › links/TABLE02/NODE_10253_length_394_cov_4.554859_g7364_i0-TABLE02.txt]

>NODE_10253_length_394_cov_4.554859_g7364_i0


==> XP_014244879.1 heparan-alpha-glucosaminide N-acetyltransferase-like [Cimex lectularius]
Length = 569

 Score = 102.1 bits (253),  Expect = 2.6e-22
 Identities = 59/131 (45%), Positives = 83/131 (63%), Gaps = 2/131 (1%)
 Frame = -1

Query: 394  FGFEPPCHYGINISNSGISELSEILPAESANGPLFTLFWILFGGWILWFIGSFIFTYTQL 215
            F FE   HYG+N+S + +       P E+   PL++   +L   ++L+ IG+    Y++L
Sbjct:  79  FTFEQHGHYGLNVSKN-VDYYVITPPPENVYKPLWSAGILLLVIFLLYVIGACKSFYSRL 137

Query: 214  YIRLFQPRLIVNEAENDLGAISRSVASTPILSDLSREICANRRIQSLDVFRGITISLMLF 35
            Y  + +P +I+ +AENDLG +SR   STP++S  S    +NRR  S+D FRGITI LMLF
Sbjct: 138  YSMIVRPSVIIRDAENDLG-VSRMFDSTPLISTSSIPESSNRRNASVDTFRGITIVLMLF 196

Query:  34  VNYGGGKYWRF 2
            VNYGGGKYW F
Sbjct: 197  VNYGGGKYWIF 207
