# Supplementary material for: Salivary and Intestinal Transcriptomes Reveal Differential Gene Expression in Starving, Fed and Trypanosoma cruzi-Infected Rhodnius neglectus
Source: Front Cell Infect Microbiol. 2021 Dec 17;11:773357. doi: 10.3389/fcimb.2021.773357 (PMC8722679; doi:10.3389/fcimb.2021.773357)
Supplement: Supplementary file 5 [file DataSheet_5.zip › links/TABLE02/NODE_10255_length_565_cov_3.615686_g7039_i0-TABLE02.txt]

>NODE_10255_length_565_cov_3.615686_g7039_i0


==> XP_014244543.1 pre-mRNA-splicing regulator female-lethal(2)D [Cimex lectularius]
Length = 381

 Score = 129.0 bits (323),  Expect = 2.9e-30
 Identities = 93/187 (49%), Positives = 106/187 (56%), Gaps = 33/187 (17%)
 Frame = -3

Query: 563  FSEEVKKSQSELDELLQDLDEDVEGMQSTIYYLQQELKKAKDTIAQLEQDNTNLKSSSXX 384
            FSEEVKKSQS+LDELLQDLDEDVEGMQSTIYYLQQEL+KAK+TI  LEQ+N  L+S    
Sbjct: 224  FSEEVKKSQSDLDELLQDLDEDVEGMQSTIYYLQQELRKAKETITNLEQENCTLRSVD-- 281

Query: 383  XXXXQHLDENERLSSHQQPVIMTTSTLNGVTA-HTKWAEEGDGESDSLDSAQEGDNGSAG 207
                             QP    TS +NG+ A H+KW       SDS+DS       S  
Sbjct: 282  ----------------TQPKSPITS-VNGLNAPHSKWG----ASSDSIDSPMNDHTSS-- 318

Query: 206  GGDTPPRTKDIQLDGECVVNNNVDGQRKRTXXXXXXXXXXXXXXXXXXXXXXPHHYSDEQ 27
               + PRTK    DG+ VVNNNV+GQRKRT                        HYSDE+
Sbjct: 319  ---SSPRTK--GTDGDSVVNNNVEGQRKRTSSENSDENSVIKKSRPDNQLSV--HYSDEE 371

Query:  26  VITNGGN 6
            VITNGGN
Sbjct: 372  VITNGGN 378
