# Supplementary material for: Salivary and Intestinal Transcriptomes Reveal Differential Gene Expression in Starving, Fed and Trypanosoma cruzi-Infected Rhodnius neglectus
Source: Front Cell Infect Microbiol. 2021 Dec 17;11:773357. doi: 10.3389/fcimb.2021.773357 (PMC8722679; doi:10.3389/fcimb.2021.773357)
Supplement: Supplementary file 5 [file DataSheet_5.zip › links/TABLE02/NODE_10256_length_565_cov_3.380392_g7040_i0-TABLE02.txt]

>NODE_10256_length_565_cov_3.380392_g7040_i0


==> XP_014279212.1 ATP-dependent (S)-NAD(P)H-hydrate dehydratase [Halyomorpha halys]
Length = 344

 Score = 224.6 bits (571),  Expect = 5.1e-59
 Identities = 105/161 (65%), Positives = 127/161 (78%), Gaps = 0/161 (0%)
 Frame = -1

Query: 484  MSTESSSLLTECKKLVPTMSETSHKGTSGRIGICGGSVEFTGAPYFSGISALRTGADLVY 305
            M     SLL  C+K++P M+E SHKG SGRIG+ GGSVEFTGAPY++GISALRTGADLVY
Sbjct:  29  MDEAQDSLLDNCRKILPVMNENSHKGLSGRIGVFGGSVEFTGAPYYAGISALRTGADLVY 88

Query: 304  VFSDSSAAPVIKSYSPELMVLPYLNADDAVNLIFPWLKRLHALVIGPGLGRNETVFNNVH 125
            VFS SSAAPVIKSYSPELMVLPYL+++DA+ LI PWL RLH ++IGPGLGR+E  F  + 
Sbjct:  89  VFSASSAAPVIKSYSPELMVLPYLDSEDAIELISPWLIRLHGILIGPGLGRDEKTFTVIQ 148

Query: 124  ELLKLLTLSPADNGTFRPLIIDADGLHFLSHNIGVFKDYPG 2
             L+ +L  +P  NGTFRP+++DAD L FLS    + KDYPG
Sbjct: 149  NLISVLKSNPGQNGTFRPIVLDADALFFLSKCPDILKDYPG 189

==> XP_014255889.1 ATP-dependent (S)-NAD(P)H-hydrate dehydratase [Cimex lectularius]
Length = 328

 Score = 216.1 bits (549),  Expect = 1.8e-56
 Identities = 97/156 (62%), Positives = 127/156 (81%), Gaps = 0/156 (0%)
 Frame = -1

Query: 469  SSLLTECKKLVPTMSETSHKGTSGRIGICGGSVEFTGAPYFSGISALRTGADLVYVFSDS 290
            S L+ +   LVP + ETSHKG SGRIGI GGSVEF+GAPYF+GISAL+TGADLVYVF+ S
Sbjct:   8  SRLVRDSASLVPVLLETSHKGNSGRIGIFGGSVEFSGAPYFAGISALKTGADLVYVFTAS 67

Query: 289  SAAPVIKSYSPELMVLPYLNADDAVNLIFPWLKRLHALVIGPGLGRNETVFNNVHELLKL 110
            SAAP IKSYSPELMVLP+L++DDA   I PWLK+LH++++GPGLGR++T+++ V +++  
Sbjct:  68  SAAPSIKSYSPELMVLPFLDSDDAATRIRPWLKKLHSILLGPGLGRHDTIYSRVKDVIDT 127

Query: 109  LTLSPADNGTFRPLIIDADGLHFLSHNIGVFKDYPG 2
            L  +P D G +RPL+ DAD +HFL+H+  + KDYPG
Sbjct: 128  LKTTPTDTGKYRPLVFDADAIHFLTHHQNILKDYPG 163
