# Supplementary material for: Salivary and Intestinal Transcriptomes Reveal Differential Gene Expression in Starving, Fed and Trypanosoma cruzi-Infected Rhodnius neglectus
Source: Front Cell Infect Microbiol. 2021 Dec 17;11:773357. doi: 10.3389/fcimb.2021.773357 (PMC8722679; doi:10.3389/fcimb.2021.773357)
Supplement: Supplementary file 5 [file DataSheet_5.zip › links/TABLE02/NODE_10259_length_565_cov_2.784314_g7043_i0-TABLE02.txt]

>NODE_10259_length_565_cov_2.784314_g7043_i0


==> CAB3374368.1 Hypothetical predicted protein [Cloeon dipterum]
Length = 199

 Score = 172.9 bits (437),  Expect = 1.7e-43
 Identities = 87/89 (97%), Positives = 88/89 (98%), Gaps = 0/89 (0%)
 Frame = -3

Query: 563  GGKEQNSPIYISRIIPGGVADRHGGLKRGDQLLSVNGVCVEGENHEKAVELLKQAQGSVK 384
            GG+EQNSPIYISRIIPGGVADRHGGLKRGDQLLSVNGV VEGENHEKAVELLKQAQGSVK
Sbjct: 110  GGREQNSPIYISRIIPGGVADRHGGLKRGDQLLSVNGVSVEGENHEKAVELLKQAQGSVK 169

Query: 383  LVVRYTPKVLEEMEMRFDKQRAARRRQQY 297
            LVVRYTPKVLEEMEMRFDKQRAARRRQQY
Sbjct: 170  LVVRYTPKVLEEMEMRFDKQRAARRRQQY 198

==> XP_014245862.1 protein lin-7 homolog C [Cimex lectularius]
Length = 197

 Score = 171.8 bits (434),  Expect = 3.9e-43
 Identities = 86/89 (96%), Positives = 88/89 (98%), Gaps = 0/89 (0%)
 Frame = -3

Query: 563  GGKEQNSPIYISRIIPGGVADRHGGLKRGDQLLSVNGVCVEGENHEKAVELLKQAQGSVK 384
            GGKEQNSPIYISRIIPGGVADRHGGLKRGDQLLSVNGV VEGENHEKAV+LLKQAQGSVK
Sbjct: 109  GGKEQNSPIYISRIIPGGVADRHGGLKRGDQLLSVNGVSVEGENHEKAVDLLKQAQGSVK 168

Query: 383  LVVRYTPKVLEEMEMRFDKQRAARRRQQY 297
            LVVRYTPKVLEEMEMRFDKQRAAR+RQQY
Sbjct: 169  LVVRYTPKVLEEMEMRFDKQRAARKRQQY 197

==> XP_025411300.1 protein lin-7 homolog C [Sipha flava]
Length = 197

 Score = 170.6 bits (431),  Expect = 8.7e-43
 Identities = 85/88 (96%), Positives = 87/88 (98%), Gaps = 0/88 (0%)
 Frame = -3

Query: 563  GGKEQNSPIYISRIIPGGVADRHGGLKRGDQLLSVNGVCVEGENHEKAVELLKQAQGSVK 384
            GG+EQNSPIYISRIIP GVADRHGGLKRGDQLLSVNGVCVEGENHEKAVELLKQAQGSVK
Sbjct: 109  GGREQNSPIYISRIIPSGVADRHGGLKRGDQLLSVNGVCVEGENHEKAVELLKQAQGSVK 168

Query: 383  LVVRYTPKVLEEMEMRFDKQRAARRRQQ 300
            LVVRYTPKVLEEMEMRFDKQRAARR+QQ
Sbjct: 169  LVVRYTPKVLEEMEMRFDKQRAARRKQQ 196
