# Supplementary material for: Salivary and Intestinal Transcriptomes Reveal Differential Gene Expression in Starving, Fed and Trypanosoma cruzi-Infected Rhodnius neglectus
Source: Front Cell Infect Microbiol. 2021 Dec 17;11:773357. doi: 10.3389/fcimb.2021.773357 (PMC8722679; doi:10.3389/fcimb.2021.773357)
Supplement: Supplementary file 5 [file DataSheet_5.zip › links/TABLE02/NODE_10261_length_565_cov_2.190196_g7045_i0-TABLE02.txt]

>NODE_10261_length_565_cov_2.190196_g7045_i0


==> XP_014255995.1 atrial natriuretic peptide receptor 1 isoform X2 [Cimex lectularius]
Length = 1099

 Score = 169.1 bits (427),  Expect = 2.5e-42
 Identities = 90/162 (55%), Positives = 112/162 (69%), Gaps = 1/162 (0%)
 Frame = -3

Query: 488  KLRGILYSAYDLEKDGGIPKAEHLSREIGNHYSSTKGSRRGXXXXATVADHRKNLEYVSK 309
            K+ G++Y  + L    G  K   +   +      +    R     AT  D +  L  VSK
Sbjct: 157  KVVGLIYHNHGLNSSKGNSKCHFMLATVFTALGQS-SMHRSFNDSATPNDFKNLLLLVSK 215

Query: 308  SSRIVVVCADPLVVREILLVAEELNMIDSGEYVFFNIELFNSTLTRTPWHVPNDTEERNN 129
            S+RIVVVCADPL VREILLVAEELNMIDSGEYVFFNIELFN  LT  PW+VP DT +RN 
Sbjct: 216  SARIVVVCADPLTVREILLVAEELNMIDSGEYVFFNIELFNRNLTTKPWYVPTDTAKRNE 275

Query: 128  RAKKAYTALLTITAKTPDSPAYLNVSNEIKALAKESHNFTFG 3
            RAKKAYTALLT++A+TP+S +YLN SNE+K+++K  +N+TFG
Sbjct: 276  RAKKAYTALLTVSARTPNSQSYLNFSNEVKSISKRRYNYTFG 317
