# Supplementary material for: Salivary and Intestinal Transcriptomes Reveal Differential Gene Expression in Starving, Fed and Trypanosoma cruzi-Infected Rhodnius neglectus
Source: Front Cell Infect Microbiol. 2021 Dec 17;11:773357. doi: 10.3389/fcimb.2021.773357 (PMC8722679; doi:10.3389/fcimb.2021.773357)
Supplement: Supplementary file 5 [file DataSheet_5.zip › links/TABLE02/NODE_10264_length_565_cov_1.933333_g7048_i0-TABLE02.txt]

>NODE_10264_length_565_cov_1.933333_g7048_i0


==> XP_014272263.1 protein O-GlcNAcase [Halyomorpha halys]
Length = 860

 Score = 168.3 bits (425),  Expect = 4.3e-42
 Identities = 101/187 (54%), Positives = 123/187 (65%), Gaps = 33/187 (17%)
 Frame = -2

Query: 564  ASGFITKPEVVSMVPVPATVLAAAPQATPIPVVVNTCIALTTTTSVSSLATSAPQLSALA 385
            ASGFITKP+V++ +PV   VLA  P     P VVNTCIALTTT++VSS++TS PQLSALA
Sbjct: 351  ASGFITKPQVITTLPVTPAVLAVVPT----PSVVNTCIALTTTSTVSSVSTSTPQLSALA 406

Query: 384  DVCTTVSC*FFFCFRVL*QQFSNCLIHFELQVNGNTAPIVMNSLLSETKVCTEPMDCNAT 205
            DVCTT                          VNG+T PIVMNSLLSETKVCTEPMDCNAT
Sbjct: 407  DVCTT--------------------------VNGSTGPIVMNSLLSETKVCTEPMDCNAT 440

Query: 204  PPPEPAKSVSPDHQTESEPIVGERSETVEVNFESDANGGSKMIVDSTSPEPGNTEMADWN 25
            PPPE  KS  P   +++E  V ++ E VE +  S  + G+KM++DS SPE   ++M DWN
Sbjct: 441  PPPEVIKSEPP---SQAESSVIDKPELVEEDVNSLDDNGAKMVIDSNSPESSISDMNDWN 497

Query:  24  GEQLTTE 4
            G+QL TE
Sbjct: 498  GQQLNTE 504
