# Supplementary material for: Salivary and Intestinal Transcriptomes Reveal Differential Gene Expression in Starving, Fed and Trypanosoma cruzi-Infected Rhodnius neglectus
Source: Front Cell Infect Microbiol. 2021 Dec 17;11:773357. doi: 10.3389/fcimb.2021.773357 (PMC8722679; doi:10.3389/fcimb.2021.773357)
Supplement: Supplementary file 5 [file DataSheet_5.zip › links/TABLE02/NODE_10271_length_394_cov_2.326019_g7382_i0-TABLE02.txt]

>NODE_10271_length_394_cov_2.326019_g7382_i0


==> MER0713316 - family C19 unassigned peptidases (Rhodnius prolixus) [C19.UPW]#C19#{peptidase unit: 2-372}~source THZZ5~
Length = 1126

 Score = 210.3 bits (534),  Expect = 6.9e-55
 Identities = 108/113 (95%), Positives = 113/113 (100%), Gaps = 0/113 (0%)
 Frame = -3

Query: 341  RVIFPKILDLNNFINLDNNSPEESLEGAETAMKCDDSSTADSALEEETNQVPESNINEVD 162
            +VIFPKILDLNNFINLDNNSPEES+EGAETAMKCDDSSTADSALEEETNQVPESNINEVD
Sbjct: 223  KVIFPKILDLNNFINLDNNSPEESIEGAETAMKCDDSSTADSALEEETNQVPESNINEVD 282

Query: 161  QEDDEGIDLSSSSGNHQENERSKQQNVSSGPFVYELYSIMIHSGSASGGHYYA 3
            QEDDEGIDLSSSSGNHQENERS+QQN+S+GPFVYELYSIMIHSGSASGGHYYA
Sbjct: 283  QEDDEGIDLSSSSGNHQENERSRQQNISNGPFVYELYSIMIHSGSASGGHYYA 335

==> MER0708774 - family C19 unassigned peptidases (Panstrongylus megistus) [C19.UPW]#C19#{peptidase unit: 5-380}~source A0A069DXX5~
Length = 1139

 Score = 199.9 bits (507),  Expect = 9.3e-52
 Identities = 104/113 (92%), Positives = 108/113 (95%), Gaps = 0/113 (0%)
 Frame = -3

Query: 341  RVIFPKILDLNNFINLDNNSPEESLEGAETAMKCDDSSTADSALEEETNQVPESNINEVD 162
            +VIFPKILDLNNFINLDNNS EES EG ET+MKCDDSSTADSALEEETN VPES+INEVD
Sbjct: 229  KVIFPKILDLNNFINLDNNSSEESAEGVETSMKCDDSSTADSALEEETNHVPESHINEVD 288

Query: 161  QEDDEGIDLSSSSGNHQENERSKQQNVSSGPFVYELYSIMIHSGSASGGHYYA 3
            QEDDEGIDLSSSSGNHQENERSKQQN+ SGPFVYELYSIMIHSGSASGGHYYA
Sbjct: 289  QEDDEGIDLSSSSGNHQENERSKQQNIPSGPFVYELYSIMIHSGSASGGHYYA 341
