# Supplementary material for: Salivary and Intestinal Transcriptomes Reveal Differential Gene Expression in Starving, Fed and Trypanosoma cruzi-Infected Rhodnius neglectus
Source: Front Cell Infect Microbiol. 2021 Dec 17;11:773357. doi: 10.3389/fcimb.2021.773357 (PMC8722679; doi:10.3389/fcimb.2021.773357)
Supplement: Supplementary file 5 [file DataSheet_5.zip › links/TABLE02/NODE_10271_length_564_cov_8.135560_g7053_i0-TABLE02.txt]

>NODE_10271_length_564_cov_8.135560_g7053_i0


==> XP_024082846.1 uncharacterized protein LOC106663408 isoform X1 [Cimex lectularius]
Length = 1387

 Score = 224.2 bits (570),  Expect = 6.6e-59
 Identities = 116/183 (63%), Positives = 148/183 (80%), Gaps = 14/183 (7%)
 Frame = -2

Query: 563  LTRSEQSSRALPPILMHSKSHESTRHDVHYENGSELRRNNSHEHPTKNGFSSSYIDKFNE 384
            LTRSE       P L+HSKS E+ RHDV+YENGSEL+R+NSH+H  KNGF +SY+DKFNE
Sbjct: 608  LTRSES-----KPTLVHSKSQENPRHDVYYENGSELKRHNSHDHSKKNGF-NSYMDKFNE 661

Query: 383  RYVENRIETMQTNYCDPLSELWDKKAYIDMRRYSTDKKLPLDAQLRAGLLSPPLPNKGKR 204
            +YVE+RIET+  +Y +PL E+W+KK Y+DMRRYS++KKLP ++  R GL+SPPLPNKGKR
Sbjct: 662  KYVESRIETLH-SYNEPL-EIWEKKNYMDMRRYSSEKKLPSESHYRGGLMSPPLPNKGKR 719

Query: 203  PH-HAEQPRSLDSNLSIVETNNEVNKPGPQTPTHKKYTTQMSNGLDSKVTYKNLRENFLR 27
            PH ++EQPRSLDSNL+I+E+NNEVNKPGPQTP  KK+ +        K+TYKN+RE+F+R
Sbjct: 720  PHANSEQPRSLDSNLTILESNNEVNKPGPQTPIGKKFPSSA-----EKITYKNIREHFIR 774

Query:  26  AGL 18
            A L
Sbjct: 775  ANL 777

==> XP_024082847.1 uncharacterized protein LOC106663408 isoform X2 [Cimex lectularius]
Length = 1281

 Score = 224.2 bits (570),  Expect = 6.6e-59
 Identities = 116/183 (63%), Positives = 148/183 (80%), Gaps = 14/183 (7%)
 Frame = -2

Query: 563  LTRSEQSSRALPPILMHSKSHESTRHDVHYENGSELRRNNSHEHPTKNGFSSSYIDKFNE 384
            LTRSE       P L+HSKS E+ RHDV+YENGSEL+R+NSH+H  KNGF +SY+DKFNE
Sbjct: 502  LTRSES-----KPTLVHSKSQENPRHDVYYENGSELKRHNSHDHSKKNGF-NSYMDKFNE 555

Query: 383  RYVENRIETMQTNYCDPLSELWDKKAYIDMRRYSTDKKLPLDAQLRAGLLSPPLPNKGKR 204
            +YVE+RIET+  +Y +PL E+W+KK Y+DMRRYS++KKLP ++  R GL+SPPLPNKGKR
Sbjct: 556  KYVESRIETLH-SYNEPL-EIWEKKNYMDMRRYSSEKKLPSESHYRGGLMSPPLPNKGKR 613

Query: 203  PH-HAEQPRSLDSNLSIVETNNEVNKPGPQTPTHKKYTTQMSNGLDSKVTYKNLRENFLR 27
            PH ++EQPRSLDSNL+I+E+NNEVNKPGPQTP  KK+ +        K+TYKN+RE+F+R
Sbjct: 614  PHANSEQPRSLDSNLTILESNNEVNKPGPQTPIGKKFPSSA-----EKITYKNIREHFIR 668

Query:  26  AGL 18
            A L
Sbjct: 669  ANL 671
