# Supplementary material for: Salivary and Intestinal Transcriptomes Reveal Differential Gene Expression in Starving, Fed and Trypanosoma cruzi-Infected Rhodnius neglectus
Source: Front Cell Infect Microbiol. 2021 Dec 17;11:773357. doi: 10.3389/fcimb.2021.773357 (PMC8722679; doi:10.3389/fcimb.2021.773357)
Supplement: Supplementary file 5 [file DataSheet_5.zip › links/TABLE02/NODE_10274_length_394_cov_2.053292_g7384_i0-TABLE02.txt]

>NODE_10274_length_394_cov_2.053292_g7384_i0


==> XP_024214224.1 transcription elongation regulator 1 isoform X2 [Halyomorpha halys]
Length = 1193

 Score = 100.5 bits (249),  Expect = 7.7e-22
 Identities = 47/53 (88%), Positives = 51/53 (96%), Gaps = 0/53 (0%)
 Frame = -3

Query: 392  SGEVWVEAKSGDGKSYFYNARTRETTWTKPEGNVKILLQEQVEAMAQAAGVVP 234
            SGEVWVEAKSG+GKSYFYNARTRETTW+KPEG VKI++QEQVEAMAQAAGV P
Sbjct: 284  SGEVWVEAKSGEGKSYFYNARTRETTWSKPEGQVKIIMQEQVEAMAQAAGVNP 336

==> XP_014259178.1 transcription elongation regulator 1-like isoform X3 [Cimex lectularius]
Length = 1226

 Score = 95.5 bits (236),  Expect = 2.5e-20
 Identities = 44/51 (86%), Positives = 48/51 (94%), Gaps = 0/51 (0%)
 Frame = -3

Query: 392  SGEVWVEAKSGDGKSYFYNARTRETTWTKPEGNVKILLQEQVEAMAQAAGV 240
            SGEVWVEAKS +GKSYFYNARTRETTWTKPEGNVK+++QEQVEAMAQA  V
Sbjct: 276  SGEVWVEAKSPEGKSYFYNARTRETTWTKPEGNVKVIMQEQVEAMAQAVAV 326
