# Supplementary material for: Salivary and Intestinal Transcriptomes Reveal Differential Gene Expression in Starving, Fed and Trypanosoma cruzi-Infected Rhodnius neglectus
Source: Front Cell Infect Microbiol. 2021 Dec 17;11:773357. doi: 10.3389/fcimb.2021.773357 (PMC8722679; doi:10.3389/fcimb.2021.773357)
Supplement: Supplementary file 5 [file DataSheet_5.zip › links/TABLE02/NODE_10276_length_564_cov_6.878193_g7055_i0-TABLE02.txt]

>NODE_10276_length_564_cov_6.878193_g7055_i0


==> XP_014259657.1 acetyl-CoA carboxylase isoform X1 [Cimex lectularius]
Length = 2342

 Score = 365.2 bits (936),  Expect = 2.4e-101
 Identities = 178/188 (94%), Positives = 183/188 (97%), Gaps = 0/188 (0%)
 Frame = -1

Query: 564  MRSIRRWSYEMFKNERAIRFVVMVTPEDLKANAEYIKMADHYVPVPGGSNNNNYANVELI 385
            MRSIRRWSYEMFKNERAIRFVVMVTPEDLKANAEYIKMADHYVPVPGGSNNNNYANVELI
Sbjct: 135  MRSIRRWSYEMFKNERAIRFVVMVTPEDLKANAEYIKMADHYVPVPGGSNNNNYANVELI 194

Query: 384  VDIAVRTQVQAVWAGWGHASENPKLPELLHKNNIAFIGPPEKAMWALGDKIASSIVAQTA 205
            VD+A+RTQVQAVWAGWGHASENPKLPELLHKNNIAFIGPPEKAMWALGDKIASSIVAQTA
Sbjct: 195  VDLAIRTQVQAVWAGWGHASENPKLPELLHKNNIAFIGPPEKAMWALGDKIASSIVAQTA 254

Query: 204  DIPTLPWSGSELKAQYSDKRIKISSELYKKGCVSTIEEGLASAQKIGFPVMIKASEGGGG 25
            +IPTLPWSGSELKA YS K+IKISS+LYKKGCVS  EEGLASAQKIGFPVMIKASEGGGG
Sbjct: 255  EIPTLPWSGSELKAHYSGKKIKISSDLYKKGCVSNAEEGLASAQKIGFPVMIKASEGGGG 314

Query:  24  KGIRKVET 1
            KGIRK ET
Sbjct: 315  KGIRKAET 322

==> XP_014259658.1 acetyl-CoA carboxylase isoform X2 [Cimex lectularius]
Length = 2337

 Score = 365.2 bits (936),  Expect = 2.4e-101
 Identities = 178/188 (94%), Positives = 183/188 (97%), Gaps = 0/188 (0%)
 Frame = -1

Query: 564  MRSIRRWSYEMFKNERAIRFVVMVTPEDLKANAEYIKMADHYVPVPGGSNNNNYANVELI 385
            MRSIRRWSYEMFKNERAIRFVVMVTPEDLKANAEYIKMADHYVPVPGGSNNNNYANVELI
Sbjct: 130  MRSIRRWSYEMFKNERAIRFVVMVTPEDLKANAEYIKMADHYVPVPGGSNNNNYANVELI 189

Query: 384  VDIAVRTQVQAVWAGWGHASENPKLPELLHKNNIAFIGPPEKAMWALGDKIASSIVAQTA 205
            VD+A+RTQVQAVWAGWGHASENPKLPELLHKNNIAFIGPPEKAMWALGDKIASSIVAQTA
Sbjct: 190  VDLAIRTQVQAVWAGWGHASENPKLPELLHKNNIAFIGPPEKAMWALGDKIASSIVAQTA 249

Query: 204  DIPTLPWSGSELKAQYSDKRIKISSELYKKGCVSTIEEGLASAQKIGFPVMIKASEGGGG 25
            +IPTLPWSGSELKA YS K+IKISS+LYKKGCVS  EEGLASAQKIGFPVMIKASEGGGG
Sbjct: 250  EIPTLPWSGSELKAHYSGKKIKISSDLYKKGCVSNAEEGLASAQKIGFPVMIKASEGGGG 309

Query:  24  KGIRKVET 1
            KGIRK ET
Sbjct: 310  KGIRKAET 317

==> KAE9437543.1 hypothetical protein GE061_17285 [Apolygus lucorum]
Length = 2119

 Score = 361.3 bits (926),  Expect = 3.5e-100
 Identities = 177/188 (94%), Positives = 183/188 (97%), Gaps = 0/188 (0%)
 Frame = -1

Query: 564  MRSIRRWSYEMFKNERAIRFVVMVTPEDLKANAEYIKMADHYVPVPGGSNNNNYANVELI 385
            MRSIRRWSYEMFKNERAIRFVVMVTPEDLKANAEYIKMADHYVPVPGGSNNNNYANVELI
Sbjct:  58  MRSIRRWSYEMFKNERAIRFVVMVTPEDLKANAEYIKMADHYVPVPGGSNNNNYANVELI 117

Query: 384  VDIAVRTQVQAVWAGWGHASENPKLPELLHKNNIAFIGPPEKAMWALGDKIASSIVAQTA 205
            VDIA+RTQVQAVWAGWGHASENPKLPELL+KNNIAFIGPPEKAMWALGDKIASSIVAQTA
Sbjct: 118  VDIAIRTQVQAVWAGWGHASENPKLPELLNKNNIAFIGPPEKAMWALGDKIASSIVAQTA 177

Query: 204  DIPTLPWSGSELKAQYSDKRIKISSELYKKGCVSTIEEGLASAQKIGFPVMIKASEGGGG 25
            +IPTLPWSGS LKAQYS K+IKI S+LYKKGCV+TIEEG  SAQKIGFPVMIKASEGGGG
Sbjct: 178  EIPTLPWSGSGLKAQYSGKKIKIGSDLYKKGCVTTIEEGAISAQKIGFPVMIKASEGGGG 237

Query:  24  KGIRKVET 1
            KGIRKVET
Sbjct: 238  KGIRKVET 245
