# Supplementary material for: Salivary and Intestinal Transcriptomes Reveal Differential Gene Expression in Starving, Fed and Trypanosoma cruzi-Infected Rhodnius neglectus
Source: Front Cell Infect Microbiol. 2021 Dec 17;11:773357. doi: 10.3389/fcimb.2021.773357 (PMC8722679; doi:10.3389/fcimb.2021.773357)
Supplement: Supplementary file 5 [file DataSheet_5.zip › links/TABLE02/NODE_10285_length_564_cov_3.811395_g7063_i0-TABLE02.txt]

>NODE_10285_length_564_cov_3.811395_g7063_i0


==> KAE9429128.1 hypothetical protein GE061_06315 [Apolygus lucorum]
Length = 123

 Score = 238.4 bits (607),  Expect = 3.4e-63
 Identities = 113/122 (92%), Positives = 120/122 (98%), Gaps = 0/122 (0%)
 Frame = -3

Query: 475  MALHSAIKGKLLAVIGDEDTCVGFLLGGVGEINKNRHPNFMVVDKNTSVGEIEDTFKRFV 296
            MALHSAIKGKLLAVIGDEDTCVGFLLGG+GEINKNR PNFMVVDKNTSVGEIEDTFKRF+
Sbjct:   1  MALHSAIKGKLLAVIGDEDTCVGFLLGGIGEINKNRQPNFMVVDKNTSVGEIEDTFKRFI 60

Query: 295  KREDIDIILINQNVAEMIRHCIDSHTQPIPAILEIPSKDHPYDASKDSILRRAKGMFNPE 116
            KR+DIDIILINQNVAE+IRHCI++HT PIPAILEIPSKDHPYDASKDSILRRAKGMFNPE
Sbjct:  61  KRDDIDIILINQNVAELIRHCIEAHTSPIPAILEIPSKDHPYDASKDSILRRAKGMFNPE 120

Query: 115  DM 110
            +M
Sbjct: 121  EM 122
