# Supplementary material for: Salivary and Intestinal Transcriptomes Reveal Differential Gene Expression in Starving, Fed and Trypanosoma cruzi-Infected Rhodnius neglectus
Source: Front Cell Infect Microbiol. 2021 Dec 17;11:773357. doi: 10.3389/fcimb.2021.773357 (PMC8722679; doi:10.3389/fcimb.2021.773357)
Supplement: Supplementary file 5 [file DataSheet_5.zip › links/TABLE02/NODE_10292_length_564_cov_1.701375_g7069_i0-TABLE02.txt]

>NODE_10292_length_564_cov_1.701375_g7069_i0


==> KAF3422339.1 hypothetical protein E2986_03896 [Frieseomelitta varia]
Length = 338

 Score = 141.4 bits (355),  Expect = 5.6e-34
 Identities = 82/189 (43%), Positives = 118/189 (62%), Gaps = 30/189 (15%)
 Frame = -3

Query: 562  RVSQLELKQQLESLSEDLKNITYEQNCPLDLEIYSQKLLNSRHKITVVSNILQAAQDRLH 383
            R+ Q+ELKQ++ESL+E+L+ I     CPL+ + Y +KL+N++HKIT+VSNILQ+ Q+RL+
Sbjct:  51  RICQIELKQRIESLTEELQRINEGLQCPLETDSYVKKLINAKHKITIVSNILQSTQERLN 110

Query: 382  KVQILINKENSKRKILVEH-PQPVSALDPDLS*IGS*VSQKQFLTMETPSWKFDEMADGV 206
            K+   + +  +KRK L++H P  V   D DL                          + V
Sbjct: 111  KIHQAVERNTAKRKALLDHSPSYVKLSDKDL--------------------------ESV 144

Query: 205  YEPREDSFLLLDALEADLKLIKEKCHPTLVVEVGSGSGIIISAISKLLNSSTLC--LAID 32
            YEP EDSFLL+DALEADL+++K    P + +E+GSGSGI+I+A++  L     C  LAID
Sbjct: 145  YEPSEDSFLLIDALEADLEVLK-AMKPVMCLEIGSGSGIVITALAMALKKYCQCYHLAID 203

Query:  31  INPAACNIT 5
            IN  AC +T
Sbjct: 204  INVDACKVT 212
