# Supplementary material for: Salivary and Intestinal Transcriptomes Reveal Differential Gene Expression in Starving, Fed and Trypanosoma cruzi-Infected Rhodnius neglectus
Source: Front Cell Infect Microbiol. 2021 Dec 17;11:773357. doi: 10.3389/fcimb.2021.773357 (PMC8722679; doi:10.3389/fcimb.2021.773357)
Supplement: Supplementary file 5 [file DataSheet_5.zip › links/TABLE02/NODE_10293_length_563_cov_387.090551_g7070_i0-TABLE02.txt]

>NODE_10293_length_563_cov_387.090551_g7070_i0


==> ATU83058.1 secreted venom protein family 3 protein [Pristhesancus plagipennis]
Length = 128

 Score = 138.3 bits (347),  Expect = 4.7e-33
 Identities = 71/128 (55%), Positives = 83/128 (64%), Gaps = 4/128 (3%)
 Frame = -2

Query: 442  MGIKLVFLLILGISASVWAYPKTECGSGPEHNLVKGFRRPGDRLLNSTRVQMPKSFLRVK 263
            M  KLV LL+LGI A  WA P+T C SG  HNL+ G R+ GD+LL + R Q  K  LR  
Sbjct:   1  MDTKLVILLVLGIVAIAWAGPETAC-SGESHNLISGERQAGDKLLYTAREQKSKKLLRKG 59

Query: 262  TYDFNWPDSSRQS---NFLTRFEVLDQLHDGSGGCAFLTGGGPDTNFLKLHMKTQRGGSF 92
              D  WP  S        +TR EVLD  HDGSGGCA +  GGP +N++KLH+KTQRGGSF
Sbjct:  60  VTDIEWPPRSLSDVHVKKITRIEVLDNKHDGSGGCASIVNGGPGSNYVKLHLKTQRGGSF 119

Query:  91  DFVIKIYG 68
            DF IKIYG
Sbjct: 120  DFDIKIYG 127
