# Supplementary material for: Salivary and Intestinal Transcriptomes Reveal Differential Gene Expression in Starving, Fed and Trypanosoma cruzi-Infected Rhodnius neglectus
Source: Front Cell Infect Microbiol. 2021 Dec 17;11:773357. doi: 10.3389/fcimb.2021.773357 (PMC8722679; doi:10.3389/fcimb.2021.773357)
Supplement: Supplementary file 5 [file DataSheet_5.zip › links/TABLE02/NODE_10298_length_563_cov_8.027559_g7073_i0-TABLE02.txt]

>NODE_10298_length_563_cov_8.027559_g7073_i0


==> KAE9429834.1 hypothetical protein GE061_04577 [Apolygus lucorum]
Length = 103

 Score = 138.3 bits (347),  Expect = 4.7e-33
 Identities = 86/106 (81%), Positives = 94/106 (88%), Gaps = 4/106 (3%)
 Frame = -1

Query: 482  MSEYELACKGALKLKGDGGIKKXXXXXXXXXXXEELLIEEQLKQ-KKSEVKATKAELAFQ 306
            MSEYELA KG+LKLKGD GIKK    XXXXXXXE+ +IEE +K+ KK E++ TKAELAFQ
Sbjct:   1  MSEYELASKGSLKLKGDAGIKK---KXXXXXXXEKNIIEEYVKEAKKPELQPTKAELAFQ 57

Query: 305  KMQEKVENERILKKASMTHKQRVEEFNKHLDSLTEHFDIPKVSWTK 168
            KMQEKVE ERI+KKASMTHKQRVEEFNKHLDSLTEHFDIPKVSWTK
Sbjct:  58  KMQEKVEMERIMKKASMTHKQRVEEFNKHLDSLTEHFDIPKVSWTK 103
