# Supplementary material for: Salivary and Intestinal Transcriptomes Reveal Differential Gene Expression in Starving, Fed and Trypanosoma cruzi-Infected Rhodnius neglectus
Source: Front Cell Infect Microbiol. 2021 Dec 17;11:773357. doi: 10.3389/fcimb.2021.773357 (PMC8722679; doi:10.3389/fcimb.2021.773357)
Supplement: Supplementary file 5 [file DataSheet_5.zip › links/TABLE02/NODE_10300_length_563_cov_5.251969_g7075_i0-TABLE02.txt]

>NODE_10300_length_563_cov_5.251969_g7075_i0


==> KAE9439893.1 hypothetical protein GE061_13764 [Apolygus lucorum]
Length = 2752

 Score = 255.0 bits (650),  Expect = 3.5e-68
 Identities = 118/189 (62%), Positives = 142/189 (75%), Gaps = 2/189 (1%)
 Frame = -1

Query: 563  LQGGFIMAKTLRLDKGMYVLREDLIIDTSAEVILDPGVEISFAPMVGITVRGIFRAMGTS 384
            L GG +  + +++D+G Y L+EDLI+D  AE+IL+PGV ISFAP VGITVRGI  A GT 
Sbjct:  55  LPGGLLSNRKMKVDRGQYTLKEDLIVDAGAELILEPGVRISFAPTVGITVRGILTAKGTE 114

Query: 383  EERVTLQSISEP--VAEKRQRNLRLVDGSSLLSGRLQVLFKGKWRSVCSNSRRWSKADVE 210
             ER++L S+  P    E    N RLVDGSS+LSGRLQ  +KGKWRSVCSNSRRWS  DVE
Sbjct: 115  RERISLTSLDLPNESTEPPAPNYRLVDGSSILSGRLQTYYKGKWRSVCSNSRRWSTKDVE 174

Query: 209  VACREMGWQGGAWLGWLDKQLPPQSRVFLSVNCTGVETELRQCEHLPRQMGGPTCDYHPD 30
            V CREMGW GGAW+GW+D++   +SR+ L  NCTG E  L +CEH PRQMGG TCD+HPD
Sbjct: 175  VVCREMGWLGGAWVGWMDREAGQKSRLLLMPNCTGTENSLSECEHSPRQMGGSTCDFHPD 234

Query:  29  IAIECFPQH 3
            I +ECFPQH
Sbjct: 235  IVMECFPQH 243
