# Supplementary material for: Salivary and Intestinal Transcriptomes Reveal Differential Gene Expression in Starving, Fed and Trypanosoma cruzi-Infected Rhodnius neglectus
Source: Front Cell Infect Microbiol. 2021 Dec 17;11:773357. doi: 10.3389/fcimb.2021.773357 (PMC8722679; doi:10.3389/fcimb.2021.773357)
Supplement: Supplementary file 5 [file DataSheet_5.zip › links/TABLE02/NODE_10302_length_563_cov_4.578740_g7077_i0-TABLE02.txt]

>NODE_10302_length_563_cov_4.578740_g7077_i0


==> XP_014242836.1 protein C19orf12 homolog isoform X4 [Cimex lectularius]
Length = 140

 Score = 124.4 bits (311),  Expect = 7.1e-29
 Identities = 61/122 (50%), Positives = 87/122 (71%), Gaps = 0/122 (0%)
 Frame = -3

Query: 384  MPVNYRELIHAAEVVAQEEQMKVTMKYALAGAGFTTFTTLLGSVIAGPVGLGIGGALGGI 205
            MP N RELI AAEV+ Q+E MKV ++ +L GA FT  +T +G +  GP+GL +G  LGG+
Sbjct:   1  MPFNTRELIEAAEVIVQQENMKVNLQTSLKGATFTGISTFIGGIFGGPIGLAVGATLGGL 60

Query: 204  TSAIYTKGKFKSVVAIIREDLNESQKQKLAEHLENAIRDFQITDLAKLALLLRSNQALYI 25
            +S  YT+G+FK V+ IIRED++ +Q+ K A+HL+N+I+D  ITD  KLA L+  N  L++
Sbjct:  61  SSMWYTRGQFKPVILIIREDMSVTQRNKFAQHLQNSIKDLDITDAIKLATLVLQNPDLFM 120

Query:  24  EL 19
             L
Sbjct: 121  AL 122
