# Supplementary material for: Salivary and Intestinal Transcriptomes Reveal Differential Gene Expression in Starving, Fed and Trypanosoma cruzi-Infected Rhodnius neglectus
Source: Front Cell Infect Microbiol. 2021 Dec 17;11:773357. doi: 10.3389/fcimb.2021.773357 (PMC8722679; doi:10.3389/fcimb.2021.773357)
Supplement: Supplementary file 5 [file DataSheet_5.zip › links/TABLE02/NODE_10307_length_563_cov_3.228346_g7081_i0-TABLE02.txt]

>NODE_10307_length_563_cov_3.228346_g7081_i0


==> XP_024214224.1 transcription elongation regulator 1 isoform X2 [Halyomorpha halys]
Length = 1193

 Score = 107.8 bits (268),  Expect = 6.9e-24
 Identities = 50/57 (87%), Positives = 55/57 (96%), Gaps = 0/57 (0%)
 Frame = -3

Query: 276  QLDLSGEVWVEAKSGDGKSYFYNARTRETTWTKPEGNVKILLQEQVEAMAQAAGVVP 106
            Q+DLSGEVWVEAKSG+GKSYFYNARTRETTW+KPEG VKI++QEQVEAMAQAAGV P
Sbjct: 280  QIDLSGEVWVEAKSGEGKSYFYNARTRETTWSKPEGQVKIIMQEQVEAMAQAAGVNP 336

==> XP_014259178.1 transcription elongation regulator 1-like isoform X3 [Cimex lectularius]
Length = 1226

 Score = 107.5 bits (267),  Expect = 9.0e-24
 Identities = 56/83 (67%), Positives = 61/83 (73%), Gaps = 15/83 (18%)
 Frame = -3

Query: 345  MNMPPP-----NMGGHPAXXXXXXXXXXQLDLSGEVWVEAKSGDGKSYFYNARTRETTWT 181
            MN+PPP     N GG P            LDLSGEVWVEAKS +GKSYFYNARTRETTWT
Sbjct: 254  MNVPPPTMQTMNQGGPPP----------SLDLSGEVWVEAKSPEGKSYFYNARTRETTWT 303

Query: 180  KPEGNVKILLQEQVEAMAQAAGV 112
            KPEGNVK+++QEQVEAMAQA  V
Sbjct: 304  KPEGNVKVIMQEQVEAMAQAVAV 326
