# Supplementary material for: Salivary and Intestinal Transcriptomes Reveal Differential Gene Expression in Starving, Fed and Trypanosoma cruzi-Infected Rhodnius neglectus
Source: Front Cell Infect Microbiol. 2021 Dec 17;11:773357. doi: 10.3389/fcimb.2021.773357 (PMC8722679; doi:10.3389/fcimb.2021.773357)
Supplement: Supplementary file 5 [file DataSheet_5.zip › links/TABLE02/NODE_103099_length_165_cov_2.109091_g98749_i0-TABLE02.txt]

>NODE_103099_length_165_cov_2.109091_g98749_i0


==> XP_014259566.1 N-acetyltransferase 9-like protein [Cimex lectularius]
Length = 200

 Score = 78.6 bits (192),  Expect = 1.3e-15
 Identities = 37/55 (67%), Positives = 43/55 (78%), Gaps = 0/55 (0%)
 Frame = -1

Query: 165  QTWLNDENKCTFIILDKETYETSANETESMIGDANLYLTKTEGGFIGEIGLMIAE 1
            QTWLND  KCTFI+LDKET   + +E ESMIGDAN+YL  +  G +GEIGLMIAE
Sbjct:  55  QTWLNDVKKCTFIVLDKETMLETNDEVESMIGDANVYLKDSYDGLVGEIGLMIAE 109
