# Supplementary material for: Salivary and Intestinal Transcriptomes Reveal Differential Gene Expression in Starving, Fed and Trypanosoma cruzi-Infected Rhodnius neglectus
Source: Front Cell Infect Microbiol. 2021 Dec 17;11:773357. doi: 10.3389/fcimb.2021.773357 (PMC8722679; doi:10.3389/fcimb.2021.773357)
Supplement: Supplementary file 5 [file DataSheet_5.zip › links/TABLE02/NODE_10313_length_563_cov_1.887795_g7087_i0-TABLE02.txt]

>NODE_10313_length_563_cov_1.887795_g7087_i0


==> RZF40599.1 hypothetical protein LSTR_LSTR007482 [Laodelphax striatellus]
Length = 1327

 Score = 75.5 bits (184),  Expect = 3.8e-14
 Identities = 38/101 (37%), Positives = 58/101 (57%), Gaps = 10/101 (9%)
 Frame = -3

Query: 273  VFKPTVEVLTNRTDNLNPAVVVSGEPIGVCLNLRNPLHVAIKIGKLRLLWTXXXGSDSAM 94
            VFKPTVE+L N T+NLNP      E I V + ++NPLH+++ +  +RLLW+         
Sbjct: 710  VFKPTVELLNNTTNNLNPVTAYVNEEISVSVTMQNPLHISLPLRNVRLLWSLIPVDGGLC 769

Query:  93  EN----------AEKLADSEILPTFTLDPDSNKNVVLTVTP 1
            ++           +  A S+ L   T++PDS+KNV+L +TP
Sbjct: 770  QDNQPGVAIPAQTQLAACSDALELLTIEPDSSKNVILKLTP 810

==> KAE9443112.1 hypothetical protein GE061_02746 [Apolygus lucorum]
Length = 1266

 Score = 75.5 bits (184),  Expect = 3.8e-14
 Identities = 37/94 (39%), Positives = 58/94 (61%), Gaps = 2/94 (2%)
 Frame = -3

Query: 282  STMVFKPTVEVLTNRTDNLNPAVVVSGEPIGVCLNLRNPLHVAIKIGKLRLLWTXXXGSD 103
            + +VF PTV VL ++T N +P+++V GEP+G+   L NPLH+ + +  + LLW+    SD
Sbjct: 699  NVLVFTPTVGVLNDKTKNSSPSLIVKGEPVGIRFILWNPLHIPVTMNDVSLLWSHI--SD 756

Query: 102  SAMENAEKLADSEILPTFTLDPDSNKNVVLTVTP 1
              +      A S  LP  T+ PDS++ +VL +TP
Sbjct: 757  VPVHIPNDAAISSCLPEVTIQPDSSRYIVLMLTP 790

==> XP_014275585.1 trafficking protein particle complex subunit 8 [Halyomorpha halys]
Length = 1287

 Score = 73.9 bits (180),  Expect = 1.1e-13
 Identities = 37/97 (38%), Positives = 61/97 (62%), Gaps = 3/97 (3%)
 Frame = -3

Query: 282  STMVFKPTVEVLTNRTDNLNPAVVVSGEPIGVCLNLRNPLHVAIKIGKLRLLWTXXXGSD 103
            S M+FKPT+++L+N TDN++ ++   G PIGVC++L+NPL+V I +  + LLWT    + 
Sbjct: 706  SFMLFKPTIDLLSNLTDNVSTSLGFIGVPIGVCISLKNPLNVQINLRNIVLLWTTIPETK 765

Query: 102  SAMENAEK---LADSEILPTFTLDPDSNKNVVLTVTP 1
               E + +    A +E     ++ PDS + V+L +TP
Sbjct: 766  GICETSSQSSVAASTEPESELSIPPDSTRYVMLMITP 802

==> XP_014275585.1 trafficking protein particle complex subunit 8 [Halyomorpha halys]
Length = 1287

 Score = 45.1 bits (105),  Expect = 5.5e-05
 Identities = 21/57 (36%), Positives = 36/57 (63%), Gaps = 2/57 (3%)
 Frame = -2

Query: 541  LLPQKQYVEDLKWWKLEEKLVSYIDSGLST--MVFKPTVEVLTNRPDNFNPAVVVSG 377
            L P K+  ED  W+ LEE++ +Y +  + T  M+FKPT+++L+N  DN + ++   G
Sbjct: 676  LSPIKKLAEDSMWYNLEERISNYANGTVFTSFMLFKPTIDLLSNLTDNVSTSLGFIG 732
