# Supplementary material for: Salivary and Intestinal Transcriptomes Reveal Differential Gene Expression in Starving, Fed and Trypanosoma cruzi-Infected Rhodnius neglectus
Source: Front Cell Infect Microbiol. 2021 Dec 17;11:773357. doi: 10.3389/fcimb.2021.773357 (PMC8722679; doi:10.3389/fcimb.2021.773357)
Supplement: Supplementary file 5 [file DataSheet_5.zip › links/TABLE02/NODE_10321_length_393_cov_2.364780_g7429_i0-TABLE02.txt]

>NODE_10321_length_393_cov_2.364780_g7429_i0


==> XP_014284415.1 rab GTPase-activating protein 1 isoform X1 [Halyomorpha halys]
Length = 978

 Score = 104.0 bits (258),  Expect = 6.9e-23
 Identities = 54/70 (77%), Positives = 59/70 (84%), Gaps = 1/70 (1%)
 Frame = -2

Query: 392  LELAQAKLAQVEAECRNQDLSHKLGTTLPEMQASRNVAWPPWLSKTLTSIKEVAVNKTIP 213
            LELAQAKLAQVEAEC+NQDL+HKLG TL EMQA+RN +WPPWLSKTLTSIKE AVNK   
Sbjct: 908  LELAQAKLAQVEAECKNQDLTHKLGATLSEMQAARN-SWPPWLSKTLTSIKEAAVNKGTL 966

Query: 212  QRSHSVPSDP 183
            QR  S  +DP
Sbjct: 967  QRRESDSADP 976

==> XP_014284418.1 rab GTPase-activating protein 1 isoform X2 [Halyomorpha halys]
Length = 925

 Score = 104.0 bits (258),  Expect = 6.9e-23
 Identities = 54/70 (77%), Positives = 59/70 (84%), Gaps = 1/70 (1%)
 Frame = -2

Query: 392  LELAQAKLAQVEAECRNQDLSHKLGTTLPEMQASRNVAWPPWLSKTLTSIKEVAVNKTIP 213
            LELAQAKLAQVEAEC+NQDL+HKLG TL EMQA+RN +WPPWLSKTLTSIKE AVNK   
Sbjct: 855  LELAQAKLAQVEAECKNQDLTHKLGATLSEMQAARN-SWPPWLSKTLTSIKEAAVNKGTL 913

Query: 212  QRSHSVPSDP 183
            QR  S  +DP
Sbjct: 914  QRRESDSADP 923
