# Supplementary material for: Salivary and Intestinal Transcriptomes Reveal Differential Gene Expression in Starving, Fed and Trypanosoma cruzi-Infected Rhodnius neglectus
Source: Front Cell Infect Microbiol. 2021 Dec 17;11:773357. doi: 10.3389/fcimb.2021.773357 (PMC8722679; doi:10.3389/fcimb.2021.773357)
Supplement: Supplementary file 5 [file DataSheet_5.zip › links/TABLE02/NODE_10324_length_562_cov_6.854043_g7096_i0-TABLE02.txt]

>NODE_10324_length_562_cov_6.854043_g7096_i0


==> XP_023725392.1 histone deacetylase complex subunit SAP30 homolog [Cryptotermes secundus]
Length = 171

 Score = 217.6 bits (553),  Expect = 6.1e-57
 Identities = 106/127 (83%), Positives = 116/127 (91%), Gaps = 0/127 (0%)
 Frame = -3

Query: 383  NGFSTGEDDSRGPPDQICCLVDDSQRCCRPAGNASYSKRIQKIVTQRKLKLHLDHNARHI 204
            NGFSTGE+DSRGPPDQICCLVD+ +RC RPAGNASYSKRIQK VTQR+LKLHLDH ARHI
Sbjct:   2  NGFSTGEEDSRGPPDQICCLVDEEERCLRPAGNASYSKRIQKTVTQRRLKLHLDHAARHI 61

Query: 203  YICDYHKGVIQSARSKRRRKDSEEDSNETDTEHPEMDLSQLQIYTLRRYKRHFKVQTRPG 24
            YICDYHK VIQ AR+KRRRKDSEEDSNETDT+ PE+DL QLQ+ TLRRYKRH+KV TRPG
Sbjct:  62  YICDYHKDVIQKARTKRRRKDSEEDSNETDTDLPEVDLFQLQVNTLRRYKRHYKVSTRPG 121

Query:  23  LNKAQLS 3
             NKAQL+
Sbjct: 122  TNKAQLA 128
