# Supplementary material for: Salivary and Intestinal Transcriptomes Reveal Differential Gene Expression in Starving, Fed and Trypanosoma cruzi-Infected Rhodnius neglectus
Source: Front Cell Infect Microbiol. 2021 Dec 17;11:773357. doi: 10.3389/fcimb.2021.773357 (PMC8722679; doi:10.3389/fcimb.2021.773357)
Supplement: Supplementary file 5 [file DataSheet_5.zip › links/TABLE02/NODE_10328_length_562_cov_4.698225_g7100_i0-TABLE02.txt]

>NODE_10328_length_562_cov_4.698225_g7100_i0


==> XP_014275473.1 lysosomal-trafficking regulator isoform X1 [Halyomorpha halys]
Length = 3283

 Score = 290.4 bits (742),  Expect = 7.5e-79
 Identities = 131/187 (70%), Positives = 156/187 (83%), Gaps = 2/187 (1%)
 Frame = -1

Query:  562  SVTDVKELIPEFVFLPEFLANRECFDFGTRQNGQPVDNVILPPWASDPRIFILIHRQALE 383
             S TDVKELIPEF FLPEFL N E FDFG RQ+G+ VDNV+LPPWA++PR+FILIHRQALE
Sbjct: 2797  SATDVKELIPEFFFLPEFLCNNEHFDFGIRQSGEKVDNVVLPPWAANPRLFILIHRQALE 2856

Query:  382  ARHVREYLPQWIDLVFGYKQTGKAAVESINVFHPATYYGFDADSIPDELLRTAWRTMVRM 203
             + HV E+LP WIDLVFGYKQ GKAA++SINVFHPATYYGFD +SI D LLR AW+TMVRM
Sbjct: 2857  SEHVHEFLPHWIDLVFGYKQVGKAAIDSINVFHPATYYGFDPESIEDPLLRKAWQTMVRM 2916

Query:  202  YGQTPRQLFKAPHPMVIKSLAPTTTISAPPVLKNVRGLTWGHYAGSPGDPPPTVIWQHNH 23
             YGQTP+QLF+APHP+V++ L P   +  P V+ +V+GL+WGHY GSP +  PT+IWQ +H
Sbjct: 2917  YGQTPKQLFRAPHPLVVQCLDPKKNV--PQVIPSVKGLSWGHYVGSPAESHPTIIWQGSH 2974

Query:   22  HIPISTL 2
             H  ISTL
Sbjct: 2975  HTSISTL 2981

==> KAE9440187.1 hypothetical protein GE061_14065 [Apolygus lucorum]
Length = 3301

 Score = 283.9 bits (725),  Expect = 7.0e-77
 Identities = 135/187 (72%), Positives = 154/187 (82%), Gaps = 2/187 (1%)
 Frame = -1

Query:  562  SVTDVKELIPEFVFLPEFLANRECFDFGTRQNGQPVDNVILPPWASDPRIFILIHRQALE 383
             S TDVKELIPEF FLPEFL N E F+FG RQNG+ VDNV LPPWA D R+FILIHRQALE
Sbjct: 2808  STTDVKELIPEFFFLPEFLFNAEGFNFGVRQNGEVVDNVGLPPWAPDARLFILIHRQALE 2867

Query:  382  ARHVREYLPQWIDLVFGYKQTGKAAVESINVFHPATYYGFDADSIPDELLRTAWRTMVRM 203
             + HVRE+LP WIDLV+GYKQTGKAA++ INVFHPATYYGFD DSI D +LRTA +TMVRM
Sbjct: 2868  SEHVREFLPHWIDLVYGYKQTGKAAIDCINVFHPATYYGFDPDSILDPVLRTAGQTMVRM 2927

Query:  202  YGQTPRQLFKAPHPMVIKSLAPTTTISAPPVLKNVRGLTWGHYAGSPGDPPPTVIWQHNH 23
             YGQTP+QLF+A HPMV+KSLAPT+    P VL +V+GL WGHY GSPGD  P  I  H+H
Sbjct: 2928  YGQTPKQLFRAAHPMVVKSLAPTSV--PPQVLPSVKGLQWGHYVGSPGDTAPLQISLHSH 2985

Query:   22  HIPISTL 2
             H PI++L
Sbjct: 2986  HTPITSL 2992

==> XP_014251874.1 lysosomal-trafficking regulator isoform X1 [Cimex lectularius]
Length = 3289

 Score = 275.8 bits (704),  Expect = 1.9e-74
 Identities = 130/187 (69%), Positives = 154/187 (82%), Gaps = 2/187 (1%)
 Frame = -1

Query:  562  SVTDVKELIPEFVFLPEFLANRECFDFGTRQNGQPVDNVILPPWASDPRIFILIHRQALE 383
             SVTDVKELIPEF FLPEFL N E F+FGT QNGQ VD+VILPPWA D R+FILIHRQALE
Sbjct: 2804  SVTDVKELIPEFFFLPEFLLNLEGFNFGTMQNGQIVDDVILPPWAKDARLFILIHRQALE 2863

Query:  382  ARHVREYLPQWIDLVFGYKQTGKAAVESINVFHPATYYGFDADSIPDELLRTAWRTMVRM 203
             + +V+EY+P WIDLVFGYKQTGK AV SINVF PATY+GFD +SI D +  +A ++MVR+
Sbjct: 2864  SENVKEYMPHWIDLVFGYKQTGKEAVNSINVFPPATYFGFDPESINDPIACSARKSMVRL 2923

Query:  202  YGQTPRQLFKAPHPMVIKSLAPTTTISAPPVLKNVRGLTWGHYAGSPGDPPPTVIWQHNH 23
             YGQTP+QLF  PHPMV+K+L PT T  APPVL++V+GL WGHY GSP D PP ++ Q NH
Sbjct: 2924  YGQTPKQLFDHPHPMVVKNLTPTPT--APPVLQSVKGLKWGHYVGSPADSPPIMVSQRNH 2981

Query:   22  HIPISTL 2
             + PI+TL
Sbjct: 2982  YYPITTL 2988
