# Supplementary material for: Salivary and Intestinal Transcriptomes Reveal Differential Gene Expression in Starving, Fed and Trypanosoma cruzi-Infected Rhodnius neglectus
Source: Front Cell Infect Microbiol. 2021 Dec 17;11:773357. doi: 10.3389/fcimb.2021.773357 (PMC8722679; doi:10.3389/fcimb.2021.773357)
Supplement: Supplementary file 5 [file DataSheet_5.zip › links/TABLE02/NODE_10329_length_393_cov_1.937107_g7437_i0-TABLE02.txt]

>NODE_10329_length_393_cov_1.937107_g7437_i0


==> KAE9431108.1 hypothetical protein GE061_22016 [Apolygus lucorum]
Length = 489

 Score = 234.6 bits (597),  Expect = 3.4e-62
 Identities = 113/129 (87%), Positives = 121/129 (93%), Gaps = 0/129 (0%)
 Frame = -2

Query: 392  DAGICEEMTYAEIQSRYPEDFIARDQAKFTYRYPRGESYEDLVGRLEPVIMELERQGNIL 213
            DAGICEEMTY EI+ +YPEDF ARDQAKFTYRYPRGESYEDLV RLEPVIMELERQGN+L
Sbjct: 351  DAGICEEMTYEEIKEKYPEDFTARDQAKFTYRYPRGESYEDLVARLEPVIMELERQGNVL 410

Query: 212  VVSHQAVIRCLLAYLLDKTADELPYLKVPLHTIIKLTPVAYGCKVEHISFPIAAVNTHRP 33
            VVSHQAVIRCLLAYLLDK+ADELPYL VPLHTIIKLTPVAYGCKV++I F I AV+THRP
Sbjct: 411  VVSHQAVIRCLLAYLLDKSADELPYLHVPLHTIIKLTPVAYGCKVDYIPFDIEAVDTHRP 470

Query:  32  KPQIPGTLE 6
            KP+IPGTLE
Sbjct: 471  KPKIPGTLE 479
