# Supplementary material for: Salivary and Intestinal Transcriptomes Reveal Differential Gene Expression in Starving, Fed and Trypanosoma cruzi-Infected Rhodnius neglectus
Source: Front Cell Infect Microbiol. 2021 Dec 17;11:773357. doi: 10.3389/fcimb.2021.773357 (PMC8722679; doi:10.3389/fcimb.2021.773357)
Supplement: Supplementary file 5 [file DataSheet_5.zip › links/TABLE02/NODE_10346_length_561_cov_5.612648_g7115_i0-TABLE02.txt]

>NODE_10346_length_561_cov_5.612648_g7115_i0


==> BAN20473.1 conserved hypothetical protein [Riptortus pedestris]
Length = 351

 Score = 212.6 bits (540),  Expect = 2.0e-55
 Identities = 98/146 (67%), Positives = 129/146 (88%), Gaps = 1/146 (0%)
 Frame = -3

Query: 439  MSVHSSQKYKKRDWTRIKFSGVGSHRHFLERIRKTLYYGNLPSTERLSLPVTELAAELYS 260
            MS+HSSQK K+R+ +++KF  +G+H  FLERI KTLYY  LPSTER SLP++ELA ELYS
Sbjct:   1  MSIHSSQKKKRRE-SQVKFKSIGNHEEFLERITKTLYYAELPSTERFSLPLSELAVELYS 59

Query: 259  EVKTRQSVQRLRLEEASKINRNACISPCTLVLAIIYLEQLKSSNYCYVDKISPSDLFIVS 80
            EVK  +S++RL +E+AS+I+RNACISPC+LVLA++YLEQLK++N  Y+DK++PSDLF+VS
Sbjct:  60  EVKIGKSLERLTIEDASEISRNACISPCSLVLAMLYLEQLKTTNPVYIDKVTPSDLFVVS 119

Query:  79  LMIATKFLNDSGEEDDILNSEWASSV 2
            LM+A+KFLNDSGEEDD++NSEWA+S 
Sbjct: 120  LMVASKFLNDSGEEDDVMNSEWATSA 145
