# Supplementary material for: Salivary and Intestinal Transcriptomes Reveal Differential Gene Expression in Starving, Fed and Trypanosoma cruzi-Infected Rhodnius neglectus
Source: Front Cell Infect Microbiol. 2021 Dec 17;11:773357. doi: 10.3389/fcimb.2021.773357 (PMC8722679; doi:10.3389/fcimb.2021.773357)
Supplement: Supplementary file 5 [file DataSheet_5.zip › links/TABLE02/NODE_10347_length_561_cov_5.521739_g7116_i0-TABLE02.txt]

>NODE_10347_length_561_cov_5.521739_g7116_i0


==> MER0706759 - subfamily C2A unassigned peptidases (Panstrongylus megistus) [C02.UPA]#C02A#{peptidase unit: 255-518}~source A0A069DX43~
Length = 801

 Score = 330.1 bits (845),  Expect = 8.5e-91
 Identities = 165/186 (88%), Positives = 176/186 (94%), Gaps = 0/186 (0%)
 Frame = -3

Query: 559  KSRFLFGQAVEAEELNEIEEAIRLYTEAVELAFNGRKMIENEKFQEKFNYIINKALERAE 380
            KSRFLFGQAVEA+E+NE EEA+RLYTEAVELAFNGRKM +N+++QEKFNYIINKALERAE
Sbjct:  84  KSRFLFGQAVEADEINENEEAVRLYTEAVELAFNGRKMTDNKEYQEKFNYIINKALERAE 143

Query: 379  ELKGIKQPFIDETIKKEQEPDILHNTSKRPVAPQHATFVRSDSSKHLLVSGKVTYTKEEK 200
            ELKGIK+ F DETI K+ EPD+L NT +RPVAP HATFVRSDSSKHLLVSGKVTYTKEEK
Sbjct: 144  ELKGIKRSFKDETISKQNEPDVLQNTIQRPVAPHHATFVRSDSSKHLLVSGKVTYTKEEK 203

Query: 199  EVLFATSTVNKHSFVPFMEIDLKERFRYAIPFTDKDGPLTLSPKQSQQFHKWVRPEEIFS 20
            EVLFATSTVNKHSFVPFMEIDLKERFRYAIPFTDKDGPL LSPKQSQQFHKWVRPEEIFS
Sbjct: 204  EVLFATSTVNKHSFVPFMEIDLKERFRYAIPFTDKDGPLALSPKQSQQFHKWVRPEEIFS 263

Query:  19  EPILIA 2
            EPILIA
Sbjct: 264  EPILIA 269
