# Supplementary material for: Salivary and Intestinal Transcriptomes Reveal Differential Gene Expression in Starving, Fed and Trypanosoma cruzi-Infected Rhodnius neglectus
Source: Front Cell Infect Microbiol. 2021 Dec 17;11:773357. doi: 10.3389/fcimb.2021.773357 (PMC8722679; doi:10.3389/fcimb.2021.773357)
Supplement: Supplementary file 5 [file DataSheet_5.zip › links/TABLE02/NODE_1034_length_1926_cov_10.969535_g181_i1-TABLE02.txt]

>NODE_1034_length_1926_cov_10.969535_g181_i1


==> KAE9426004.1 hypothetical protein GE061_08855 [Apolygus lucorum]
Length = 712

 Score = 904.8 bits (2337),  Expect = 2.9e-263
 Identities = 466/609 (76%), Positives = 532/609 (87%), Gaps = 5/609 (0%)
 Frame = -1

Query: 1926  YKEQMEQMLVQYVFPEYASPHGHMRARACWVMHYYNEMKFRSEENLANAVRLTTNALLTD 1747
             YKEQME+M+V++VFPE+ SPHGHMRARACWVM Y+NEMKFRS+ENLANAV+LT NALLTD
Sbjct:  107  YKEQMEEMMVRFVFPEFQSPHGHMRARACWVMRYFNEMKFRSDENLANAVQLTVNALLTD 166

Query: 1746  TDLPVRVEAAIALHSLADQEKVEPMLESQIKPITLELLSIIRQTENDELTTVMQKFVCTY 1567
             +DLPVRVEAAIAL +L +Q+KVE ML +Q+KPIT+ELL IIRQTENDEL  V+QK V TY
Sbjct:  167  SDLPVRVEAAIALQNLLEQDKVEAMLVAQVKPITMELLQIIRQTENDELANVLQKIVYTY 226

Query: 1566  AEQIGPIAAEICQHLAATFSMVLETDEGTDEKAITAMGLLNTIETLISVMEDQPEIIAAI 1387
              EQI PIA EICQHLA TFSMVL+TDEGTDEKAI AMGLLNTIE+LISVM++QP+I+A +
Sbjct:  227  YEQIAPIAVEICQHLATTFSMVLDTDEGTDEKAIAAMGLLNTIESLISVMDEQPQILAQL 286

Query: 1386  QPTVLQVIGHIFTHGVMEFYEEAFSLVYDLTTKSISHDMWKVFELIYQVFEKDGYDYFTD 1207
             +PTVLQVIGHIF++ +ME+YEEA SLVYDLTTK +S D+WKVFEL+YQVFEKDG+DYFTD
Sbjct:  287  EPTVLQVIGHIFSNCIMEYYEEALSLVYDLTTKHVSPDLWKVFELMYQVFEKDGFDYFTD 346

Query: 1206  MMPALHNYIVIDTPAFLSNQNHVLAMYNICKFVLTVADCSEDPECHAAKLLEVIILQCKG 1027
             MMPALHNY+ IDTPAFLSNQNHV+AM+N+CK V+T  D  EDPECHAAKLLEVIILQCKG
Sbjct:  347  MMPALHNYVTIDTPAFLSNQNHVIAMFNMCKVVMT-TDTGEDPECHAAKLLEVIILQCKG 405

Query: 1026  HIDQCIPSFIELALQRLTREVRTSELRAMCLQVVIAALYYNPQLWLETVDKIQLSIPPTE 847
              ID CIPSFIEL LQRLT+EV+TSELRAMCLQVVIAALYYNP LWLET+DKIQL+  PT+
Sbjct:  406  QIDACIPSFIELVLQRLTKEVKTSELRAMCLQVVIAALYYNPALWLETMDKIQLAAAPTD 465

Query:  846  SISAHFIKQWLHDADCFLGIHDRKLCVLGLSTLLAMGPNRPMAVNECASQIIPCLILVFD 667
             SIS HFIKQWLHDADCFLG+HDRKLCVLG STL+AMGPNRP   NECA QIIP LILVF+
Sbjct:  466  SISTHFIKQWLHDADCFLGLHDRKLCVLGFSTLIAMGPNRPPGANECAQQIIPVLILVFE 525

Query:  666  GLKRAYAARAQENQEXXXXXXXXXDE--VLSTDEDEINENSAEYLEALKQKVNKGKNSLE 493
             GLKRAYAA+A E  E         D+  VLSTDEDEI+E +  YLEA+K+KV+KGKNS++
Sbjct:  526  GLKRAYAAKASEQNEDESDEEGSEDDEVVLSTDEDEIDETTG-YLEAIKKKVDKGKNSMD 584

Query:  492  TPLVISSTIQDNTSDXXXXXXXXXXYDANDETGFEVYTTPLDEEDTEIDEYVVFKQVLLT 313
             +P  I++ +QD   DXXXXXXXXXXYD  D+   E YTTPLDE+  EIDEYVVFKQVL  
Sbjct:  585  SPFPINAEMQD-AEDXXXXXXXXXXYDGADDCSLEAYTTPLDEDVCEIDEYVVFKQVLQG 643

Query:  312  LESSDPMWYNALTSNLSPEQQTALREVLVLADQRKAAAESKKIEQSGGYNFVNQTVPTSF 133
             LE+SDP+WY+ALT NL+PEQQ  LREV+VLADQRKAAAESKKIEQSGGYNFVNQTVPT+F
Sbjct:  644  LEASDPVWYSALTGNLTPEQQNQLREVMVLADQRKAAAESKKIEQSGGYNFVNQTVPTTF 703

Query:  132  NFGGKPLGR 106
             NFGGKPLGR
Sbjct:  704  NFGGKPLGR 712

==> KAE9426031.1 hypothetical protein GE061_08883 [Apolygus lucorum]
Length = 1053

 Score = 904.8 bits (2337),  Expect = 2.9e-263
 Identities = 466/609 (76%), Positives = 532/609 (87%), Gaps = 5/609 (0%)
 Frame = -1

Query: 1926  YKEQMEQMLVQYVFPEYASPHGHMRARACWVMHYYNEMKFRSEENLANAVRLTTNALLTD 1747
             YKEQME+M+V++VFPE+ SPHGHMRARACWVM Y+NEMKFRS+ENLANAV+LT NALLTD
Sbjct:  448  YKEQMEEMMVRFVFPEFQSPHGHMRARACWVMRYFNEMKFRSDENLANAVQLTVNALLTD 507

Query: 1746  TDLPVRVEAAIALHSLADQEKVEPMLESQIKPITLELLSIIRQTENDELTTVMQKFVCTY 1567
             +DLPVRVEAAIAL +L +Q+KVE ML +Q+KPIT+ELL IIRQTENDEL  V+QK V TY
Sbjct:  508  SDLPVRVEAAIALQNLLEQDKVEAMLVAQVKPITMELLQIIRQTENDELANVLQKIVYTY 567

Query: 1566  AEQIGPIAAEICQHLAATFSMVLETDEGTDEKAITAMGLLNTIETLISVMEDQPEIIAAI 1387
              EQI PIA EICQHLA TFSMVL+TDEGTDEKAI AMGLLNTIE+LISVM++QP+I+A +
Sbjct:  568  YEQIAPIAVEICQHLATTFSMVLDTDEGTDEKAIAAMGLLNTIESLISVMDEQPQILAQL 627

Query: 1386  QPTVLQVIGHIFTHGVMEFYEEAFSLVYDLTTKSISHDMWKVFELIYQVFEKDGYDYFTD 1207
             +PTVLQVIGHIF++ +ME+YEEA SLVYDLTTK +S D+WKVFEL+YQVFEKDG+DYFTD
Sbjct:  628  EPTVLQVIGHIFSNCIMEYYEEALSLVYDLTTKHVSPDLWKVFELMYQVFEKDGFDYFTD 687

Query: 1206  MMPALHNYIVIDTPAFLSNQNHVLAMYNICKFVLTVADCSEDPECHAAKLLEVIILQCKG 1027
             MMPALHNY+ IDTPAFLSNQNHV+AM+N+CK V+T  D  EDPECHAAKLLEVIILQCKG
Sbjct:  688  MMPALHNYVTIDTPAFLSNQNHVIAMFNMCKVVMT-TDTGEDPECHAAKLLEVIILQCKG 746

Query: 1026  HIDQCIPSFIELALQRLTREVRTSELRAMCLQVVIAALYYNPQLWLETVDKIQLSIPPTE 847
              ID CIPSFIEL LQRLT+EV+TSELRAMCLQVVIAALYYNP LWLET+DKIQL+  PT+
Sbjct:  747  QIDACIPSFIELVLQRLTKEVKTSELRAMCLQVVIAALYYNPALWLETMDKIQLAAAPTD 806

Query:  846  SISAHFIKQWLHDADCFLGIHDRKLCVLGLSTLLAMGPNRPMAVNECASQIIPCLILVFD 667
             SIS HFIKQWLHDADCFLG+HDRKLCVLG STL+AMGPNRP   NECA QIIP LILVF+
Sbjct:  807  SISTHFIKQWLHDADCFLGLHDRKLCVLGFSTLIAMGPNRPPGANECAQQIIPVLILVFE 866

Query:  666  GLKRAYAARAQENQEXXXXXXXXXDE--VLSTDEDEINENSAEYLEALKQKVNKGKNSLE 493
             GLKRAYAA+A E  E         D+  VLSTDEDEI+E +  YLEA+K+KV+KGKNS++
Sbjct:  867  GLKRAYAAKASEQNEDESDEEGSEDDEVVLSTDEDEIDETTG-YLEAIKKKVDKGKNSMD 925

Query:  492  TPLVISSTIQDNTSDXXXXXXXXXXYDANDETGFEVYTTPLDEEDTEIDEYVVFKQVLLT 313
             +P  I++ +QD   DXXXXXXXXXXYD  D+   E YTTPLDE+  EIDEYVVFKQVL  
Sbjct:  926  SPFPINAEMQD-AEDXXXXXXXXXXYDGADDCSLEAYTTPLDEDVCEIDEYVVFKQVLQG 984

Query:  312  LESSDPMWYNALTSNLSPEQQTALREVLVLADQRKAAAESKKIEQSGGYNFVNQTVPTSF 133
             LE+SDP+WY+ALT NL+PEQQ  LREV+VLADQRKAAAESKKIEQSGGYNFVNQTVPT+F
Sbjct:  985  LEASDPVWYSALTGNLTPEQQNQLREVMVLADQRKAAAESKKIEQSGGYNFVNQTVPTTF 1044

Query:  132  NFGGKPLGR 106
             NFGGKPLGR
Sbjct: 1045  NFGGKPLGR 1053

==> XP_024215607.1 importin-7 isoform X1 [Halyomorpha halys]
Length = 1055

 Score = 881.7 bits (2277),  Expect = 2.6e-256
 Identities = 466/612 (76%), Positives = 537/612 (87%), Gaps = 10/612 (1%)
 Frame = -1

Query: 1926  YKEQMEQMLVQYVFPEYASPHGHMRARACWVMHYYNEMKFRSEENLANAVRLTTNALLTD 1747
             YKEQMEQM+VQYVFPE+ SPHGHMRARACWV+HY+N+MKF+SEENL NA+RLTTNALLTD
Sbjct:  449  YKEQMEQMMVQYVFPEFQSPHGHMRARACWVLHYFNDMKFKSEENLVNALRLTTNALLTD 508

Query: 1746  TDLPVRVEAAIALH-SLADQE-KVEPMLESQIKPITLELLSIIRQTENDELTTVMQKFVC 1573
              +LPV+VEAAIAL   L+DQE KV P+LE Q+KPI +ELL+IIRQTEN+ELT+V QKFVC
Sbjct:  509  AELPVKVEAAIALQVLLSDQEDKVLPLLEPQVKPILMELLNIIRQTENEELTSVTQKFVC 568

Query: 1572  TYAEQIGPIAAEICQHLAATFSMVLETDEGTDEKAITAMGLLNTIETLISVMEDQPEIIA 1393
             TY EQI PIA+EICQHLA TFS+VLE DEGTDEKAITAMGLLNTIE LISVME+ P+I+A
Sbjct:  569  TYPEQIKPIASEICQHLATTFSLVLEGDEGTDEKAITAMGLLNTIENLISVMEEHPDILA 628

Query: 1392  AIQPTVLQVIGHIFTHGVMEFYEEAFSLVYDLTTKSISHDMWKVFELIYQVFEKDGYDYF 1213
             ++QPTVLQVIGHIFT GVMEFYEEA SLVYDLTTK IS DMWKVFEL+YQVFEKDG+DYF
Sbjct:  629  SLQPTVLQVIGHIFTQGVMEFYEEALSLVYDLTTKHISQDMWKVFELMYQVFEKDGFDYF 688

Query: 1212  TDMMPALHNYIVIDTPAFLSNQNHVLAMYNICKFVLTVADCSEDPECHAAKLLEVIILQC 1033
             TDMMPALHNY+ +DT AFLSNQNHVLAM+N+CK +LT  +  ED ECHAAKLLEVIILQC
Sbjct:  689  TDMMPALHNYVTVDTQAFLSNQNHVLAMFNMCKMILT-GEPGEDAECHAAKLLEVIILQC 747

Query: 1032  KGHIDQCIPSFIELALQRLTREVRTSELRAMCLQVVIAALYYNPQLWLETVDKIQLSIPP 853
             KG IDQCIPS +EL LQRLT EV+TSELRAMCLQVVIA LYYNPQLW+ET++K+Q +I  
Sbjct:  748  KGQIDQCIPSLMELVLQRLTHEVKTSELRAMCLQVVIACLYYNPQLWVETMEKLQPTISG 807

Query:  852  TESISAHFIKQWLHDADCFLGIHDRKLCVLGLSTLLAMGPNRPMAVNECASQIIPCLILV 673
             +ESIS HFIKQW+HDADCFLG+HDRKLCVLGLSTL++MGP+RPMA+N+CA+QIIPCLILV
Sbjct:  808  SESISGHFIKQWIHDADCFLGLHDRKLCVLGLSTLMSMGPSRPMAINDCATQIIPCLILV 867

Query:  672  FDGLKRAYAARAQENQE-XXXXXXXXXDEVLSTDEDEINENSAEYLEALKQKVNKGKNSL 496
             FDGLKRAYAA+A ENQE XXXXXXXXX         +I+E+  +YLE+L+QKVNKG NS 
Sbjct:  868  FDGLKRAYAAKALENQEXXXXXXXXXXXXXXXXXXXDIDEHGNQYLESLQQKVNKGVNSP 927

Query:  495  ETPLVISSTIQDNTSDXXXXXXXXXXYDANDETGFEVYTTPLDEEDTEIDEYVVFKQVLL 316
               P  IS+++QDN S+     XXXX Y+  ++   E YTTPLDE+D+EIDEYV+FKQVL 
Sbjct:  928  MFP--ISTSMQDNGSE--DEDXXXXDYEPVEDMSLETYTTPLDEDDSEIDEYVIFKQVLQ 983

Query:  315  TLESSDPMWYNALTSNLSPEQQTALREVLVLADQRKAAAESKKIEQSGGYNFVNQTVPTS 136
             +LE+SDPMWY+ALTS+L+PEQ+ ALREVLVLADQRKAAAES+KI QSGGYNFVNQTVPTS
Sbjct:  984  SLETSDPMWYSALTSHLTPEQRNALREVLVLADQRKAAAESRKIVQSGGYNFVNQTVPTS 1043

Query:  135  FNFGGKP--LGR 106
             FNFGGKP  LGR
Sbjct: 1044  FNFGGKPPSLGR 1055
