# Supplementary material for: Salivary and Intestinal Transcriptomes Reveal Differential Gene Expression in Starving, Fed and Trypanosoma cruzi-Infected Rhodnius neglectus
Source: Front Cell Infect Microbiol. 2021 Dec 17;11:773357. doi: 10.3389/fcimb.2021.773357 (PMC8722679; doi:10.3389/fcimb.2021.773357)
Supplement: Supplementary file 5 [file DataSheet_5.zip › links/TABLE02/NODE_10358_length_561_cov_3.019763_g7126_i0-TABLE02.txt]

>NODE_10358_length_561_cov_3.019763_g7126_i0


==> KAE9437183.1 hypothetical protein GE061_16917 [Apolygus lucorum]
Length = 338

 Score = 151.4 bits (381),  Expect = 5.4e-37
 Identities = 80/120 (66%), Positives = 88/120 (73%), Gaps = 14/120 (11%)
 Frame = -1

Query: 480  MDNAESGDELGTSVLHSDAQSFLVHEDMDEELELTAENTDDSSHDADKMSLVLREQDRFL 301
            MDN ESGDELGTS LH+D Q+  V E+MD+++EL AENTDDSSHD DK+  VLREQDRFL
Sbjct:   1  MDNTESGDELGTSFLHADPQTLFVQEEMDDDIELAAENTDDSSHDNDKVGHVLREQDRFL 60

Query: 300  PIANVAKIMKKAIPESGKIAKDARECVQECVSXXXGKCTN*YTVLVSFFLFLFQADSKRC 121
            PIANVAKIMKKAIPESGKIAKDARECVQECVS               F  F+    S RC
Sbjct:  61  PIANVAKIMKKAIPESGKIAKDARECVQECVS--------------EFISFITSEASDRC 106
