# Supplementary material for: Salivary and Intestinal Transcriptomes Reveal Differential Gene Expression in Starving, Fed and Trypanosoma cruzi-Infected Rhodnius neglectus
Source: Front Cell Infect Microbiol. 2021 Dec 17;11:773357. doi: 10.3389/fcimb.2021.773357 (PMC8722679; doi:10.3389/fcimb.2021.773357)
Supplement: Supplementary file 5 [file DataSheet_5.zip › links/TABLE02/NODE_10361_length_392_cov_3.104101_g7468_i0-TABLE02.txt]

>NODE_10361_length_392_cov_3.104101_g7468_i0


==> BAN21592.1 CRAL/TRIO domain-containing protein, partial [Riptortus pedestris]
Length = 222

 Score = 86.3 bits (212),  Expect = 1.5e-17
 Identities = 42/68 (61%), Positives = 56/68 (82%), Gaps = 3/68 (4%)
 Frame = -3

Query: 240  EIWNRLKTCTFLRMPECVTEDKVGDVEAALDLETIPDDVAEYARVRLGETPENRTQMVED 61
            E+ N LK    +++PE    D++GDV+AALDL +IP+DVAEYARVRLGETPE RT+++ED
Sbjct:   3  ELENLLKD---IQLPELQIRDEIGDVQAALDLHSIPEDVAEYARVRLGETPEKRTELLED 59

Query:  60  LRELIYRK 37
            LRELIY++
Sbjct:  60  LRELIYQR 67
