# Supplementary material for: Salivary and Intestinal Transcriptomes Reveal Differential Gene Expression in Starving, Fed and Trypanosoma cruzi-Infected Rhodnius neglectus
Source: Front Cell Infect Microbiol. 2021 Dec 17;11:773357. doi: 10.3389/fcimb.2021.773357 (PMC8722679; doi:10.3389/fcimb.2021.773357)
Supplement: Supplementary file 5 [file DataSheet_5.zip › links/TABLE02/NODE_10364_length_392_cov_2.794953_g7471_i0-TABLE02.txt]

>NODE_10364_length_392_cov_2.794953_g7471_i0


==> KAE9425169.1 hypothetical protein GE061_09488 [Apolygus lucorum]
Length = 745

 Score = 58.2 bits (139),  Expect = 4.3e-09
 Identities = 26/42 (61%), Positives = 34/42 (80%), Gaps = 0/42 (0%)
 Frame = -3

Query: 390  FNKSKESYSVDFTQFDKTYQVDTPLCIARNLEVFLETADMDM 265
            FNK+K SYSV+F+ F  TYQVDTPLC A+ LE FLE +D+++
Sbjct: 704  FNKNKGSYSVNFSLFHNTYQVDTPLCSAKELESFLEGSDINV 745
