# Supplementary material for: Salivary and Intestinal Transcriptomes Reveal Differential Gene Expression in Starving, Fed and Trypanosoma cruzi-Infected Rhodnius neglectus
Source: Front Cell Infect Microbiol. 2021 Dec 17;11:773357. doi: 10.3389/fcimb.2021.773357 (PMC8722679; doi:10.3389/fcimb.2021.773357)
Supplement: Supplementary file 5 [file DataSheet_5.zip › links/TABLE02/NODE_10365_length_561_cov_2.276680_g7132_i0-TABLE02.txt]

>NODE_10365_length_561_cov_2.276680_g7132_i0


==> XP_024084730.1 ADP-ribosylation factor-like protein 6-interacting protein 1 [Cimex lectularius]
Length = 207

 Score = 191.8 bits (486),  Expect = 3.6e-49
 Identities = 87/171 (50%), Positives = 121/171 (70%), Gaps = 0/171 (0%)
 Frame = -3

Query: 559  SVLLWKKKYYPWIIIGCVTLLFLELAYYDPSVLTTLSLTFLCLTLVDYFGPIISSTVWKQ 380
            SVLLW+K  YPW I   ++ LF+ELAYYDPS LT +SL FL   L+DYFGP++ ST+WKQ
Sbjct:  36  SVLLWRKTAYPWAIFAVISFLFMELAYYDPSFLTMISLVFLFFNLLDYFGPLVISTIWKQ 95

Query: 379  ENWTASKERELEEICRSVANFIVAVKLRWTGLMDLKASRPNLYYTISIVLLCILAWIGNS 200
            ENW+A+KERELE+IC+S+A+  ++ K  W  LM++K  +PNLYY  + +  C+LAW+GN+
Sbjct:  96  ENWSAAKERELEDICKSLAHCYLSFKHSWNSLMEIKTKKPNLYYPSAFISSCMLAWVGNN 155

Query: 199  VNNFLITYSLVLLAFLMPGLLHNGIIQNYYQKLVIFLKQILRSTSSQKTKL 47
            VNNF +TY LVL   ++P L H G+I  YY   + +    L+  S  K+K+
Sbjct: 156  VNNFFLTYLLVLFVLMLPALSHYGLIHKYYNMGLAYAMNSLKGYSGAKSKV 206
