# Supplementary material for: Salivary and Intestinal Transcriptomes Reveal Differential Gene Expression in Starving, Fed and Trypanosoma cruzi-Infected Rhodnius neglectus
Source: Front Cell Infect Microbiol. 2021 Dec 17;11:773357. doi: 10.3389/fcimb.2021.773357 (PMC8722679; doi:10.3389/fcimb.2021.773357)
Supplement: Supplementary file 5 [file DataSheet_5.zip › links/TABLE02/NODE_10369_length_392_cov_2.041009_g7476_i0-TABLE02.txt]

>NODE_10369_length_392_cov_2.041009_g7476_i0


==> XP_014255399.1 uncharacterized protein LOC106669980 isoform X1 [Cimex lectularius]
Length = 839

 Score = 158.3 bits (399),  Expect = 3.1e-39
 Identities = 91/127 (71%), Positives = 106/127 (83%), Gaps = 7/127 (5%)
 Frame = -1

Query: 377  INQDVSSKSLSGLESLVDQIPNIGDHEPAQT--SNESEHMGSQYSEDSAYLSDYPRSAHF 204
            INQDVSSKSLSGLESLVDQIPNI D++ + T  S ESEHMGSQYSEDSAYLSDYPRS+HF
Sbjct: 621  INQDVSSKSLSGLESLVDQIPNITDNDQSHTVGSGESEHMGSQYSEDSAYLSDYPRSSHF 680

Query: 203  SPQYNTTTSNSYLTQHTNFSVTSLANSSSTTSESNNSTFSVNSITGNYTTPTAYNMMGPP 24
            SPQYNT+TSNSY+ QH+NFSVTSLANSS+T     +STFSV+S+ G+YT  T  N+MGPP
Sbjct: 681  SPQYNTSTSNSYMQQHSNFSVTSLANSSAT-----DSTFSVSSLAGSYTPSTYANVMGPP 735

Query:  23  AILELES 3
                ++S
Sbjct: 736  MSTMIDS 742

==> XP_014278159.1 uncharacterized protein LOC106682041 [Halyomorpha halys]
Length = 827

 Score = 154.5 bits (389),  Expect = 4.4e-38
 Identities = 91/128 (71%), Positives = 102/128 (79%), Gaps = 7/128 (5%)
 Frame = -1

Query: 380  SINQDVSSKSLSGLESLVDQIPNIGDHEPAQT--SNESEHMGSQYSEDSAYLSDYPRSAH 207
            S+NQDVSSKSLSGLESLVDQIPNI D EP  T  S ESEHMGSQYSEDSAYLSDYPRS+H
Sbjct: 610  SMNQDVSSKSLSGLESLVDQIPNITDGEPQHTVGSGESEHMGSQYSEDSAYLSDYPRSSH 669

Query: 206  FSPQYNTTTSNSYLTQHTNFSVTSLANSSSTTSESNNSTFSVNSITGNYTTPTAYNMMGP 27
            FSPQYNTTTSNSY+ QH+NFSVTSLANSS     +++ST       GNY++PT  N+MGP
Sbjct: 670  FSPQYNTTTSNSYMQQHSNFSVTSLANSS-----ASDSTXXXXXXXGNYSSPTYPNIMGP 724

Query:  26  PAILELES 3
            P    +ES
Sbjct: 725  PMPAVMES 732
