# Supplementary material for: Salivary and Intestinal Transcriptomes Reveal Differential Gene Expression in Starving, Fed and Trypanosoma cruzi-Infected Rhodnius neglectus
Source: Front Cell Infect Microbiol. 2021 Dec 17;11:773357. doi: 10.3389/fcimb.2021.773357 (PMC8722679; doi:10.3389/fcimb.2021.773357)
Supplement: Supplementary file 5 [file DataSheet_5.zip › links/TABLE02/NODE_103743_length_165_cov_0.890909_g99393_i0-TABLE02.txt]

>NODE_103743_length_165_cov_0.890909_g99393_i0


==> KAE9442996.1 hypothetical protein GE061_02630 [Apolygus lucorum]
Length = 377

 Score = 87.0 bits (214),  Expect = 3.7e-18
 Identities = 35/53 (66%), Positives = 47/53 (88%), Gaps = 0/53 (0%)
 Frame = -2

Query: 161  KLVQDFIEKLTEWKNILNGSFTFETRPVSFPKSGEEEWKKLFKPCASQRLFLP 3
            +++ +F EKLTEW+++LNGSF +ET P+ FPK+G +EW+KLFKPCASQRLFLP
Sbjct: 104  QIIPNFEEKLTEWRHMLNGSFEYETHPIRFPKNGGDEWRKLFKPCASQRLFLP 156
