# Supplementary material for: Salivary and Intestinal Transcriptomes Reveal Differential Gene Expression in Starving, Fed and Trypanosoma cruzi-Infected Rhodnius neglectus
Source: Front Cell Infect Microbiol. 2021 Dec 17;11:773357. doi: 10.3389/fcimb.2021.773357 (PMC8722679; doi:10.3389/fcimb.2021.773357)
Supplement: Supplementary file 5 [file DataSheet_5.zip › links/TABLE02/NODE_10379_length_392_cov_1.359621_g7486_i0-TABLE02.txt]

>NODE_10379_length_392_cov_1.359621_g7486_i0


==> CAB0005664.1 unnamed protein product [Nesidiocoris tenuis]
Length = 496

 Score = 122.1 bits (305),  Expect = 2.4e-28
 Identities = 65/104 (62%), Positives = 73/104 (70%), Gaps = 0/104 (0%)
 Frame = -1

Query: 314  IRLLEL*DEGNDIVENGSYEVLVHSYIAKNGPTPLADVMKNVPNSKIGFSKAMANGWVKK 135
            ++  EL DEG  I +NGSYE  VH YI  NG TPL DVM  VPN+KIGFSKAMANGWVKK
Sbjct:  57  VQSWELTDEGEFISQNGSYEAAVHKYIKDNGSTPLGDVMSKVPNAKIGFSKAMANGWVKK 116

Query: 134  GACAVITKVVDTVTDDVKVSLELIKNKKYNEVPQEKKNEFKKRK 3
                 +  VVD + DDVK +L+ IK K Y  VP EKKNEFKKRK
Sbjct: 117  EKDNSVVLVVDEINDDVKTNLDSIKAKNYASVPLEKKNEFKKRK 160
