# Supplementary material for: Salivary and Intestinal Transcriptomes Reveal Differential Gene Expression in Starving, Fed and Trypanosoma cruzi-Infected Rhodnius neglectus
Source: Front Cell Infect Microbiol. 2021 Dec 17;11:773357. doi: 10.3389/fcimb.2021.773357 (PMC8722679; doi:10.3389/fcimb.2021.773357)
Supplement: Supplementary file 5 [file DataSheet_5.zip › links/TABLE02/NODE_10381_length_560_cov_6.481188_g7143_i0-TABLE02.txt]

>NODE_10381_length_560_cov_6.481188_g7143_i0


==> AAC26160.1 nitrophorin-3 [Rhodnius prolixus]
Length = 202

 Score = 149.8 bits (377),  Expect = 1.6e-36
 Identities = 68/82 (82%), Positives = 74/82 (90%), Gaps = 0/82 (0%)
 Frame = -2

Query: 511  MAETILCLTSSVGVSGDCSKNISPKAG*DKTKYFSGTWYVTHYLDKDPQVTDTFCSSFTP 332
            +A TILCLTS++GVSGDCS NISPK G DK KYFSGTWYVTHYLDKDPQVTD +CSSFTP
Sbjct:   8  LAVTILCLTSTMGVSGDCSTNISPKKGLDKAKYFSGTWYVTHYLDKDPQVTDPYCSSFTP 67

Query: 331  RESGGTVKEALYHYNSKKKPLF 266
            +ESGGTVKEALYH+NSKKK  F
Sbjct:  68  KESGGTVKEALYHFNSKKKTSF 89

==> AAC26160.1 nitrophorin-3 [Rhodnius prolixus]
Length = 202

 Score = 142.9 bits (359),  Expect = 1.9e-34
 Identities = 72/103 (69%), Positives = 85/103 (82%), Gaps = 0/103 (0%)
 Frame = -1

Query: 311  KRGIVSLQFKKKTSFYNKGEGKLGSSGVQYTAKYNTVNNKGSEIKAANDQNSYTLTVLEA 132
            K  +     KKKTSFYN GEGKLGS+GVQYTAKYNTV+ K  EI+ A+ ++SYTLTVLEA
Sbjct:  75  KEALYHFNSKKKTSFYNIGEGKLGSAGVQYTAKYNTVDKKRKEIEPADPKDSYTLTVLEA 134

Query: 131  DDTSALVHICLREGLKDLGDLYTVLSYKKDAEPNEKVKSALAQ 3
            DD+SALVHICLREG KDLGDLYTVLS++K  EP+  VK+A+AQ
Sbjct: 135  DDSSALVHICLREGPKDLGDLYTVLSHQKTGEPSATVKNAVAQ 177

==> Q94733.1 RecName: Full=Nitrophorin-3; Short=NP3; Flags: Precursor [Rhodnius prolixus]
Length = 202

 Score = 149.8 bits (377),  Expect = 1.6e-36
 Identities = 68/82 (82%), Positives = 74/82 (90%), Gaps = 0/82 (0%)
 Frame = -2

Query: 511  MAETILCLTSSVGVSGDCSKNISPKAG*DKTKYFSGTWYVTHYLDKDPQVTDTFCSSFTP 332
            +A TILCLTS++GVSGDCS NISPK G DK KYFSGTWYVTHYLDKDPQVTD +CSSFTP
Sbjct:   8  LAVTILCLTSTMGVSGDCSTNISPKKGLDKAKYFSGTWYVTHYLDKDPQVTDPYCSSFTP 67

Query: 331  RESGGTVKEALYHYNSKKKPLF 266
            +ESGGTVKEALYH+NSKKK  F
Sbjct:  68  KESGGTVKEALYHFNSKKKTSF 89

==> Q94733.1 RecName: Full=Nitrophorin-3; Short=NP3; Flags: Precursor [Rhodnius prolixus]
Length = 202

 Score = 144.1 bits (362),  Expect = 8.6e-35
 Identities = 73/103 (70%), Positives = 85/103 (82%), Gaps = 0/103 (0%)
 Frame = -1

Query: 311  KRGIVSLQFKKKTSFYNKGEGKLGSSGVQYTAKYNTVNNKGSEIKAANDQNSYTLTVLEA 132
            K  +     KKKTSFYN GEGKLGSSGVQYTAKYNTV+ K  EI+ A+ ++SYTLTVLEA
Sbjct:  75  KEALYHFNSKKKTSFYNIGEGKLGSSGVQYTAKYNTVDKKRKEIEPADPKDSYTLTVLEA 134

Query: 131  DDTSALVHICLREGLKDLGDLYTVLSYKKDAEPNEKVKSALAQ 3
            DD+SALVHICLREG KDLGDLYTVLS++K  EP+  VK+A+AQ
Sbjct: 135  DDSSALVHICLREGPKDLGDLYTVLSHQKTGEPSATVKNAVAQ 177

==> Q26241.1 RecName: Full=Nitrophorin-2; Short=NP2; AltName: Full=Prolixin-S; Flags: Precursor [Rhodnius prolixus]
Length = 202

 Score = 142.9 bits (359),  Expect = 1.9e-34
 Identities = 65/82 (79%), Positives = 71/82 (86%), Gaps = 0/82 (0%)
 Frame = -2

Query: 511  MAETILCLTSSVGVSGDCSKNISPKAG*DKTKYFSGTWYVTHYLDKDPQVTDTFCSSFTP 332
            +A TILCLTS++GVSGDCS NISPK G DK KYFSG WYVTH+LDKDPQVTD +CSSFTP
Sbjct:   8  LAVTILCLTSTMGVSGDCSTNISPKQGLDKAKYFSGKWYVTHFLDKDPQVTDQYCSSFTP 67

Query: 331  RESGGTVKEALYHYNSKKKPLF 266
            RES GTVKEALYHYN+ KK  F
Sbjct:  68  RESDGTVKEALYHYNANKKTSF 89

==> Q26241.1 RecName: Full=Nitrophorin-2; Short=NP2; AltName: Full=Prolixin-S; Flags: Precursor [Rhodnius prolixus]
Length = 202

 Score = 142.1 bits (357),  Expect = 3.3e-34
 Identities = 71/103 (68%), Positives = 85/103 (82%), Gaps = 0/103 (0%)
 Frame = -1

Query: 311  KRGIVSLQFKKKTSFYNKGEGKLGSSGVQYTAKYNTVNNKGSEIKAANDQNSYTLTVLEA 132
            K  +      KKTSFYN GEGKL SSG+QYTAKY TV+ K + +K A+++NSYTLTVLEA
Sbjct:  75  KEALYHYNANKKTSFYNIGEGKLESSGLQYTAKYKTVDKKKAVLKEADEKNSYTLTVLEA 134

Query: 131  DDTSALVHICLREGLKDLGDLYTVLSYKKDAEPNEKVKSALAQ 3
            DD+SALVHICLREG KDLGDLYTVL+++KDAEP+ KVKSA+ Q
Sbjct: 135  DDSSALVHICLREGSKDLGDLYTVLTHQKDAEPSAKVKSAVTQ 177
