# Supplementary material for: Salivary and Intestinal Transcriptomes Reveal Differential Gene Expression in Starving, Fed and Trypanosoma cruzi-Infected Rhodnius neglectus
Source: Front Cell Infect Microbiol. 2021 Dec 17;11:773357. doi: 10.3389/fcimb.2021.773357 (PMC8722679; doi:10.3389/fcimb.2021.773357)
Supplement: Supplementary file 5 [file DataSheet_5.zip › links/TABLE02/NODE_10383_length_392_cov_0.735016_g7490_i0-TABLE02.txt]

>NODE_10383_length_392_cov_0.735016_g7490_i0


==> CAB0011594.1 unnamed protein product [Nesidiocoris tenuis]
Length = 695

 Score = 77.8 bits (190),  Expect = 5.3e-15
 Identities = 51/64 (79%), Positives = 54/64 (84%), Gaps = 5/64 (7%)
 Frame = -2

Query: 208  CGVNPSSSGGHAGXXXXXXXXXXXXXXXSVAGSTAPRRGRGVLNTSVPPGGRIPLCGHCN 29
            CGVNPSSSG     XXXXXXXXXXXX  S+AGSTAPRRGRGVLN +VP GGR+PLCGHCN
Sbjct: 434  CGVNPSSSG-----XXXXXXXXXXXXRSSIAGSTAPRRGRGVLNAAVPAGGRVPLCGHCN 488

Query:  28  TQIR 17
             QIR
Sbjct: 489  NQIR 492
