# Supplementary material for: Salivary and Intestinal Transcriptomes Reveal Differential Gene Expression in Starving, Fed and Trypanosoma cruzi-Infected Rhodnius neglectus
Source: Front Cell Infect Microbiol. 2021 Dec 17;11:773357. doi: 10.3389/fcimb.2021.773357 (PMC8722679; doi:10.3389/fcimb.2021.773357)
Supplement: Supplementary file 5 [file DataSheet_5.zip › links/TABLE02/NODE_10383_length_560_cov_6.158416_g2901_i3-TABLE02.txt]

>NODE_10383_length_560_cov_6.158416_g2901_i3


==> XP_014280761.1 protein PTCD3 homolog, mitochondrial [Halyomorpha halys]
Length = 641

 Score = 218.8 bits (556),  Expect = 2.7e-57
 Identities = 107/170 (62%), Positives = 133/170 (78%), Gaps = 1/170 (0%)
 Frame = -3

Query: 528  KALSSTVHADPTAAHYKFHDDPYLIPYSNLSKRSFALSQEAGRKAAQWIRQQNPELFQHR 349
            KALSSTV  DPTA  YK+HDDPYLIPYSN +KRS+ALSQE+GRKAA+WIRQQ+ +LFQH+
Sbjct:  41  KALSSTVKRDPTAPQYKYHDDPYLIPYSNFTKRSYALSQESGRKAARWIRQQHKKLFQHK 100

Query: 348  VAEPLVEAFLPKPEFTEDSDVNEEILKNSILNIYVNDSIKIYNSLKKKNTEISRETKQKL 169
            +AEPL+EAFLP PE+ EDS+V+EEILK  I N +V+D++ +Y  LK KN +I+  TKQ L
Sbjct: 101  IAEPLIEAFLPTPEYNEDSEVDEEILKKLIKNGFVSDTLFVYKLLKSKNIDITPSTKQSL 160

Query: 168  LELVCFYNCNDALSEEWIEERWYRQKQKSKEWRKNVWKDGGFAEQLFNEL 19
            LE VCF N  ++LSE+WI ERWY    K+++     WKDG  AEQLF EL
Sbjct: 161  LEFVCFSNEEESLSEDWINERWYIMSTKNQK-ESKTWKDGSLAEQLFYEL 209

==> KAE9433130.1 hypothetical protein GE061_21489 [Apolygus lucorum]
Length = 639

 Score = 213.0 bits (541),  Expect = 1.5e-55
 Identities = 102/174 (58%), Positives = 136/174 (78%), Gaps = 5/174 (2%)
 Frame = -3

Query: 528  KALSSTVHADPTAAHYKFHDDPYLIPYSNLSKRSFALSQEAGRKAAQWIRQQNPELFQHR 349
            KALS TV  DPTAAHYKFHDDPYL+PYSN SKRS+ALSQEAGRKAAQW+RQ + +LFQH+
Sbjct:  42  KALSGTVGVDPTAAHYKFHDDPYLMPYSNPSKRSYALSQEAGRKAAQWVRQTHADLFQHK 101

Query: 348  VAEPLVEAFLPKPEFTEDSDVNEEILKNSILNIYVNDSIKIYNSLKKKNTEISRETKQKL 169
            VA+P++EAF+PK EF+++S V+E++L+  I    V+D I +Y  +KK+ T +S  TKQ +
Sbjct: 102  VADPMIEAFVPKIEFSDESTVSEQVLQTLIDTHQVSDVITVYQIMKKRETGVSVVTKQNI 161

Query: 168  LELVCFYNCNDALSEEWIEERWYRQKQKSK----EWRKNVWKDGGFAEQLFNEL 19
            LELVCFYNC D+ S++W+EE W++Q  ++K       K  WKDGGFAE++F E+
Sbjct: 162  LELVCFYNCQDS-SDQWVEENWFKQSTEAKNVTQRLGKKTWKDGGFAEKIFEEV 214
