# Supplementary material for: Salivary and Intestinal Transcriptomes Reveal Differential Gene Expression in Starving, Fed and Trypanosoma cruzi-Infected Rhodnius neglectus
Source: Front Cell Infect Microbiol. 2021 Dec 17;11:773357. doi: 10.3389/fcimb.2021.773357 (PMC8722679; doi:10.3389/fcimb.2021.773357)
Supplement: Supplementary file 5 [file DataSheet_5.zip › links/TABLE02/NODE_10387_length_560_cov_4.447525_g7148_i0-TABLE02.txt]

>NODE_10387_length_560_cov_4.447525_g7148_i0


==> XP_014294767.1 exocyst complex component 6B isoform X2 [Halyomorpha halys]
Length = 787

 Score = 217.6 bits (553),  Expect = 6.1e-57
 Identities = 112/125 (89%), Positives = 116/125 (92%), Gaps = 0/125 (0%)
 Frame = -1

Query: 560  KQISMGAIHQLNLDTLQCEQFAASEPVEGLEEGVLLQYFTDLRQLLDLFLSWDWSTYFHD 381
            KQISMGA+ QLNLDT+QCEQFAASEPV GLEEG LL YFTDLRQLLDLF+SWDW TYFHD
Sbjct: 663  KQISMGALQQLNLDTIQCEQFAASEPVGGLEEGSLLCYFTDLRQLLDLFMSWDWPTYFHD 722

Query: 380  YGQDNSKYQQVSPNTAIILLEKIREADKKTVFSVLKKSERDKKKLLETVLKQLRQLAATA 201
            YGQ+NSKYQ VSPNTAIILLEKIREADKKTVFSVLKKSERDKKKLLETVLKQLRQLA TA
Sbjct: 723  YGQENSKYQHVSPNTAIILLEKIREADKKTVFSVLKKSERDKKKLLETVLKQLRQLALTA 782

Query: 200  QQQHQ 186
             QQ Q
Sbjct: 783  SQQQQ 787

==> XP_014255185.1 exocyst complex component 6B isoform X2 [Cimex lectularius]
Length = 788

 Score = 214.2 bits (544),  Expect = 6.8e-56
 Identities = 111/126 (88%), Positives = 118/126 (93%), Gaps = 1/126 (0%)
 Frame = -1

Query: 560  KQISMGAIHQLNLDTLQCEQFAASEPVEGLEEGVLLQYFTDLRQLLDLFLSWDWSTYFHD 381
            KQISMGA+ QLNLDT+QCEQFAASEPV GL+E  LL YFTDLRQLLDLF+SWDW TYFHD
Sbjct: 663  KQISMGALQQLNLDTIQCEQFAASEPVPGLDEEALLHYFTDLRQLLDLFMSWDWPTYFHD 722

Query: 380  YGQDNSKYQQVSPNTAIILLEKIREADKKTVFSVLKKSERDKKKLLETVLKQLRQLAATA 201
            YGQ+NSKYQQV+PNTAIILLEK+READKKTVFSVLKKSERDKKKLLETVLKQLRQLAA A
Sbjct: 723  YGQENSKYQQVNPNTAIILLEKMREADKKTVFSVLKKSERDKKKLLETVLKQLRQLAA-A 781

Query: 200  QQQHQL 183
            QQQ QL
Sbjct: 782  QQQQQL 787
