# Supplementary material for: Salivary and Intestinal Transcriptomes Reveal Differential Gene Expression in Starving, Fed and Trypanosoma cruzi-Infected Rhodnius neglectus
Source: Front Cell Infect Microbiol. 2021 Dec 17;11:773357. doi: 10.3389/fcimb.2021.773357 (PMC8722679; doi:10.3389/fcimb.2021.773357)
Supplement: Supplementary file 5 [file DataSheet_5.zip › links/TABLE02/NODE_10392_length_560_cov_2.877228_g7152_i0-TABLE02.txt]

>NODE_10392_length_560_cov_2.877228_g7152_i0


==> XP_024080831.1 probable cytochrome P450 6a14 isoform X1 [Cimex lectularius]
Length = 932

 Score = 181.4 bits (459),  Expect = 4.9e-46
 Identities = 82/186 (44%), Positives = 125/186 (67%), Gaps = 0/186 (0%)
 Frame = -2

Query: 559  MEPILVTLLTTLFMILIYIIFQSWKTNQYWKERGIPHSKPTLFVGNCMPMILGRMPPGQL 380
            M+PILV+LL     +L Y ++++ K  + WK+RG+ H +P LF+GN + M+L +   G+ 
Sbjct:   1  MKPILVSLLAVAASLLAYAVYRTKKIYRTWKDRGVKHEEPWLFLGNFLKMVLQKASLGER 60

Query: 379  HQILCEKFETEPLFGYYELMKPTLIVRDIDYIEKILIKDFAHFTDHGLPSDDERNPLDSN 200
             + +C++F  E + G+YE + P L+++D +Y+E +LIKDF HF D G   D++ NPLD +
Sbjct:  61  LKEVCDQFPDEKMVGFYEFISPALVIKDAEYVEAVLIKDFPHFVDRGFEVDEKTNPLDVS 120

Query: 199  LVAMTGRRWKAVRNRLSPIFTTGKLKLMFETMPGFGEQLVKHIDNGQHQDVELMETLNCF 20
            +  MTG+RW+A RN+LSPIFTTGKLK M+  M   G+ L+K I   + + +EL + L  F
Sbjct: 121  IATMTGKRWRAYRNKLSPIFTTGKLKSMYGLMTDVGDNLMKAISREKKECLELKDVLGRF 180

Query:  19  AMDTIG 2
            AMD IG
Sbjct: 181  AMDVIG 186

==> XP_024080836.1 probable cytochrome P450 6a14 isoform X3 [Cimex lectularius]
Length = 555

 Score = 181.4 bits (459),  Expect = 4.9e-46
 Identities = 81/186 (43%), Positives = 125/186 (67%), Gaps = 0/186 (0%)
 Frame = -2

Query: 559  MEPILVTLLTTLFMILIYIIFQSWKTNQYWKERGIPHSKPTLFVGNCMPMILGRMPPGQL 380
            M P+LV+LL  +  +L Y ++++ K  + WK+RG+ H +P LF+GN +  +L +   G+ 
Sbjct:  40  MSPVLVSLLAVVASLLAYAVYRTKKIYRTWKDRGVKHEEPVLFLGNFLRTVLQKANQGER 99

Query: 379  HQILCEKFETEPLFGYYELMKPTLIVRDIDYIEKILIKDFAHFTDHGLPSDDERNPLDSN 200
             + +C++F  E + G+YE ++P+L+++D +Y+E +LIKDF HF DHG   ++  NPLD N
Sbjct: 100  LKEVCDQFPDEKVVGFYEFIRPSLVIKDAEYVEAVLIKDFPHFVDHGFEINETTNPLDVN 159

Query: 199  LVAMTGRRWKAVRNRLSPIFTTGKLKLMFETMPGFGEQLVKHIDNGQHQDVELMETLNCF 20
            L  MTG+RW+A RN+LSPIFTTGKLK M+  M      L+K ID  + + +EL + L  F
Sbjct: 160  LFTMTGKRWRAYRNKLSPIFTTGKLKSMYGLMTDIANNLMKAIDREKTECLELKDVLGRF 219

Query:  19  AMDTIG 2
            +MD IG
Sbjct: 220  SMDVIG 225

==> BAN20854.1 cytochromeP450 [Riptortus pedestris]
Length = 510

 Score = 178.3 bits (451),  Expect = 4.1e-45
 Identities = 75/181 (41%), Positives = 117/181 (64%), Gaps = 0/181 (0%)
 Frame = -2

Query: 544  VTLLTTLFMILIYIIFQSWKTNQYWKERGIPHSKPTLFVGNCMPMILGRMPPGQLHQILC 365
            +TL      ++ Y++ ++W  NQ+W+++GI H KP LF GNC P++L +     +   L 
Sbjct:   4  ITLAVIALSLIAYLVKKAWDINQHWEKKGIKHCKPVLFFGNCFPIVLNKKSLSDIIGELY 63

Query: 364  EKFETEPLFGYYELMKPTLIVRDIDYIEKILIKDFAHFTDHGLPSDDERNPLDSNLVAMT 185
             K+  E + G+Y+ + P L +RD + ++KILIKDF HFTDHG   + E NP D  L  M 
Sbjct:  64  NKYPKEQVLGFYDFLTPRLFIRDPELLQKILIKDFTHFTDHGFEINSETNPTDDQLFVMN 123

Query: 184  GRRWKAVRNRLSPIFTTGKLKLMFETMPGFGEQLVKHIDNGQHQDVELMETLNCFAMDTI 5
            G RW+A RN++SPIFT+GKLK M+ TM   GE L++++   +++D+++ E +  F+MD I
Sbjct: 124  GSRWRAFRNKMSPIFTSGKLKDMYTTMSSCGENLIEYLKKRENEDIDIRELMGLFSMDVI 183

Query:   4  G 2
            G
Sbjct: 184  G 184

==> XP_014250631.1 probable cytochrome P450 6a14 isoform X1 [Cimex lectularius]
Length = 555

 Score = 174.9 bits (442),  Expect = 4.5e-44
 Identities = 78/186 (41%), Positives = 124/186 (66%), Gaps = 0/186 (0%)
 Frame = -2

Query: 559  MEPILVTLLTTLFMILIYIIFQSWKTNQYWKERGIPHSKPTLFVGNCMPMILGRMPPGQL 380
            M P+LV+LL  +  +L Y ++++ K  + WK+RG+ H +P LF+GN +  +L +   G+ 
Sbjct:  40  MSPVLVSLLAVVASLLAYAVYRTKKIYRTWKDRGVKHEEPVLFLGNFLRTVLQKANQGER 99

Query: 379  HQILCEKFETEPLFGYYELMKPTLIVRDIDYIEKILIKDFAHFTDHGLPSDDERNPLDSN 200
             + +C++F  E + G+YE ++P+L+++D +Y+E +LIKDF HF DHG   ++  N L+ +
Sbjct: 100  LKEVCDQFPDEKVVGFYEFIRPSLVIKDAEYVEAVLIKDFPHFVDHGFEINETTNALEVS 159

Query: 199  LVAMTGRRWKAVRNRLSPIFTTGKLKLMFETMPGFGEQLVKHIDNGQHQDVELMETLNCF 20
            L  MTG+RW+A RN+LSPIFTTGKLK M+  M      L+K ID  + + +EL + L  F
Sbjct: 160  LFTMTGKRWRAYRNKLSPIFTTGKLKSMYGLMTDIANNLMKAIDREKTECLELKDVLGRF 219

Query:  19  AMDTIG 2
            +MD IG
Sbjct: 220  SMDVIG 225
