# Supplementary material for: Salivary and Intestinal Transcriptomes Reveal Differential Gene Expression in Starving, Fed and Trypanosoma cruzi-Infected Rhodnius neglectus
Source: Front Cell Infect Microbiol. 2021 Dec 17;11:773357. doi: 10.3389/fcimb.2021.773357 (PMC8722679; doi:10.3389/fcimb.2021.773357)
Supplement: Supplementary file 5 [file DataSheet_5.zip › links/TABLE02/NODE_10393_length_560_cov_2.768317_g7153_i0-TABLE02.txt]

>NODE_10393_length_560_cov_2.768317_g7153_i0


==> MER0781169 - family I43 unassigned peptidase inhibitors (Rhodnius prolixus) [I43.UPW]#I43#{inhibitor unit: 228-343}~source THT36~
Length = 2084

 Score = 365.9 bits (938),  Expect = 1.4e-101
 Identities = 184/186 (98%), Positives = 184/186 (98%), Gaps = 0/186 (0%)
 Frame = -2

Query: 559  VKVTAVNSTAVLVSWKPPNPQKINGINQGYKLQAYQGNNIVHSITVPPSLLDPLEEQSAI 380
            VKVTAVNSTAVLVSWKPPNPQKINGINQGYKLQAYQGNNIVHSITVPPSLLDPLEEQSAI
Sbjct: 758  VKVTAVNSTAVLVSWKPPNPQKINGINQGYKLQAYQGNNIVHSITVPPSLLDPLEEQSAI 817

Query: 379  MNGLEKYTEYNITVLCFTDPGDGIQSKPVQITTLEDVPVEVVNLQFEDVSDRAVKVVWSP 200
            MNGLEKYTEYNITVLCFTDPGDGIQSKPVQITTLEDVP EVVNLQFEDVSDRAVKVVWSP
Sbjct: 818  MNGLEKYTEYNITVLCFTDPGDGIQSKPVQITTLEDVPDEVVNLQFEDVSDRAVKVVWSP 877

Query: 199  PTHPNGVLTGYTLSYAMKDRPETLKIEELSSDTTSIKIEQLQATTHYKFSVAAKTSKGTG 20
            PTHPNGVLTGYTLSYAMKDRPETLKIEEL SDTTSIKIEQLQATTHYKFSVAAKTSKGTG
Sbjct: 878  PTHPNGVLTGYTLSYAMKDRPETLKIEELPSDTTSIKIEQLQATTHYKFSVAAKTSKGTG 937

Query:  19  SVREAT 2
            SVREAT
Sbjct: 938  SVREAT 943
