# Supplementary material for: Salivary and Intestinal Transcriptomes Reveal Differential Gene Expression in Starving, Fed and Trypanosoma cruzi-Infected Rhodnius neglectus
Source: Front Cell Infect Microbiol. 2021 Dec 17;11:773357. doi: 10.3389/fcimb.2021.773357 (PMC8722679; doi:10.3389/fcimb.2021.773357)
Supplement: Supplementary file 5 [file DataSheet_5.zip › links/TABLE02/NODE_10401_length_559_cov_17.392857_g1909_i3-TABLE02.txt]

>NODE_10401_length_559_cov_17.392857_g1909_i3


==> XP_014294708.1 glucose-6-phosphate exchanger SLC37A2 isoform X2 [Halyomorpha halys]
Length = 493

 Score = 153.3 bits (386),  Expect = 1.4e-37
 Identities = 68/95 (71%), Positives = 83/95 (87%), Gaps = 0/95 (0%)
 Frame = -2

Query: 465  IFGGVVQTTGWPGVVAVMGNWFGKGKRGLIFGLWNSHTSLGNVLGTLIASYFLETNWGLS 286
            IFGG+VQTTGWPGVVAVMGNWFGKG RGLIFGLWNSHTS+GN++G L+AS  L+T+W LS
Sbjct: 159  IFGGIVQTTGWPGVVAVMGNWFGKGNRGLIFGLWNSHTSVGNIMGALVASSLLQTDWALS 218

Query: 285  FIIPGLMIAIIGFINFLFLVENPEDVGCISPNREK 181
            F+IPG+MIA +GFINFLFL+++PE +G   P+  K
Sbjct: 219  FMIPGVMIAAMGFINFLFLIDSPESLGFDKPDSIK 253
