# Supplementary material for: Salivary and Intestinal Transcriptomes Reveal Differential Gene Expression in Starving, Fed and Trypanosoma cruzi-Infected Rhodnius neglectus
Source: Front Cell Infect Microbiol. 2021 Dec 17;11:773357. doi: 10.3389/fcimb.2021.773357 (PMC8722679; doi:10.3389/fcimb.2021.773357)
Supplement: Supplementary file 5 [file DataSheet_5.zip › links/TABLE02/NODE_10402_length_391_cov_3.493671_g7508_i0-TABLE02.txt]

>NODE_10402_length_391_cov_3.493671_g7508_i0


==> XP_026683724.1 ADAM 17-like protease isoform X1 [Diaphorina citri]
Length = 524

 Score = 235.7 bits (600),  Expect = 1.5e-62
 Identities = 105/112 (93%), Positives = 111/112 (99%), Gaps = 0/112 (0%)
 Frame = -2

Query: 390  HNWGSEHDPDIAECSPSASQGGSYLMYTYSVSGYDVNNKRFSPCSLRSIRKVLQAKSGRC 211
            HNWGSEHDPD+ ECSPSASQGGSYLMYTYSVSGYDVNNKRFSPCSLRSIRKVL+AKSG+C
Sbjct: 411  HNWGSEHDPDMPECSPSASQGGSYLMYTYSVSGYDVNNKRFSPCSLRSIRKVLEAKSGKC 470

Query: 210  FSEPEESFCGNLRVEGDEECDAGLLGTEDNDACCDKVCKLRRNQGAVCRFDF 55
            FSEPEESFCGNLRVEGDEECDAGLLGTEDND+CCDKVCKLRRN+GAVCR+DF
Sbjct: 471  FSEPEESFCGNLRVEGDEECDAGLLGTEDNDSCCDKVCKLRRNEGAVCRYDF 522

==> XP_022195726.1 ADAM 17-like protease [Nilaparvata lugens]
Length = 561

 Score = 231.1 bits (588),  Expect = 3.7e-61
 Identities = 106/108 (98%), Positives = 106/108 (98%), Gaps = 0/108 (0%)
 Frame = -2

Query: 390  HNWGSEHDPDIAECSPSASQGGSYLMYTYSVSGYDVNNKRFSPCSLRSIRKVLQAKSGRC 211
            HNWGSEHDPDI ECSPSASQGGSYLMYTYSVSGYDVNNKRFSPCSLRSIRKVLQAKSGRC
Sbjct: 235  HNWGSEHDPDINECSPSASQGGSYLMYTYSVSGYDVNNKRFSPCSLRSIRKVLQAKSGRC 294

Query: 210  FSEPEESFCGNLRVEGDEECDAGLLGTEDNDACCDKVCKLRRNQGAVC 67
            FSEPEESFCGNLRVEGDEECDAGLLGTEDNDACCDKVCKLR NQGAVC
Sbjct: 295  FSEPEESFCGNLRVEGDEECDAGLLGTEDNDACCDKVCKLRHNQGAVC 342

==> KAE9437880.1 hypothetical protein GE061_14766 [Apolygus lucorum]
Length = 736

 Score = 229.9 bits (585),  Expect = 8.3e-61
 Identities = 105/108 (97%), Positives = 107/108 (99%), Gaps = 0/108 (0%)
 Frame = -2

Query: 390  HNWGSEHDPDIAECSPSASQGGSYLMYTYSVSGYDVNNKRFSPCSLRSIRKVLQAKSGRC 211
            HNWGSEHDPDI ECSPSASQGGSYLMYTYSVSGYDVNNKRFSPCSLRSI+KVLQAKSGRC
Sbjct: 403  HNWGSEHDPDINECSPSASQGGSYLMYTYSVSGYDVNNKRFSPCSLRSIKKVLQAKSGRC 462

Query: 210  FSEPEESFCGNLRVEGDEECDAGLLGTEDNDACCDKVCKLRRNQGAVC 67
            FSEPEESFCGNLRVEGDEECDAGLLGTEDNDACCDKVCKLRR+QGAVC
Sbjct: 463  FSEPEESFCGNLRVEGDEECDAGLLGTEDNDACCDKVCKLRRSQGAVC 510

==> XP_014283278.1 ADAM 17-like protease isoform X1 [Halyomorpha halys]
Length = 730

 Score = 229.2 bits (583),  Expect = 1.4e-60
 Identities = 104/108 (96%), Positives = 106/108 (98%), Gaps = 0/108 (0%)
 Frame = -2

Query: 390  HNWGSEHDPDIAECSPSASQGGSYLMYTYSVSGYDVNNKRFSPCSLRSIRKVLQAKSGRC 211
            HNWGSEHDPD+ ECSP ASQGGSYLMYTYSVSGYDVNNKRFSPCSLRSIRKVLQAKSGRC
Sbjct: 404  HNWGSEHDPDMPECSPPASQGGSYLMYTYSVSGYDVNNKRFSPCSLRSIRKVLQAKSGRC 463

Query: 210  FSEPEESFCGNLRVEGDEECDAGLLGTEDNDACCDKVCKLRRNQGAVC 67
            FSEPEESFCGNLRVEGDEECDAGLLGTEDND+CCDKVCKLRRNQGAVC
Sbjct: 464  FSEPEESFCGNLRVEGDEECDAGLLGTEDNDSCCDKVCKLRRNQGAVC 511

==> XP_014283279.1 ADAM 17-like protease isoform X2 [Halyomorpha halys]
Length = 724

 Score = 229.2 bits (583),  Expect = 1.4e-60
 Identities = 104/108 (96%), Positives = 106/108 (98%), Gaps = 0/108 (0%)
 Frame = -2

Query: 390  HNWGSEHDPDIAECSPSASQGGSYLMYTYSVSGYDVNNKRFSPCSLRSIRKVLQAKSGRC 211
            HNWGSEHDPD+ ECSP ASQGGSYLMYTYSVSGYDVNNKRFSPCSLRSIRKVLQAKSGRC
Sbjct: 398  HNWGSEHDPDMPECSPPASQGGSYLMYTYSVSGYDVNNKRFSPCSLRSIRKVLQAKSGRC 457

Query: 210  FSEPEESFCGNLRVEGDEECDAGLLGTEDNDACCDKVCKLRRNQGAVC 67
            FSEPEESFCGNLRVEGDEECDAGLLGTEDND+CCDKVCKLRRNQGAVC
Sbjct: 458  FSEPEESFCGNLRVEGDEECDAGLLGTEDNDSCCDKVCKLRRNQGAVC 505
