# Supplementary material for: Salivary and Intestinal Transcriptomes Reveal Differential Gene Expression in Starving, Fed and Trypanosoma cruzi-Infected Rhodnius neglectus
Source: Front Cell Infect Microbiol. 2021 Dec 17;11:773357. doi: 10.3389/fcimb.2021.773357 (PMC8722679; doi:10.3389/fcimb.2021.773357)
Supplement: Supplementary file 5 [file DataSheet_5.zip › links/TABLE02/NODE_10405_length_391_cov_3.262658_g7511_i0-TABLE02.txt]

>NODE_10405_length_391_cov_3.262658_g7511_i0


==> KAE9430413.1 hypothetical protein GE061_05160 [Apolygus lucorum]
Length = 1029

 Score = 89.0 bits (219),  Expect = 2.3e-18
 Identities = 47/71 (66%), Positives = 55/71 (77%), Gaps = 0/71 (0%)
 Frame = -3

Query: 215  MFKQESEKDAFLEHTKAAREERANEKKKEIAATKVQAVVKDCLQGLRYSRIILEEFDREI 36
            MFK ES+K AFLEHTKAAREERA EKKKE AATK+QAV+K  LQ  +YSRI+++EFD E+
Sbjct:   1  MFKTESQKSAFLEHTKAAREERALEKKKEQAATKIQAVIKGWLQRQKYSRILIDEFDAEM 60

Query:  35  PDDVKSPNIKP 3
            P D      KP
Sbjct:  61  PADANPGEFKP 71
