# Supplementary material for: Salivary and Intestinal Transcriptomes Reveal Differential Gene Expression in Starving, Fed and Trypanosoma cruzi-Infected Rhodnius neglectus
Source: Front Cell Infect Microbiol. 2021 Dec 17;11:773357. doi: 10.3389/fcimb.2021.773357 (PMC8722679; doi:10.3389/fcimb.2021.773357)
Supplement: Supplementary file 5 [file DataSheet_5.zip › links/TABLE02/NODE_10405_length_559_cov_9.565476_g5900_i1-TABLE02.txt]

>NODE_10405_length_559_cov_9.565476_g5900_i1


==> XP_014262339.1 carcinine transporter [Cimex lectularius]
Length = 621

 Score = 191.0 bits (484),  Expect = 6.1e-49
 Identities = 99/127 (77%), Positives = 112/127 (88%), Gaps = 1/127 (0%)
 Frame = -3

Query: 557  VRAQGVALIHIMGYVASIISPFIVYLVTIDTSLPLLVLGAVGIFGGLLSLYLPETMDKEL 378
            VRAQGVALIHIMGYVASI+SPF+VYL  ID +LPL VLGAVGIFGGLLS+YLPETMDKEL
Sbjct: 483  VRAQGVALIHIMGYVASIVSPFVVYLAHIDVNLPLFVLGAVGIFGGLLSMYLPETMDKEL 542

Query: 377  PQTLKDGEDFGKGQKMWDLPCIRKKQPEPEIKKEVYLKRGSSTLRASVRGEQYRSSLINR 198
            PQTLKDGE+FGKGQ MWD+PC+  K  EPE   E+YLKR SS++RASVRGE +RSSLINR
Sbjct: 543  PQTLKDGEEFGKGQTMWDMPCV-SKHKEPEPVPEMYLKRRSSSVRASVRGEHFRSSLINR 601

Query: 197  SIRRRMS 177
            S+ RR+S
Sbjct: 602  SMSRRIS 608

==> KAE9436571.1 hypothetical protein GE061_16300 [Apolygus lucorum]
Length = 631

 Score = 186.8 bits (473),  Expect = 1.2e-47
 Identities = 98/126 (77%), Positives = 110/126 (87%), Gaps = 1/126 (0%)
 Frame = -3

Query: 557  VRAQGVALIHIMGYVASIISPFIVYLVTIDTSLPLLVLGAVGIFGGLLSLYLPETMDKEL 378
            VRAQGVALIHIMGYVASIISPF+VYL TIDT+LPL+VLG VGI GG+LSLYLPETMDKEL
Sbjct: 476  VRAQGVALIHIMGYVASIISPFVVYLATIDTNLPLIVLGVVGIVGGVLSLYLPETMDKEL 535

Query: 377  PQTLKDGEDFGKGQKMWDLPCIRKKQPEPEIKKEVYLKRGSSTLRASVRGEQYRSSLINR 198
            PQTL+DGE+FGK QKMW  PCI K   + E K EVYL+R +ST+RASVRGE +RSSLINR
Sbjct: 536  PQTLRDGEEFGKDQKMWHFPCI-KSSGDVESKPEVYLRRSNSTMRASVRGEHFRSSLINR 594

Query: 197  SIRRRM 180
            S RRR+
Sbjct: 595  SGRRRL 600
