# Supplementary material for: Salivary and Intestinal Transcriptomes Reveal Differential Gene Expression in Starving, Fed and Trypanosoma cruzi-Infected Rhodnius neglectus
Source: Front Cell Infect Microbiol. 2021 Dec 17;11:773357. doi: 10.3389/fcimb.2021.773357 (PMC8722679; doi:10.3389/fcimb.2021.773357)
Supplement: Supplementary file 5 [file DataSheet_5.zip › links/TABLE02/NODE_10406_length_559_cov_9.123016_g7160_i0-TABLE02.txt]

>NODE_10406_length_559_cov_9.123016_g7160_i0


==> XP_014245516.1 regulator of G-protein signaling 7-like isoform X2 [Cimex lectularius]
Length = 766

 Score = 50.8 bits (120),  Expect = 9.9e-07
 Identities = 49/174 (28%), Positives = 82/174 (47%), Gaps = 25/174 (14%)
 Frame = -3

Query: 491  ENVLSVVTS-----EDSNKIKEQIVEFTNPQIT--------SVIGEKIKNEECESPNPEQ 351
            EN+++++T      E++   K+     T P  +        S + E I +   ES   EQ
Sbjct: 577  ENIVTIITDEIVEPEETGNEKDAKGLLTTPTASVILPHAPQSTLTENIASSS-ESEAQEQ 635

Query: 350  KLCTVLNKVLGISS-ENLVENKLLSLDSPNLKHICQVS-----ENTEGAIDEKLKVDSPE 189
               T+L++ L     E  +E+K + + +P  +   + +     E T     +KL + S E
Sbjct: 636  S-STILDEDLEAQPLEQELESKTVPVGTPKSRRTAKKTRIMSEEGTRTTQVQKLLL-SDE 693

Query: 188  ERKEGSDLRSIDVSNECP---DKTVDVPGGGGVPEDICTSGSQRRADICPWEDE 36
             ++   DL    V +EC    + ++ VP    VP+D+ +S  Q RADICPWEDE
Sbjct: 694  NKQISIDLSQHSVRDECSEPCEPSIQVPADEVVPDDVHSSDMQNRADICPWEDE 747
