# Supplementary material for: Salivary and Intestinal Transcriptomes Reveal Differential Gene Expression in Starving, Fed and Trypanosoma cruzi-Infected Rhodnius neglectus
Source: Front Cell Infect Microbiol. 2021 Dec 17;11:773357. doi: 10.3389/fcimb.2021.773357 (PMC8722679; doi:10.3389/fcimb.2021.773357)
Supplement: Supplementary file 5 [file DataSheet_5.zip › links/TABLE02/NODE_1040_length_1231_cov_409.410900_g0_i7-TABLE02.txt]

>NODE_1040_length_1231_cov_409.410900_g0_i7


==> AHB63948.1 capsid P1 polyprotein, partial [Triatoma virus]
Length = 868

 Score = 627.5 bits (1617),  Expect = 5.6e-180
 Identities = 313/315 (99%), Positives = 314/315 (99%), Gaps = 0/315 (0%)
 Frame = -2

Query: 1230  STIDVLVEVKASDDFEVAVPNTPLWLPVDSLTERPSLDGVPIAQVGFASAGTRDIRSSYV 1051
             STIDVLVEVKASDDFEVAVPNTPLWLPVDSLTERPSLDGVPIAQVGFASAGTRDIRSSYV
Sbjct:  554  STIDVLVEVKASDDFEVAVPNTPLWLPVDSLTERPSLDGVPIAQVGFASAGTRDIRSSYV 613

Query: 1050  EGKFIPQDITGMSRNHELDEQPSQECIGERILSFSELIKRNSWRYVSDEKSLIYPAYAFD 871
             EGKFIPQDITGMSRNHELDEQPSQECIGERILSFSELIKRNSWRYVSDEKSLIYPAYAFD
Sbjct:  614  EGKFIPQDITGMSRNHELDEQPSQECIGERILSFSELIKRNSWRYVSDEKSLIYPAYAFD 673

Query:  870  NPAAMYTAADKLPVWTLTPRSGFPTLLTSIGAMYAFYRGGIRLKIVPGVADQPKPLVEVA 691
             NPAAMYTAADKLPVWTLTPRSGFPTLLTSIGAMYAFYRGGIRLKIVPGVADQPKPLVEVA
Sbjct:  674  NPAAMYTAADKLPVWTLTPRSGFPTLLTSIGAMYAFYRGGIRLKIVPGVADQPKPLVEVA 733

Query:  690  LFTMQDQGYIIKANDYSTDFCSSNIYENFVTKGIAEVQTPYYSRVNTSVVSAPIFYNAGN 511
             LFTMQDQGYIIKANDYSTDFCSSNIYENFVTKGIAEVQTPYYSRVNTSVVSAPIFYNAGN
Sbjct:  734  LFTMQDQGYIIKANDYSTDFCSSNIYENFVTKGIAEVQTPYYSRVNTSVVSAPIFYNAGN 793

Query:  510  ISPLMPNIMYKITSNSSNILLGHSAADDFRFGFLLGAPLAISATALRDNFTGSSATVSLP 331
             ISPLMPN+MYKITSNSSNILLGHSAADDFRFGFLLGAPLAISATALRDNFTGSSATVSLP
Sbjct:  794  ISPLMPNVMYKITSNSSNILLGHSAADDFRFGFLLGAPLAISATALRDNFTGSSATVSLP 853

Query:  330  TFSNFYLSSTLESTT 286
             TFSNFYLSST ESTT
Sbjct:  854  TFSNFYLSSTSESTT 868

==> AHB63949.1 capsid P1 polyprotein, partial [Triatoma virus]
Length = 868

 Score = 627.1 bits (1616),  Expect = 7.4e-180
 Identities = 312/315 (99%), Positives = 314/315 (99%), Gaps = 0/315 (0%)
 Frame = -2

Query: 1230  STIDVLVEVKASDDFEVAVPNTPLWLPVDSLTERPSLDGVPIAQVGFASAGTRDIRSSYV 1051
             STIDVLVEVKASDDFEVAVPNTPLWLPVDSLTERPSLDGVPIAQVGFASAGTRDIRSSYV
Sbjct:  554  STIDVLVEVKASDDFEVAVPNTPLWLPVDSLTERPSLDGVPIAQVGFASAGTRDIRSSYV 613

Query: 1050  EGKFIPQDITGMSRNHELDEQPSQECIGERILSFSELIKRNSWRYVSDEKSLIYPAYAFD 871
             EGKFIPQDITGMSRNHELDEQPSQECIGERILSFSELIKRNSWRYVSDEKSLIYPAYAFD
Sbjct:  614  EGKFIPQDITGMSRNHELDEQPSQECIGERILSFSELIKRNSWRYVSDEKSLIYPAYAFD 673

Query:  870  NPAAMYTAADKLPVWTLTPRSGFPTLLTSIGAMYAFYRGGIRLKIVPGVADQPKPLVEVA 691
             NPAAMYTAADKLPVWTLTPRSGFPTLLTSIGAMYAFYRGGIRLKIVPGVADQPKPLVEVA
Sbjct:  674  NPAAMYTAADKLPVWTLTPRSGFPTLLTSIGAMYAFYRGGIRLKIVPGVADQPKPLVEVA 733

Query:  690  LFTMQDQGYIIKANDYSTDFCSSNIYENFVTKGIAEVQTPYYSRVNTSVVSAPIFYNAGN 511
             LFTMQDQGYIIKANDYSTDFCSSNIYENFVTKGIAEVQTPYYSRVNTSVVSAP+FYNAGN
Sbjct:  734  LFTMQDQGYIIKANDYSTDFCSSNIYENFVTKGIAEVQTPYYSRVNTSVVSAPVFYNAGN 793

Query:  510  ISPLMPNIMYKITSNSSNILLGHSAADDFRFGFLLGAPLAISATALRDNFTGSSATVSLP 331
             ISPLMPN+MYKITSNSSNILLGHSAADDFRFGFLLGAPLAISATALRDNFTGSSATVSLP
Sbjct:  794  ISPLMPNVMYKITSNSSNILLGHSAADDFRFGFLLGAPLAISATALRDNFTGSSATVSLP 853

Query:  330  TFSNFYLSSTLESTT 286
             TFSNFYLSST ESTT
Sbjct:  854  TFSNFYLSSTSESTT 868

==> AHB63951.1 capsid P1 polyprotein, partial [Triatoma virus]
Length = 868

 Score = 624.8 bits (1610),  Expect = 3.7e-179
 Identities = 311/315 (98%), Positives = 313/315 (99%), Gaps = 0/315 (0%)
 Frame = -2

Query: 1230  STIDVLVEVKASDDFEVAVPNTPLWLPVDSLTERPSLDGVPIAQVGFASAGTRDIRSSYV 1051
             STIDVLVEVKASDDFEVAVPNTPLWLPVDSLTERPSLDGVPIAQVGFASAGTRDIRSSYV
Sbjct:  554  STIDVLVEVKASDDFEVAVPNTPLWLPVDSLTERPSLDGVPIAQVGFASAGTRDIRSSYV 613

Query: 1050  EGKFIPQDITGMSRNHELDEQPSQECIGERILSFSELIKRNSWRYVSDEKSLIYPAYAFD 871
             EGKFIPQDITGMSRNHELDEQPSQECIGERILSFSELIKRNSWRYVSDEKSLIYPAYAFD
Sbjct:  614  EGKFIPQDITGMSRNHELDEQPSQECIGERILSFSELIKRNSWRYVSDEKSLIYPAYAFD 673

Query:  870  NPAAMYTAADKLPVWTLTPRSGFPTLLTSIGAMYAFYRGGIRLKIVPGVADQPKPLVEVA 691
             NPAAMYTAADKLPVWTLTPRSGFPTLLTSIGAMYAFYRGGIRLKIVPGVADQPKPLVEVA
Sbjct:  674  NPAAMYTAADKLPVWTLTPRSGFPTLLTSIGAMYAFYRGGIRLKIVPGVADQPKPLVEVA 733

Query:  690  LFTMQDQGYIIKANDYSTDFCSSNIYENFVTKGIAEVQTPYYSRVNTSVVSAPIFYNAGN 511
             LFTMQDQGYIIKANDYSTDFCSSNIYENFVTKGIAEVQTPYYSRVNTSVVSAP+ YNAGN
Sbjct:  734  LFTMQDQGYIIKANDYSTDFCSSNIYENFVTKGIAEVQTPYYSRVNTSVVSAPVLYNAGN 793

Query:  510  ISPLMPNIMYKITSNSSNILLGHSAADDFRFGFLLGAPLAISATALRDNFTGSSATVSLP 331
             ISPLMPN+MYKITSNSSNILLGHSAADDFRFGFLLGAPLAISATALRDNFTGSSATVSLP
Sbjct:  794  ISPLMPNVMYKITSNSSNILLGHSAADDFRFGFLLGAPLAISATALRDNFTGSSATVSLP 853

Query:  330  TFSNFYLSSTLESTT 286
             TFSNFYLSST ESTT
Sbjct:  854  TFSNFYLSSTSESTT 868
