# Supplementary material for: Salivary and Intestinal Transcriptomes Reveal Differential Gene Expression in Starving, Fed and Trypanosoma cruzi-Infected Rhodnius neglectus
Source: Front Cell Infect Microbiol. 2021 Dec 17;11:773357. doi: 10.3389/fcimb.2021.773357 (PMC8722679; doi:10.3389/fcimb.2021.773357)
Supplement: Supplementary file 5 [file DataSheet_5.zip › links/TABLE02/NODE_10413_length_559_cov_5.714286_g7166_i0-TABLE02.txt]

>NODE_10413_length_559_cov_5.714286_g7166_i0


==> XP_014271271.1 breast cancer anti-estrogen resistance protein 1 [Halyomorpha halys]
Length = 518

 Score = 145.2 bits (365),  Expect = 3.9e-35
 Identities = 82/186 (44%), Positives = 113/186 (60%), Gaps = 13/186 (6%)
 Frame = -2

Query: 549  GWSTTLLAVEDPDIHQPDALDALVSCAAALTDDIRQVTSFIQGNATLLFKKNAP----TG 382
            GWS   L VED +IHQ DALD LVS AA LTDDIRQ+ SFIQGN+TLLFKK+ P     G
Sbjct: 302  GWSVLTLGVEDEEIHQSDALDDLVSTAALLTDDIRQIASFIQGNSTLLFKKSTPVSCNVG 361

Query: 381  QESVYINLEDKSTREKDVIVKILQPSNKEEQIQEPLSENDKTVLDFYSAIILQHVGLLMQ 202
            ++  Y+NLE K    ++ +  IL P         PL  +D+ +LDF++       G L  
Sbjct: 362  EDLSYMNLEKKEIENEEKLKSILPP---------PLDPHDRKILDFHNGQYWVTSGNLSS 412

Query: 201  EIQLLLSTVTQNRPPKVFLLQAKCVVTSCQRVIQLADTVERSLCSPAIKRDIEFSTQRLC 22
             I  LL+TVTQN+PPK FL  AK V++   ++I + D VER+L   ++K+++  S   + 
Sbjct: 413  AIDTLLNTVTQNQPPKAFLSHAKAVISCAHKLISIGDAVERNLIEVSLKKEVGTSINLIA 472

Query:  21  EAMNTV 4
            +A + V
Sbjct: 473  DATSNV 478
