# Supplementary material for: Salivary and Intestinal Transcriptomes Reveal Differential Gene Expression in Starving, Fed and Trypanosoma cruzi-Infected Rhodnius neglectus
Source: Front Cell Infect Microbiol. 2021 Dec 17;11:773357. doi: 10.3389/fcimb.2021.773357 (PMC8722679; doi:10.3389/fcimb.2021.773357)
Supplement: Supplementary file 5 [file DataSheet_5.zip › links/TABLE02/NODE_10414_length_391_cov_2.500000_g7520_i0-TABLE02.txt]

>NODE_10414_length_391_cov_2.500000_g7520_i0


==> XP_014257292.1 zinc finger matrin-type protein CG9776-like [Cimex lectularius]
Length = 1334

 Score = 114.0 bits (284),  Expect = 6.6e-26
 Identities = 74/139 (53%), Positives = 94/139 (67%), Gaps = 24/139 (17%)
 Frame = -3

Query: 353  YQGYESSSYYQTSTGEFPQQSSHDYVGGMQSSSVQPSNWDP-VVYPDVSKPPP------- 198
            YQGY+ S+YYQ    + P   +H+Y   M   ++Q ++WD  VVYPD+++PPP       
Sbjct: 167  YQGYDQSNYYQEQNFQQPPPMTHEYT--MGGPAIQGASWDSNVVYPDMTQPPPLSVMPTS 224

Query: 197  -----SHL-------STQSA--SAVEQELLHQKRTLAKQREDYIKRKISLNRELSRLKDQ 60
                  HL        T+ A   AVEQEL+ QKRTLAKQRE+YI++K+SL RELSRLKDQ
Sbjct: 225  TTASSDHLPSAHGDKKTEEAKKEAVEQELIQQKRTLAKQREEYIRKKVSLTRELSRLKDQ 284

Query:  59  KRELLQEHSKDNERILREN 3
            KREL+QE+SKDNERILREN
Sbjct: 285  KRELIQENSKDNERILREN 303
