# Supplementary material for: Salivary and Intestinal Transcriptomes Reveal Differential Gene Expression in Starving, Fed and Trypanosoma cruzi-Infected Rhodnius neglectus
Source: Front Cell Infect Microbiol. 2021 Dec 17;11:773357. doi: 10.3389/fcimb.2021.773357 (PMC8722679; doi:10.3389/fcimb.2021.773357)
Supplement: Supplementary file 5 [file DataSheet_5.zip › links/TABLE02/NODE_10419_length_559_cov_3.613095_g7172_i0-TABLE02.txt]

>NODE_10419_length_559_cov_3.613095_g7172_i0


==> KAE9440187.1 hypothetical protein GE061_14065 [Apolygus lucorum]
Length = 3301

 Score = 248.4 bits (633),  Expect = 3.2e-66
 Identities = 122/185 (65%), Positives = 143/185 (77%), Gaps = 7/185 (3%)
 Frame = -3

Query:  557  LTRPDNHKIEVLSEVSLEGRLSTNIWHHLAISVHDSVHSGKVIIEVTLIMDGWCEVQVPL 378
             LTRPD  KIEVLS+VSLEGRLS+  WHHLAISVHDSVHSG+VIIEVTLI+DGWCEVQVPL
Sbjct: 1287  LTRPDGEKIEVLSDVSLEGRLSSQQWHHLAISVHDSVHSGRVIIEVTLIIDGWCEVQVPL 1346

Query:  377  SFKGILVRKNRPTNVILGDTRKGVLKETENISVPPGQWHFGSLMMFRKPVLKDKKIVMLL 198
             +FKG+LVRK+RPTNV+LGDT     K       P G W  G L+MFRKPVL DKK  + L
Sbjct: 1347  AFKGLLVRKSRPTNVLLGDT-----KRVNQNGEPIGSWELGGLLMFRKPVL-DKKFAIWL 1400

Query:  197  ASYGPNCYSVTNARVGSLPPAWHSIFNQKTLTTGVPWSELLDNNGAVYYKELQENLMCSY 18
              + GP+CY++T +RVG + PAWHS+FN KTLT G+PW E+LD    V  KELQE L+ SY
Sbjct: 1401  TALGPDCYTLTKSRVGDVKPAWHSVFNPKTLTAGIPWDEILDTK-KVNLKELQETLLLSY 1459

Query:   17  SAKNP 3
             +AK P
Sbjct: 1460  TAKRP 1464
