# Supplementary material for: Salivary and Intestinal Transcriptomes Reveal Differential Gene Expression in Starving, Fed and Trypanosoma cruzi-Infected Rhodnius neglectus
Source: Front Cell Infect Microbiol. 2021 Dec 17;11:773357. doi: 10.3389/fcimb.2021.773357 (PMC8722679; doi:10.3389/fcimb.2021.773357)
Supplement: Supplementary file 5 [file DataSheet_5.zip › links/TABLE02/NODE_104213_length_165_cov_0.790909_g99863_i0-TABLE02.txt]

>NODE_104213_length_165_cov_0.790909_g99863_i0


==> KAE9437985.1 hypothetical protein GE061_14872 [Apolygus lucorum]
Length = 320

 Score = 97.1 bits (240),  Expect = 3.6e-21
 Identities = 42/54 (77%), Positives = 49/54 (90%), Gaps = 0/54 (0%)
 Frame = -1

Query: 165  LKAFLKEKTKKKIYVHGNNMSTLHDHVSIDILPAELGGEGPSYSPTPWAHTIIQ 4
            LKAFLKEKTKKKIYVHGNNMSTLH+H+ +D+LP+ELGGEG  YSPT WAH++ Q
Sbjct: 265  LKAFLKEKTKKKIYVHGNNMSTLHEHIPVDVLPSELGGEGLPYSPTVWAHSLTQ 318
