# Supplementary material for: Salivary and Intestinal Transcriptomes Reveal Differential Gene Expression in Starving, Fed and Trypanosoma cruzi-Infected Rhodnius neglectus
Source: Front Cell Infect Microbiol. 2021 Dec 17;11:773357. doi: 10.3389/fcimb.2021.773357 (PMC8722679; doi:10.3389/fcimb.2021.773357)
Supplement: Supplementary file 5 [file DataSheet_5.zip › links/TABLE02/NODE_10421_length_391_cov_2.325949_g7527_i0-TABLE02.txt]

>NODE_10421_length_391_cov_2.325949_g7527_i0


==> KAE9428749.1 hypothetical protein GE061_05933 [Apolygus lucorum]
Length = 94

 Score = 95.5 bits (236),  Expect = 2.4e-20
 Identities = 53/91 (58%), Positives = 70/91 (76%), Gaps = 1/91 (1%)
 Frame = -2

Query: 276  MPQGIKKNKNPPLPGITKKKKDKVQSLSRKSRPIAPKKVKNAEVQHLKKVITKNVNKCME 97
            MPQG +KNK   LPG    KKDK +++ +K+RPIAPKK K+ E+  LKK+I+KNVN+ +E
Sbjct:   1  MPQGSQKNKKAKLPGGV-AKKDKPKTIQKKNRPIAPKKAKHEEIAKLKKMISKNVNRKLE 59

Query:  96  EQIRSIANDSQKVHLSKKKDKSGSIDPNKMP 4
            E+IR  A D QKV LSKKK+++ S+DPNKMP
Sbjct:  60  EEIRGAATDGQKVKLSKKKNQNPSVDPNKMP 90
