# Supplementary material for: Salivary and Intestinal Transcriptomes Reveal Differential Gene Expression in Starving, Fed and Trypanosoma cruzi-Infected Rhodnius neglectus
Source: Front Cell Infect Microbiol. 2021 Dec 17;11:773357. doi: 10.3389/fcimb.2021.773357 (PMC8722679; doi:10.3389/fcimb.2021.773357)
Supplement: Supplementary file 5 [file DataSheet_5.zip › links/TABLE02/NODE_10421_length_559_cov_3.549603_g7174_i0-TABLE02.txt]

>NODE_10421_length_559_cov_3.549603_g7174_i0


==> RZC40463.1 RVT 1 and/or Exo endo phos domain containing protein [Asbolus verrucosus]
Length = 901

 Score = 72.8 bits (177),  Expect = 2.4e-13
 Identities = 54/183 (29%), Positives = 84/183 (45%), Gaps = 19/183 (10%)
 Frame = -1

Query: 538  TVTNKSQQLPLSILFLIKVKNLVKKAFSKYRLPWMKNLLNKLIKYNSQILFIHRNSSWNK 359
            T+      L  +I+ LIK KN ++K       P  K  L ++ K  +Q++  H+N  WN 
Sbjct: 279  TINPYKDHLDDNIISLIKTKNKLRKTTQHNPTPQNKTQLKEITKQITQLITEHKNKKWND 338

Query: 358  MLSKLSPHDPKLHKLIKAMRTKSAVIPPLSLNNNLHNINQTLIPNNYAYSSQHKADTLAD 179
             L KL P+D  L K    ++     IP L+ NN  H            ++ + KA+ LA 
Sbjct: 339  ELIKLKPNDNTLWKKTNKLKKTHTPIPTLTENNTEH------------FTDKQKANILAH 386

Query: 178  FFEKVHIMNSSLGVPTFTRKVISVAKNYFTPHLKPDEC----ILTTPKEVGREIRRLKNN 11
             FEK+H  N++L  P    ++           L  D+     ++T P E+   I++L NN
Sbjct: 387  TFEKIH--NNTLHSP-INNEIEQTMTQLNEQKLNTDDTDLKKLITNPHEIMEVIKKLPNN 443

Query:  10  KAP 2
            KAP
Sbjct: 444  KAP 446
