# Supplementary material for: Salivary and Intestinal Transcriptomes Reveal Differential Gene Expression in Starving, Fed and Trypanosoma cruzi-Infected Rhodnius neglectus
Source: Front Cell Infect Microbiol. 2021 Dec 17;11:773357. doi: 10.3389/fcimb.2021.773357 (PMC8722679; doi:10.3389/fcimb.2021.773357)
Supplement: Supplementary file 5 [file DataSheet_5.zip › links/TABLE02/NODE_10424_length_559_cov_3.150794_g5914_i3-TABLE02.txt]

>NODE_10424_length_559_cov_3.150794_g5914_i3


==> XP_014255947.1 probable cytochrome P450 6a14 [Cimex lectularius]
Length = 516

 Score = 133.7 bits (335),  Expect = 1.2e-31
 Identities = 64/125 (51%), Positives = 87/125 (69%), Gaps = 1/125 (0%)
 Frame = -3

Query: 374  CAKKNKKK-KTAQMLIRSCTKQYTFPNGVSIAPGQALLIPSTVIHNDPSYYPEPKLFRPE 198
            C K+  +K  T  ML+R CTK+YTF NG+++ PG  L I  + IH DP+Y+PEP  F PE
Sbjct: 377  CLKETMRKYPTVPMLMRICTKEYTFDNGLTVYPGDKLFIALSSIHMDPTYFPEPSKFDPE 436

Query: 197  RFDPGHKIPVCAYLPFGNGPRICIAMRFAILKMKFCIATLLRNYSISLSPKTKQPITISA 18
            RF P      CA+LPFG GPR+CIAMRFA+ +MKFC+A +L +YS+ L+PKTK+P+  + 
Sbjct: 437  RFGPDVFQRPCAFLPFGEGPRLCIAMRFALQEMKFCLAKILMSYSLKLNPKTKEPLVFNK 496

Query:  17  RHLLT 3
            +   T
Sbjct: 497  QTFFT 501

==> XP_014255947.1 probable cytochrome P450 6a14 [Cimex lectularius]
Length = 516

 Score = 57.4 bits (137),  Expect = 1.1e-08
 Identities = 23/58 (39%), Positives = 38/58 (65%), Gaps = 0/58 (0%)
 Frame = -1

Query: 550  ILYELSRNPWIQEKVREEILRELEQFGSLTYNALKEMHYLEQCIKEALRIYSPAQMLV 377
            + YE S+NP IQE+ R E+   +   G L+++++K+M YL+ C+KE +R Y    ML+
Sbjct: 335  VCYEFSKNPVIQERARNEVKERVRHHGKLSFDSVKDMTYLDMCLKETMRKYPTVPMLM 392

==> XP_014250790.1 probable cytochrome P450 6a14 isoform X1 [Cimex lectularius]
Length = 516

 Score = 129.8 bits (325),  Expect = 1.7e-30
 Identities = 60/112 (53%), Positives = 80/112 (71%), Gaps = 0/112 (0%)
 Frame = -3

Query: 338  MLIRSCTKQYTFPNGVSIAPGQALLIPSTVIHNDPSYYPEPKLFRPERFDPGHKIPVCAY 159
            ML+R C K+YTF NG+++ PG  LLI    IH DP+Y+PEP  F PERF P      CA+
Sbjct: 390  MLMRICAKEYTFDNGLTVYPGDKLLIALYSIHMDPTYFPEPAKFDPERFGPDVFQKPCAF 449

Query: 158  LPFGNGPRICIAMRFAILKMKFCIATLLRNYSISLSPKTKQPITISARHLLT 3
            LPFG GPR+CIAMRFA+ +MKFC+A +L +YS+ L+PKTK+P+  + +   T
Sbjct: 450  LPFGEGPRMCIAMRFALQEMKFCLAKILMSYSLKLNPKTKEPLVFNKQTFFT 501

==> XP_014250790.1 probable cytochrome P450 6a14 isoform X1 [Cimex lectularius]
Length = 516

 Score = 60.5 bits (145),  Expect = 1.2e-09
 Identities = 24/58 (41%), Positives = 40/58 (68%), Gaps = 0/58 (0%)
 Frame = -1

Query: 550  ILYELSRNPWIQEKVREEILRELEQFGSLTYNALKEMHYLEQCIKEALRIYSPAQMLV 377
            + YE S+NP IQ++ R E+   +   G L+++++K+M YL+ C+KE +R YSP  ML+
Sbjct: 335  VCYEFSKNPEIQQRARNEVKERVRYHGKLSFDSVKDMTYLDMCLKETMRKYSPLPMLM 392

==> XP_024080831.1 probable cytochrome P450 6a14 isoform X1 [Cimex lectularius]
Length = 932

 Score = 129.8 bits (325),  Expect = 1.7e-30
 Identities = 60/112 (53%), Positives = 80/112 (71%), Gaps = 0/112 (0%)
 Frame = -3

Query: 338  MLIRSCTKQYTFPNGVSIAPGQALLIPSTVIHNDPSYYPEPKLFRPERFDPGHKIPVCAY 159
            ML+R CTK+YTF NG+++ PG  L IP   IH DP+Y+PEP  F PERF P      CA+
Sbjct: 806  MLMRICTKEYTFDNGLTVYPGDKLFIPLYSIHMDPTYFPEPAKFDPERFGPDVFQKPCAF 865

Query: 158  LPFGNGPRICIAMRFAILKMKFCIATLLRNYSISLSPKTKQPITISARHLLT 3
            LPFG GPRIC+AMRFA+ +MKFC+A +L +YS+ L+ KTK+P+  + +   T
Sbjct: 866  LPFGEGPRICLAMRFALQEMKFCLAKMLISYSLKLNRKTKEPLVFNKKTFFT 917

==> XP_024080831.1 probable cytochrome P450 6a14 isoform X1 [Cimex lectularius]
Length = 932

 Score = 69.7 bits (169),  Expect = 2.1e-12
 Identities = 30/56 (53%), Positives = 46/56 (82%), Gaps = 0/56 (0%)
 Frame = -1

Query: 544  YELSRNPWIQEKVREEILRELEQFGSLTYNALKEMHYLEQCIKEALRIYSPAQMLV 377
            YELS+NP IQE+VR++I  ++ + GSL+++++K+M YL+ C+KE LR Y PAQML+
Sbjct: 337  YELSKNPEIQERVRKDINEKVREHGSLSFDSVKDMSYLDMCLKETLRKYPPAQMLL 392

==> XP_024080832.1 probable cytochrome P450 6a14 isoform X2 [Cimex lectularius]
Length = 895

 Score = 129.8 bits (325),  Expect = 1.7e-30
 Identities = 60/112 (53%), Positives = 80/112 (71%), Gaps = 0/112 (0%)
 Frame = -3

Query: 338  MLIRSCTKQYTFPNGVSIAPGQALLIPSTVIHNDPSYYPEPKLFRPERFDPGHKIPVCAY 159
            ML+R CTK+YTF NG+++ PG  L IP   IH DP+Y+PEP  F PERF P      CA+
Sbjct: 769  MLMRICTKEYTFDNGLTVYPGDKLFIPLYSIHMDPTYFPEPAKFDPERFGPDVFQKPCAF 828

Query: 158  LPFGNGPRICIAMRFAILKMKFCIATLLRNYSISLSPKTKQPITISARHLLT 3
            LPFG GPRIC+AMRFA+ +MKFC+A +L +YS+ L+ KTK+P+  + +   T
Sbjct: 829  LPFGEGPRICLAMRFALQEMKFCLAKMLISYSLKLNRKTKEPLVFNKKTFFT 880

==> XP_024080832.1 probable cytochrome P450 6a14 isoform X2 [Cimex lectularius]
Length = 895

 Score = 69.7 bits (169),  Expect = 2.1e-12
 Identities = 30/56 (53%), Positives = 46/56 (82%), Gaps = 0/56 (0%)
 Frame = -1

Query: 544  YELSRNPWIQEKVREEILRELEQFGSLTYNALKEMHYLEQCIKEALRIYSPAQMLV 377
            YELS+NP IQE+VR++I  ++ + GSL+++++K+M YL+ C+KE LR Y PAQML+
Sbjct: 300  YELSKNPEIQERVRKDINEKVREHGSLSFDSVKDMSYLDMCLKETLRKYPPAQMLL 355

==> XP_024080836.1 probable cytochrome P450 6a14 isoform X3 [Cimex lectularius]
Length = 555

 Score = 129.4 bits (324),  Expect = 2.2e-30
 Identities = 59/114 (51%), Positives = 78/114 (68%), Gaps = 0/114 (0%)
 Frame = -3

Query: 344  AQMLIRSCTKQYTFPNGVSIAPGQALLIPSTVIHNDPSYYPEPKLFRPERFDPGHKIPVC 165
            AQ+L R+CTK+YTFPNG+ + PG+ L+IP   IH    +YP+P  F PERF P      C
Sbjct: 427  AQILFRTCTKEYTFPNGLVVKPGEKLIIPVFSIHRSNEHYPDPMKFDPERFSPDVFQRPC 486

Query: 164  AYLPFGNGPRICIAMRFAILKMKFCIATLLRNYSISLSPKTKQPITISARHLLT 3
             YLPFG GPR+CIAMRFA  +MKFC+A +L +Y I ++P TK+PI +     +T
Sbjct: 487  TYLPFGEGPRVCIAMRFATQEMKFCLAKVLMSYKIKVNPTTKEPIELKKNSFIT 540

==> XP_024080836.1 probable cytochrome P450 6a14 isoform X3 [Cimex lectularius]
Length = 555

 Score = 70.1 bits (170),  Expect = 1.6e-12
 Identities = 30/57 (52%), Positives = 46/57 (80%), Gaps = 0/57 (0%)
 Frame = -1

Query: 550  ILYELSRNPWIQEKVREEILRELEQFGSLTYNALKEMHYLEQCIKEALRIYSPAQML 380
            + YELS+NP IQE+ REEI  ++ + GSL+++++K+M+YL+ C+KE LR Y PAQ+L
Sbjct: 374  MFYELSKNPVIQERAREEINEKVREHGSLSFDSVKDMNYLDMCLKETLRKYPPAQIL 430

==> XP_014250631.1 probable cytochrome P450 6a14 isoform X1 [Cimex lectularius]
Length = 555

 Score = 128.3 bits (321),  Expect = 4.9e-30
 Identities = 59/114 (51%), Positives = 81/114 (71%), Gaps = 0/114 (0%)
 Frame = -3

Query: 344  AQMLIRSCTKQYTFPNGVSIAPGQALLIPSTVIHNDPSYYPEPKLFRPERFDPGHKIPVC 165
            AQ+L R+CTK+YTF NG+ + PG+ L+IP   IH+   YYP+P  F PERF P      C
Sbjct: 427  AQVLFRTCTKEYTFTNGLVVKPGEKLMIPVYAIHSSDEYYPDPTKFDPERFGPDVFQRPC 486

Query: 164  AYLPFGNGPRICIAMRFAILKMKFCIATLLRNYSISLSPKTKQPITISARHLLT 3
             +LPFG GPR+CIAMRFAI +MKF +A +L +Y I ++PKTK+PI ++ +  +T
Sbjct: 487  TFLPFGEGPRVCIAMRFAIQQMKFGLAKVLMSYKIKVNPKTKEPIELNKKSFVT 540

==> XP_014250631.1 probable cytochrome P450 6a14 isoform X1 [Cimex lectularius]
Length = 555

 Score = 71.6 bits (174),  Expect = 5.4e-13
 Identities = 29/55 (52%), Positives = 47/55 (85%), Gaps = 0/55 (0%)
 Frame = -1

Query: 544  YELSRNPWIQEKVREEILRELEQFGSLTYNALKEMHYLEQCIKEALRIYSPAQML 380
            Y+LS+NP IQE+VREEI  ++ ++GSL+++++K+M YL+ C+KE +R+Y PAQ+L
Sbjct: 376  YQLSKNPGIQERVREEINEKVREYGSLSFDSVKDMTYLDMCLKETMRMYPPAQVL 430
