# Supplementary material for: Salivary and Intestinal Transcriptomes Reveal Differential Gene Expression in Starving, Fed and Trypanosoma cruzi-Infected Rhodnius neglectus
Source: Front Cell Infect Microbiol. 2021 Dec 17;11:773357. doi: 10.3389/fcimb.2021.773357 (PMC8722679; doi:10.3389/fcimb.2021.773357)
Supplement: Supplementary file 5 [file DataSheet_5.zip › links/TABLE02/NODE_10426_length_559_cov_2.918651_g7178_i0-TABLE02.txt]

>NODE_10426_length_559_cov_2.918651_g7178_i0


==> MER0711888 - family C19 unassigned peptidases (Panstrongylus megistus) [C19.UPW]#C19#{peptidase unit: 64-1067}~source A0A069DZQ1~
Length = 1069

 Score = 295.4 bits (755),  Expect = 2.3e-80
 Identities = 155/186 (83%), Positives = 166/186 (89%), Gaps = 6/186 (3%)
 Frame = -1

Query:  556  ETIPPVHEEEEQLVEKEVDQNHGRGSEALNARNAGGD-KESGESGCGCNRVSKQDSADSC 380
             E IPP+  + E +VEKE DQ+  RGSE L+ RNA GD KE+GESGCGCNR SKQDSADSC
Sbjct:  842  EVIPPIF-KTENVVEKEDDQS--RGSEVLSIRNASGDNKETGESGCGCNRTSKQDSADSC 898

Query:  379  CLHTSLAQSTQAELMTGCNKIACDTCSSGNPDGKSVYTNSTKQMLISQAPPALVIHLKRF 200
             CLHTSLAQSTQAELMTGCNKIACDTCSSGNPDGKSVYTNSTKQ LISQAPPALVIHLKRF
Sbjct:  899  CLHTSLAQSTQAELMTGCNKIACDTCSSGNPDGKSVYTNSTKQTLISQAPPALVIHLKRF 958

Query:  199  QVQMMTCRKLCRHVSFPLQLDLTPYSVPSASVQKNTEGTKKADDNKSDLLYTLYGLVEHS 20
             QVQM TCRKLCRHVSFPLQLDLTPYSVP  +VQ N+EG + +DDNKS+LLYTLYGLVEHS
Sbjct:  959  QVQMTTCRKLCRHVSFPLQLDLTPYSVP--AVQINSEGAENSDDNKSNLLYTLYGLVEHS 1016

Query:   19  GTMNGG 2
             GTMNGG
Sbjct: 1017  GTMNGG 1022
