# Supplementary material for: Salivary and Intestinal Transcriptomes Reveal Differential Gene Expression in Starving, Fed and Trypanosoma cruzi-Infected Rhodnius neglectus
Source: Front Cell Infect Microbiol. 2021 Dec 17;11:773357. doi: 10.3389/fcimb.2021.773357 (PMC8722679; doi:10.3389/fcimb.2021.773357)
Supplement: Supplementary file 5 [file DataSheet_5.zip › links/TABLE02/NODE_10432_length_558_cov_92.504970_g7183_i0-TABLE02.txt]

>NODE_10432_length_558_cov_92.504970_g7183_i0


==> XP_021915922.1 uncharacterized protein LOC110827999 isoform X3 [Zootermopsis nevadensis]
Length = 763

 Score = 45.1 bits (105),  Expect = 5.4e-05
 Identities = 34/123 (27%), Positives = 57/123 (46%), Gaps = 6/123 (4%)
 Frame = -1

Query: 411  DELFDQAIEVVRNAIIARHLETIKVPDIEEELNPFSLILKIHG------AEFSDLSSVSR 250
            +E  D  +  V + I    L  + +PDIE   +   L +  HG          DL SV+R
Sbjct: 567  NEYVDAVLGEVHSYIEDNQLTELAIPDIEASFSKEILWITWHGRFGTSQGGAKDLGSVTR 626

Query: 249  KGPLTILEDNVTGNVTFSTALGLDKLALNCPQLYLKVIGLSFSRSFYIASASNAVEFSVS 70
             G +++  D+ TG +T    LGL +L +   +   + +G+  S +  +    N+V   VS
Sbjct: 627  TGDISLDFDSTTGAITVFGNLGLSELDVKYNKYEAQFMGVGPSGTVGVHIGQNSVFLKVS 686

Query:  69  LLM 61
            LL+
Sbjct: 687  LLL 689
