# Supplementary material for: Salivary and Intestinal Transcriptomes Reveal Differential Gene Expression in Starving, Fed and Trypanosoma cruzi-Infected Rhodnius neglectus
Source: Front Cell Infect Microbiol. 2021 Dec 17;11:773357. doi: 10.3389/fcimb.2021.773357 (PMC8722679; doi:10.3389/fcimb.2021.773357)
Supplement: Supplementary file 5 [file DataSheet_5.zip › links/TABLE02/NODE_10440_length_558_cov_5.990060_g2535_i1-TABLE02.txt]

>NODE_10440_length_558_cov_5.990060_g2535_i1


==> KAE9431883.1 hypothetical protein GE061_22803 [Apolygus lucorum]
Length = 1312

 Score = 134.4 bits (337),  Expect = 6.8e-32
 Identities = 114/159 (71%), Positives = 127/159 (79%), Gaps = 2/159 (1%)
 Frame = -3

Query: 478  TPGQVVSPPNPSSLTPTPRISQT--PEPNPEIESLKEQLKDLSEKLETMRIKYKDKAKEI 305
            TPGQVVS P P   TPTP   Q    +P PE E LKEQLKD  EKLETMRI+YK+K+ E+
Sbjct: 221  TPGQVVSTPTPPHATPTPTRLQVGGVDPGPEFELLKEQLKDYQEKLETMRIRYKEKSHEL 280

Query: 304  EMISLQLDQSAEFKAKIMEAQSALKKELERVKREKXXXXXXXXXXSDMADTLEMATLDKE 125
            E ++LQL+Q++EFK+KIMEAQ+ LKKELE+VKRE XXXXXXXXXX     TLEMATLDKE
Sbjct: 281  ESLNLQLEQASEFKSKIMEAQAGLKKELEKVKREXXXXXXXXXXXXXXXXTLEMATLDKE 340

Query: 124  MAEEKAESLQRXXXXXXXXXXXXXXXXXILKSELSDKME 8
            MAEEKAES   XXXXXXXXXXXXXXXXX  KSELSDK E
Sbjct: 341  MAEEKAESXXXXXXXXXXXXXXXXXXXXXXKSELSDKSE 379
