# Supplementary material for: Salivary and Intestinal Transcriptomes Reveal Differential Gene Expression in Starving, Fed and Trypanosoma cruzi-Infected Rhodnius neglectus
Source: Front Cell Infect Microbiol. 2021 Dec 17;11:773357. doi: 10.3389/fcimb.2021.773357 (PMC8722679; doi:10.3389/fcimb.2021.773357)
Supplement: Supplementary file 5 [file DataSheet_5.zip › links/TABLE02/NODE_10442_length_558_cov_4.868787_g7190_i0-TABLE02.txt]

>NODE_10442_length_558_cov_4.868787_g7190_i0


==> XP_014262552.1 phosphatidylinositol 5-phosphate 4-kinase type-2 alpha [Cimex lectularius]
Length = 407

 Score = 231.5 bits (589),  Expect = 4.1e-61
 Identities = 112/115 (97%), Positives = 113/115 (98%), Gaps = 0/115 (0%)
 Frame = -1

Query: 345  MSGVQGSLSKLKKKHFRVKHQKVKLFRANEPILSVLMWGVNHTINELSHVTIPVMLLPDD 166
            MS +QGSLSKLKKKHFRVKHQKVKLFRANEPILSV MWGVNHTINELSHVTIPVMLLPDD
Sbjct:   1  MSVIQGSLSKLKKKHFRVKHQKVKLFRANEPILSVFMWGVNHTINELSHVTIPVMLLPDD 60

Query: 165  FRAYSKLKVDNHLFNKENMPSHFKIKEYCPLVFRNLRERFGIDDLDFKESMTRSQ 1
            FRAYSKLKVDNHLFNKENMPSHFKIKEYCPLVFRNLRERFGIDDLDFKESMTRSQ
Sbjct:  61  FRAYSKLKVDNHLFNKENMPSHFKIKEYCPLVFRNLRERFGIDDLDFKESMTRSQ 115

==> KAE9438358.1 hypothetical protein GE061_15254 [Apolygus lucorum]
Length = 410

 Score = 229.9 bits (585),  Expect = 1.2e-60
 Identities = 112/116 (96%), Positives = 112/116 (96%), Gaps = 0/116 (0%)
 Frame = -1

Query: 348  TMSGVQGSLSKLKKKHFRVKHQKVKLFRANEPILSVLMWGVNHTINELSHVTIPVMLLPD 169
            TMS VQG LSKLKKKHFRVKHQKVKLFRANEPILSV MWGVNHTINELSHVTIPVMLLPD
Sbjct:   4  TMSVVQGGLSKLKKKHFRVKHQKVKLFRANEPILSVFMWGVNHTINELSHVTIPVMLLPD 63

Query: 168  DFRAYSKLKVDNHLFNKENMPSHFKIKEYCPLVFRNLRERFGIDDLDFKESMTRSQ 1
            DFRAYSKLKVDNHLFNKENMPSHFKIKEYCPLVFRNLRERFGIDD DFKESMTRSQ
Sbjct:  64  DFRAYSKLKVDNHLFNKENMPSHFKIKEYCPLVFRNLRERFGIDDQDFKESMTRSQ 119

==> XP_014282477.1 phosphatidylinositol 5-phosphate 4-kinase type-2 alpha [Halyomorpha halys]
Length = 406

 Score = 226.5 bits (576),  Expect = 1.3e-59
 Identities = 110/115 (95%), Positives = 111/115 (96%), Gaps = 0/115 (0%)
 Frame = -1

Query: 345  MSGVQGSLSKLKKKHFRVKHQKVKLFRANEPILSVLMWGVNHTINELSHVTIPVMLLPDD 166
            MS VQG LSKLKKKH RVKHQKVKLFRANEPILSV MWGVNHTINELSHVTIPVMLLPDD
Sbjct:   1  MSIVQGGLSKLKKKHIRVKHQKVKLFRANEPILSVFMWGVNHTINELSHVTIPVMLLPDD 60

Query: 165  FRAYSKLKVDNHLFNKENMPSHFKIKEYCPLVFRNLRERFGIDDLDFKESMTRSQ 1
            FRAYSKLKVDNHLFNKENMPSHFKIKEYCPLVFRNLRERFGIDDLD+KESMTRSQ
Sbjct:  61  FRAYSKLKVDNHLFNKENMPSHFKIKEYCPLVFRNLRERFGIDDLDYKESMTRSQ 115
