# Supplementary material for: Salivary and Intestinal Transcriptomes Reveal Differential Gene Expression in Starving, Fed and Trypanosoma cruzi-Infected Rhodnius neglectus
Source: Front Cell Infect Microbiol. 2021 Dec 17;11:773357. doi: 10.3389/fcimb.2021.773357 (PMC8722679; doi:10.3389/fcimb.2021.773357)
Supplement: Supplementary file 5 [file DataSheet_5.zip › links/TABLE02/NODE_10444_length_391_cov_0.825949_g7550_i0-TABLE02.txt]

>NODE_10444_length_391_cov_0.825949_g7550_i0


==> XP_014271700.1 pantothenate kinase 4 isoform X2 [Halyomorpha halys]
Length = 756

 Score = 154.1 bits (388),  Expect = 5.8e-38
 Identities = 77/102 (75%), Positives = 89/102 (87%), Gaps = 2/102 (1%)
 Frame = -2

Query: 300  KIAYYSVLSYRRAHYSID--GFFTTDDHLYEFSESARLHFVKFETKYIERCLDFLKSNLV 127
            KIAYYS LSYRRA+Y +D     ++DDH YE SE+ARLHFVKFETKYIE+CLDF+KSNLV
Sbjct:  38  KIAYYSTLSYRRANYYLDKEASSSSDDHSYEVSETARLHFVKFETKYIEQCLDFIKSNLV 97

Query: 126  GTRENMVGKIIKATGGGAYKYAGLLQEKLGLKVEKEVEMGCL 1
            G+RE+M GKIIKATGGGA+K+A L+QEKLGLKVEKE EM CL
Sbjct:  98  GSRESMAGKIIKATGGGAFKHANLIQEKLGLKVEKEDEMSCL 139

==> KAE9428460.1 hypothetical protein GE061_05638 [Apolygus lucorum]
Length = 823

 Score = 149.1 bits (375),  Expect = 1.9e-36
 Identities = 74/102 (72%), Positives = 87/102 (85%), Gaps = 2/102 (1%)
 Frame = -2

Query: 300  KIAYYSVLSYRRAHYSID--GFFTTDDHLYEFSESARLHFVKFETKYIERCLDFLKSNLV 127
            KIAYYS L YRRA+YS+D      +++H YE SESARLHFVKFETKYIE CL+F+K+NLV
Sbjct:  93  KIAYYSTLQYRRANYSVDKESSSPSEEHNYELSESARLHFVKFETKYIEHCLNFVKANLV 152

Query: 126  GTRENMVGKIIKATGGGAYKYAGLLQEKLGLKVEKEVEMGCL 1
            G+++ M+GKIIKATGGGAYKYA L+QEKLGL VEKE EMGCL
Sbjct: 153  GSKDIMMGKIIKATGGGAYKYASLIQEKLGLSVEKEDEMGCL 194
