# Supplementary material for: Salivary and Intestinal Transcriptomes Reveal Differential Gene Expression in Starving, Fed and Trypanosoma cruzi-Infected Rhodnius neglectus
Source: Front Cell Infect Microbiol. 2021 Dec 17;11:773357. doi: 10.3389/fcimb.2021.773357 (PMC8722679; doi:10.3389/fcimb.2021.773357)
Supplement: Supplementary file 5 [file DataSheet_5.zip › links/TABLE02/NODE_10445_length_391_cov_0.382911_g7551_i0-TABLE02.txt]

>NODE_10445_length_391_cov_0.382911_g7551_i0


==> CCH85655.1 protein of unknown function [Modestobacter marinus]
Length = 105

 Score = 149.1 bits (375),  Expect = 1.9e-36
 Identities = 68/90 (75%), Positives = 70/90 (77%), Gaps = 0/90 (0%)
 Frame = -2

Query: 390  FDPGSGRTLAACLTHASRAVRPFRGYTSGERVSNTWVICPALWDKPGKLGLILDMTTGCM 211
            FDPGSGRTLAACLTHASRA   F G  SGERVSNTW  CP LWD   KL LI D+T   M
Sbjct:  16  FDPGSGRTLAACLTHASRARPSFGGCPSGERVSNTWATCPQLWDNSKKLVLIPDVTADRM 75

Query: 210  AWWWKDLSVQDGPAAYQLVGGVMAYQGDDG 121
             WWWKD S +DGPAAYQLVGGVMAYQGDDG
Sbjct:  76  VWWWKDSSAEDGPAAYQLVGGVMAYQGDDG 105
