# Supplementary material for: Salivary and Intestinal Transcriptomes Reveal Differential Gene Expression in Starving, Fed and Trypanosoma cruzi-Infected Rhodnius neglectus
Source: Front Cell Infect Microbiol. 2021 Dec 17;11:773357. doi: 10.3389/fcimb.2021.773357 (PMC8722679; doi:10.3389/fcimb.2021.773357)
Supplement: Supplementary file 5 [file DataSheet_5.zip › links/TABLE02/NODE_10450_length_558_cov_3.320080_g7197_i0-TABLE02.txt]

>NODE_10450_length_558_cov_3.320080_g7197_i0


==> KAE9433827.1 hypothetical protein GE061_19398 [Apolygus lucorum]
Length = 463

 Score = 278.9 bits (712),  Expect = 2.2e-75
 Identities = 126/158 (79%), Positives = 149/158 (94%), Gaps = 0/158 (0%)
 Frame = -2

Query: 530  KEGYIVVESNYRVYAYTDSNLKLALVGLFTEMLYRFPNMCVGTLTRDSVCMALKSGITAE 351
            +EG+IVVESNYR+YAYTDSNLK+AL+GLFTE+LYRFPNM VGTLTRDS+CMAL+SGITAE
Sbjct: 305  REGFIVVESNYRIYAYTDSNLKVALIGLFTELLYRFPNMVVGTLTRDSICMALRSGITAE 364

Query: 350  QIIGFLINHAHPRLLAKGPPILPPTVTDQINLWEKERDRFAFTDGVLYSKFL*HSDYAVL 171
            QII FL  HAHPRL+AKGPPILPPT+TDQINLWEKERDRF FTDG+LYS+FL HSD+++L
Sbjct: 365  QIINFLRLHAHPRLVAKGPPILPPTITDQINLWEKERDRFTFTDGILYSQFLSHSDFSIL 424

Query: 170  KDYATELGVVVWQSDKKRTIVVTKQGHDEVKKFWKKHS 57
            +D+A E G++VWQ+D+KRT+VVTK GHDEVK+FWKKHS
Sbjct: 425  RDFAQEHGLLVWQNDQKRTMVVTKDGHDEVKRFWKKHS 462

==> XP_014241773.1 general transcription factor IIH subunit 4 [Cimex lectularius]
Length = 468

 Score = 275.8 bits (704),  Expect = 1.9e-74
 Identities = 127/173 (73%), Positives = 155/173 (89%), Gaps = 1/173 (0%)
 Frame = -2

Query: 554  KNAISP-GSKEGYIVVESNYRVYAYTDSNLKLALVGLFTEMLYRFPNMCVGTLTRDSVCM 378
            KN+ S   +KEGYI+VESNYRVYAYT+SNLK+AL+GLFTEMLYRFPNMCVGTLTRDS+CM
Sbjct: 294  KNSTSEISTKEGYIIVESNYRVYAYTNSNLKVALIGLFTEMLYRFPNMCVGTLTRDSICM 353

Query: 377  ALKSGITAEQIIGFLINHAHPRLLAKGPPILPPTVTDQINLWEKERDRFAFTDGVLYSKF 198
            AL+SGITAEQIIGFL  HAHPR+LA    ILPPT+TDQINLWEKERDRF FT+G+LYS+F
Sbjct: 354  ALRSGITAEQIIGFLKLHAHPRMLANTGHILPPTITDQINLWEKERDRFQFTEGILYSQF 413

Query: 197  L*HSDYAVLKDYATELGVVVWQSDKKRTIVVTKQGHDEVKKFWKKHSKNTTNT 39
            L H+D+++L+D+A E  +++WQ DKKRT+VV+K GHDEVKKFWKKHSK ++++
Sbjct: 414  LSHNDFSILRDFALEHNLIIWQDDKKRTMVVSKHGHDEVKKFWKKHSKGSSHS 466
