# Supplementary material for: Salivary and Intestinal Transcriptomes Reveal Differential Gene Expression in Starving, Fed and Trypanosoma cruzi-Infected Rhodnius neglectus
Source: Front Cell Infect Microbiol. 2021 Dec 17;11:773357. doi: 10.3389/fcimb.2021.773357 (PMC8722679; doi:10.3389/fcimb.2021.773357)
Supplement: Supplementary file 5 [file DataSheet_5.zip › links/TABLE02/NODE_10455_length_558_cov_2.769384_g7200_i0-TABLE02.txt]

>NODE_10455_length_558_cov_2.769384_g7200_i0


==> KAE9434221.1 hypothetical protein GE061_19796 [Apolygus lucorum]
Length = 304

 Score = 337.8 bits (865),  Expect = 4.1e-93
 Identities = 154/164 (93%), Positives = 160/164 (97%), Gaps = 0/164 (0%)
 Frame = -3

Query: 493  DVDKWISISKECKYLPENDLKKLCDIVCELLLEESNIQPVTTPVTVCGDIHGQFYDLEEL 314
            D++KWISI+KECKYLPENDLKKLCDIVCELLLEESNIQP++TPVTVCGDIHGQFYDLEEL
Sbjct:   4  DLEKWISIAKECKYLPENDLKKLCDIVCELLLEESNIQPISTPVTVCGDIHGQFYDLEEL 63

Query: 313  FRNGGQVPDTNYVIMGDFVDRGYYSLETFTRLLTLKARWPDRITLLRGNTESRQITQVYG 134
            FR GGQVPDTNYV MGDFVDRGYYSLETFTRLLTLKARWPD+ITLLRGN ESRQITQVYG
Sbjct:  64  FRTGGQVPDTNYVFMGDFVDRGYYSLETFTRLLTLKARWPDKITLLRGNHESRQITQVYG 123

Query: 133  FYDECQVKYGNANAWKYCCRVFDLLTIAALIDEQVLCVHGGLSP 2
            FYDEC VKYGNANAWKYCCRVFDLLTIAALIDEQVLCVHGGLSP
Sbjct: 124  FYDECHVKYGNANAWKYCCRVFDLLTIAALIDEQVLCVHGGLSP 167

==> XP_014286556.1 serine/threonine-protein phosphatase 6 catalytic subunit [Halyomorpha halys]
Length = 303

 Score = 337.4 bits (864),  Expect = 5.3e-93
 Identities = 155/166 (93%), Positives = 161/166 (96%), Gaps = 0/166 (0%)
 Frame = -3

Query: 499  MTDVDKWISISKECKYLPENDLKKLCDIVCELLLEESNIQPVTTPVTVCGDIHGQFYDLE 320
            MTD+DKWI+I+KECKYLPENDLKKLCDIVC+LLLEESNIQPV+TPVTVCGDIHGQFYDLE
Sbjct:   1  MTDIDKWINIAKECKYLPENDLKKLCDIVCDLLLEESNIQPVSTPVTVCGDIHGQFYDLE 60

Query: 319  ELFRNGGQVPDTNYVIMGDFVDRGYYSLETFTRLLTLKARWPDRITLLRGNTESRQITQV 140
            ELFRNGGQVP TNYV MGDFVDRGYYSLETFTRLLTLKARWPDRITLLRGN ESRQITQV
Sbjct:  61  ELFRNGGQVPFTNYVFMGDFVDRGYYSLETFTRLLTLKARWPDRITLLRGNHESRQITQV 120

Query: 139  YGFYDECQVKYGNANAWKYCCRVFDLLTIAALIDEQVLCVHGGLSP 2
            YGFYDEC  KYGNANAWKYCCRVFDLLTIAALIDE+VLCVHGGLSP
Sbjct: 121  YGFYDECFNKYGNANAWKYCCRVFDLLTIAALIDEEVLCVHGGLSP 166
