# Supplementary material for: Salivary and Intestinal Transcriptomes Reveal Differential Gene Expression in Starving, Fed and Trypanosoma cruzi-Infected Rhodnius neglectus
Source: Front Cell Infect Microbiol. 2021 Dec 17;11:773357. doi: 10.3389/fcimb.2021.773357 (PMC8722679; doi:10.3389/fcimb.2021.773357)
Supplement: Supplementary file 5 [file DataSheet_5.zip › links/TABLE02/NODE_10461_length_558_cov_2.391650_g7205_i0-TABLE02.txt]

>NODE_10461_length_558_cov_2.391650_g7205_i0


==> KAE9437933.1 hypothetical protein GE061_14819 [Apolygus lucorum]
Length = 356

 Score = 137.1 bits (344),  Expect = 1.0e-32
 Identities = 83/158 (52%), Positives = 107/158 (67%), Gaps = 9/158 (5%)
 Frame = -3

Query: 475  LKRSKSTGSTIHSLAMSVNSFPQAQELALFDGHPAENAVKNACIDPAMCTCEEIIELPRH 296
            LKRSKS  S  H     V+S     EL+LF+ H A + VK AC +P      ++++L + 
Sbjct: 120  LKRSKSM-SAAHGAQTYVSS-----ELSLFEKHSASDLVKKACFNPDELQSMQLMDLAKV 173

Query: 295  ILEKALDDRAHAQSYATITMAIVEKECSGTFLESLLNICQFTCEKKKSQKSGEQGPKYQS 116
            +++KA+DDRAHAQSYA+I + IVEKE SGTFLESLLNI Q+T E KK  K G    +Y +
Sbjct: 174  LVDKAMDDRAHAQSYASICLNIVEKESSGTFLESLLNISQYTVE-KKCYKDGTH--RYHA 230

Query: 115  FMAYLNELYSQMKPKQSQLKLFTGSSPTHTVLSLLVQV 2
            FMA+LNELYS +KP+Q  L+     SPT TVLSL+VQV
Sbjct: 231  FMAFLNELYSLLKPRQIHLRPHATVSPTLTVLSLIVQV 268
