# Supplementary material for: Salivary and Intestinal Transcriptomes Reveal Differential Gene Expression in Starving, Fed and Trypanosoma cruzi-Infected Rhodnius neglectus
Source: Front Cell Infect Microbiol. 2021 Dec 17;11:773357. doi: 10.3389/fcimb.2021.773357 (PMC8722679; doi:10.3389/fcimb.2021.773357)
Supplement: Supplementary file 5 [file DataSheet_5.zip › links/TABLE02/NODE_10462_length_558_cov_2.304175_g7206_i0-TABLE02.txt]

>NODE_10462_length_558_cov_2.304175_g7206_i0


==> KAE9423437.1 hypothetical protein GE061_00800 [Apolygus lucorum]
Length = 1178

 Score = 295.8 bits (756),  Expect = 1.8e-80
 Identities = 141/186 (75%), Positives = 166/186 (89%), Gaps = 3/186 (1%)
 Frame = -1

Query:  558  GLLKTARLTHSVFRLQEDRRAAQRSCNVRYRRHVCFSHALTSLVTGLMAKLWCQKADPVF 379
             GLLKTARLTHSVFRLQED++AAQRSCNVRYRRHVCFSHALTSLVTGLMAKLWCQK DP F
Sbjct:  835  GLLKTARLTHSVFRLQEDKKAAQRSCNVRYRRHVCFSHALTSLVTGLMAKLWCQKPDPTF 894

Query:  378  LHCLASIGPLVSFEALLSYYGDEIDMWGDMAVAVEDLRTVTFTLIQASPPSANNKGSSCT 199
             +H L+++GPLVSFE LLSYYGDEIDMWGDM VA+EDLRTV+F L+ +SP S   +G +  
Sbjct:  895  VHILSTLGPLVSFEGLLSYYGDEIDMWGDMVVAIEDLRTVSFVLVPSSPSS---RGGAYQ 951

Query:  198  PRVMGPRYSLNVQLPVPDSVHSLLPLSTPPSYLSFHVTPVFFNIGINELATIAEDLGSTK 19
             P+V+GPR SL++QLPVP+++HSLLPL+   + L+FHVTPVFFNIGINELAT+AE+LGS K
Sbjct:  952  PKVIGPRSSLSIQLPVPENIHSLLPLAPSSNQLTFHVTPVFFNIGINELATLAENLGSVK 1011

Query:   18  PQQRSN 1
             PQ+RSN
Sbjct: 1012  PQERSN 1017

==> CAB0001154.1 unnamed protein product [Nesidiocoris tenuis]
Length = 1105

 Score = 293.1 bits (749),  Expect = 1.1e-79
 Identities = 140/186 (75%), Positives = 165/186 (88%), Gaps = 3/186 (1%)
 Frame = -1

Query: 558  GLLKTARLTHSVFRLQEDRRAAQRSCNVRYRRHVCFSHALTSLVTGLMAKLWCQKADPVF 379
            GLLKTARLTHSVFRLQED++AAQRSCNVRYRRHVCFSHALTSLVTGLMAKLWCQK DP F
Sbjct: 787  GLLKTARLTHSVFRLQEDKKAAQRSCNVRYRRHVCFSHALTSLVTGLMAKLWCQKPDPTF 846

Query: 378  LHCLASIGPLVSFEALLSYYGDEIDMWGDMAVAVEDLRTVTFTLIQASPPSANNKGSSCT 199
            +H ++++GPLVSFE LLSYYGDEIDMWGDM VA+EDL+TV+F L+ +SP +   KG +  
Sbjct: 847  IHIVSTLGPLVSFEGLLSYYGDEIDMWGDMVVAIEDLKTVSFVLVPSSPSA---KGGAYQ 903

Query: 198  PRVMGPRYSLNVQLPVPDSVHSLLPLSTPPSYLSFHVTPVFFNIGINELATIAEDLGSTK 19
            PRV+GPR SL+V LPVP+SVHSLLPL +  ++ +FHVTPVFFNIGINELA++AE+LGS K
Sbjct: 904  PRVIGPRSSLSVHLPVPESVHSLLPLPSSTNHFTFHVTPVFFNIGINELASLAENLGSVK 963

Query:  18  PQQRSN 1
            PQ+RSN
Sbjct: 964  PQERSN 969

==> XP_024218188.1 type I inositol 3,4-bisphosphate 4-phosphatase isoform X2 [Halyomorpha halys]
Length = 1192

 Score = 288.9 bits (738),  Expect = 2.2e-78
 Identities = 143/186 (76%), Positives = 163/186 (87%), Gaps = 6/186 (3%)
 Frame = -1

Query:  558  GLLKTARLTHSVFRLQEDRRAAQRSCNVRYRRHVCFSHALTSLVTGLMAKLWCQKADPVF 379
             GLLKTARLTHSVFRLQED+R+AQRSCNVRYRRHVCFSHALTSLVTGLMA+LWCQKAD +F
Sbjct:  834  GLLKTARLTHSVFRLQEDKRSAQRSCNVRYRRHVCFSHALTSLVTGLMARLWCQKADTMF 893

Query:  378  LHCLASIGPLVSFEALLSYYGDEIDMWGDMAVAVEDLRTVTFTLIQASPPSANNKGSSCT 199
             LH L ++GPL  FE LLSYYGDEIDMWGDMAVA+EDL+TVTFTL+ +SP   N+KG S +
Sbjct:  894  LHVLTTVGPLAYFEGLLSYYGDEIDMWGDMAVAIEDLKTVTFTLVHSSP---NSKGGSYS 950

Query:  198  PRVMGPRYSLNVQLPVPDSVHSLLPLSTPPSYLSFHVTPVFFNIGINELATIAEDLGSTK 19
             PRV+GPR SL VQ+P PDSV SLLPLS   +  SFHVTPVFFN+GINE AT+AE+LG+ K
Sbjct:  951  PRVVGPRCSLQVQIPAPDSVLSLLPLS---AGTSFHVTPVFFNVGINEEATLAENLGTAK 1007

Query:   18  PQQRSN 1
             PQ+RSN
Sbjct: 1008  PQERSN 1013
