# Supplementary material for: Salivary and Intestinal Transcriptomes Reveal Differential Gene Expression in Starving, Fed and Trypanosoma cruzi-Infected Rhodnius neglectus
Source: Front Cell Infect Microbiol. 2021 Dec 17;11:773357. doi: 10.3389/fcimb.2021.773357 (PMC8722679; doi:10.3389/fcimb.2021.773357)
Supplement: Supplementary file 5 [file DataSheet_5.zip › links/TABLE02/NODE_10466_length_557_cov_42.113546_g7210_i0-TABLE02.txt]

>NODE_10466_length_557_cov_42.113546_g7210_i0


==> ABR27977.1 truncated histone H1, partial [Triatoma infestans]
Length = 197

 Score = 188.7 bits (478),  Expect = 3.0e-48
 Identities = 104/120 (86%), Positives = 108/120 (90%), Gaps = 1/120 (0%)
 Frame = -3

Query: 534  MTETTEQPAVETSPTVG-KKAKASPKKKAGPKTANKKASHPPTSQMVTAAIKDLKERGGS 358
            MTET EQPAVE+SPT   KKAK SPKKK G K A KKA+HPPTSQMVTAAIKDLKERGGS
Sbjct:   1  MTETIEQPAVESSPTAATKKAKGSPKKKVGAKAAKKKATHPPTSQMVTAAIKDLKERGGS 60

Query: 357  SLQAIKKYISTTYNVDAEKMSLFIRKYIKSAVETGELVQTKGKGAAGSFRLGGSDNTAKS 178
            SLQAIKKYISTTYNVDAEKMSLFIRKYIKSAVE+GELVQTKGKGAAGSFRLGGS+   KS
Sbjct:  61  SLQAIKKYISTTYNVDAEKMSLFIRKYIKSAVESGELVQTKGKGAAGSFRLGGSEGNVKS 120
