# Supplementary material for: Salivary and Intestinal Transcriptomes Reveal Differential Gene Expression in Starving, Fed and Trypanosoma cruzi-Infected Rhodnius neglectus
Source: Front Cell Infect Microbiol. 2021 Dec 17;11:773357. doi: 10.3389/fcimb.2021.773357 (PMC8722679; doi:10.3389/fcimb.2021.773357)
Supplement: Supplementary file 5 [file DataSheet_5.zip › links/TABLE02/NODE_104762_length_164_cov_1.559633_g100412_i0-TABLE02.txt]

>NODE_104762_length_164_cov_1.559633_g100412_i0


==> XP_014253301.1 arrestin homolog isoform X1 [Cimex lectularius]
Length = 378

 Score = 105.5 bits (262),  Expect = 9.8e-24
 Identities = 50/54 (92%), Positives = 52/54 (96%), Gaps = 0/54 (0%)
 Frame = -3

Query: 162  EGCPLQPGSSLQKTIYLIPELTNNKDRRGIALDGQLKRQDTNLASSTLLASPDQ 1
            EGCPLQPGSS+QK IYL PELTNN+DRRGIALDGQLKRQDTNLASSTLLASPDQ
Sbjct: 259  EGCPLQPGSSMQKVIYLFPELTNNRDRRGIALDGQLKRQDTNLASSTLLASPDQ 312
