# Supplementary material for: Salivary and Intestinal Transcriptomes Reveal Differential Gene Expression in Starving, Fed and Trypanosoma cruzi-Infected Rhodnius neglectus
Source: Front Cell Infect Microbiol. 2021 Dec 17;11:773357. doi: 10.3389/fcimb.2021.773357 (PMC8722679; doi:10.3389/fcimb.2021.773357)
Supplement: Supplementary file 5 [file DataSheet_5.zip › links/TABLE02/NODE_10476_length_557_cov_4.731076_g7219_i0-TABLE02.txt]

>NODE_10476_length_557_cov_4.731076_g7219_i0


==> XP_014257096.1 epidermal retinol dehydrogenase 2-like [Cimex lectularius]
Length = 310

 Score = 240.4 bits (612),  Expect = 8.8e-64
 Identities = 113/172 (65%), Positives = 147/172 (85%), Gaps = 0/172 (0%)
 Frame = -3

Query: 516  SARRVEREVVDWVKFIFEVLCGVLITAYYVTKEILQLFIRTKTKSLSGKHVLITGAARGL 337
            S +R ER+V++W KF+FE+L GV++TA  + KEI +L + +K+KSL G+HVL+TGAARGL
Sbjct:   2  SKKRFERDVLEWTKFVFEMLWGVIVTAGLIIKEIFELVVSSKSKSLVGQHVLVTGAARGL 61

Query: 336  GREICIRLAKEGCTITCIDIILAGAKETAKLCNEIKSNCAEAHLCDITDRRKVAELVKLV 157
            GREIC+RL +EGC++TC+D++L GAKETA +CN ++S CA+A LCDITDR  +  L+K +
Sbjct:  62  GREICLRLIREGCSMTCVDVMLEGAKETAAICNAVRSGCAKAKLCDITDRESIKRLLKDI 121

Query: 156  KPVDVLINNAGIVSSADIMEVSDENIERMMNVNVMAQFWTIRAFLPGMIERG 1
             PVDVLINNAGIVSSADI+EV+DE+IE+MM VNVM+ FWTIRAFLPGMIERG
Sbjct: 122  PPVDVLINNAGIVSSADILEVTDEHIEKMMAVNVMSHFWTIRAFLPGMIERG 173
