# Supplementary material for: Salivary and Intestinal Transcriptomes Reveal Differential Gene Expression in Starving, Fed and Trypanosoma cruzi-Infected Rhodnius neglectus
Source: Front Cell Infect Microbiol. 2021 Dec 17;11:773357. doi: 10.3389/fcimb.2021.773357 (PMC8722679; doi:10.3389/fcimb.2021.773357)
Supplement: Supplementary file 5 [file DataSheet_5.zip › links/TABLE02/NODE_10489_length_557_cov_2.982072_g7230_i0-TABLE02.txt]

>NODE_10489_length_557_cov_2.982072_g7230_i0


==> XP_014256956.1 uncharacterized protein LOC106670834 [Cimex lectularius]
Length = 802

 Score = 72.8 bits (177),  Expect = 2.4e-13
 Identities = 73/194 (37%), Positives = 92/194 (47%), Gaps = 45/194 (23%)
 Frame = -1

Query: 557  FRAEEE------HENENIRPPDSLSNSFKEKFKFFKNNIEKADMGEMLEVGSTKIDSEDE 396
            FR++EE        NENIRP +  S          K+N  K  + E   VG  +      
Sbjct: 415  FRSDEELVPLGKEGNENIRPAEVPS---------LKDNDSKMGVNEKDCVGRPQ------ 459

Query: 395  NICMKTAENKIPEPNTTVKAIIADWD-GADSESESEVRGLEQKRRSSAPSSLPTGERCPA 219
                KTAE  I      VKAIIADWD GA+ E+E+E R   +K  +   + L  G     
Sbjct: 460  ---FKTAEPSI------VKAIIADWDLGAEPETEAEKR---EKVVTGFLAGLGKG----- 502

Query: 218  RRSASARRTSAGSPLKPHNTGNLRRELRLHRHS--QTKKNTERSNFDLTDEMLKEMDKGF 45
                   R    SPLKPHN       LR+   S     +N +R+  +LTDEM KE+  G 
Sbjct: 503  ----GVERKKKWSPLKPHNKERPGDCLRVDFKSAQARNRNQQRAKVELTDEMRKEIKSGL 558

Query:  44  GHQPVSGCSVRFTR 3
            GHQPV+GCSVRF R
Sbjct: 559  GHQPVTGCSVRFAR 572
