# Supplementary material for: Salivary and Intestinal Transcriptomes Reveal Differential Gene Expression in Starving, Fed and Trypanosoma cruzi-Infected Rhodnius neglectus
Source: Front Cell Infect Microbiol. 2021 Dec 17;11:773357. doi: 10.3389/fcimb.2021.773357 (PMC8722679; doi:10.3389/fcimb.2021.773357)
Supplement: Supplementary file 5 [file DataSheet_5.zip › links/TABLE02/NODE_104917_length_163_cov_0.568182_g101936_i0-TABLE02.txt]

>NODE_104917_length_163_cov_0.568182_g101936_i0


==> XP_014288387.1 WD repeat-containing protein 35 [Halyomorpha halys]
Length = 1162

 Score = 105.9 bits (263),  Expect = 7.5e-24
 Identities = 48/54 (88%), Positives = 53/54 (98%), Gaps = 0/54 (0%)
 Frame = -1

Query: 163  NGLIIVWTMHKGSWYEEMINNRNKSVVKGMAWDSVGQKICIVYEDGAVIVGSVD 2
            NGLIIVWTM+KG+WYEEMINNRNKSVVKGM+WDS G++ICIVYEDGAVIVGSVD
Sbjct:  88  NGLIIVWTMYKGNWYEEMINNRNKSVVKGMSWDSEGKRICIVYEDGAVIVGSVD 141
