# Supplementary material for: Salivary and Intestinal Transcriptomes Reveal Differential Gene Expression in Starving, Fed and Trypanosoma cruzi-Infected Rhodnius neglectus
Source: Front Cell Infect Microbiol. 2021 Dec 17;11:773357. doi: 10.3389/fcimb.2021.773357 (PMC8722679; doi:10.3389/fcimb.2021.773357)
Supplement: Supplementary file 5 [file DataSheet_5.zip › links/TABLE02/NODE_10491_length_557_cov_2.703187_g7232_i0-TABLE02.txt]

>NODE_10491_length_557_cov_2.703187_g7232_i0


==> XP_014289929.1 RNA-binding protein 28, partial [Halyomorpha halys]
Length = 564

 Score = 138.3 bits (347),  Expect = 4.7e-33
 Identities = 91/244 (37%), Positives = 128/244 (52%), Gaps = 61/244 (25%)
 Frame = -1

Query: 557  VRNLPFNCNEEDVRKYFSTFGQVVEVKLLRKNDDRLVGCGFVQYEDKFSAANALQHTSGE 378
            VRNLPF CNE+ VR++FS FG +V+VKLL+K  ++LVGCGFVQY++K  AA A+   SG 
Sbjct:  23  VRNLPFKCNEQSVREHFSKFGDIVDVKLLKKG-EKLVGCGFVQYDNKLHAAKAISKLSGN 81

Query: 377  LFKGRPIIVDWAVPKRKY-----------HILK----------CVDSDVVESKELDVRNK 261
             F GRPIIVDWA+PK K+           H+             +  ++V   ++  R++
Sbjct:  82  DFMGRPIIVDWALPKDKFSKQGTDSEEVSHVKSETLVKEEEPDAISCNIVTDNQVKKRHR 141

Query: 260  SDKCIVKKEIKEENIPADSK-------------------------------SNRKHK--- 183
            +D    ++EI   N  +  +                                N KH    
Sbjct: 142  NDTLSDEEEISSSNEGSSDEXXXXXXXXXXXXXXXXXXXXXXXNMNGTNKTENEKHNKKQ 201

Query: 182  ---PSENK-KTNNLRSHADDDRTVFFKNVPFTVDNEQLKECAEKCAGAVEYAVICVDPLT 15
                SENK K     +  +D RTVF KN+PF+V ++ L +CA++  G V YA++CVDPLT
Sbjct: 202  LIGKSENKQKFRYDPNDVNDGRTVFLKNIPFSVTDDSLIKCAQE-IGTVIYAIVCVDPLT 260

Query:  14  EHSK 3
            EHSK
Sbjct: 261  EHSK 264
