# Supplementary material for: Salivary and Intestinal Transcriptomes Reveal Differential Gene Expression in Starving, Fed and Trypanosoma cruzi-Infected Rhodnius neglectus
Source: Front Cell Infect Microbiol. 2021 Dec 17;11:773357. doi: 10.3389/fcimb.2021.773357 (PMC8722679; doi:10.3389/fcimb.2021.773357)
Supplement: Supplementary file 5 [file DataSheet_5.zip › links/TABLE02/NODE_10492_length_557_cov_2.691235_g7233_i0-TABLE02.txt]

>NODE_10492_length_557_cov_2.691235_g7233_i0


==> XP_024216929.1 phosphatidylinositol 4-kinase alpha isoform X7 [Halyomorpha halys]
Length = 2052

 Score = 141.4 bits (355),  Expect = 5.5e-34
 Identities = 66/83 (79%), Positives = 75/83 (90%), Gaps = 0/83 (0%)
 Frame = -1

Query:  251  LTFFSGTQRKLLHVLAWSQVELFTAEAMYTAVQCWQWLISARPNIELLWLEEMVTAWQYT 72
             LT   GT RKLLHV+AWSQVELFTAEAM TAVQCWQWLI++RP+IELLWLEEM+TAWQYT
Sbjct: 1148  LTSILGTPRKLLHVVAWSQVELFTAEAMSTAVQCWQWLITSRPSIELLWLEEMITAWQYT 1207

Query:   71  IDKKLGLFSDEIDEVSPLAVHEG 3
             +D KLGLFS+E +EVSPLA +EG
Sbjct: 1208  VDTKLGLFSEEKEEVSPLAAYEG 1230

==> XP_024216929.1 phosphatidylinositol 4-kinase alpha isoform X7 [Halyomorpha halys]
Length = 2052

 Score = 131.3 bits (329),  Expect = 5.7e-31
 Identities = 65/86 (75%), Positives = 72/86 (83%), Gaps = 0/86 (0%)
 Frame = -2

Query:  556  EKRTSAQSAPLFVCSVSKRAKFSGQVAGMLRGPLDIETITDTLIADIEAACQAKDNASHH 377
             EKR  AQSAPLFVCSVSKRAKF+GQV+GML GP+ I+ I D LIADI  AC++KDN +HH
Sbjct: 1079  EKRGGAQSAPLFVCSVSKRAKFTGQVSGMLYGPVSIDAIADKLIADIWTACRSKDNIAHH 1138

Query:  376  DTLWRATALLTSTHGTQRKLLHV*AW 299
             DTLWRATALLTS  GT RKLLHV AW
Sbjct: 1139  DTLWRATALLTSILGTPRKLLHVVAW 1164

==> KAE9426973.1 hypothetical protein GE061_08181 [Apolygus lucorum]
Length = 2053

 Score = 135.6 bits (340),  Expect = 3.0e-32
 Identities = 65/83 (78%), Positives = 72/83 (86%), Gaps = 0/83 (0%)
 Frame = -1

Query:  251  LTFFSGTQRKLLHVLAWSQVELFTAEAMYTAVQCWQWLISARPNIELLWLEEMVTAWQYT 72
             LT   G  RKLLHV+AWSQVELFTAEAM TAVQCWQWLISARP +EL+WLEEMVT+WQYT
Sbjct: 1142  LTSTEGMNRKLLHVVAWSQVELFTAEAMSTAVQCWQWLISARPCLELVWLEEMVTSWQYT 1201

Query:   71  IDKKLGLFSDEIDEVSPLAVHEG 3
              DK+LGLFS E +EVSPLA +EG
Sbjct: 1202  FDKRLGLFSMEQEEVSPLAAYEG 1224

==> KAE9426973.1 hypothetical protein GE061_08181 [Apolygus lucorum]
Length = 2053

 Score = 118.6 bits (296),  Expect = 3.8e-27
 Identities = 59/86 (68%), Positives = 68/86 (79%), Gaps = 0/86 (0%)
 Frame = -2

Query:  556  EKRTSAQSAPLFVCSVSKRAKFSGQVAGMLRGPLDIETITDTLIADIEAACQAKDNASHH 377
             +K+   QSAPLFVCSVSKRAKF+GQVAGML+GPLD   IT+ LI +IE AC  K+N + H
Sbjct: 1073  DKQRGGQSAPLFVCSVSKRAKFAGQVAGMLQGPLDEGIITNKLIENIEKACLEKNNGAFH 1132

Query:  376  DTLWRATALLTSTHGTQRKLLHV*AW 299
             D LW+ATALLTST G  RKLLHV AW
Sbjct: 1133  DALWQATALLTSTEGMNRKLLHVVAW 1158
