# Supplementary material for: Salivary and Intestinal Transcriptomes Reveal Differential Gene Expression in Starving, Fed and Trypanosoma cruzi-Infected Rhodnius neglectus
Source: Front Cell Infect Microbiol. 2021 Dec 17;11:773357. doi: 10.3389/fcimb.2021.773357 (PMC8722679; doi:10.3389/fcimb.2021.773357)
Supplement: Supplementary file 5 [file DataSheet_5.zip › links/TABLE02/NODE_10495_length_557_cov_1.964143_g7235_i0-TABLE02.txt]

>NODE_10495_length_557_cov_1.964143_g7235_i0


==> XP_014259381.1 orphan steroid hormone receptor 2 [Cimex lectularius]
Length = 444

 Score = 298.1 bits (762),  Expect = 3.5e-81
 Identities = 145/185 (78%), Positives = 165/185 (89%), Gaps = 0/185 (0%)
 Frame = -2

Query: 556  ERASRLLFLSVHWVRNVPAFQLFSSEAQISLVRGCWSELFALGLSQCAHTLSLPTIILSI 377
            E ASRLLFLSVHWVRNVPAFQ+ + + Q+SL++GCWSELF LGLSQCA  L+LPTIILSI
Sbjct: 242  ESASRLLFLSVHWVRNVPAFQILNMDTQVSLIKGCWSELFTLGLSQCAQVLALPTIILSI 301

Query: 376  CNHLQNSVAQQKISPAKVKIVTDHICSLQDYVNSMVALSVDEHEYAYLKLITLFSPDNPG 197
             NHLQ+SVAQQKIS +KVK VT+HI SLQD+V SMVAL+VD+HEYAYLKLI LFSPDNP 
Sbjct: 302  INHLQSSVAQQKISSSKVKAVTEHIFSLQDFVGSMVALNVDDHEYAYLKLIALFSPDNPS 361

Query: 196  IHARRQATELQEKALQELFEQIGENNYDRFAKLLLRLPPLRSLNRHIIEQIFFPGLGDQC 17
            +H RRQ +ELQEKA QEL EQIG+ N +RFA+LLLRLPPLR+LNRHI+EQIFFPGLGDQC
Sbjct: 362  LHIRRQLSELQEKAFQELREQIGDVNSNRFARLLLRLPPLRALNRHIMEQIFFPGLGDQC 421

Query:  16  DIDNI 2
            DIDNI
Sbjct: 422  DIDNI 426
