# Supplementary material for: Salivary and Intestinal Transcriptomes Reveal Differential Gene Expression in Starving, Fed and Trypanosoma cruzi-Infected Rhodnius neglectus
Source: Front Cell Infect Microbiol. 2021 Dec 17;11:773357. doi: 10.3389/fcimb.2021.773357 (PMC8722679; doi:10.3389/fcimb.2021.773357)
Supplement: Supplementary file 5 [file DataSheet_5.zip › links/TABLE02/NODE_10497_length_557_cov_1.677291_g7237_i0-TABLE02.txt]

>NODE_10497_length_557_cov_1.677291_g7237_i0


==> XP_014287034.1 HEAT repeat-containing protein 1 homolog [Halyomorpha halys]
Length = 2033

 Score = 176.4 bits (446),  Expect = 1.6e-44
 Identities = 99/182 (54%), Positives = 129/182 (70%), Gaps = 2/182 (1%)
 Frame = -2

Query:  550  ELLLVSIVTAIQKIVDALAQLLSPYLSSLLYEICILSAEYDCPTPVDAQKMAPLPLKLKL 371
             ++LL+SIVT+IQKIVD   Q LSP+L  LLYEICILSA+YD       QK   L LKLKL
Sbjct: 1642  DILLLSIVTSIQKIVDVTPQFLSPFLDHLLYEICILSAKYDSEVADQQQKTQSLQLKLKL 1701

Query:  370  IRQKISSESPGRVLVPAVLTCYKKLNKHGKYSAIGPLMGILSDSFTSLADLTVEVSELLL 191
             IRQK+S++ P RVLVPA  T + KL ++  Y AIGPLM ILSDSFTS +DL  E  +L L
Sbjct: 1702  IRQKLSNQVPTRVLVPAASTAHSKLLENCHYQAIGPLMTILSDSFTSASDLCPETVKLFL 1761

Query:  190  LALDFRSTVSSERLTPVEVNTIEDPIIAAFTQLVLKITESTFRPLYTKVYDWALRSQGDK 11
               L+FR+      L  VE  ++E+P+I AF++L+LK++ES+FRPLY K++DWA R +  +
Sbjct: 1762  STLEFRTIQPEPSL--VESESVENPVIIAFSKLILKLSESSFRPLYQKIFDWATRKKAPR 1819

Query:   10  QR 5
              R
Sbjct: 1820  DR 1821

==> XP_014251719.1 HEAT repeat-containing protein 1 isoform X1 [Cimex lectularius]
Length = 2045

 Score = 167.9 bits (424),  Expect = 5.5e-42
 Identities = 95/186 (51%), Positives = 131/186 (70%), Gaps = 10/186 (5%)
 Frame = -2

Query:  550  ELLLVSIVTAIQKIVDALAQLLSPYLSSLLYEICILSAEYDCPTPVDAQKMAP---LPLK 380
             ELLL+SIVT++QKIVD L   +SPY+ SLLYE+ +LSA++        Q+ +P   L  K
Sbjct: 1653  ELLLLSIVTSVQKIVDCLVLFISPYIDSLLYELSLLSAKFS-----GEQQESPKSHLVQK 1707

Query:  379  LKLIRQKISSESPGRVLVPAVLTCYKKLNKHGKYSAIGPLMGILSDSFTSLADLTVEVSE 200
             LK+IRQK+SSE+P RVLVPAV TC+ KL KH  +S + PLM ILS+S TS +DLTVE++ 
Sbjct: 1708  LKMIRQKLSSETPNRVLVPAVSTCFTKLIKHNAFSGVSPLMSILSESITSSSDLTVEMTN 1767

Query:  199  LLLLALDFRSTVSSERLTPVEVNTIEDPIIAAFTQLVLKITESTFRPLYTKVYDWALRSQ 20
               L AL FR+      L  +E  ++E P+I++ T +VLK++E+ FRPLY K+YDWA+R+ 
Sbjct: 1768  FFLTALQFRANFPELPLDQIE--SVETPVISSLTVMVLKLSEAAFRPLYHKLYDWAVRNT 1825

Query:   19  GDKQRA 2
                +RA
Sbjct: 1826  DQTERA 1831
