# Supplementary material for: Salivary and Intestinal Transcriptomes Reveal Differential Gene Expression in Starving, Fed and Trypanosoma cruzi-Infected Rhodnius neglectus
Source: Front Cell Infect Microbiol. 2021 Dec 17;11:773357. doi: 10.3389/fcimb.2021.773357 (PMC8722679; doi:10.3389/fcimb.2021.773357)
Supplement: Supplementary file 5 [file DataSheet_5.zip › links/TABLE02/NODE_10501_length_556_cov_38.556886_g7240_i0-TABLE02.txt]

>NODE_10501_length_556_cov_38.556886_g7240_i0


==> CAA9998360.1 unnamed protein product [Nesidiocoris tenuis]
Length = 151

 Score = 286.6 bits (732),  Expect = 1.1e-77
 Identities = 146/151 (96%), Positives = 147/151 (97%), Gaps = 0/151 (0%)
 Frame = -3

Query: 491  MAPRKGSQHQEQVQVQLGPQVREGETVFGVAHIFASFNDTFVHVTDLSGRETIARVTGGM 312
            MAPRKG Q QEQ QVQLGPQVREGE VFGVAHIFASFNDTFVHVTDLSGRETIARVTGGM
Sbjct:   1  MAPRKGKQQQEQAQVQLGPQVREGENVFGVAHIFASFNDTFVHVTDLSGRETIARVTGGM 60

Query: 311  KVKADRDEASPYAAMLAAQDVAEKCKSLGITALHIKLRATGGNKTKTPGPGAQSALRALA 132
            KVKADRDEASPYAAMLAAQDVAEKCKSLGITALHIKLRATGGNKTKTPGPGAQSALRALA
Sbjct:  61  KVKADRDEASPYAAMLAAQDVAEKCKSLGITALHIKLRATGGNKTKTPGPGAQSALRALA 120

Query: 131  RSSMKIGRIEDVTPIPSDSTRRKGGRRGRRL 39
            RSSMKIGRIEDVTPIPSD+TRRKGGRRGRRL
Sbjct: 121  RSSMKIGRIEDVTPIPSDATRRKGGRRGRRL 151
