# Supplementary material for: Salivary and Intestinal Transcriptomes Reveal Differential Gene Expression in Starving, Fed and Trypanosoma cruzi-Infected Rhodnius neglectus
Source: Front Cell Infect Microbiol. 2021 Dec 17;11:773357. doi: 10.3389/fcimb.2021.773357 (PMC8722679; doi:10.3389/fcimb.2021.773357)
Supplement: Supplementary file 5 [file DataSheet_5.zip › links/TABLE02/NODE_105034_length_163_cov_0.556818_g102053_i0-TABLE02.txt]

>NODE_105034_length_163_cov_0.556818_g102053_i0


==> PSN55095.1 hypothetical protein C0J52_01892 [Blattella germanica]
Length = 261

 Score = 112.5 bits (280),  Expect = 8.0e-26
 Identities = 48/54 (88%), Positives = 52/54 (96%), Gaps = 0/54 (0%)
 Frame = -1

Query: 163  NLLIEPYTPTESNCEHHVCRSCKGGRKKLKPSCSWCKDYNKYVENSQLRTLLQC 2
            NLLIEPYTPTE+NC+HHVCRSCKGGRKKLKPSCSWCK+Y+KYVEN QLR LLQC
Sbjct:  46  NLLIEPYTPTETNCQHHVCRSCKGGRKKLKPSCSWCKNYDKYVENVQLRILLQC 99

==> XP_014287544.1 E3 ubiquitin-protein ligase MSL2 [Halyomorpha halys]
Length = 314

 Score = 109.4 bits (272),  Expect = 6.8e-25
 Identities = 45/54 (83%), Positives = 51/54 (94%), Gaps = 0/54 (0%)
 Frame = -1

Query: 163  NLLIEPYTPTESNCEHHVCRSCKGGRKKLKPSCSWCKDYNKYVENSQLRTLLQC 2
            +LLIEPYTPTESNC+HHVCRSCKGG+KKL+ +C WCKDYNKY+EN QLRTLLQC
Sbjct:  46  HLLIEPYTPTESNCQHHVCRSCKGGKKKLRSTCGWCKDYNKYIENVQLRTLLQC 99

==> KAE9438080.1 hypothetical protein GE061_14970 [Apolygus lucorum]
Length = 313

 Score = 109.0 bits (271),  Expect = 8.9e-25
 Identities = 44/54 (81%), Positives = 52/54 (96%), Gaps = 0/54 (0%)
 Frame = -1

Query: 163  NLLIEPYTPTESNCEHHVCRSCKGGRKKLKPSCSWCKDYNKYVENSQLRTLLQC 2
            NLL+EPYTPT+S+C+HHVCR+C+GGRKKL+PSCSWCKDY KY+EN QLRTLLQC
Sbjct:  46  NLLLEPYTPTDSSCQHHVCRTCRGGRKKLRPSCSWCKDYTKYMENVQLRTLLQC 99
