# Supplementary material for: Salivary and Intestinal Transcriptomes Reveal Differential Gene Expression in Starving, Fed and Trypanosoma cruzi-Infected Rhodnius neglectus
Source: Front Cell Infect Microbiol. 2021 Dec 17;11:773357. doi: 10.3389/fcimb.2021.773357 (PMC8722679; doi:10.3389/fcimb.2021.773357)
Supplement: Supplementary file 5 [file DataSheet_5.zip › links/TABLE02/NODE_10504_length_556_cov_10.828343_g4311_i2-TABLE02.txt]

>NODE_10504_length_556_cov_10.828343_g4311_i2


==> KAE9442142.1 hypothetical protein GE061_12513 [Apolygus lucorum]
Length = 819

 Score = 138.3 bits (347),  Expect = 4.7e-33
 Identities = 83/154 (53%), Positives = 107/154 (69%), Gaps = 2/154 (1%)
 Frame = -2

Query: 465  SDLSPSRNKPLPEMKRVKSISRAKEQEKMQDGKKSGLQVAENLKEELKRLKANEDKMFKK 286
            SDLSP R   + +  R +  SR  ++E+MQDGKK+GLQ A++LK+EL+ LK  ED+MF K
Sbjct: 392  SDLSPPRKSNISKDNRKR--SRFDKEEQMQDGKKAGLQDAKSLKDELRLLKEKEDEMFNK 449

Query: 285  MDPSLLGASAAPIQRDRKTGMVRQIEKEKEEERMKAEKRAKTETKYHRWAKRLKHLDDTA 106
            MD  LLG S A + RDRKTG+ R +EKE++ ER KA K A  + KY +W K LK + +  
Sbjct: 450  MDAELLGRSTAAVVRDRKTGLRRDLEKEQQIERQKAAKNALRQQKYDKWGKGLKQVKEQE 509

Query: 105  PRIADAIREMSKPLARYRDDKDLDAYLRAQEREG 4
             R AD + EMSKPLARY DD DL+  L+AQEREG
Sbjct: 510  ERKADMVHEMSKPLARYADDDDLERALKAQEREG 543
