# Supplementary material for: Salivary and Intestinal Transcriptomes Reveal Differential Gene Expression in Starving, Fed and Trypanosoma cruzi-Infected Rhodnius neglectus
Source: Front Cell Infect Microbiol. 2021 Dec 17;11:773357. doi: 10.3389/fcimb.2021.773357 (PMC8722679; doi:10.3389/fcimb.2021.773357)
Supplement: Supplementary file 5 [file DataSheet_5.zip › links/TABLE02/NODE_10509_length_556_cov_6.415170_g7243_i0-TABLE02.txt]

>NODE_10509_length_556_cov_6.415170_g7243_i0


==> XP_014249886.1 guanine nucleotide-binding protein G(i) subunit alpha isoform X1 [Cimex lectularius]
Length = 355

 Score = 367.1 bits (941),  Expect = 6.2e-102
 Identities = 176/176 (100%), Positives = 176/176 (100%), Gaps = 0/176 (0%)
 Frame = -3

Query: 554  VKTTGIIETHFTFKGLHFKMFDVGGQRSERKKWIHCFEGVTAIIFCVALSGYDLVLAEDE 375
            VKTTGIIETHFTFKGLHFKMFDVGGQRSERKKWIHCFEGVTAIIFCVALSGYDLVLAEDE
Sbjct: 180  VKTTGIIETHFTFKGLHFKMFDVGGQRSERKKWIHCFEGVTAIIFCVALSGYDLVLAEDE 239

Query: 374  EMNRMIESMKLFDSICNSKWFVETSIILFLNKKDLFEEKITKSPLTICFPEYTGSNTYEE 195
            EMNRMIESMKLFDSICNSKWFVETSIILFLNKKDLFEEKITKSPLTICFPEYTGSNTYEE
Sbjct: 240  EMNRMIESMKLFDSICNSKWFVETSIILFLNKKDLFEEKITKSPLTICFPEYTGSNTYEE 299

Query: 194  AAAYIQMKFENLNKRKDQKEIYTHFTCATDTNNIQFVFDAVTDVIIKNNLKDCGLF 27
            AAAYIQMKFENLNKRKDQKEIYTHFTCATDTNNIQFVFDAVTDVIIKNNLKDCGLF
Sbjct: 300  AAAYIQMKFENLNKRKDQKEIYTHFTCATDTNNIQFVFDAVTDVIIKNNLKDCGLF 355

==> XP_014286721.1 guanine nucleotide-binding protein G(i) subunit alpha [Halyomorpha halys]
Length = 365

 Score = 362.8 bits (930),  Expect = 1.2e-100
 Identities = 174/176 (98%), Positives = 175/176 (99%), Gaps = 0/176 (0%)
 Frame = -3

Query: 554  VKTTGIIETHFTFKGLHFKMFDVGGQRSERKKWIHCFEGVTAIIFCVALSGYDLVLAEDE 375
            VKTTGIIETHFTFKGLHFKMFDVGGQRSERKKWIHCFEGVTAIIFCVALSGYDLVLAEDE
Sbjct: 190  VKTTGIIETHFTFKGLHFKMFDVGGQRSERKKWIHCFEGVTAIIFCVALSGYDLVLAEDE 249

Query: 374  EMNRMIESMKLFDSICNSKWFVETSIILFLNKKDLFEEKITKSPLTICFPEYTGSNTYEE 195
            EMNRMIESMKLFDSICNSKWFVETSIILFLNKKDLFEEKITKSPLTICFPEYTGSNTY E
Sbjct: 250  EMNRMIESMKLFDSICNSKWFVETSIILFLNKKDLFEEKITKSPLTICFPEYTGSNTYAE 309

Query: 194  AAAYIQMKFENLNKRKDQKEIYTHFTCATDTNNIQFVFDAVTDVIIKNNLKDCGLF 27
            AAAYIQMKFENLNKRKDQKEIYTHFTCATDT+NIQFVFDAVTDVIIKNNLKDCGLF
Sbjct: 310  AAAYIQMKFENLNKRKDQKEIYTHFTCATDTHNIQFVFDAVTDVIIKNNLKDCGLF 365
