# Supplementary material for: Salivary and Intestinal Transcriptomes Reveal Differential Gene Expression in Starving, Fed and Trypanosoma cruzi-Infected Rhodnius neglectus
Source: Front Cell Infect Microbiol. 2021 Dec 17;11:773357. doi: 10.3389/fcimb.2021.773357 (PMC8722679; doi:10.3389/fcimb.2021.773357)
Supplement: Supplementary file 5 [file DataSheet_5.zip › links/TABLE02/NODE_1050_length_1917_cov_9.168099_g543_i0-TABLE02.txt]

>NODE_1050_length_1917_cov_9.168099_g543_i0


==> XP_014259587.1 group XV phospholipase A2 [Cimex lectularius]
Length = 407

 Score = 621.3 bits (1601),  Expect = 6.3e-178
 Identities = 282/382 (73%), Positives = 338/382 (88%), Gaps = 0/382 (0%)
 Frame = -3

Query: 1756  NPPPVILVPGDGGSQLEAKLNKSDIVHYICQKTTADYFSLWLNIELLVPIVIDCWVDNIK 1577
             N PP+I VPGDGGSQLEAKLNK+  VHYICQKTT DYFSLWLNIELLVP+VIDC++DNIK
Sbjct:   26  NVPPIIFVPGDGGSQLEAKLNKTSTVHYICQKTTPDYFSLWLNIELLVPVVIDCFIDNIK 85

Query: 1576  LVYDNVTRKTYNQPGVDIRVPGFGESFRVEWLDPTKLSPGAYFKDIGNALVALGYQRDFN 1397
             LVY+N TRKT NQPGVDIRVP FG+ F VEWLDPTKLSPGAYFKDIGNALV +GY+R+ +
Sbjct:   86  LVYNNETRKTTNQPGVDIRVPNFGDPFSVEWLDPTKLSPGAYFKDIGNALVEMGYERNVS 145

Query: 1396  IRGAPFDFRKGPSESMDFFNNLKKLVEDTYVQNNNQKVIFIVHSMGGPMSVLFFQMMKES 1217
             I+GAPFDFRKGPSES+++F NLKKLVE+TY QNNN KVI +VHSMGGPMSVLF QM  ++
Sbjct:  146  IKGAPFDFRKGPSESLEYFANLKKLVEETYDQNNNTKVILLVHSMGGPMSVLFCQMQTQA 205

Query: 1216  WKDKYIRSVVSLSGAFAGSIKALKVFVMGDDLGVFVLNQKVMKEMQITTPSLAWLMPSPV 1037
             WKDKYIR++VSLSGAFAG++KALKVFVMGDDLGVFVLNQ V+KEMQIT PSLAWLMP+P+
Sbjct:  206  WKDKYIRAIVSLSGAFAGAVKALKVFVMGDDLGVFVLNQSVLKEMQITLPSLAWLMPNPL 265

Query: 1036  FWKPDEVLVQTEAKNYSLSNIKDFFYDINYMTGWEMRIDQEPYIKFDAPGVELHCLHGYG 857
             FWKPDE+LV T +KNYSLSNI++FF DI+YMT WEMR DQ PYIKFDAPGVE+HCLHGYG
Sbjct:  266  FWKPDEILVHTASKNYSLSNIREFFEDIDYMTAWEMRQDQAPYIKFDAPGVEIHCLHGYG 325

Query:  856  LQTVEKLYYKQGNFPENPYFQYGDGDGTVNRRSLASCLWWRDKQKKKIHYQAFPNMDHMQ 677
             + T+EKL YK+G FPE+P F+YGDGDGTVN+RSL SC +W  +QK+K+ ++ F ++DHMQ
Sbjct:  326  VHTLEKLMYKEGKFPESPSFKYGDGDGTVNKRSLESCTYWAGRQKQKVFHRKFLSVDHMQ 385

Query:  676  ILRDDRIISYLVNLIVELSRKS 611
             ILR+ +++ Y++ L+ ++  +S
Sbjct:  386  ILREGQVLEYILGLVKKIQSES 407
