# Supplementary material for: Salivary and Intestinal Transcriptomes Reveal Differential Gene Expression in Starving, Fed and Trypanosoma cruzi-Infected Rhodnius neglectus
Source: Front Cell Infect Microbiol. 2021 Dec 17;11:773357. doi: 10.3389/fcimb.2021.773357 (PMC8722679; doi:10.3389/fcimb.2021.773357)
Supplement: Supplementary file 5 [file DataSheet_5.zip › links/TABLE02/NODE_105134_length_163_cov_0.556818_g102153_i0-TABLE02.txt]

>NODE_105134_length_163_cov_0.556818_g102153_i0


==> XP_030842889.1 ATP-dependent translocase ABCB1-like isoform X2 [Strongylocentrotus purpuratus]
Length = 1220

 Score = 76.6 bits (187),  Expect = 4.9e-15
 Identities = 35/53 (66%), Positives = 44/53 (83%), Gaps = 0/53 (0%)
 Frame = -3

Query: 161  PIRQNVPVLKGLTMEIKPGETCAIVGSSGSGKSTIVNLLLRFYDINRGQIFID 3
            P R +VPVLKG+++ +K G+T A+VGSSG GKST VNLLLRFYD+  G+IFID
Sbjct: 351  PSRPDVPVLKGISLSVKTGQTVALVGSSGCGKSTTVNLLLRFYDVLDGRIFID 403
