# Supplementary material for: Salivary and Intestinal Transcriptomes Reveal Differential Gene Expression in Starving, Fed and Trypanosoma cruzi-Infected Rhodnius neglectus
Source: Front Cell Infect Microbiol. 2021 Dec 17;11:773357. doi: 10.3389/fcimb.2021.773357 (PMC8722679; doi:10.3389/fcimb.2021.773357)
Supplement: Supplementary file 5 [file DataSheet_5.zip › links/TABLE02/NODE_10514_length_556_cov_4.940120_g7246_i0-TABLE02.txt]

>NODE_10514_length_556_cov_4.940120_g7246_i0


==> KAE9439063.1 hypothetical protein GE061_12925 [Apolygus lucorum]
Length = 1182

 Score = 192.2 bits (487),  Expect = 2.7e-49
 Identities = 92/145 (63%), Positives = 113/145 (77%), Gaps = 1/145 (0%)
 Frame = -3

Query: 437  IKMSSTTLPDLFPNKYRVCGKMHSVSSTGPYRIDIKSENEDSLIEVETDSKGNYCKYLSP 258
            IK+SST+LPDL P  Y+VCG  HS SS+GPYRI++ SE + ++ EV TDSKG+YC YL+P
Sbjct: 381  IKVSSTSLPDLVPVTYKVCGHFHSPSSSGPYRIELTSE-DSTISEVSTDSKGSYCLYLAP 439

Query: 257  GKYIFSPYLNRMQKNNGLLFSPMSRVVEIVDSPLDNINFSQLRSTVRGKIVCMSVCPLIT 78
            GKY F P  +  Q  NGLLFSP  ++VEIVD P+ N++FSQLRSTV+GKIVCM+ CPLIT
Sbjct: 440  GKYTFMPVPDSKQLTNGLLFSPSKKIVEIVDKPVKNVDFSQLRSTVKGKIVCMTQCPLIT 499

Query:  77  VNLKPKGQGGLFQTIAKGGPSEFKD 3
            VNLKPKGQG   QT+AK G  EF +
Sbjct: 500  VNLKPKGQGSALQTVAKNGRYEFAE 524

==> KAE9439063.1 hypothetical protein GE061_12925 [Apolygus lucorum]
Length = 1182

 Score = 52.8 bits (125),  Expect = 2.6e-07
 Identities = 25/34 (73%), Positives = 29/34 (85%), Gaps = 0/34 (0%)
 Frame = -1

Query: 550  KTGIDGVYNLESMRAGTYKIKVEKSLVEFEESEI 449
            KTG DGVY+LESMRAGTYK+KVE   V F+E+EI
Sbjct: 348  KTGADGVYSLESMRAGTYKLKVEAEDVVFKETEI 381

==> XP_014250405.1 nodal modulator 1 [Cimex lectularius]
Length = 1178

 Score = 190.3 bits (482),  Expect = 1.0e-48
 Identities = 91/145 (62%), Positives = 112/145 (77%), Gaps = 1/145 (0%)
 Frame = -3

Query: 437  IKMSSTTLPDLFPNKYRVCGKMHSVSSTGPYRIDIKSENEDSLIEVETDSKGNYCKYLSP 258
            IK+SST LPDLFP  Y+VCG +HS +S+GPY +D+ SE+      + TDSKG+YC +L+P
Sbjct: 388  IKVSSTMLPDLFPKSYQVCGNLHSPTSSGPYNVDVVSES-GVKTAISTDSKGSYCLFLTP 446

Query: 257  GKYIFSPYLNRMQKNNGLLFSPMSRVVEIVDSPLDNINFSQLRSTVRGKIVCMSVCPLIT 78
            GKY FSP + R Q N+GL+FSP SR V + D+ L+NINFSQL+ TV+GKIVCMSVCPLIT
Sbjct: 447  GKYTFSPVIGRAQINHGLMFSPASREVVVSDNVLNNINFSQLKCTVKGKIVCMSVCPLIT 506

Query:  77  VNLKPKGQGGLFQTIAKGGPSEFKD 3
            +NLKPK  GG  QTIAKGG  EF D
Sbjct: 507  INLKPKSVGGALQTIAKGGVYEFTD 531

==> XP_014250405.1 nodal modulator 1 [Cimex lectularius]
Length = 1178

 Score = 50.4 bits (119),  Expect = 1.3e-06
 Identities = 25/36 (69%), Positives = 27/36 (75%), Gaps = 0/36 (0%)
 Frame = -1

Query: 556  VTKTGIDGVYNLESMRAGTYKIKVEKSLVEFEESEI 449
            V +T  DGVYNLESMRAGTYKI V+   V FEE EI
Sbjct: 353  VFQTSADGVYNLESMRAGTYKINVQAPNVVFEEKEI 388
