# Supplementary material for: Salivary and Intestinal Transcriptomes Reveal Differential Gene Expression in Starving, Fed and Trypanosoma cruzi-Infected Rhodnius neglectus
Source: Front Cell Infect Microbiol. 2021 Dec 17;11:773357. doi: 10.3389/fcimb.2021.773357 (PMC8722679; doi:10.3389/fcimb.2021.773357)
Supplement: Supplementary file 5 [file DataSheet_5.zip › links/TABLE02/NODE_10517_length_556_cov_3.942116_g7248_i0-TABLE02.txt]

>NODE_10517_length_556_cov_3.942116_g7248_i0


==> ATU82863.1 secreted Cereblon-like protein [Pristhesancus plagipennis]
Length = 172

 Score = 235.3 bits (599),  Expect = 2.8e-62
 Identities = 98/144 (68%), Positives = 134/144 (93%), Gaps = 1/144 (0%)
 Frame = -1

Query: 502  TDFLLCRYCGFNVAPASTLVNLKSP-AEEIYNQSLFGLDNVEVQSLKNPLGIQFNIVTAR 326
            TD+LLCR+CGFN+A AS+L+N KSP A+ ++N +LFGL++VEVQS++NP+G++FN++TA+
Sbjct:  29  TDYLLCRHCGFNIASASSLINFKSPAADSVHNNTLFGLEHVEVQSIRNPIGLKFNVITAK 88

Query: 325  GGTCVATSKRWQVDHSWFPGHAWKSCSCSRCSRHIGWIFEPLATAHYDRVYASLNGFYAY 146
            GGTCVA+SK+WQV++SW+PG+AWK+C+CSRCSRHIGW+FEPL +A  +R+YAS+ G YA+
Sbjct:  89  GGTCVASSKKWQVENSWYPGYAWKACTCSRCSRHIGWVFEPLISADSERIYASVQGLYAF 148

Query: 145  VLENVISEAYADSLLVTPKLNSYT 74
            ++ENVISEAYADSLLVTPKL+SYT
Sbjct: 149  IVENVISEAYADSLLVTPKLSSYT 172
