# Supplementary material for: Salivary and Intestinal Transcriptomes Reveal Differential Gene Expression in Starving, Fed and Trypanosoma cruzi-Infected Rhodnius neglectus
Source: Front Cell Infect Microbiol. 2021 Dec 17;11:773357. doi: 10.3389/fcimb.2021.773357 (PMC8722679; doi:10.3389/fcimb.2021.773357)
Supplement: Supplementary file 5 [file DataSheet_5.zip › links/TABLE02/NODE_1051_length_1229_cov_8.578856_g509_i0-TABLE02.txt]

>NODE_1051_length_1229_cov_8.578856_g509_i0


==> XP_014292574.1 innexin inx2 [Halyomorpha halys]
Length = 359

 Score = 672.9 bits (1735),  Expect = 1.2e-193
 Identities = 316/359 (88%), Positives = 341/359 (94%), Gaps = 0/359 (0%)
 Frame = -1

Query: 1190  MFDVFGNLKGLLRIDSVCIDNNVFRLHYKATVIILVAFSLLVTSRQYIGDPIDCLVDEIP 1011
             MFDVFG+LKGLLRID+VCIDNNVFRLHYKATVIILVAFSLLVTSRQYIGDPIDC+VD+IP
Sbjct:    1  MFDVFGSLKGLLRIDTVCIDNNVFRLHYKATVIILVAFSLLVTSRQYIGDPIDCIVDDIP 60

Query: 1010  LNVMDTYCWIYSTFTIPNRLGGTVGKDVVQPGVASHVEGEDEVKYHKYYQWVCFVLFFQA 831
             L+VMDTYCWIYSTFTIPNRL GTVGKDVVQPGVA HVEGEDEVKYHKYYQWVCFVLFFQA
Sbjct:   61  LSVMDTYCWIYSTFTIPNRLSGTVGKDVVQPGVAGHVEGEDEVKYHKYYQWVCFVLFFQA 120

Query:  830  ILFYIPRYLWKTWEGGRIKMLVLDLNCPVISEDCKEDRKKLLVDYFTSNLHTQNFYAFRF 651
             ILFY+PRYLWKTWEGGRIKMLVLDLNCPVI+E+CK DRKKLLVDYFTSNLHTQNFYA RF
Sbjct:  121  ILFYVPRYLWKTWEGGRIKMLVLDLNCPVINEECKADRKKLLVDYFTSNLHTQNFYAIRF 180

Query:  650  FICEILNFVNVLAQIYFMDFFLDGEFTTYGSDVVRFTEMEPEDREDPMARVFPKVTKCTF 471
             FICE LNF+NVL QIYFMDFFLDGEFTTYGSDVVRFTEMEPE+REDPM+RVFPKVTKCTF
Sbjct:  181  FICEALNFINVLVQIYFMDFFLDGEFTTYGSDVVRFTEMEPEEREDPMSRVFPKVTKCTF 240

Query:  470  YKYGPSGTVQRFDGLCVLPLNIVNEKIYVFLWFWFILLTLLSGLSLIYRAAVVAGPQIRL 291
             +KYGPSG+VQ+FDGLCVLPLNIVNEKIYVFLWFWFI+LT+LS L+L+YR AVV GPQ+RL
Sbjct:  241  HKYGPSGSVQKFDGLCVLPLNIVNEKIYVFLWFWFIILTILSALALVYRVAVVCGPQLRL 300

Query:  290  YLLRARSRLSPQNHIEIITNKCQIGDWFVLYQLGKNMDAIIFKELLADLAKKLEGKETV 114
             YLLRARSRLSPQ  IE I   C +GDWFVLYQLGKN+D ++FKEL+ADLAKK EGKE+V
Sbjct:  301  YLLRARSRLSPQGQIETIAKNCHLGDWFVLYQLGKNIDPLVFKELIADLAKKFEGKESV 359

==> KAE9434392.1 hypothetical protein GE061_19973 [Apolygus lucorum]
Length = 359

 Score = 670.6 bits (1729),  Expect = 5.8e-193
 Identities = 314/359 (87%), Positives = 343/359 (95%), Gaps = 0/359 (0%)
 Frame = -1

Query: 1190  MFDVFGNLKGLLRIDSVCIDNNVFRLHYKATVIILVAFSLLVTSRQYIGDPIDCLVDEIP 1011
             MFDVFG+LKGLLRIDSVCIDNNVFRLHYKATVIILVAFSLLVTSRQYIGDPIDC+VDEIP
Sbjct:    1  MFDVFGSLKGLLRIDSVCIDNNVFRLHYKATVIILVAFSLLVTSRQYIGDPIDCIVDEIP 60

Query: 1010  LNVMDTYCWIYSTFTIPNRLGGTVGKDVVQPGVASHVEGEDEVKYHKYYQWVCFVLFFQA 831
             LNVMDTYCWIYSTFTIPNRL GTVGKDVVQPGV SHV+GEDE KYHKYYQWVCFVLFFQA
Sbjct:   61  LNVMDTYCWIYSTFTIPNRLTGTVGKDVVQPGVGSHVQGEDEQKYHKYYQWVCFVLFFQA 120

Query:  830  ILFYIPRYLWKTWEGGRIKMLVLDLNCPVISEDCKEDRKKLLVDYFTSNLHTQNFYAFRF 651
             +LFY+PRYLWKTWEGGRIKMLVLDLNCPV++EDCK+DRK+LLVDYF++NLHTQNFYA RF
Sbjct:  121  MLFYVPRYLWKTWEGGRIKMLVLDLNCPVVNEDCKQDRKRLLVDYFSTNLHTQNFYAIRF 180

Query:  650  FICEILNFVNVLAQIYFMDFFLDGEFTTYGSDVVRFTEMEPEDREDPMARVFPKVTKCTF 471
             F+CE LNF+NV+ QIYFMD FLDGEF+TYGSDV++FTEMEPE+REDPMARVFPKVTKCTF
Sbjct:  181  FLCEFLNFLNVIVQIYFMDVFLDGEFSTYGSDVLKFTEMEPEEREDPMARVFPKVTKCTF 240

Query:  470  YKYGPSGTVQRFDGLCVLPLNIVNEKIYVFLWFWFILLTLLSGLSLIYRAAVVAGPQIRL 291
             +KYGPSG++Q FDGLCVLPLNIVNEKIYVFLWFWFI LTL+SGLSL+YR AVV  PQ+RL
Sbjct:  241  HKYGPSGSIQPFDGLCVLPLNIVNEKIYVFLWFWFIFLTLISGLSLLYRIAVVMMPQLRL 300

Query:  290  YLLRARSRLSPQNHIEIITNKCQIGDWFVLYQLGKNMDAIIFKELLADLAKKLEGKETV 114
             YLLRARSR+SPQN IE I NKCQIGDWF+LYQLGKN+D +IFKEL+ADLAKKLEGKETV
Sbjct:  301  YLLRARSRMSPQNQIETIANKCQIGDWFILYQLGKNIDPLIFKELIADLAKKLEGKETV 359

==> PSN49595.1 Innexin inx2 [Blattella germanica]
Length = 358

 Score = 656.4 bits (1692),  Expect = 1.1e-188
 Identities = 304/359 (84%), Positives = 341/359 (94%), Gaps = 1/359 (0%)
 Frame = -1

Query: 1190  MFDVFGNLKGLLRIDSVCIDNNVFRLHYKATVIILVAFSLLVTSRQYIGDPIDCLVDEIP 1011
             MFDVFG++KGLL++DSVCIDNNVFRLHYKATVIIL+AFSLLVTSRQYIGDPIDC+VD+IP
Sbjct:    1  MFDVFGSVKGLLKLDSVCIDNNVFRLHYKATVIILIAFSLLVTSRQYIGDPIDCIVDDIP 60

Query: 1010  LNVMDTYCWIYSTFTIPNRLGGTVGKDVVQPGVASHVEGEDEVKYHKYYQWVCFVLFFQA 831
             LNVMDTYCWIYSTFTIPNRLGG VG +V  PGV+SH +  DEVKYHKYYQWVCFVLFFQA
Sbjct:   61  LNVMDTYCWIYSTFTIPNRLGGRVGMEVAHPGVSSHTD-SDEVKYHKYYQWVCFVLFFQA 119

Query:  830  ILFYIPRYLWKTWEGGRIKMLVLDLNCPVISEDCKEDRKKLLVDYFTSNLHTQNFYAFRF 651
             ILFY+PRYLWKTWEGGRIKMLVLDLNCPV+SE+CK DRKKLLVDYF +NL TQNFYAFRF
Sbjct:  120  ILFYVPRYLWKTWEGGRIKMLVLDLNCPVVSEECKSDRKKLLVDYFAANLRTQNFYAFRF 179

Query:  650  FICEILNFVNVLAQIYFMDFFLDGEFTTYGSDVVRFTEMEPEDREDPMARVFPKVTKCTF 471
             FICE+LNF+NV+ QIYFMDFFLDGEFTTYGSDVVRFTEMEPE+R DPM+RVFPKVTKCTF
Sbjct:  180  FICELLNFINVVGQIYFMDFFLDGEFTTYGSDVVRFTEMEPEERADPMSRVFPKVTKCTF 239

Query:  470  YKYGPSGTVQRFDGLCVLPLNIVNEKIYVFLWFWFILLTLLSGLSLIYRAAVVAGPQIRL 291
             +KYGPSGTVQ+FDGLCVLPLNIVNEKIYVFLWFWF++L++++GL+L+YRAAV+ GPQIR+
Sbjct:  240  HKYGPSGTVQKFDGLCVLPLNIVNEKIYVFLWFWFVILSVVTGLALVYRAAVILGPQIRM 299

Query:  290  YLLRARSRLSPQNHIEIITNKCQIGDWFVLYQLGKNMDAIIFKELLADLAKKLEGKETV 114
             YLLRARSRL+PQ+ IE I  KCQIGDWFVLYQLGKNMD +++KEL+ADLAKKLEGKETV
Sbjct:  300  YLLRARSRLAPQDQIETIARKCQIGDWFVLYQLGKNMDPLVYKELMADLAKKLEGKETV 358
