# Supplementary material for: Salivary and Intestinal Transcriptomes Reveal Differential Gene Expression in Starving, Fed and Trypanosoma cruzi-Infected Rhodnius neglectus
Source: Front Cell Infect Microbiol. 2021 Dec 17;11:773357. doi: 10.3389/fcimb.2021.773357 (PMC8722679; doi:10.3389/fcimb.2021.773357)
Supplement: Supplementary file 5 [file DataSheet_5.zip › links/TABLE02/NODE_105211_length_164_cov_0.908257_g100861_i0-TABLE02.txt]

>NODE_105211_length_164_cov_0.908257_g100861_i0


==> KAE9442917.1 hypothetical protein GE061_02549, partial [Apolygus lucorum]
Length = 454

 Score = 92.8 bits (229),  Expect = 6.6e-20
 Identities = 38/54 (70%), Positives = 49/54 (90%), Gaps = 0/54 (0%)
 Frame = -1

Query: 164  PPFNTTSLLHLISLIRNESIKWPENISQNCQSLLKGLLNKDPTQRLSWPHLLEH 3
            PPF TTS+LHLI +IR+E IKWP +++ NCQSLLKGLL+KDP++RL+WPHLL+H
Sbjct:  14  PPFTTTSILHLIQMIRHEKIKWPTHVTLNCQSLLKGLLHKDPSKRLTWPHLLQH 67
