# Supplementary material for: Salivary and Intestinal Transcriptomes Reveal Differential Gene Expression in Starving, Fed and Trypanosoma cruzi-Infected Rhodnius neglectus
Source: Front Cell Infect Microbiol. 2021 Dec 17;11:773357. doi: 10.3389/fcimb.2021.773357 (PMC8722679; doi:10.3389/fcimb.2021.773357)
Supplement: Supplementary file 5 [file DataSheet_5.zip › links/TABLE02/NODE_10529_length_556_cov_2.377246_g7259_i0-TABLE02.txt]

>NODE_10529_length_556_cov_2.377246_g7259_i0


==> MER0826093 - subfamily M10A unassigned peptidases (Rhodnius prolixus) [M10.UPA]#M10A#{peptidase unit: 97-262}~source THU38~
Length = 531

 Score = 49.3 bits (116),  Expect = 2.9e-06
 Identities = 23/33 (69%), Positives = 26/33 (78%), Gaps = 0/33 (0%)
 Frame = -3

Query: 182  QRRPPLTPLDAYFAAAKEASNGFPIVVEPVDAE 84
            + RPP   LDAYFAAA+EASN F +VVEPVD E
Sbjct:   5  ETRPPPPSLDAYFAAAEEASNCFTVVVEPVDGE 37
