# Supplementary material for: Salivary and Intestinal Transcriptomes Reveal Differential Gene Expression in Starving, Fed and Trypanosoma cruzi-Infected Rhodnius neglectus
Source: Front Cell Infect Microbiol. 2021 Dec 17;11:773357. doi: 10.3389/fcimb.2021.773357 (PMC8722679; doi:10.3389/fcimb.2021.773357)
Supplement: Supplementary file 5 [file DataSheet_5.zip › links/TABLE02/NODE_10532_length_389_cov_4.035032_g7632_i0-TABLE02.txt]

>NODE_10532_length_389_cov_4.035032_g7632_i0


==> KAE9443415.1 hypothetical protein GE061_03053 [Apolygus lucorum]
Length = 1133

 Score = 209.9 bits (533),  Expect = 8.8e-55
 Identities = 102/128 (79%), Positives = 113/128 (88%), Gaps = 0/128 (0%)
 Frame = -2

Query: 385  GVYQCIVSNNFGTDYSTKASLTVLVLPVIVKRPSNTTVRAGSTVRLECSAGGEPPPQVGW 206
            G YQCIVSNNFGT YS KA LTVLVLP++VK+P N TVRAGSTV+LEC+A GEP PQVGW
Sbjct: 516  GKYQCIVSNNFGTVYSEKAVLTVLVLPIMVKKPGNVTVRAGSTVKLECAATGEPLPQVGW 575

Query: 205  QKDGGTEFPAAHERRMHVMPTDDVFYIVKAKPADSGVYSCIARNSAGIVTANATLTVLEA 26
            QKDGGTEFPAA ERRMHVMPTDDVFYI+ AKP+DSG+YSCIA+N+AG VTANATLTV EA
Sbjct: 576  QKDGGTEFPAAQERRMHVMPTDDVFYIINAKPSDSGLYSCIAKNTAGTVTANATLTVHEA 635

Query:  25  PVLTRKME 2
            P   +KME
Sbjct: 636  PSFIKKME 643

==> XP_014239818.1 leucine-rich repeats and immunoglobulin-like domains protein 3 [Cimex lectularius]
Length = 1000

 Score = 202.6 bits (514),  Expect = 1.4e-52
 Identities = 98/129 (75%), Positives = 110/129 (85%), Gaps = 0/129 (0%)
 Frame = -2

Query: 388  AGVYQCIVSNNFGTDYSTKASLTVLVLPVIVKRPSNTTVRAGSTVRLECSAGGEPPPQVG 209
            AG YQCIVSN FGT YS KA+L+VLV+PV+ K+P N TVRAGSTV+LEC+A GEP PQVG
Sbjct: 614  AGKYQCIVSNRFGTSYSEKATLSVLVMPVMTKKPVNVTVRAGSTVKLECAASGEPIPQVG 673

Query: 208  WQKDGGTEFPAAHERRMHVMPTDDVFYIVKAKPADSGVYSCIARNSAGIVTANATLTVLE 29
            W+KDGGTEFPAA ERRMHVMPTDDVFYIV AKP DSG+YSCIA+N+AG V AN TLTV E
Sbjct: 674  WRKDGGTEFPAAQERRMHVMPTDDVFYIVNAKPTDSGLYSCIAKNAAGTVMANTTLTVHE 733

Query:  28  APVLTRKME 2
            AP   +KME
Sbjct: 734  APSFIKKME 742

==> XP_024216358.1 leucine-rich repeats and immunoglobulin-like domains protein 3 isoform X1 [Halyomorpha halys]
Length = 963

 Score = 199.5 bits (506),  Expect = 1.2e-51
 Identities = 95/129 (73%), Positives = 108/129 (83%), Gaps = 0/129 (0%)
 Frame = -2

Query: 388  AGVYQCIVSNNFGTDYSTKASLTVLVLPVIVKRPSNTTVRAGSTVRLECSAGGEPPPQVG 209
            AG YQCIV NNFGT YS KA+L VLVLPV++K+P N TV+AG T +LEC+A GEPPPQVG
Sbjct: 544  AGKYQCIVFNNFGTVYSKKATLKVLVLPVMIKKPGNLTVKAGGTAKLECAATGEPPPQVG 603

Query: 208  WQKDGGTEFPAAHERRMHVMPTDDVFYIVKAKPADSGVYSCIARNSAGIVTANATLTVLE 29
            WQKDGG EFPAA ERRMHVMP DD+F+I+ AKP DSG+YSCIA+NSAG V ANATLTV E
Sbjct: 604  WQKDGGIEFPAAQERRMHVMPADDLFFIINAKPVDSGLYSCIAQNSAGTVMANATLTVQE 663

Query:  28  APVLTRKME 2
            AP   +KME
Sbjct: 664  APTFIKKME 672
