# Supplementary material for: Salivary and Intestinal Transcriptomes Reveal Differential Gene Expression in Starving, Fed and Trypanosoma cruzi-Infected Rhodnius neglectus
Source: Front Cell Infect Microbiol. 2021 Dec 17;11:773357. doi: 10.3389/fcimb.2021.773357 (PMC8722679; doi:10.3389/fcimb.2021.773357)
Supplement: Supplementary file 5 [file DataSheet_5.zip › links/TABLE02/NODE_10533_length_556_cov_1.762475_g7263_i0-TABLE02.txt]

>NODE_10533_length_556_cov_1.762475_g7263_i0


==> XP_014279145.1 DNA mismatch repair protein Msh2 [Halyomorpha halys]
Length = 921

 Score = 259.6 bits (662),  Expect = 1.4e-69
 Identities = 124/185 (67%), Positives = 162/185 (87%), Gaps = 0/185 (0%)
 Frame = -1

Query: 556  VFLNETLLRQSLYEEHLRKIPDFQVLSKKVQRRKANMQDCYRIYQGIAKIPSLLSTLQEY 377
            + +NET+LRQ+LYEEHL KIPDFQ+LSKK+ +++A +QDCYRIYQGI K+P+L++TL+ Y
Sbjct: 358  LLVNETVLRQALYEEHLVKIPDFQLLSKKLLKKRATLQDCYRIYQGIEKLPTLVNTLETY 417

Query: 376  RREGAHATLLAVIVEPLKDCLNDLEKYQEMILSTLDMTLVDRGEYLVKAEFDEDLQELRD 197
              +G + TL AVI++PLK+ LND+EK+QEM+ ST+DM+LVD GEYL+KAEFDEDLQ+LR+
Sbjct: 418  SEDGPNCTLKAVIIDPLKENLNDMEKFQEMVCSTIDMSLVDNGEYLIKAEFDEDLQDLRE 477

Query: 196  KMEKIESKLKSEVNVTARDLSLDPNKTLKLESNSQYGYFFRVTLKDEKAIRNNKKYVQLD 17
            KME +E K+K E++  A DLSL+  K++K++SNSQYGYFFRVTLKDEK IRNNKKY+QLD
Sbjct: 478  KMEVLEKKMKKELSSVADDLSLEAGKSVKIDSNSQYGYFFRVTLKDEKVIRNNKKYIQLD 537

Query:  16  ANKAG 2
            ANKAG
Sbjct: 538  ANKAG 542
