# Supplementary material for: Salivary and Intestinal Transcriptomes Reveal Differential Gene Expression in Starving, Fed and Trypanosoma cruzi-Infected Rhodnius neglectus
Source: Front Cell Infect Microbiol. 2021 Dec 17;11:773357. doi: 10.3389/fcimb.2021.773357 (PMC8722679; doi:10.3389/fcimb.2021.773357)
Supplement: Supplementary file 5 [file DataSheet_5.zip › links/TABLE02/NODE_10536_length_389_cov_3.630573_g7636_i0-TABLE02.txt]

>NODE_10536_length_389_cov_3.630573_g7636_i0


==> KAE9435944.1 hypothetical protein GE061_18540 [Apolygus lucorum]
Length = 5353

 Score = 78.2 bits (191),  Expect = 4.0e-15
 Identities = 48/97 (49%), Positives = 69/97 (71%), Gaps = 4/97 (4%)
 Frame = -2

Query:  361  LGELSEPALKKLKAIDIPRQDE---LAEESSKEGVEEDPNADLYHHIHEAKGSLHDTQII 191
             LGE +EP  KKLK I+  ++++           GVEED  ADLY HI EAK + HDTQ+I
Sbjct: 4868  LGEANEPVKKKLKTIEARKEEDRXXXXXXXXXXGVEEDDQADLYQHIKEAKENSHDTQVI 4927

Query:  190  DAATREQ-AEKQPVLNQEEEKEETLEKDEEIMEIDDD 83
             DAAT+EQ AE++PV+ +E+E+ E L++D+EI ++D+D
Sbjct: 4928  DAATKEQAAEQKPVIAEEDEEGEALKEDDEITQMDED 4964
