# Supplementary material for: Salivary and Intestinal Transcriptomes Reveal Differential Gene Expression in Starving, Fed and Trypanosoma cruzi-Infected Rhodnius neglectus
Source: Front Cell Infect Microbiol. 2021 Dec 17;11:773357. doi: 10.3389/fcimb.2021.773357 (PMC8722679; doi:10.3389/fcimb.2021.773357)
Supplement: Supplementary file 5 [file DataSheet_5.zip › links/TABLE02/NODE_10541_length_555_cov_7.194000_g7271_i0-TABLE02.txt]

>NODE_10541_length_555_cov_7.194000_g7271_i0


==> AAB09091.1 salivary platelet aggregation inhibitor 2 [Rhodnius prolixus]
Length = 179

 Score = 271.2 bits (692),  Expect = 4.6e-73
 Identities = 136/179 (75%), Positives = 149/179 (83%), Gaps = 8/179 (4%)
 Frame = -2

Query: 545  MIIIVGTFLGLLGHTFAAA------VIPKECLKLKGDIMSGFDASKFFTGDWYWTHARDS 384
            M+IIV T LGLLGHTFAAA       +PKECL+LKGDI  GFDA++FFTGDWYWTHARD 
Sbjct:   1  MMIIVATLLGLLGHTFAAAGASATTTMPKECLELKGDIKPGFDANQFFTGDWYWTHARDP 60

Query: 383  KHPKHCQKYEATTDLKLKFNGNDGKDVTCQGAKVSGRKGFYSFQCSTSDKTFTSFMAVVE 204
            KHPK CQKY+AT+DL+LKFNGN G DVTCQGAKV G++GFYSFQC+TS  TFTSFMAVVE
Sbjct:  61  KHPKLCQKYQATSDLRLKFNGNSGSDVTCQGAKVIGKEGFYSFQCTTSGVTFTSFMAVVE 120

Query: 203  TDYKKYALLYRCGLYGSSTVPEDNFLLFNRQSSGEIPTELTTKLTDLDLN-TSLTKLGC 30
            TDY  YALLYRCG YGSS V EDNFL+FNRQSSG IP  LTTKL+ LDL  TS TKLGC
Sbjct: 121  TDYNNYALLYRCGRYGSSAV-EDNFLVFNRQSSGGIPGGLTTKLSQLDLTPTSFTKLGC 178
