# Supplementary material for: Salivary and Intestinal Transcriptomes Reveal Differential Gene Expression in Starving, Fed and Trypanosoma cruzi-Infected Rhodnius neglectus
Source: Front Cell Infect Microbiol. 2021 Dec 17;11:773357. doi: 10.3389/fcimb.2021.773357 (PMC8722679; doi:10.3389/fcimb.2021.773357)
Supplement: Supplementary file 5 [file DataSheet_5.zip › links/TABLE02/NODE_10542_length_389_cov_2.872611_g7642_i0-TABLE02.txt]

>NODE_10542_length_389_cov_2.872611_g7642_i0


==> XP_014284998.1 V-type proton ATPase 116 kDa subunit a isoform X6 [Halyomorpha halys]
Length = 840

 Score = 191.8 bits (486),  Expect = 2.5e-49
 Identities = 100/125 (80%), Positives = 104/125 (83%), Gaps = 12/125 (9%)
 Frame = -3

Query: 387  GLVQFRDLNPDVNAFQRKFVNEVRRCDEMERKLRYLEKEIKKDGIPMLDTGENPEAPQPR 208
            GLVQFRDLNPDVNAFQRKFVNEVRRCDEMERKLRYLEKEIKKDGIPMLDTGENPEAPQPR
Sbjct:  33  GLVQFRDLNPDVNAFQRKFVNEVRRCDEMERKLRYLEKEIKKDGIPMLDTGENPEAPQPR 92

Query: 207  EMIDFELAYGLFGRHSTVNSELARTRXXXXVNQNAEALKRNFLELTELKHILRKTQVFFD 28
            EMID E  +        + +EL        VNQNAEALKRNFLELTELKHILRKTQVFFD
Sbjct:  93  EMIDLEATF------EKLENELRE------VNQNAEALKRNFLELTELKHILRKTQVFFD 140

Query:  27  ETQGG 13
            E +GG
Sbjct: 141  EQEGG 145

==> XP_014284995.1 V-type proton ATPase 116 kDa subunit a isoform X4 [Halyomorpha halys]
Length = 846

 Score = 188.3 bits (477),  Expect = 2.8e-48
 Identities = 99/123 (80%), Positives = 102/123 (82%), Gaps = 12/123 (9%)
 Frame = -3

Query: 387  GLVQFRDLNPDVNAFQRKFVNEVRRCDEMERKLRYLEKEIKKDGIPMLDTGENPEAPQPR 208
            GLVQFRDLNPDVNAFQRKFVNEVRRCDEMERKLRYLEKEIKKDGIPMLDTGENPEAPQPR
Sbjct:  33  GLVQFRDLNPDVNAFQRKFVNEVRRCDEMERKLRYLEKEIKKDGIPMLDTGENPEAPQPR 92

Query: 207  EMIDFELAYGLFGRHSTVNSELARTRXXXXVNQNAEALKRNFLELTELKHILRKTQVFFD 28
            EMID E  +        + +EL        VNQNAEALKRNFLELTELKHILRKTQVFFD
Sbjct:  93  EMIDLEATF------EKLENELRE------VNQNAEALKRNFLELTELKHILRKTQVFFD 140

Query:  27  ETQ 19
            E Q
Sbjct: 141  EKQ 143

==> XP_014284992.1 V-type proton ATPase 116 kDa subunit a isoform X1 [Halyomorpha halys]
Length = 860

 Score = 187.2 bits (474),  Expect = 6.1e-48
 Identities = 98/122 (80%), Positives = 102/122 (83%), Gaps = 12/122 (9%)
 Frame = -3

Query: 387  GLVQFRDLNPDVNAFQRKFVNEVRRCDEMERKLRYLEKEIKKDGIPMLDTGENPEAPQPR 208
            GLVQFRDLNPDVNAFQRKFVNEVRRCDEMERKLRYLEKEIKKDGIPMLDTGENPEAPQPR
Sbjct:  33  GLVQFRDLNPDVNAFQRKFVNEVRRCDEMERKLRYLEKEIKKDGIPMLDTGENPEAPQPR 92

Query: 207  EMIDFELAYGLFGRHSTVNSELARTRXXXXVNQNAEALKRNFLELTELKHILRKTQVFFD 28
            EMID E  +        + +EL        VNQNAEALKRNFLELTELKHILRKTQVFFD
Sbjct:  93  EMIDLEATF------EKLENELRE------VNQNAEALKRNFLELTELKHILRKTQVFFD 140

Query:  27  ET 22
            E+
Sbjct: 141  ES 142

==> XP_014258964.1 V-type proton ATPase 116 kDa subunit a isoform X3 [Cimex lectularius]
Length = 837

 Score = 185.3 bits (469),  Expect = 2.3e-47
 Identities = 97/125 (77%), Positives = 103/125 (82%), Gaps = 12/125 (9%)
 Frame = -3

Query: 387  GLVQFRDLNPDVNAFQRKFVNEVRRCDEMERKLRYLEKEIKKDGIPMLDTGENPEAPQPR 208
            GLVQFRDLNPDVNAFQRKFVNEVRRCDEMERKLRYLEKEIKKD IPMLDTGENPEAPQPR
Sbjct:  33  GLVQFRDLNPDVNAFQRKFVNEVRRCDEMERKLRYLEKEIKKDMIPMLDTGENPEAPQPR 92

Query: 207  EMIDFELAYGLFGRHSTVNSELARTRXXXXVNQNAEALKRNFLELTELKHILRKTQVFFD 28
            EMI+ E  +        + +EL        VNQNAEALK+NFLELTELKHILRKTQVFFD
Sbjct:  93  EMINLEATF------EKLENELRE------VNQNAEALKKNFLELTELKHILRKTQVFFD 140

Query:  27  ETQGG 13
            E +GG
Sbjct: 141  EQEGG 145
