# Supplementary material for: Salivary and Intestinal Transcriptomes Reveal Differential Gene Expression in Starving, Fed and Trypanosoma cruzi-Infected Rhodnius neglectus
Source: Front Cell Infect Microbiol. 2021 Dec 17;11:773357. doi: 10.3389/fcimb.2021.773357 (PMC8722679; doi:10.3389/fcimb.2021.773357)
Supplement: Supplementary file 5 [file DataSheet_5.zip › links/TABLE02/NODE_10547_length_389_cov_2.550955_g7647_i0-TABLE02.txt]

>NODE_10547_length_389_cov_2.550955_g7647_i0


==> BAN21039.1 coatomer subunit epsilon [Riptortus pedestris]
Length = 298

 Score = 194.5 bits (493),  Expect = 3.8e-50
 Identities = 99/129 (76%), Positives = 105/129 (81%), Gaps = 0/129 (0%)
 Frame = -1

Query: 389  HIESMAVNLQVYLRMDRVDLAKKELKNMQDKDEDNTLTQLAQAWLNIAMGGDKFQDAYSI 210
            HIES+A+NLQ YLRMDRVDLAKKELK MQ+KDEDNTLTQLAQAWLNIAMGGDK QDAY I
Sbjct: 135  HIESLALNLQCYLRMDRVDLAKKELKIMQEKDEDNTLTQLAQAWLNIAMGGDKLQDAYYI 194

Query: 209  FQELMDKYGSSAVLLNGQAVTFIGQSXXXXXXXXXXXXXXXDSNNTDTLLNMMVLSQHLS 30
            FQEL+DKYGSS VLLNGQAVTFIGQ                DSNN DT+LNMMVLSQHL 
Sbjct: 195  FQELIDKYGSSVVLLNGQAVTFIGQGKYEEAESALQEAMDKDSNNPDTILNMMVLSQHLG 254

Query:  29  KPVEVANRY 3
            KP+EV NRY
Sbjct: 255  KPLEVTNRY 263
