# Supplementary material for: Salivary and Intestinal Transcriptomes Reveal Differential Gene Expression in Starving, Fed and Trypanosoma cruzi-Infected Rhodnius neglectus
Source: Front Cell Infect Microbiol. 2021 Dec 17;11:773357. doi: 10.3389/fcimb.2021.773357 (PMC8722679; doi:10.3389/fcimb.2021.773357)
Supplement: Supplementary file 5 [file DataSheet_5.zip › links/TABLE02/NODE_10551_length_389_cov_2.286624_g7651_i0-TABLE02.txt]

>NODE_10551_length_389_cov_2.286624_g7651_i0


==> MER0783084 - family I43 unassigned peptidase inhibitors (Rhodnius prolixus) [I43.UPW]#I43#{inhibitor unit: 49-110}~source TICZ6~
Length = 165

 Score = 149.8 bits (377),  Expect = 1.1e-36
 Identities = 68/70 (97%), Positives = 69/70 (98%), Gaps = 0/70 (0%)
 Frame = -1

Query: 212  SLYQSPPRIVKQPPTDELLFQVYSPQQTVNEKPFVIECEAEGEPAPKYRWIKNGKNFDWQ 33
            +L QSPPRIVKQPPTDELLFQVYSPQQTVNEKPFVIECEAEGEPAPKYRWIKNGKNFDWQ
Sbjct:  14  TLNQSPPRIVKQPPTDELLFQVYSPQQTVNEKPFVIECEAEGEPAPKYRWIKNGKNFDWQ 73

Query:  32  AYDDRISQQP 3
            AYDDRISQQP
Sbjct:  74  AYDDRISQQP 83

==> XP_014258134.1 neuroglian isoform X1 [Cimex lectularius]
Length = 1258

 Score = 145.6 bits (366),  Expect = 2.0e-35
 Identities = 66/91 (72%), Positives = 77/91 (84%), Gaps = 1/91 (1%)
 Frame = -1

Query: 272  KMVSSRISTFFLLL-LPNYIYSLYQSPPRIVKQPPTDELLFQVYSPQQTVNEKPFVIECE 96
            KM    ++ F LL+   N  YSL+QSPPRIVKQPP+DELLFQVY+ Q  +NEKPF+IECE
Sbjct:   3  KMTCYYLTCFILLIGFTNSAYSLHQSPPRIVKQPPSDELLFQVYAQQGMINEKPFLIECE 62

Query:  95  AEGEPAPKYRWIKNGKNFDWQAYDDRISQQP 3
            AEGEPAP+YRW+KNGKNFDWQ+YDDRISQQP
Sbjct:  63  AEGEPAPRYRWVKNGKNFDWQSYDDRISQQP 93

==> XP_014258139.1 neuroglian isoform X2 [Cimex lectularius]
Length = 1253

 Score = 145.6 bits (366),  Expect = 2.0e-35
 Identities = 66/91 (72%), Positives = 77/91 (84%), Gaps = 1/91 (1%)
 Frame = -1

Query: 272  KMVSSRISTFFLLL-LPNYIYSLYQSPPRIVKQPPTDELLFQVYSPQQTVNEKPFVIECE 96
            KM    ++ F LL+   N  YSL+QSPPRIVKQPP+DELLFQVY+ Q  +NEKPF+IECE
Sbjct:   3  KMTCYYLTCFILLIGFTNSAYSLHQSPPRIVKQPPSDELLFQVYAQQGMINEKPFLIECE 62

Query:  95  AEGEPAPKYRWIKNGKNFDWQAYDDRISQQP 3
            AEGEPAP+YRW+KNGKNFDWQ+YDDRISQQP
Sbjct:  63  AEGEPAPRYRWVKNGKNFDWQSYDDRISQQP 93
