# Supplementary material for: Salivary and Intestinal Transcriptomes Reveal Differential Gene Expression in Starving, Fed and Trypanosoma cruzi-Infected Rhodnius neglectus
Source: Front Cell Infect Microbiol. 2021 Dec 17;11:773357. doi: 10.3389/fcimb.2021.773357 (PMC8722679; doi:10.3389/fcimb.2021.773357)
Supplement: Supplementary file 5 [file DataSheet_5.zip › links/TABLE02/NODE_10555_length_389_cov_1.993631_g7655_i0-TABLE02.txt]

>NODE_10555_length_389_cov_1.993631_g7655_i0


==> BAN21653.1 conserved hypothetical protein, partial [Riptortus pedestris]
Length = 268

 Score = 72.4 bits (176),  Expect = 2.2e-13
 Identities = 34/59 (57%), Positives = 44/59 (74%), Gaps = 0/59 (0%)
 Frame = -1

Query: 305  MIFPGFFRRRINLIKEKTLNTANNTFDTFIKGGILLLFCVTIVWVSVFLYVVFYYTYVP 129
            MIF  F  R+++  K KT+ TAN TFDT  K G+ LLF  T++W+S+FLYV+FYYTYVP
Sbjct:   1  MIFRNFISRKLDFYKLKTIETANITFDTVFKIGLALLFLFTLIWISIFLYVLFYYTYVP 59
