# Supplementary material for: Salivary and Intestinal Transcriptomes Reveal Differential Gene Expression in Starving, Fed and Trypanosoma cruzi-Infected Rhodnius neglectus
Source: Front Cell Infect Microbiol. 2021 Dec 17;11:773357. doi: 10.3389/fcimb.2021.773357 (PMC8722679; doi:10.3389/fcimb.2021.773357)
Supplement: Supplementary file 5 [file DataSheet_5.zip › links/TABLE02/NODE_10556_length_555_cov_3.226000_g7284_i0-TABLE02.txt]

>NODE_10556_length_555_cov_3.226000_g7284_i0


==> XP_014255930.1 glutathione synthetase-like isoform X1 [Cimex lectularius]
Length = 468

 Score = 189.9 bits (481),  Expect = 1.4e-48
 Identities = 92/160 (57%), Positives = 121/160 (75%), Gaps = 0/160 (0%)
 Frame = -2

Query: 506  INLPEKELQELIEKAKDWALMHGVGMRSKHNFSVNSINFAPFTLFPTPLKREHFEEVISL 327
            I LP K+ +E+I+KAKDWA+MHGVGMRS+ NF  +SI FAPFTL P+ +K+E+F+EV+  
Sbjct:   5  IQLPLKDEKEIIDKAKDWAVMHGVGMRSRQNFDEDSIVFAPFTLLPSLIKKENFQEVVMT 64

Query: 326  QLSLGELMHKVANDREFLTSALEKTVEVDDFTRRLFNIYETVYMEGITQEISLELTRSDY 147
            Q  + ELMH+VA+D +FL S+L KTVE D FT++LF +Y TVY EG  Q +SL + RSDY
Sbjct:  65  QRVMSELMHRVAHDHDFLESSLRKTVEYDSFTKKLFELYTTVYNEGFGQVLSLGIFRSDY 124

Query: 146  LEDIISQRLKQVEFNTIASSFGGMSPTSVRLQSYILKEIG 27
            L D  + R+KQVEFNTIASSF  +S    +L  Y+L+EIG
Sbjct: 125  LFDESANRMKQVEFNTIASSFASLSSQVAKLHRYVLREIG 164
