# Supplementary material for: Salivary and Intestinal Transcriptomes Reveal Differential Gene Expression in Starving, Fed and Trypanosoma cruzi-Infected Rhodnius neglectus
Source: Front Cell Infect Microbiol. 2021 Dec 17;11:773357. doi: 10.3389/fcimb.2021.773357 (PMC8722679; doi:10.3389/fcimb.2021.773357)
Supplement: Supplementary file 5 [file DataSheet_5.zip › links/TABLE02/NODE_10561_length_555_cov_2.474000_g7289_i0-TABLE02.txt]

>NODE_10561_length_555_cov_2.474000_g7289_i0


==> XP_014247027.1 gephyrin [Cimex lectularius]
Length = 603

 Score = 181.8 bits (460),  Expect = 3.7e-46
 Identities = 92/166 (55%), Positives = 120/166 (72%), Gaps = 0/166 (0%)
 Frame = -1

Query: 555  IVMNNLIPSDVWTVPLREALGNVIADDILAQDPLPPFRASIKDGYAVRSQDGPGEYKVLG 376
            IV++ + P     +PL+E LG+V+ADDI A +P PPFRAS+KDGYAV + DG GE +V G
Sbjct: 197  IVISQVKPPRRTVLPLKEVLGSVVADDIFAMEPQPPFRASVKDGYAVLAADGKGERRVTG 256

Query: 375  GYSAGNKCELMELTPNTCVRVNTGSMVPASADAVVQVEDTEVKVSDKHGNELCIHILVTV 196
             Y AG+  + + L    C+RVNTGS VPA ADAVVQVEDT +  +D+ GNE  + ILV+ 
Sbjct: 257  SYIAGSDPKELTLQSLCCIRVNTGSPVPAGADAVVQVEDTNILKADEDGNEQLVEILVSP 316

Query: 195  KSGQDIREVGSDILKGETVLQKGDLITSPEMGLLATVGVTKVPVYK 58
            + GQDIRE+G D+ +GE VL KG LI S   GLLA+VGV++VPVY+
Sbjct: 317  EVGQDIREIGCDLKEGELVLNKGTLINSAVHGLLASVGVSEVPVYQ 362
