# Supplementary material for: Salivary and Intestinal Transcriptomes Reveal Differential Gene Expression in Starving, Fed and Trypanosoma cruzi-Infected Rhodnius neglectus
Source: Front Cell Infect Microbiol. 2021 Dec 17;11:773357. doi: 10.3389/fcimb.2021.773357 (PMC8722679; doi:10.3389/fcimb.2021.773357)
Supplement: Supplementary file 5 [file DataSheet_5.zip › links/TABLE02/NODE_10563_length_555_cov_2.044000_g7291_i0-TABLE02.txt]

>NODE_10563_length_555_cov_2.044000_g7291_i0


==> XP_014260420.1 THO complex subunit 2 [Cimex lectularius]
Length = 1346

 Score = 199.1 bits (505),  Expect = 2.2e-51
 Identities = 102/174 (58%), Positives = 137/174 (78%), Gaps = 4/174 (2%)
 Frame = -3

Query: 511  LEKKSNLKKGS---INMTDVLFDIMETISESIQELYPSRHWDDISPQFVAIFWTLALNDI 341
            +E+ S  KK +   IN+TD  F+I++ IS  I+ELY S+ W+DISP+FVA+FW+L L+DI
Sbjct: 802  MERSSAAKKDTRKIINITDAFFEIVDAISPCIEELYLSKQWEDISPKFVALFWSLGLSDI 861

Query: 340  SVPHSTYQKEINKQ-EQDMSGSSKQSREDKSNSVVDKLNLELKEQQAHVKNILENLRKFK 164
            SVP S YQKEI KQ +Q+++       ++K  ++ DKL+ ELK+QQ + K+ILE+L+  K
Sbjct: 862  SVPVSAYQKEIAKQKDQELTQVKTNKVDNKITTLGDKLSQELKDQQQYAKSILEHLKARK 921

Query: 163  DNWFLLRSVKPAKNEMITQFLQLCIFPRCIVSITDALYCAQFIHTLHSIRTANF 2
            ++WFL RS+KPAKNEMITQFLQ+CIFPRCI+SITDAL+CA FIHTLH+IRT NF
Sbjct: 922  NDWFLSRSIKPAKNEMITQFLQMCIFPRCILSITDALFCAHFIHTLHTIRTGNF 975

==> KAE9433352.1 hypothetical protein GE061_18917 [Apolygus lucorum]
Length = 1323

 Score = 192.6 bits (488),  Expect = 2.1e-49
 Identities = 96/187 (51%), Positives = 142/187 (75%), Gaps = 3/187 (1%)
 Frame = -3

Query: 553  RALIHSVANDQK--AELEKKSNLKKGSINMTDVLFDIMETISESIQELYPSRHWDDISPQ 380
            R ++HS+A D+K  ++  +K + K  + ++ +  F++++ +S +I+ L PS+ WDDISP+
Sbjct: 794  RPVLHSLACDKKSSSDSSRKVSKKLSATSIVEPFFELIDNLSPAIESLQPSKSWDDISPK 853

Query: 379  FVAIFWTLALNDISVPHSTYQKEINKQEQDMSGSSKQSRED-KSNSVVDKLNLELKEQQA 203
            FVA FW L+L DI +P + Y KEI KQ++  +  +K ++ D KS+S+ DKL  E+K+QQ 
Sbjct: 854  FVATFWCLSLYDIQIPLAAYTKEIAKQKEAEASQTKSTKGDTKSHSLSDKLTQEMKDQQQ 913

Query: 202  HVKNILENLRKFKDNWFLLRSVKPAKNEMITQFLQLCIFPRCIVSITDALYCAQFIHTLH 23
            +VK I++ L+K K+ WFL +SVKPAKNEMITQFLQ+CIFPRC +SITD+L+CAQFIHTLH
Sbjct: 914  YVKTIIDQLKKRKNEWFLSKSVKPAKNEMITQFLQICIFPRCKLSITDSLFCAQFIHTLH 973

Query:  22  SIRTANF 2
            +I T+NF
Sbjct: 974  TIETSNF 980
