# Supplementary material for: Salivary and Intestinal Transcriptomes Reveal Differential Gene Expression in Starving, Fed and Trypanosoma cruzi-Infected Rhodnius neglectus
Source: Front Cell Infect Microbiol. 2021 Dec 17;11:773357. doi: 10.3389/fcimb.2021.773357 (PMC8722679; doi:10.3389/fcimb.2021.773357)
Supplement: Supplementary file 6 [file DataSheet_6.zip › links/pep01-signalp/NODE_10251_length_565_cov_4.843137_g7035_i0_summary.signalp5]

# SignalP-5.0	Organism: euk	Timestamp: 20201216170219
# ID	Prediction	SP(Sec/SPI)	OTHER	CS Position
NODE_10251_length_565_cov_4.843137_g7035_i0.p1	SP(Sec/SPI)	0.980452	0.019548	CS pos: 19-20. TIA-ED. Pr: 0.5750
