# Supplementary material for: Salivary and Intestinal Transcriptomes Reveal Differential Gene Expression in Starving, Fed and Trypanosoma cruzi-Infected Rhodnius neglectus
Source: Front Cell Infect Microbiol. 2021 Dec 17;11:773357. doi: 10.3389/fcimb.2021.773357 (PMC8722679; doi:10.3389/fcimb.2021.773357)
Supplement: Supplementary file 6 [file DataSheet_6.zip › links/pep01-signalp/NODE_10252_length_565_cov_4.813725_g7036_i0_summary.signalp5]

# SignalP-5.0	Organism: euk	Timestamp: 20201216170223
# ID	Prediction	SP(Sec/SPI)	OTHER	CS Position
NODE_10252_length_565_cov_4.813725_g7036_i0.p1	OTHER	0.398999	0.601001	
