# Supplementary material for: Salivary and Intestinal Transcriptomes Reveal Differential Gene Expression in Starving, Fed and Trypanosoma cruzi-Infected Rhodnius neglectus
Source: Front Cell Infect Microbiol. 2021 Dec 17;11:773357. doi: 10.3389/fcimb.2021.773357 (PMC8722679; doi:10.3389/fcimb.2021.773357)
Supplement: Supplementary file 6 [file DataSheet_6.zip › links/pep01-signalp/NODE_10405_length_559_cov_9.565476_g5900_i1_summary.signalp5]

# SignalP-5.0	Organism: euk	Timestamp: 20201216170344
# ID	Prediction	SP(Sec/SPI)	OTHER	CS Position
NODE_10405_length_559_cov_9.565476_g5900_i1.p1	OTHER	0.047713	0.952287	
