# Supplementary material for: Salivary and Intestinal Transcriptomes Reveal Differential Gene Expression in Starving, Fed and Trypanosoma cruzi-Infected Rhodnius neglectus
Source: Front Cell Infect Microbiol. 2021 Dec 17;11:773357. doi: 10.3389/fcimb.2021.773357 (PMC8722679; doi:10.3389/fcimb.2021.773357)
Supplement: Supplementary file 7 [file DataSheet_7.zip › links/pep01-targetp/J307301_summary.targetp2]

# TargetP-2.0	Organism: Non-Plant	Timestamp: 20210121155528
# ID	Prediction	noTP	SP	mTP	CS Position
J307301.p2	noTP	0.999940	0.000004	0.000056	
