# Supplementary material for: Salivary and Intestinal Transcriptomes Reveal Differential Gene Expression in Starving, Fed and Trypanosoma cruzi-Infected Rhodnius neglectus
Source: Front Cell Infect Microbiol. 2021 Dec 17;11:773357. doi: 10.3389/fcimb.2021.773357 (PMC8722679; doi:10.3389/fcimb.2021.773357)
Supplement: Supplementary file 7 [file DataSheet_7.zip › links/pep01-targetp/NODE_1001_length_1965_cov_10.022513_g514_i0_summary.targetp2]

# TargetP-2.0	Organism: Non-Plant	Timestamp: 20210121155953
# ID	Prediction	noTP	SP	mTP	CS Position
NODE_1001_length_1965_cov_10.022513_g514_i0.p1	noTP	0.946434	0.030253	0.023312	
