# Supplementary material for: Salivary and Intestinal Transcriptomes Reveal Differential Gene Expression in Starving, Fed and Trypanosoma cruzi-Infected Rhodnius neglectus
Source: Front Cell Infect Microbiol. 2021 Dec 17;11:773357. doi: 10.3389/fcimb.2021.773357 (PMC8722679; doi:10.3389/fcimb.2021.773357)
Supplement: Supplementary file 7 [file DataSheet_7.zip › links/pep01-targetp/NODE_1012_length_1954_cov_10.497630_g523_i0_summary.targetp2]

# TargetP-2.0	Organism: Non-Plant	Timestamp: 20210121160539
# ID	Prediction	noTP	SP	mTP	CS Position
NODE_1012_length_1954_cov_10.497630_g523_i0.p1	mTP	0.363033	0.000430	0.636537	CS pos: 27-28. FRW-TQ. Pr: 0.1787
