# Supplementary material for: Salivary and Intestinal Transcriptomes Reveal Differential Gene Expression in Starving, Fed and Trypanosoma cruzi-Infected Rhodnius neglectus
Source: Front Cell Infect Microbiol. 2021 Dec 17;11:773357. doi: 10.3389/fcimb.2021.773357 (PMC8722679; doi:10.3389/fcimb.2021.773357)
Supplement: Supplementary file 7 [file DataSheet_7.zip › links/pep01-targetp/NODE_10206_length_566_cov_11.882583_g5764_i1_summary.targetp2]

# TargetP-2.0	Organism: Non-Plant	Timestamp: 20210121160952
# ID	Prediction	noTP	SP	mTP	CS Position
NODE_10206_length_566_cov_11.882583_g5764_i1.p1	noTP	0.877521	0.000050	0.122428	
