# Supplementary material for: Salivary and Intestinal Transcriptomes Reveal Differential Gene Expression in Starving, Fed and Trypanosoma cruzi-Infected Rhodnius neglectus
Source: Front Cell Infect Microbiol. 2021 Dec 17;11:773357. doi: 10.3389/fcimb.2021.773357 (PMC8722679; doi:10.3389/fcimb.2021.773357)
Supplement: Supplementary file 7 [file DataSheet_7.zip › links/pep01-targetp/NODE_10293_length_563_cov_387.090551_g7070_i0_summary.targetp2]

# TargetP-2.0	Organism: Non-Plant	Timestamp: 20210121161436
# ID	Prediction	noTP	SP	mTP	CS Position
NODE_10293_length_563_cov_387.090551_g7070_i0.p1	SP	0.110608	0.889001	0.000390	CS pos: 36-37. VWA-YP. Pr: 0.9183
