# Supplementary material for: Salivary and Intestinal Transcriptomes Reveal Differential Gene Expression in Starving, Fed and Trypanosoma cruzi-Infected Rhodnius neglectus
Source: Front Cell Infect Microbiol. 2021 Dec 17;11:773357. doi: 10.3389/fcimb.2021.773357 (PMC8722679; doi:10.3389/fcimb.2021.773357)
Supplement: Supplementary file 8 [file DataSheet_8.zip › links/pep04/J305111.p-pep.txt]

>J305111.p 63:350:complete
MWDRNRKPRINQVRRRKSLKKSRRRSQLKQQLLLQNLHLKHRLKEVRKLEAVSNQLKERL
QSPQRQKQLPQRKQQSNLLQKEQSNLPSNLLPNLE
>J305111.p 56:373:partial
MLTMGPKPKTTDKSGKAEKKPEKKQEKKPAQAAAASSKPAPKTQAKGSQKTGGSKQPTKG
AAAKPAAAKAAATKKATVKPAAKGAVKPTVKPATKPGVKPAPKKSP
>J305111.p 375:199:partial
NGLFLGAGFTPGLVAGLTVGLTAPFAAGLTVAFFVAAAFAAAGFAAAPLVGCLLPPVF
>J305111.p 373:164:partial
WTFLGGWFHSRFGSRFDGRFDCSFCSRFDCCFLCGSCFCRCGLCSRSFSWLLTASSFLTS
FSLCFRCRF
