# Supplementary material for: Salivary and Intestinal Transcriptomes Reveal Differential Gene Expression in Starving, Fed and Trypanosoma cruzi-Infected Rhodnius neglectus
Source: Front Cell Infect Microbiol. 2021 Dec 17;11:773357. doi: 10.3389/fcimb.2021.773357 (PMC8722679; doi:10.3389/fcimb.2021.773357)
Supplement: Supplementary file 8 [file DataSheet_8.zip › links/pep04/J305387.p-pep.txt]

>J305387.p 357:500:complete
MLTNNDLIIVGFIRCTFSSELIEYPLLDLMFISEKLIVFLIIVEYIL
>J305387.p 1:150:partial
KKTCCTYDVTTFLSYFSFISEKIGKIFFNTNFFLIILRIFVFLSELITS
>J305387.p 230:42:complete
MQFFTHFHSLLTIYFYLILNYVLMFKVQLVISSLKKTNMRKMIKKKLVLKNIFPIFSEIN
EK
>J305387.p 730:320:complete
MLQIPAHLTTYLTTYTIPIYKIHLERSESPENQFWKSTMIIQPRFPTVVHDRICRRSMIC
ASFLHSKDRLVKKTKRCHRIYSTIIRNTINFSLINIKSSNGYSINSEENVHRIKPTIIKS
LFVNLYSQYLGINFFN
