# Supplementary material for: Salivary and Intestinal Transcriptomes Reveal Differential Gene Expression in Starving, Fed and Trypanosoma cruzi-Infected Rhodnius neglectus
Source: Front Cell Infect Microbiol. 2021 Dec 17;11:773357. doi: 10.3389/fcimb.2021.773357 (PMC8722679; doi:10.3389/fcimb.2021.773357)
Supplement: Supplementary file 8 [file DataSheet_8.zip › links/pep04/J305506.p-pep.txt]

>J305506.p 163:330:partial
MDDFLSLWRTIMTILYVLTFINSKFLFSIILYSSTVINSERTFSFSTLFSSFLNSP
>J305506.p 332:87:partial
GGEFKNEENKVEKENVLSLLITVLLYSIILNRNLLLINVNTYSIVIIVRHKERKSSVHAN
LREIRILRYPDRPYAHKSPDL
>J305506.p 193:68:complete
MFAIKKGNHQFMLTSGKSGFYDIRTGRTPTKVRIYERQLYK
>J305506.p 153:1:partial
MPGNPDFTISGPAVRPQKSGFMSVNCTSKSHVVFKVFFLKPDFNNENINLK
