# Supplementary material for: Salivary and Intestinal Transcriptomes Reveal Differential Gene Expression in Starving, Fed and Trypanosoma cruzi-Infected Rhodnius neglectus
Source: Front Cell Infect Microbiol. 2021 Dec 17;11:773357. doi: 10.3389/fcimb.2021.773357 (PMC8722679; doi:10.3389/fcimb.2021.773357)
Supplement: Supplementary file 8 [file DataSheet_8.zip › links/pep04/J307301.p-pep.txt]

>J307301.p 108:668:partial
MALYPISTRKQEMEELIALMKELKKGQDEFKKGQDKMIEDLKNWRFEIRTGKDEIKEEIK
REVNKISEGMKNEADKVQEADNIHEEDEAVKDDAGSADSRTDLEGDQFKGGRSRVELPEA
AWEEERIENCSGQEEKDQGKGNIVQPGVEGSIEARKEEGDLVLLSESEAEESDIHGGNTG
IHLAVKR
>J307301.p 538:2:partial
MMFPLPWSFSSCPLQFSILSSSHAASGSSTRLRPPLNWSPSKSVLLSALPASSLTASSSS
WMLSASWTLSASFFIPSDILLTSLFISSFISSLPVLISNRQFFKSSIILSWPFLNSSWPF
FSSFISAISSSISCFRVLMGYNARHFSTTFRQFTRTNRITLARLAALSNPTSDTNVKFF
>J307301.p 669:430:partial
PSSLQDGSRCYLRGCPILPPPILTGVLDLPLLSALQCSLPLLVEQCFPYLGLSLPVRCSF
LFFLLPTQLPEVLLGYVLL
>J307301.p 587:414:complete
MSLFFPRFNAPFHSWLNNVSLTLVFLFLSAAVFYSFFFPRSFRKFYSATSSFKLVTF
