# Supplementary material for: Salivary and Intestinal Transcriptomes Reveal Differential Gene Expression in Starving, Fed and Trypanosoma cruzi-Infected Rhodnius neglectus
Source: Front Cell Infect Microbiol. 2021 Dec 17;11:773357. doi: 10.3389/fcimb.2021.773357 (PMC8722679; doi:10.3389/fcimb.2021.773357)
Supplement: Supplementary file 8 [file DataSheet_8.zip › links/pep04/J307782.p-pep.txt]

>J307782.p 748:903:complete
MYEVFYKPSVLIRAPHSGFILIMYCHWSMFKKKKKKTESILMSCVDNFQIQ
>J307782.p 2:163:partial
KKKKKKKKSKESRFGSTIGGPMRDFSSSSSFFNSFHLPYLSAKIYKFHRQKIF
>J307782.p 167:325:complete
MYSWWWECIWLHIRLDQRFGRFNSSNVAAALEKNEKKLPTKSPNLMIPPPPQ
>J307782.p 399:214:complete
MKNNRPPNGRKNPCTLREMRDTFLSYCGGGGIIKLGDFVGNFFSFFSRAAATFEELNLPN
L
