# Supplementary material for: Salivary and Intestinal Transcriptomes Reveal Differential Gene Expression in Starving, Fed and Trypanosoma cruzi-Infected Rhodnius neglectus
Source: Front Cell Infect Microbiol. 2021 Dec 17;11:773357. doi: 10.3389/fcimb.2021.773357 (PMC8722679; doi:10.3389/fcimb.2021.773357)
Supplement: Supplementary file 8 [file DataSheet_8.zip › links/pep04/J307846.p-pep.txt]

>J307846.p 2:289:partial
EKEKEAKLKMKMEKEEQKRKEKEERDEQKRKEREEKEKKKIAELRQKEDERRMKASAKRK
GKGSEIENENGKGGTKAKGERRKGRTKAQRKRRKGK
>J307846.p 290:0:partial
LFLFFSFFALLFVPFFFLLSLLFLLFHFHFQFRFLFLFFLLKLSYVFHLPFVSAPQFSSF
PFLLFLCAFVRPFLLSPFAFVPPFPFSFSISLPFPFL
>J307846.p 166:2:partial
MFHTSFIFLLSQLRNFLLFLFFSFFALLFVPFFFLLSLLFLLFHFHFQFRFLFLF
>J307846.p 288:1:partial
FPFLLFLCAFVRPFLLSPFAFVPPFPFSFSISLPFPFLFAEAFIRLSSSFCLSSAIFFFS
FSSLSLRFCSSLSSFSFRFCSSFSIFIFNFASFSFS
