# Supplementary material for: Salivary and Intestinal Transcriptomes Reveal Differential Gene Expression in Starving, Fed and Trypanosoma cruzi-Infected Rhodnius neglectus
Source: Front Cell Infect Microbiol. 2021 Dec 17;11:773357. doi: 10.3389/fcimb.2021.773357 (PMC8722679; doi:10.3389/fcimb.2021.773357)
Supplement: Supplementary file 8 [file DataSheet_8.zip › links/pep04/J308030.p-pep.txt]

>J308030.p 0:293:partial
QQQQQQQQQQIVAEPQQLDQQAAGAEVVAGSDRTSGAEVGQADKSAGRTHLVDELCSRGE
ETAEENSPIPDDDDGPLPATSPFRKTGTPRDQRTSSF
>J308030.p 82:687:partial
MLEVTELVGQRLAKLTRALAAPTWWTSCAVEGKRRPKRTAPFLTTMTGRCPPPHLSEKRE
RRETRGRPASRVKKKESANKKEEKRKQELGPPPEIVGPPVESEELAGEEQGEEEEEGEEE
EEEEDKSKKEDLLENCKSGASLESGEEGQQIEEQTEQEGKEQPSVTSAECPKEEQVDEQQ
VKLDVEVRSGVVCNGEATVVGV
>J308030.p 289:2:partial
MLDVLWSRGVPVFLKGEVAGNGPSSSSGMGLFSSAVSSPRLHSSSTRWVRPALLSAWPTS
APLVLSLPATTSAPAACWSSCCGSATICCCCCCCCC
>J308030.p 686:240:partial
TPTTVASPLHTTPLLTSTSNFTCCSSTCSSLGHSALVTLGCSLPSCSVCSSICWPSSPLS
NDAPLLQFSKRSSFLLLSSSSSSSSPSSSSSPCSSPANSSDSTGGPTISGGGPSSCFLFS
SFLFALSFFFTLEAGRPLVSRRSRFSER
