# Supplementary material for: Salivary and Intestinal Transcriptomes Reveal Differential Gene Expression in Starving, Fed and Trypanosoma cruzi-Infected Rhodnius neglectus
Source: Front Cell Infect Microbiol. 2021 Dec 17;11:773357. doi: 10.3389/fcimb.2021.773357 (PMC8722679; doi:10.3389/fcimb.2021.773357)
Supplement: Supplementary file 8 [file DataSheet_8.zip › links/pep04/J308256.p-pep.txt]

>J308256.p 0:212:partial
QHFTQQQMNQRMRQQIMAMQQQQQHQQNQQQQQQQSSTAIVAQLQRQMQHQGNPQPTQQQ
HMYQQQPPPY
>J308256.p 49:276:complete
MQCNNSSNINKTSNNNSNKVQQQLLPNYKGRCSIKGIRNPPNSNICTNSSLLHTNILIAQ
PTQQQHMYQQQPPPY
>J308256.p 2:316:partial
TFYPTTNESKNETANNGNATTAATSTKPATTTATKFNSNCCPTTKADAASRESATHPTAT
YVPTAASSILTFLLRNPPNSNICTNSSLLHTNILIAQPTQQQHMY
>J308256.p 318:7:partial
WYICCCWVGCAIRMLVWRRLLLVHMLLLGGLRNKNVSMEEAAVGTYVAVGWVADSLDAAS
AFVVGQQLLLNFVAVVVAGFVDVAAVVALPLFAVSFFDSFVVG
