# Supplementary material for: Salivary and Intestinal Transcriptomes Reveal Differential Gene Expression in Starving, Fed and Trypanosoma cruzi-Infected Rhodnius neglectus
Source: Front Cell Infect Microbiol. 2021 Dec 17;11:773357. doi: 10.3389/fcimb.2021.773357 (PMC8722679; doi:10.3389/fcimb.2021.773357)
Supplement: Supplementary file 8 [file DataSheet_8.zip › links/pep04/J308295.p-pep.txt]

>J308295.p 0:149:partial
YPFHVALADALQSRQGQNRKTGEANNRIVCDRCSAGSDYSIITDPDQID
>J308295.p 372:569:partial
MPLGKGFEKMFRRIGRQLAEAQSLYYSVRNFSNKVPAAMDIPDPPKDVPTPKAPPIPSAG
STCCPQ
>J308295.p 1:414:partial
IPFTLPLPTPSSLDKDKIAKLEKQITELSATVVQRDQTIQLLQTRIKSIESDLSKTRALL
SQAQSELKVLRRQVQSLADENAFSTQNWINSYTWYEYAVSVMNIMKPAVELLYVSDYVTA
FKTRVRSEKVLRKCFVG
>J308295.p 483:250:complete
MQGPYWRNSVLNNKETELQLTDALSYETFSQNLFRADSSFESRNVIRHIQKFNRRFHDVH
NTDSIFIPGIRVDPILR
