# Supplementary material for: Salivary and Intestinal Transcriptomes Reveal Differential Gene Expression in Starving, Fed and Trypanosoma cruzi-Infected Rhodnius neglectus
Source: Front Cell Infect Microbiol. 2021 Dec 17;11:773357. doi: 10.3389/fcimb.2021.773357 (PMC8722679; doi:10.3389/fcimb.2021.773357)
Supplement: Supplementary file 8 [file DataSheet_8.zip › links/pep04/J308738.p-pep.txt]

>J308738.p 135:350:partial
MRFLLSKPVPLDVIASVGKSGNLAFQLNAMDCVRLSSTRSKLTAQAPPYNHELVGKMLLG
TLSTCQCVLLAR
>J308738.p 155:283:complete
MCSTRCYRKRWQIRQSCIPTERHGLCKTEFNAIETDGPSSSI
>J308738.p 321:172:complete
MRFQAAFCQPVRDYMEELGPSVSIALNSVLHSPWRSVGMQDCRICQRLR
>J308738.p 283:62:complete
MYGGAWAVSFDRVELSLTQSMAFSWNARLPDLPTLAITSSGTGLLRRNRFYKVAKDNGLE
SSPNSRYILGPTF
