# Supplementary material for: Salivary and Intestinal Transcriptomes Reveal Differential Gene Expression in Starving, Fed and Trypanosoma cruzi-Infected Rhodnius neglectus
Source: Front Cell Infect Microbiol. 2021 Dec 17;11:773357. doi: 10.3389/fcimb.2021.773357 (PMC8722679; doi:10.3389/fcimb.2021.773357)
Supplement: Supplementary file 8 [file DataSheet_8.zip › links/pep04/J309268.p-pep.txt]

>J309268.p 36:251:complete
MRFIPDSYQPFIRFPPPPIQVPLEILHQRDLGRGSSVVALIPPKVYFYSCKIFCQLFKLE
KSGCKVVMKFK
>J309268.p 248:370:complete
MTPLTLKTASTTRIYCTMMCSKYKTSYTADYFLISSFLLE
>J309268.p 343:176:complete
MIICSIRSLVFAAHHRAVDPSRASSFKCQWSHLNFITTLQPLFSSLNSWQNILQE
>J309268.p 548:282:complete
MYSPILSVRHVYYSRPRRYFLIAQVPKKKENAEDENGLKIDAFFFIFSIQRKLNERSSGF
IQGEMKKLENNLQYKKSCICCTSSCSRS
