# Supplementary material for: Salivary and Intestinal Transcriptomes Reveal Differential Gene Expression in Starving, Fed and Trypanosoma cruzi-Infected Rhodnius neglectus
Source: Front Cell Infect Microbiol. 2021 Dec 17;11:773357. doi: 10.3389/fcimb.2021.773357 (PMC8722679; doi:10.3389/fcimb.2021.773357)
Supplement: Supplementary file 8 [file DataSheet_8.zip › links/pep04/J309550.p-pep.txt]

>J309550.p 192:341:complete
MKVLFIPILQNWKFRLWEIKKKVQGHCFYYSWFPHLIFIKIEVYVCSEY
>J309550.p 1:150:partial
IYIHMYLKQEKTLHSISYGSKCAYFLSLLFLRDLESVGLLYCKRSCWSL
>J309550.p 187:2:partial
MMHRCFHYRLHLFTGTNMIFYNTTNLRFLNLLKIANLENKHILSHMKWNAVSFLVLNTYV
YI
>J309550.p 435:304:partial
IELSKNRTFKNINIYMAYRPYYGFYLLIRIFSNTLNKRKPLFL
