# Supplementary material for: Salivary and Intestinal Transcriptomes Reveal Differential Gene Expression in Starving, Fed and Trypanosoma cruzi-Infected Rhodnius neglectus
Source: Front Cell Infect Microbiol. 2021 Dec 17;11:773357. doi: 10.3389/fcimb.2021.773357 (PMC8722679; doi:10.3389/fcimb.2021.773357)
Supplement: Supplementary file 8 [file DataSheet_8.zip › links/pep04/J309681.p-pep.txt]

>J309681.p 103:354:partial
MGKNKGKKGGKKPEDDHGQAGPSGSQQPQQQKQKEQQPQQHQKQKDQPPQQKQKQQQQQA
KPGGESRGKKKQEREDVGDFQQAR
>J309681.p 71:334:complete
MKTTENKYKFKWGKIKERREEKSQKMTMAKQVQADLNSHSNKSKRSNNHNNIKSRKINLH
SRSKNNNSNKLSLEENQEERKNKNERM
>J309681.p 280:50:complete
MVAVVVFASAVEVDLSAFDVVVVVAPFAFVAVAVEIRLDLLGHGHLLAFFLPSFLYFSPF
KFIFIFRSFLLKYTQK
>J309681.p 297:67:complete
MSSRLSLLLLLFLLLLWRLIFLLLMLLWLLLLLLLLLWLLRSAWTCLAMVIFWLFSSLLS
FIFPHLNLYLFSVVFF
