# Supplementary material for: Salivary and Intestinal Transcriptomes Reveal Differential Gene Expression in Starving, Fed and Trypanosoma cruzi-Infected Rhodnius neglectus
Source: Front Cell Infect Microbiol. 2021 Dec 17;11:773357. doi: 10.3389/fcimb.2021.773357 (PMC8722679; doi:10.3389/fcimb.2021.773357)
Supplement: Supplementary file 8 [file DataSheet_8.zip › links/pep04/NODE_10004_length_574_cov_4.672447_g6840_i0.p-pep.txt]

>NODE_10004_length_574_cov_4.672447_g6840_i0.p 135:311:complete
MNDQSSIGLEIDEKKKKKKLTNLAKKKPKKCSQHTHTPYVCCFSFKTTIYHLKHQKLS
>NODE_10004_length_574_cov_4.672447_g6840_i0.p 312:494:complete
MLKTGTFFFIQVCSNKASDWFDCQEHMKLTSSNWEKTLVSSFIINKKNTWNSCLNSTCRK
>NODE_10004_length_574_cov_4.672447_g6840_i0.p 173:376:complete
MKKKKKIDKLGKKKAKKMFTTYTHTLCMLFLFQNYNLSFKAPKTKLTFKNWHLFFYSSLF
QQSLGLV
>NODE_10004_length_574_cov_4.672447_g6840_i0.p 267:67:complete
MRNNIHRVCVYVVNIFLAFFLPSLSIFFFFFFHQFPAQWSFGHLISQLRFLFNISILKPR
HITSRV
