# Supplementary material for: Salivary and Intestinal Transcriptomes Reveal Differential Gene Expression in Starving, Fed and Trypanosoma cruzi-Infected Rhodnius neglectus
Source: Front Cell Infect Microbiol. 2021 Dec 17;11:773357. doi: 10.3389/fcimb.2021.773357 (PMC8722679; doi:10.3389/fcimb.2021.773357)
Supplement: Supplementary file 8 [file DataSheet_8.zip › links/pep04/NODE_10006_length_400_cov_1.966154_g7131_i0.p-pep.txt]

>NODE_10006_length_400_cov_1.966154_g7131_i0.p 246:398:partial
MNLGTYFILQASVFKLARFCILVWIPLTSWNVSVNFYIVALSEFYFSVNDY
>NODE_10006_length_400_cov_1.966154_g7131_i0.p 238:348:complete
MSKKTLELILFFKHQYLSSPGFVFWCGFLLQVGMCQ
>NODE_10006_length_400_cov_1.966154_g7131_i0.p 146:6:complete
MRTQYSEPCKETPGTPISLIKKQCCSYFTYYSIFYFTYRKCCVLNL
>NODE_10006_length_400_cov_1.966154_g7131_i0.p 199:89:complete
MLNKSRGRSKTGSRRKNNFVPNIANLAKKHQAHPSH
