# Supplementary material for: Salivary and Intestinal Transcriptomes Reveal Differential Gene Expression in Starving, Fed and Trypanosoma cruzi-Infected Rhodnius neglectus
Source: Front Cell Infect Microbiol. 2021 Dec 17;11:773357. doi: 10.3389/fcimb.2021.773357 (PMC8722679; doi:10.3389/fcimb.2021.773357)
Supplement: Supplementary file 8 [file DataSheet_8.zip › links/pep04/NODE_10010_length_400_cov_1.590769_g7135_i0.p-pep.txt]

>NODE_10010_length_400_cov_1.590769_g7135_i0.p 42:191:complete
MHVGKKQPFLFDNKHFQVTLRVYHNFVPSTGTKDCATLSHLNSTRKSPD
>NODE_10010_length_400_cov_1.590769_g7135_i0.p 52:165:complete
MKNNHFFLTINIFKLHYAFITILSQVLVLRIVQRLVT
>NODE_10010_length_400_cov_1.590769_g7135_i0.p 289:399:partial
MKMFTLYKLNMIWNINNKAEVTLRVYHNFVPSTGTKD
>NODE_10010_length_400_cov_1.590769_g7135_i0.p 264:154:complete
MCLLSKRXXXXEATWNLICYFPSIPNQGFFLYYLSD
