# Supplementary material for: Salivary and Intestinal Transcriptomes Reveal Differential Gene Expression in Starving, Fed and Trypanosoma cruzi-Infected Rhodnius neglectus
Source: Front Cell Infect Microbiol. 2021 Dec 17;11:773357. doi: 10.3389/fcimb.2021.773357 (PMC8722679; doi:10.3389/fcimb.2021.773357)
Supplement: Supplementary file 8 [file DataSheet_8.zip › links/pep04/NODE_10032_length_573_cov_4.003861_g6859_i0.p-pep.txt]

>NODE_10032_length_573_cov_4.003861_g6859_i0.p 366:536:complete
MIESIFFKFFSSINSNHKGFYSVTSNIASHEYDGAHAINGHQQIDYIFNYPLEKNK
>NODE_10032_length_573_cov_4.003861_g6859_i0.p 299:192:complete
MCYKKKILVIYICWPLTLFFILYIIFFNKFWFLID
>NODE_10032_length_573_cov_4.003861_g6859_i0.p 412:275:complete
MEFIEEKNLKKIDSINYIFCGHSISLKVKKSTDLLFCKYVIKKKY
>NODE_10032_length_573_cov_4.003861_g6859_i0.p 196:80:complete
MNLFSQSSCLSQLAPNLPLIPSSKIIITIKSVSSHPLF
