# Supplementary material for: Salivary and Intestinal Transcriptomes Reveal Differential Gene Expression in Starving, Fed and Trypanosoma cruzi-Infected Rhodnius neglectus
Source: Front Cell Infect Microbiol. 2021 Dec 17;11:773357. doi: 10.3389/fcimb.2021.773357 (PMC8722679; doi:10.3389/fcimb.2021.773357)
Supplement: Supplementary file 8 [file DataSheet_8.zip › links/pep04/NODE_10038_length_573_cov_2.696911_g6864_i0.p-pep.txt]

>NODE_10038_length_573_cov_2.696911_g6864_i0.p 168:317:complete
MASEDLRRTIVMNQRIKNAMLNPAHKFKGCYCYEKTNRPRDGKLLLRKC
>NODE_10038_length_573_cov_2.696911_g6864_i0.p 452:297:complete
MVFNSTSSTLTGPSLCRVKSVSDTAKKNRGSHLYTKGPHIPIHRHSALSEQ
>NODE_10038_length_573_cov_2.696911_g6864_i0.p 397:263:complete
MQFQILPRRTVDLICIQRGPTFLFTDTQHFRSNSLPSRGRFVFS
>NODE_10038_length_573_cov_2.696911_g6864_i0.p 402:247:complete
MEISFRYCQEEPWISSVYKGAPHSYSQTLSTFGAIVCHPVGDLFFRNNNSL
