# Supplementary material for: Salivary and Intestinal Transcriptomes Reveal Differential Gene Expression in Starving, Fed and Trypanosoma cruzi-Infected Rhodnius neglectus
Source: Front Cell Infect Microbiol. 2021 Dec 17;11:773357. doi: 10.3389/fcimb.2021.773357 (PMC8722679; doi:10.3389/fcimb.2021.773357)
Supplement: Supplementary file 8 [file DataSheet_8.zip › links/pep04/NODE_10045_length_572_cov_7.353965_g6870_i0.p-pep.txt]

>NODE_10045_length_572_cov_7.353965_g6870_i0.p 0:152:partial
LLSGGKLGGHKSSTAVAWIPFKAERTSKTLGSSSGPEQNYTDAIDYLKDS
>NODE_10045_length_572_cov_7.353965_g6870_i0.p 134:280:complete
MLKRLLDDIYRSRNSLWTTKDLIYTSILKPIWSVWNRAVWFNETLQIF
>NODE_10045_length_572_cov_7.353965_g6870_i0.p 571:425:partial
QILDGYSPNLFTREKITRPHWLLSGQVIRKSSRRKILSKRIYVYVIAG
>NODE_10045_length_572_cov_7.353965_g6870_i0.p 298:149:complete
MVAIESSEDLERFVEPHSSIPYAPDGFQNRSINQVFCCPERVSRSIDIV
