# Supplementary material for: Salivary and Intestinal Transcriptomes Reveal Differential Gene Expression in Starving, Fed and Trypanosoma cruzi-Infected Rhodnius neglectus
Source: Front Cell Infect Microbiol. 2021 Dec 17;11:773357. doi: 10.3389/fcimb.2021.773357 (PMC8722679; doi:10.3389/fcimb.2021.773357)
Supplement: Supplementary file 8 [file DataSheet_8.zip › links/pep04/NODE_10047_length_399_cov_1.808642_g7169_i0.p-pep.txt]

>NODE_10047_length_399_cov_1.808642_g7169_i0.p 29:124:complete
MIKNHERFEQMLRLMQKHISSILCSMIIIFK
>NODE_10047_length_399_cov_1.808642_g7169_i0.p 359:225:complete
MARIIGNLIVYIKIILDFYRHTRMFSLFLASFGLSCIRYELVDV
>NODE_10047_length_399_cov_1.808642_g7169_i0.p 107:15:complete
MWSIKCLKYAFASIEASVQNVRDFLYSIYL
>NODE_10047_length_399_cov_1.808642_g7169_i0.p 174:40:complete
MNVFRTVYSYKYKSGQNYLKIIIMEHKMLEICFCINRSICSKRS
