# Supplementary material for: Salivary and Intestinal Transcriptomes Reveal Differential Gene Expression in Starving, Fed and Trypanosoma cruzi-Infected Rhodnius neglectus
Source: Front Cell Infect Microbiol. 2021 Dec 17;11:773357. doi: 10.3389/fcimb.2021.773357 (PMC8722679; doi:10.3389/fcimb.2021.773357)
Supplement: Supplementary file 8 [file DataSheet_8.zip › links/pep04/NODE_10068_length_398_cov_5.934985_g7188_i0.p-pep.txt]

>NODE_10068_length_398_cov_5.934985_g7188_i0.p 145:324:complete
MMLLTLLRQKFHGGCISVSSSALDSSSWSFFILNFKTVHVYNLYVKPFFTFLFFFSSKD
>NODE_10068_length_398_cov_5.934985_g7188_i0.p 56:397:partial
MGGGSTARLDVSKVFGFPVIAFIYFYKLLRLCCSLSCVRNFTEAVFLFLLQPWTPLAGAS
SFSISRQFMSIISTLNLSLHSSFSLVRRTKPNNLLLMSRVIVDYIKKKNRLNEA
>NODE_10068_length_398_cov_5.934985_g7188_i0.p 145:8:complete
MKEFVKINKRNDREPKNFTYIKSSCRSSAILEIEKPREELENRKT
>NODE_10068_length_398_cov_5.934985_g7188_i0.p 363:205:complete
MTITLDIRRRLLGLVLRTKEKEECKERFNVEIIDMNCLEIENEEAPARGVQG
