# Supplementary material for: Salivary and Intestinal Transcriptomes Reveal Differential Gene Expression in Starving, Fed and Trypanosoma cruzi-Infected Rhodnius neglectus
Source: Front Cell Infect Microbiol. 2021 Dec 17;11:773357. doi: 10.3389/fcimb.2021.773357 (PMC8722679; doi:10.3389/fcimb.2021.773357)
Supplement: Supplementary file 8 [file DataSheet_8.zip › links/pep04/NODE_10070_length_398_cov_4.941176_g7190_i0.p-pep.txt]

>NODE_10070_length_398_cov_4.941176_g7190_i0.p 132:395:partial
MIWKSMKGGSSISIFFGGSEQNTGIIYRILPKSRQNLYKKVLPSKKEIAWNECGHGWHRE
IVGIPATEDGPKFETEPPFFKFFFSCKS
>NODE_10070_length_398_cov_4.941176_g7190_i0.p 397:209:partial
VDLQLKKNLKKGGSVSNLGPSSVAGIPTISRCHPCPHSFQAISFLLGSTFLYKFCLDFGK
IL
>NODE_10070_length_398_cov_4.941176_g7190_i0.p 342:169:complete
MHLQWPGFLQFPDAIHAHIHSRRFLFCLGVLFCISFVLILAKFCKLFQCFVRYRQKK
>NODE_10070_length_398_cov_4.941176_g7190_i0.p 392:240:complete
MAAKKKFKKRWFSFELRAIFSGRDSYNFPMPSMPTFIPGDFFFAWEYFFV
