# Supplementary material for: Salivary and Intestinal Transcriptomes Reveal Differential Gene Expression in Starving, Fed and Trypanosoma cruzi-Infected Rhodnius neglectus
Source: Front Cell Infect Microbiol. 2021 Dec 17;11:773357. doi: 10.3389/fcimb.2021.773357 (PMC8722679; doi:10.3389/fcimb.2021.773357)
Supplement: Supplementary file 8 [file DataSheet_8.zip › links/pep04/NODE_10074_length_571_cov_9.131783_g6894_i0.p-pep.txt]

>NODE_10074_length_571_cov_9.131783_g6894_i0.p 237:380:complete
MSRTKRRLKSLEKLFHLKKNHSGFTFAQTRWPPKLFYDSDHSFRQRT
>NODE_10074_length_571_cov_9.131783_g6894_i0.p 509:285:complete
MHMNFLIFFLENFAHFSSCHLFRRFAIDPGNLFYEVFDFSSVELCSLPKTVIAVIKQFWR
PSCLCKSKTRMIFF
>NODE_10074_length_571_cov_9.131783_g6894_i0.p 236:81:complete
MYSWYGFEDYSSQANRNFFFFTFHLPITRRSTIRREQIVCTRGDLFGGKQE
>NODE_10074_length_571_cov_9.131783_g6894_i0.p 295:122:complete
MFFKWNNFSSDFNRLLVRDDHIPGTVSRITPHRLIAIFSFLLSICRLPGEAQFAENR
