# Supplementary material for: Salivary and Intestinal Transcriptomes Reveal Differential Gene Expression in Starving, Fed and Trypanosoma cruzi-Infected Rhodnius neglectus
Source: Front Cell Infect Microbiol. 2021 Dec 17;11:773357. doi: 10.3389/fcimb.2021.773357 (PMC8722679; doi:10.3389/fcimb.2021.773357)
Supplement: Supplementary file 8 [file DataSheet_8.zip › links/pep04/NODE_10081_length_571_cov_3.881783_g6899_i0.p-pep.txt]

>NODE_10081_length_571_cov_3.881783_g6899_i0.p 345:500:complete
MILNQTNYSKGRWLMTEKSSVLSVDGKRNTNWWIAIRFFFRYFEDRKSLKH
>NODE_10081_length_571_cov_3.881783_g6899_i0.p 119:256:complete
MLSYPLNIIGRFLPWARIFLKKTRTRNPAQNCLTSVDGWRRPLVD
>NODE_10081_length_571_cov_3.881783_g6899_i0.p 345:127:complete
MTNSSSKSLFHKNSSVFILYIRSQPFFAYNQSTNGLLQPSTLVKQFCAGFLVLVFFKKIL
AQGKNRPIIFKG
>NODE_10081_length_571_cov_3.881783_g6899_i0.p 560:192:complete
MSYCPCEAATKHKFKYNKTNLMLQRFPVLKITKKKTNCNPPVSVSFAIYTQDTRLFSHQP
SPFAVVCLVQDRLPTPPQNLFSTKIHQSLFYTFDRNHSSPTINPLMVFSNHLHWSSNSAQ
DF
