# Supplementary material for: Salivary and Intestinal Transcriptomes Reveal Differential Gene Expression in Starving, Fed and Trypanosoma cruzi-Infected Rhodnius neglectus
Source: Front Cell Infect Microbiol. 2021 Dec 17;11:773357. doi: 10.3389/fcimb.2021.773357 (PMC8722679; doi:10.3389/fcimb.2021.773357)
Supplement: Supplementary file 8 [file DataSheet_8.zip › links/pep04/NODE_10088_length_571_cov_2.959302_g6905_i0.p-pep.txt]

>NODE_10088_length_571_cov_2.959302_g6905_i0.p 351:467:complete
MMQYVDLQKVNPRYRLQNRVTASTTLQHSIFKTKQNLS
>NODE_10088_length_571_cov_2.959302_g6905_i0.p 1:117:partial
ECGRSPLVLAKVFNAQIVSVVTIKMRTYKETALERKSI
>NODE_10088_length_571_cov_2.959302_g6905_i0.p 266:382:complete
MYFRLDLEKKRLENVGNSQCSVGNIFSVKDAIRRFTKG
>NODE_10088_length_571_cov_2.959302_g6905_i0.p 143:0:partial
MDFLSFLRSQIDFLSNAVSLYVLIFIVTTDTICALNTFAKTSGLLPHS
