# Supplementary material for: Salivary and Intestinal Transcriptomes Reveal Differential Gene Expression in Starving, Fed and Trypanosoma cruzi-Infected Rhodnius neglectus
Source: Front Cell Infect Microbiol. 2021 Dec 17;11:773357. doi: 10.3389/fcimb.2021.773357 (PMC8722679; doi:10.3389/fcimb.2021.773357)
Supplement: Supplementary file 8 [file DataSheet_8.zip › links/pep04/NODE_10093_length_571_cov_2.476744_g6910_i0.p-pep.txt]

>NODE_10093_length_571_cov_2.476744_g6910_i0.p 19:222:complete
MQVNKLPYIIFCTTSFVGSRNIFFSFQRTLIISHFNFSEYVQPWLFLNSSFIDYFSASIY
ILYFTMI
>NODE_10093_length_571_cov_2.476744_g6910_i0.p 285:1:partial
MMSIHHDHVFTQDQALQTHSNLNHSEIKYVNRSGEIVDERGVQKQPWLHILREIKVGDDQ
GSLERKEDVATSDKGCGTKDNVGKFINLESVIKVK
>NODE_10093_length_571_cov_2.476744_g6910_i0.p 176:39:complete
MMNEEFKNNHGCTYSEKLKWEMIRVLWKEKKMLRLPTKDVVQKIM
>NODE_10093_length_571_cov_2.476744_g6910_i0.p 568:326:partial
GTSNNAGVSVTSSGATVSLLQRTTATAATCGSNRTSSSTMTSHHDHVFTQDQAFQTHSNL
NXXXXDLPILWRAIITILVT
