# Supplementary material for: Salivary and Intestinal Transcriptomes Reveal Differential Gene Expression in Starving, Fed and Trypanosoma cruzi-Infected Rhodnius neglectus
Source: Front Cell Infect Microbiol. 2021 Dec 17;11:773357. doi: 10.3389/fcimb.2021.773357 (PMC8722679; doi:10.3389/fcimb.2021.773357)
Supplement: Supplementary file 8 [file DataSheet_8.zip › links/pep04/NODE_10097_length_398_cov_1.637771_g7216_i0.p-pep.txt]

>NODE_10097_length_398_cov_1.637771_g7216_i0.p 24:272:complete
MMCCEGKTEVCQQHQTSATRISHKGDECHTHRKHNIQKRSVRVCGITTQPLVTLPHNLQW
TFKTNKSRNGGPEAAPLLSHAF
>NODE_10097_length_398_cov_1.637771_g7216_i0.p 268:2:partial
MAWDNKGAASGPPFRLLLVLKVHWRLWGSVTSGWVVIPHTRTLLFWMLCFLCVWHSSPLW
EIRVALVWCCWQTSVLPSQHMCHAFPQLT
>NODE_10097_length_398_cov_1.637771_g7216_i0.p 177:1:partial
MAAGWLFHTHAHSFFGCCVFCVCGTRRLCGKSVWHLFGVVGRLRSCLHSTCVMPSLNSR
>NODE_10097_length_398_cov_1.637771_g7216_i0.p 254:0:partial
MRSSLWATVSAFVGFKSPLEIMGQCDKRLGGYSTHTHTPFLDVVFSVCVALVAFVGNPCG
TCLVLLADFGLAFTAHVSCLPSTHG
