# Supplementary material for: Salivary and Intestinal Transcriptomes Reveal Differential Gene Expression in Starving, Fed and Trypanosoma cruzi-Infected Rhodnius neglectus
Source: Front Cell Infect Microbiol. 2021 Dec 17;11:773357. doi: 10.3389/fcimb.2021.773357 (PMC8722679; doi:10.3389/fcimb.2021.773357)
Supplement: Supplementary file 8 [file DataSheet_8.zip › links/pep04/NODE_10105_length_570_cov_7.299029_g6919_i0.p-pep.txt]

>NODE_10105_length_570_cov_7.299029_g6919_i0.p 416:568:partial
MISFIHSNISSKLCCTYVFLIFKNKQQLSQLLKRKKLSQKCLLLFFIVFIK
>NODE_10105_length_570_cov_7.299029_g6919_i0.p 233:0:partial
MKRNDISGYCSPILVILLISFLDYLKSAGSRQKKRKKKGICSFYLTEEGTTTTTTTSQFC
QLQERGKGKIDLARTGRH
>NODE_10105_length_570_cov_7.299029_g6919_i0.p 567:430:partial
LMKTIKNNSKHFCDNFFLFNNCDNCCLFLKIKKTYVQHNLLLILE
>NODE_10105_length_570_cov_7.299029_g6919_i0.p 228:94:complete
MKRHIWLLFSYSRDSSNLFSRLSQICWVQAKKKKKKRYLQFLLD
