# Supplementary material for: Salivary and Intestinal Transcriptomes Reveal Differential Gene Expression in Starving, Fed and Trypanosoma cruzi-Infected Rhodnius neglectus
Source: Front Cell Infect Microbiol. 2021 Dec 17;11:773357. doi: 10.3389/fcimb.2021.773357 (PMC8722679; doi:10.3389/fcimb.2021.773357)
Supplement: Supplementary file 8 [file DataSheet_8.zip › links/pep04/NODE_10107_length_570_cov_6.341748_g6921_i0.p-pep.txt]

>NODE_10107_length_570_cov_6.341748_g6921_i0.p 444:569:partial
MKCMIITFRSWEKKTTPFSKPIPIFCFIKQFLSLKFVVIQKS
>NODE_10107_length_570_cov_6.341748_g6921_i0.p 76:240:complete
MLHFRIRNQISRYLKPFKNIVGLLLDCNFLLITNYEGGTFVCIFCCFYFWFLPL
>NODE_10107_length_570_cov_6.341748_g6921_i0.p 173:352:complete
MIMKAVRLYVFFVASTFGFCHYKITVEIIDALVLFNINIFQFFNFSYDFLNFHELRHSK
>NODE_10107_length_570_cov_6.341748_g6921_i0.p 559:344:complete
MTTNFRLRNCFIKQNIGIGLEKGVVFFSQLRKVIIMHFFHSFSFYVNLACFFFFFKLQNF
PFNRFSIFCLL
