# Supplementary material for: Salivary and Intestinal Transcriptomes Reveal Differential Gene Expression in Starving, Fed and Trypanosoma cruzi-Infected Rhodnius neglectus
Source: Front Cell Infect Microbiol. 2021 Dec 17;11:773357. doi: 10.3389/fcimb.2021.773357 (PMC8722679; doi:10.3389/fcimb.2021.773357)
Supplement: Supplementary file 8 [file DataSheet_8.zip › links/pep04/NODE_10112_length_397_cov_5.751553_g7230_i0.p-pep.txt]

>NODE_10112_length_397_cov_5.751553_g7230_i0.p 150:332:complete
MLLENNTFDTTIAPLQDLSDKCLLLIASQVVIQTKNLIVNNTVTDGIFVIIELLLPFRFH
>NODE_10112_length_397_cov_5.751553_g7230_i0.p 176:283:complete
MHYSPSPGPLRQMPSVDSITSCHTNKKLDCKQYSN
>NODE_10112_length_397_cov_5.751553_g7230_i0.p 129:4:complete
MMLYLLSYMSNRILTYVQRYQIFRFNVLISFLNSSHMIISW
>NODE_10112_length_397_cov_5.751553_g7230_i0.p 325:98:complete
MRNGSNNSMMTNIPSVTVLFTIKFFVCMTTCDAINRRHLSERSWRGAIVVSKVLFSSSSY
YYIRLRHVIFIKLHE
