# Supplementary material for: Salivary and Intestinal Transcriptomes Reveal Differential Gene Expression in Starving, Fed and Trypanosoma cruzi-Infected Rhodnius neglectus
Source: Front Cell Infect Microbiol. 2021 Dec 17;11:773357. doi: 10.3389/fcimb.2021.773357 (PMC8722679; doi:10.3389/fcimb.2021.773357)
Supplement: Supplementary file 8 [file DataSheet_8.zip › links/pep04/NODE_10119_length_570_cov_3.576699_g6931_i0.p-pep.txt]

>NODE_10119_length_570_cov_3.576699_g6931_i0.p 298:522:complete
MSINNGRKNPKPSLKIIYQQRSNKPKTIIENHLSTTVAKTKTIIENHLSTTVEKNKTIIE
NHLSTTVEKNQNHH
>NODE_10119_length_570_cov_3.576699_g6931_i0.p 341:568:partial
MSSINNGRINPKPSLKIIYQQRSQKPKLSLKIIYQQRSKKTKPSLKIIYQQRSKKTKTII
ENHLSTTVEKNKTIIE
>NODE_10119_length_570_cov_3.576699_g6931_i0.p 176:33:complete
MRTSIFTKNHLSTTVEKTMTIIKYYKTITSKETYKVLKGRRSEKQRM
>NODE_10119_length_570_cov_3.576699_g6931_i0.p 258:109:complete
MSFCTDPEEGSKNYRNVGIKQKSCFYLRPHLDIHQKSSINNGRKNHDHH
