# Supplementary material for: Salivary and Intestinal Transcriptomes Reveal Differential Gene Expression in Starving, Fed and Trypanosoma cruzi-Infected Rhodnius neglectus
Source: Front Cell Infect Microbiol. 2021 Dec 17;11:773357. doi: 10.3389/fcimb.2021.773357 (PMC8722679; doi:10.3389/fcimb.2021.773357)
Supplement: Supplementary file 8 [file DataSheet_8.zip › links/pep04/NODE_10120_length_570_cov_3.506796_g6932_i0.p-pep.txt]

>NODE_10120_length_570_cov_3.506796_g6932_i0.p 240:419:complete
MVWVAWNQPMKKFLMKKKAILRRKVKKFLDQRKPPWMMKELRNVVKTIQRKVLKRKRNR
>NODE_10120_length_570_cov_3.506796_g6932_i0.p 104:568:partial
MRGCMDLDEKDSSSSDEEFEDATETVDLGREDLLLEVSSSYECGIESMGGMESADEEIFD
EEESNTEEESKEVSGSEETTVDDERAEECGKDDTTEGVEEKKESLTTMSEDDFEDEEEKQ
SFKEIDFNEKKMKKEKKTASVKPKEGGKAKKKMGR
>NODE_10120_length_570_cov_3.506796_g6932_i0.p 419:216:complete
MAIPFSLQHLPLYRLYHIPQLFHHPRWFPLIQKLLYFPPQYCFLLHQKFLHRLIPCHPYF
LYHIRMS
>NODE_10120_length_570_cov_3.506796_g6932_i0.p 567:1:partial
LPIFFLALPPSFGLTEAVFFSFFIFFSLKSISLKDCFSSSSSKSSSDIVVSDSFFSSTPS
VVSSLPHSSALSSSTVVSSDPETSLLSSSVLLSSSSKISSSADSMPPILSIPHSYELDTS
SNKSSRPRSTVSVASSNSSSLEEESFSSKSIQPLYYPQLQLLLLSQFLPLLILLLRLSPL
LHPRLQLIL
