# Supplementary material for: Salivary and Intestinal Transcriptomes Reveal Differential Gene Expression in Starving, Fed and Trypanosoma cruzi-Infected Rhodnius neglectus
Source: Front Cell Infect Microbiol. 2021 Dec 17;11:773357. doi: 10.3389/fcimb.2021.773357 (PMC8722679; doi:10.3389/fcimb.2021.773357)
Supplement: Supplementary file 8 [file DataSheet_8.zip › links/pep04/NODE_10128_length_570_cov_2.726214_g6939_i0.p-pep.txt]

>NODE_10128_length_570_cov_2.726214_g6939_i0.p 79:309:complete
MSGALFHLSLLFSIVNSKNSGELEFLLFVRGARELREGQQNVKPLQYLPFPHSKVRHVTL
PQPTLSSKIIIFQFIN
>NODE_10128_length_570_cov_2.726214_g6939_i0.p 310:417:complete
MATLCHGVNLVTLIRVRFFFFFKKVQLYNAILITM
>NODE_10128_length_570_cov_2.726214_g6939_i0.p 545:423:complete
MVFERGSNAFTSQTETLEANCAYTISLSLEILSRGECPSL
>NODE_10128_length_570_cov_2.726214_g6939_i0.p 293:96:complete
MIIILLDRVGCGRVTCRTFEWGKGKYCSGLTFCWPSLNSLAPLTNKRNSSSPLFLEFTIE
KSRLK
