# Supplementary material for: Salivary and Intestinal Transcriptomes Reveal Differential Gene Expression in Starving, Fed and Trypanosoma cruzi-Infected Rhodnius neglectus
Source: Front Cell Infect Microbiol. 2021 Dec 17;11:773357. doi: 10.3389/fcimb.2021.773357 (PMC8722679; doi:10.3389/fcimb.2021.773357)
Supplement: Supplementary file 8 [file DataSheet_8.zip › links/pep04/NODE_10141_length_569_cov_5.054475_g6950_i0.p-pep.txt]

>NODE_10141_length_569_cov_5.054475_g6950_i0.p 13:342:complete
MSKNKPCVNQGHSNFFYFYFFLNILIGSRQSFKKKRKKRQHLRIIQINLNLKNILNLSHV
HPRKKKNQYNQNGDYIQLTEENLCNTTIHTLPKSTHLYNLRRTNFEKKS
>NODE_10141_length_569_cov_5.054475_g6950_i0.p 367:516:complete
MRRYHKMRFLNGSYSNVLYNFSCIKILGTVFILMTCNSQFGILHYFKFY
>NODE_10141_length_569_cov_5.054475_g6950_i0.p 167:466:complete
MIFLISLMFIHAKKKINIIKTVTTYNSLKKTYVTQLFTHFRKVLIYTIYAAQILKRNLKK
FYKVKNETDDTIRCDFLMGVIQMCSIIFLALKYSAQYSF
>NODE_10141_length_569_cov_5.054475_g6950_i0.p 394:272:complete
MIASYGIVCFIFDFVKFFKISFQNLCGVNCINEYFSEVCE
