# Supplementary material for: Salivary and Intestinal Transcriptomes Reveal Differential Gene Expression in Starving, Fed and Trypanosoma cruzi-Infected Rhodnius neglectus
Source: Front Cell Infect Microbiol. 2021 Dec 17;11:773357. doi: 10.3389/fcimb.2021.773357 (PMC8722679; doi:10.3389/fcimb.2021.773357)
Supplement: Supplementary file 8 [file DataSheet_8.zip › links/pep04/NODE_10143_length_569_cov_3.735409_g6952_i0.p-pep.txt]

>NODE_10143_length_569_cov_3.735409_g6952_i0.p 369:515:complete
MRNKRKRSVTSRICSTNTEPTGKKDCVGSVNMLELLSERECVARLSLE
>NODE_10143_length_569_cov_3.735409_g6952_i0.p 517:263:complete
MYSRLSRATHSLSESNSNILTLPTQSFFPVGSVLVLHILLVTLLFLLLRYYEREIFSTFP
LACNQILILISITCLLILVIKVGG
>NODE_10143_length_569_cov_3.735409_g6952_i0.p 464:327:complete
MINTANAVFFSCGFCISTTYPTCNASFPFIAILRERNLQYFPSSL
>NODE_10143_length_569_cov_3.735409_g6952_i0.p 140:0:partial
MIYLYSSPHSIEPLKWEALKKKRQRYPRNIAPWDGGLDQTTLIFKTG
