# Supplementary material for: Salivary and Intestinal Transcriptomes Reveal Differential Gene Expression in Starving, Fed and Trypanosoma cruzi-Infected Rhodnius neglectus
Source: Front Cell Infect Microbiol. 2021 Dec 17;11:773357. doi: 10.3389/fcimb.2021.773357 (PMC8722679; doi:10.3389/fcimb.2021.773357)
Supplement: Supplementary file 8 [file DataSheet_8.zip › links/pep04/NODE_10149_length_569_cov_2.857977_g6958_i0.p-pep.txt]

>NODE_10149_length_569_cov_2.857977_g6958_i0.p 259:432:complete
MPPLGATITSKYIGRYWKRNYVLSIGPLTPKSIIIRGALCGCTTTIFFILIGNLCSW
>NODE_10149_length_569_cov_2.857977_g6958_i0.p 181:29:complete
MICARPFLRLTETVFALGCTSKKRKLQYLFKCRNFGALSCTFNLFSIHAS
>NODE_10149_length_569_cov_2.857977_g6958_i0.p 506:318:complete
MFLEWQGTALLLARSLGVCKLTQIYYQEQRLPIKIKKIVVVHPHNAPLIIIDLGVKGPID
NT
>NODE_10149_length_569_cov_2.857977_g6958_i0.p 224:90:complete
MTNNTFYLASSHGLRDLCPPILAAYRNSFRFRLHFKEKEASIPV
