# Supplementary material for: Salivary and Intestinal Transcriptomes Reveal Differential Gene Expression in Starving, Fed and Trypanosoma cruzi-Infected Rhodnius neglectus
Source: Front Cell Infect Microbiol. 2021 Dec 17;11:773357. doi: 10.3389/fcimb.2021.773357 (PMC8722679; doi:10.3389/fcimb.2021.773357)
Supplement: Supplementary file 8 [file DataSheet_8.zip › links/pep04/NODE_10154_length_569_cov_1.933852_g6962_i0.p-pep.txt]

>NODE_10154_length_569_cov_1.933852_g6962_i0.p 229:354:complete
MENLSNSFHDNMKRIFKQTLKRVDISYSGRSGDTFPGCVCD
>NODE_10154_length_569_cov_1.933852_g6962_i0.p 290:409:complete
MVWISVTVEGVGILFLGVCVTNWWCRFSATYTLEREVNN
>NODE_10154_length_569_cov_1.933852_g6962_i0.p 472:302:complete
MSVIISFILSFLLPPLLFLLLSVVYFSLQCVSSRKPTPPISHTHTQEKYPHSFHCN
>NODE_10154_length_569_cov_1.933852_g6962_i0.p 510:379:complete
MNLIIFFCISDSNLQLSLASSYHFCSHLYSFCCYQLFTSLSSV
