# Supplementary material for: Salivary and Intestinal Transcriptomes Reveal Differential Gene Expression in Starving, Fed and Trypanosoma cruzi-Infected Rhodnius neglectus
Source: Front Cell Infect Microbiol. 2021 Dec 17;11:773357. doi: 10.3389/fcimb.2021.773357 (PMC8722679; doi:10.3389/fcimb.2021.773357)
Supplement: Supplementary file 8 [file DataSheet_8.zip › links/pep04/NODE_10165_length_568_cov_5.306043_g6970_i0.p-pep.txt]

>NODE_10165_length_568_cov_5.306043_g6970_i0.p 195:344:complete
MWGWGNQRNLIEPTEAHLWTRSCLGNPALKCNQLREADITTRVARRKRI
>NODE_10165_length_568_cov_5.306043_g6970_i0.p 566:258:partial
VYLFIIFYLFIFFFNAPLVSGYVSLFTNNTAHHYYYYYYYCFSVLRKLQVFNFYLSLSPT
SWLFYLPHRSSSCWLYSFASSYSCGNICFSELIAFQGGISET
>NODE_10165_length_568_cov_5.306043_g6970_i0.p 565:431:partial
FIYSLFFIYLFFFLMHRWFPDMFLFLQITLPITITIIIIIALAC
>NODE_10165_length_568_cov_5.306043_g6970_i0.p 430:290:complete
MNCKCSTSTSLFLPLHGYSTYRIGVPHAGYIRLRLATLVVISASLS
