# Supplementary material for: Salivary and Intestinal Transcriptomes Reveal Differential Gene Expression in Starving, Fed and Trypanosoma cruzi-Infected Rhodnius neglectus
Source: Front Cell Infect Microbiol. 2021 Dec 17;11:773357. doi: 10.3389/fcimb.2021.773357 (PMC8722679; doi:10.3389/fcimb.2021.773357)
Supplement: Supplementary file 8 [file DataSheet_8.zip › links/pep04/NODE_10167_length_568_cov_5.128655_g6972_i0.p-pep.txt]

>NODE_10167_length_568_cov_5.128655_g6972_i0.p 46:162:complete
MLFFGKMQRYLITFRLDELSGVDQQCELLFLWQSELFY
>NODE_10167_length_568_cov_5.128655_g6972_i0.p 566:435:partial
FDIFAHLPILFPCFLNTLIKLRTIVYMKGADDKRSGSFWLMSN
>NODE_10167_length_568_cov_5.128655_g6972_i0.p 395:258:complete
MSFKLFHQQKLTLERLYSNRHLAFTLPKCLIQNKLLQTRCVPFRR
>NODE_10167_length_568_cov_5.128655_g6972_i0.p 155:42:complete
MNSDCHRNNSSHCWSTPLSSSNLKVIKYLCILPKNNF
