# Supplementary material for: Salivary and Intestinal Transcriptomes Reveal Differential Gene Expression in Starving, Fed and Trypanosoma cruzi-Infected Rhodnius neglectus
Source: Front Cell Infect Microbiol. 2021 Dec 17;11:773357. doi: 10.3389/fcimb.2021.773357 (PMC8722679; doi:10.3389/fcimb.2021.773357)
Supplement: Supplementary file 8 [file DataSheet_8.zip › links/pep04/NODE_10174_length_568_cov_3.113060_g6976_i0.p-pep.txt]

>NODE_10174_length_568_cov_3.113060_g6976_i0.p 243:398:complete
MMEESNTVATPMVQSNPDDNEEKNNIFPYRECVSSCNKNPSGYGIRSRILQ
>NODE_10174_length_568_cov_3.113060_g6976_i0.p 386:544:complete
MTAVDRWKTQEIQNVKRIMRYLKGTEELDIEYSTNDNEEELSRLLRLRLLLE
>NODE_10174_length_568_cov_3.113060_g6976_i0.p 567:202:partial
LKLLYPSNHSNKSRSLSNLLSSSSLSLVEYSMSSSSVPFRYRMILFTFCISWVFHLSTAV
FYCECHIRTGFCCMNSHTLCKEKYCSSLRYRQGYFAPLESQLCSILPFFTFLKFVLYNAF
E
>NODE_10174_length_568_cov_3.113060_g6976_i0.p 514:326:complete
MTKLFFIVIGRVFYVKLFGTFQISHDSFYVLYFLGFPPVYCSILLRMPYPDGFLLHELTH
SL
