# Supplementary material for: Salivary and Intestinal Transcriptomes Reveal Differential Gene Expression in Starving, Fed and Trypanosoma cruzi-Infected Rhodnius neglectus
Source: Front Cell Infect Microbiol. 2021 Dec 17;11:773357. doi: 10.3389/fcimb.2021.773357 (PMC8722679; doi:10.3389/fcimb.2021.773357)
Supplement: Supplementary file 8 [file DataSheet_8.zip › links/pep04/NODE_10178_length_568_cov_2.405458_g6980_i0.p-pep.txt]

>NODE_10178_length_568_cov_2.405458_g6980_i0.p 233:391:complete
MVGVRPTELKRGSPRWRGESPLEGGRQSISQSRLERVRVELEIDGVSQLGCG
>NODE_10178_length_568_cov_2.405458_g6980_i0.p 567:403:partial
KMSKNGFFKKCYSSSSSSPSSSTSSSSSYTIIDNSSRHIQVKYKQNLSSSFRDI
>NODE_10178_length_568_cov_2.405458_g6980_i0.p 321:25:complete
MILCLPPSSGDSPLHLGLPRFNSVGLTPTCHSLAGKTHTAPTATGAAPLAYFYTGVDRFR
LRSPNSRNSLALSSLLRSTSLQYIKFLRKMKSKVFGKN
>NODE_10178_length_568_cov_2.405458_g6980_i0.p 317:174:complete
MSVCLPPAATPLSIWGCPALTPSVSLPPVTHWLGKHILPPPQLAPPP
