# Supplementary material for: Salivary and Intestinal Transcriptomes Reveal Differential Gene Expression in Starving, Fed and Trypanosoma cruzi-Infected Rhodnius neglectus
Source: Front Cell Infect Microbiol. 2021 Dec 17;11:773357. doi: 10.3389/fcimb.2021.773357 (PMC8722679; doi:10.3389/fcimb.2021.773357)
Supplement: Supplementary file 8 [file DataSheet_8.zip › links/pep04/NODE_10189_length_567_cov_6.826172_g6661_i1.p-pep.txt]

>NODE_10189_length_567_cov_6.826172_g6661_i1.p 1:231:partial
GLDRSFLVYSAVSTFSLPSDSADSPNCCSLRLDSLTSLLLSDALCCSTSSFGKSSSTLPL
SKLSFSFSLFSVSELS
>NODE_10189_length_567_cov_6.826172_g6661_i1.p 376:498:complete
MILIQTXXXTFPLSLFYKTAITKLFNTIINHNVGIKHTYI
>NODE_10189_length_567_cov_6.826172_g6661_i1.p 278:0:partial
MINLNLIMGDTKTEGIQDNSDTLKREKENDSLLNGNVEEDLPKEEVEQHKASESSKEVSE
SNRKEQQLGESAESEGSEKVETAEYTRKLRSRP
>NODE_10189_length_567_cov_6.826172_g6661_i1.p 436:305:complete
MLSYKKGKAGMXXXXFESKCFISQQSLCQASLLKIIKKGKREC
