# Supplementary material for: Salivary and Intestinal Transcriptomes Reveal Differential Gene Expression in Starving, Fed and Trypanosoma cruzi-Infected Rhodnius neglectus
Source: Front Cell Infect Microbiol. 2021 Dec 17;11:773357. doi: 10.3389/fcimb.2021.773357 (PMC8722679; doi:10.3389/fcimb.2021.773357)
Supplement: Supplementary file 8 [file DataSheet_8.zip › links/pep04/NODE_10190_length_395_cov_8.356250_g7303_i0.p-pep.txt]

>NODE_10190_length_395_cov_8.356250_g7303_i0.p 0:140:partial
MIIIKSEVPSAILKILAVIHFLKKGGKRDQIVNAILLCTVYYRARN
>NODE_10190_length_395_cov_8.356250_g7303_i0.p 20:163:complete
MALRNIKDPGSNSFFKKRGKKRPNSKRNTIVYCVLSCTQLEYTEWIQ
>NODE_10190_length_395_cov_8.356250_g7303_i0.p 156:10:complete
MHSVYSNCVHDSTQYTIVLRLLFGLFFPLFLKNELLPGSLILRRAPHF
>NODE_10190_length_395_cov_8.356250_g7303_i0.p 383:267:complete
MFFFCNCYLNYKYSFLQRKCKLDKKKTSNYIVITNERR
