# Supplementary material for: Salivary and Intestinal Transcriptomes Reveal Differential Gene Expression in Starving, Fed and Trypanosoma cruzi-Infected Rhodnius neglectus
Source: Front Cell Infect Microbiol. 2021 Dec 17;11:773357. doi: 10.3389/fcimb.2021.773357 (PMC8722679; doi:10.3389/fcimb.2021.773357)
Supplement: Supplementary file 8 [file DataSheet_8.zip › links/pep04/NODE_10192_length_395_cov_5.146875_g7305_i0.p-pep.txt]

>NODE_10192_length_395_cov_5.146875_g7305_i0.p 123:278:complete
MISFSTLTSTRSGSMLSSKSSFGVRSSVISGLSLALSSTFSSEISTSTFLT
>NODE_10192_length_395_cov_5.146875_g7305_i0.p 279:392:complete
MSSVISGVISSSLFFFSVGFSSTFSSEISSSILETVS
>NODE_10192_length_395_cov_5.146875_g7305_i0.p 89:196:complete
MVIAIIFSEVLNDLFFYSNLHSQRFNAFLQILLWR
>NODE_10192_length_395_cov_5.146875_g7305_i0.p 394:2:partial
NQETVSKIEEEISEENVDEKPTEKKNKEELITPEITEEDQVRKVEVEISEEKVELKASES
PEITEDLTPKEDLEESIEPLRVEVRVEKEIIQDFRKNYGDNTLADLSQKSFHYESDVMIE
PGEFTDSSIPK
