# Supplementary material for: Salivary and Intestinal Transcriptomes Reveal Differential Gene Expression in Starving, Fed and Trypanosoma cruzi-Infected Rhodnius neglectus
Source: Front Cell Infect Microbiol. 2021 Dec 17;11:773357. doi: 10.3389/fcimb.2021.773357 (PMC8722679; doi:10.3389/fcimb.2021.773357)
Supplement: Supplementary file 8 [file DataSheet_8.zip › links/pep04/NODE_10202_length_567_cov_2.193359_g6998_i0.p-pep.txt]

>NODE_10202_length_567_cov_2.193359_g6998_i0.p 24:191:complete
MLLYPIYQEIIYDSRPIVVRIVGESLKGMSQRCRVWIVLRNSIFWKTVTATRILD
>NODE_10202_length_567_cov_2.193359_g6998_i0.p 280:408:complete
MKLLLSLENKSSFTEEHNFPLQNRPVIKVPKRSFALPQTIKS
>NODE_10202_length_567_cov_2.193359_g6998_i0.p 146:301:complete
MYLLEDCHCYPNTRLNVKKKLLSSMQLNMLVQFKMGVSFSLIQCSLNCSSV
>NODE_10202_length_567_cov_2.193359_g6998_i0.p 566:441:partial
LKKQTLLKRTIKRCVAILVGFILCRINNYNSYFNLTWLFIK
