# Supplementary material for: Salivary and Intestinal Transcriptomes Reveal Differential Gene Expression in Starving, Fed and Trypanosoma cruzi-Infected Rhodnius neglectus
Source: Front Cell Infect Microbiol. 2021 Dec 17;11:773357. doi: 10.3389/fcimb.2021.773357 (PMC8722679; doi:10.3389/fcimb.2021.773357)
Supplement: Supplementary file 8 [file DataSheet_8.zip › links/pep04/NODE_10203_length_567_cov_2.082031_g6999_i0.p-pep.txt]

>NODE_10203_length_567_cov_2.082031_g6999_i0.p 257:159:complete
MDYLKLIFNHVDDSLDQYRSILNSYLTMLTTH
>NODE_10203_length_567_cov_2.082031_g6999_i0.p 310:212:complete
MYLKLICKLADYSLGLCRRTILNSYLTMLTTH
>NODE_10203_length_567_cov_2.082031_g6999_i0.p 169:53:complete
MLIRLIQDYLKLIFNRVDNSLHLYRTILYSYLTMSTPT
>NODE_10203_length_567_cov_2.082031_g6999_i0.p 366:268:complete
MDYLILIFNHVDASLDQNRTILNSYVSLLTTH
