# Supplementary material for: Salivary and Intestinal Transcriptomes Reveal Differential Gene Expression in Starving, Fed and Trypanosoma cruzi-Infected Rhodnius neglectus
Source: Front Cell Infect Microbiol. 2021 Dec 17;11:773357. doi: 10.3389/fcimb.2021.773357 (PMC8722679; doi:10.3389/fcimb.2021.773357)
Supplement: Supplementary file 8 [file DataSheet_8.zip › links/pep04/NODE_10204_length_567_cov_1.812500_g7000_i0.p-pep.txt]

>NODE_10204_length_567_cov_1.812500_g7000_i0.p 319:477:complete
MNLFDEQFKEKKENSGPLFVEMGFTSSYQIRCHGRKRLAIILYYKFLILTIR
>NODE_10204_length_567_cov_1.812500_g7000_i0.p 95:241:complete
MSLFQTILLRCMQKTLSQTRMKFNELECSQINFHSIQDVCTRYGNVAN
>NODE_10204_length_567_cov_1.812500_g7000_i0.p 269:433:complete
MFREKNVDYHRMVLEDEKTCLTNSLKKKRKIVVLCLSRWVLRPATKLGVMDGSD
>NODE_10204_length_567_cov_1.812500_g7000_i0.p 429:292:complete
MLPSMTPNLVAGRKTHLDKQRTTIFLFFFKLFVKQVFSSSSTILW
