# Supplementary material for: Salivary and Intestinal Transcriptomes Reveal Differential Gene Expression in Starving, Fed and Trypanosoma cruzi-Infected Rhodnius neglectus
Source: Front Cell Infect Microbiol. 2021 Dec 17;11:773357. doi: 10.3389/fcimb.2021.773357 (PMC8722679; doi:10.3389/fcimb.2021.773357)
Supplement: Supplementary file 8 [file DataSheet_8.zip › links/pep04/NODE_10215_length_395_cov_2.534375_g7328_i0.p-pep.txt]

>NODE_10215_length_395_cov_2.534375_g7328_i0.p 2:175:partial
LIYARFNAFTHILMPHSHFHWLLIVPITWNTTPVDELSLNCWDRNLLHTFFGSALKM
>NODE_10215_length_395_cov_2.534375_g7328_i0.p 345:58:complete
MSTNIGRLSSFSIASCRHNQGRSFSMLYITGNFALLNAFPNLFLNKIPNISILLYNVYIF
KADPKKVCRRFLSQQFKLSSSTGVVFQVIGTINSQ
>NODE_10215_length_395_cov_2.534375_g7328_i0.p 392:237:partial
TKCNFFPKRTLGLLDSIPQISVVCLPFLLPHVGIIKVDHSLCSTLLETLHY
>NODE_10215_length_395_cov_2.534375_g7328_i0.p 236:27:complete
MLFRIFFSIKFLISLFFFIMFTFSKLIRRKYAEDSCPSSSNSVHPLASYSRLLAQLIANE
NENEALKYV
