# Supplementary material for: Salivary and Intestinal Transcriptomes Reveal Differential Gene Expression in Starving, Fed and Trypanosoma cruzi-Infected Rhodnius neglectus
Source: Front Cell Infect Microbiol. 2021 Dec 17;11:773357. doi: 10.3389/fcimb.2021.773357 (PMC8722679; doi:10.3389/fcimb.2021.773357)
Supplement: Supplementary file 8 [file DataSheet_8.zip › links/pep04/NODE_10233_length_566_cov_2.761252_g7024_i0.p-pep.txt]

>NODE_10233_length_566_cov_2.761252_g7024_i0.p 426:563:partial
MWGAMKGKRKVNIKNCETLSHVNALHFTVVLSVKTAAVETFFRLDS
>NODE_10233_length_566_cov_2.761252_g7024_i0.p 251:394:complete
MALKKRGSMEWRRVGPPPKKSEMSQSQEGIMAILWNFEGILLTSREA
>NODE_10233_length_566_cov_2.761252_g7024_i0.p 223:26:complete
MPINVVISKTQIANLVNSSRFQKPDFQFILDFLVALHLSLQSSPSSAPNFLYLLLMKKFA
NDLVI
>NODE_10233_length_566_cov_2.761252_g7024_i0.p 462:247:complete
MLPSSFLSWHPIVILFNILHLMYYASLEVNKMPSKFHKIAIIPSCDCDISLFLGGGPTRR
HSIDPLFFRAF
