# Supplementary material for: Salivary and Intestinal Transcriptomes Reveal Differential Gene Expression in Starving, Fed and Trypanosoma cruzi-Infected Rhodnius neglectus
Source: Front Cell Infect Microbiol. 2021 Dec 17;11:773357. doi: 10.3389/fcimb.2021.773357 (PMC8722679; doi:10.3389/fcimb.2021.773357)
Supplement: Supplementary file 8 [file DataSheet_8.zip › links/pep04/NODE_10240_length_566_cov_1.499022_g7031_i0.p-pep.txt]

>NODE_10240_length_566_cov_1.499022_g7031_i0.p 1:156:partial
GGSVKLIMEPLFREEGVTRGFCAGGDGTESTEIKRDETVARDREGCDGSSA
>NODE_10240_length_566_cov_1.499022_g7031_i0.p 203:349:complete
MLNMCECVCDIYIVFVRRGPGGRGDLFKNKMETSAVNAHRILSEIKFS
>NODE_10240_length_566_cov_1.499022_g7031_i0.p 375:31:complete
MQTILCKKFQENLISLKMRCAFTAEVSILFLNRSPRPPGPRRTNTIYISHTHSHIFRHHG
FYFNTGNTPPCLRSRTTTVAAFSISSHCLISFNLSALCPISSSTEPSRYSFLPK
>NODE_10240_length_566_cov_1.499022_g7031_i0.p 281:0:partial
MDPPGRLAPDVRTQYIYHTHTHTYSDITASILTQEIPLPVCGHALLPSQPSLSLATVSSL
LISVLSVPSPPAQNPLVTPSSRNKGSIISFTLPP
