# Supplementary material for: Salivary and Intestinal Transcriptomes Reveal Differential Gene Expression in Starving, Fed and Trypanosoma cruzi-Infected Rhodnius neglectus
Source: Front Cell Infect Microbiol. 2021 Dec 17;11:773357. doi: 10.3389/fcimb.2021.773357 (PMC8722679; doi:10.3389/fcimb.2021.773357)
Supplement: Supplementary file 8 [file DataSheet_8.zip › links/pep04/NODE_10260_length_565_cov_2.649020_g7044_i0.p-pep.txt]

>NODE_10260_length_565_cov_2.649020_g7044_i0.p 1:141:partial
GSVRFKLLLFRICNRVFFVSRNKRMGAITVKNIKDNNGQRLHVKKE
>NODE_10260_length_565_cov_2.649020_g7044_i0.p 142:279:complete
MKKCVTSMVIRILISLLSCTMAGRAWNNLGNFCKKCQNLGLKMIT
>NODE_10260_length_565_cov_2.649020_g7044_i0.p 272:442:complete
MHKCLMSFLKNFDYFYFPRFRRKIKAVWRIIYASKWCQFLENVSVFLTVPSEPNSD
>NODE_10260_length_565_cov_2.649020_g7044_i0.p 296:0:partial
MNSLDTYVIIFRPRFWHFLQKFPKLFHARPAIVQLKREMSILITIEVTHFLIHSFFTCSL
CPLLSFMFLTVIAPILLLRLTKNTLLQIRKRSNLNLTEP
