# Supplementary material for: Salivary and Intestinal Transcriptomes Reveal Differential Gene Expression in Starving, Fed and Trypanosoma cruzi-Infected Rhodnius neglectus
Source: Front Cell Infect Microbiol. 2021 Dec 17;11:773357. doi: 10.3389/fcimb.2021.773357 (PMC8722679; doi:10.3389/fcimb.2021.773357)
Supplement: Supplementary file 8 [file DataSheet_8.zip › links/pep04/NODE_10263_length_565_cov_2.072549_g7047_i0.p-pep.txt]

>NODE_10263_length_565_cov_2.072549_g7047_i0.p 120:272:complete
MFSPFLEPKEHVFFKRVDGFRRLGPSLNFKMKSSLVETAKERIPHHYPTT
>NODE_10263_length_565_cov_2.072549_g7047_i0.p 164:331:complete
MSRWIQTPWPISELQNEKFSGGNRKGKNSSSLSNYLNNVTIQFGGKRPLRQALLQ
>NODE_10263_length_565_cov_2.072549_g7047_i0.p 359:556:complete
MRGTYGYFFFFSLPDIVNNSLFFLKEFKRFLLLSNVLSCELFIFQKNFKLSYVNMQELSH
FRISK
>NODE_10263_length_565_cov_2.072549_g7047_i0.p 335:108:complete
MFIVRVLVSMAVFPQTGLLRYSSSWIMMRNSFLCGFHQRTFHFEVQRWAKASESIYSFKK
NMFFWFKEGGKVLVV
