# Supplementary material for: Salivary and Intestinal Transcriptomes Reveal Differential Gene Expression in Starving, Fed and Trypanosoma cruzi-Infected Rhodnius neglectus
Source: Front Cell Infect Microbiol. 2021 Dec 17;11:773357. doi: 10.3389/fcimb.2021.773357 (PMC8722679; doi:10.3389/fcimb.2021.773357)
Supplement: Supplementary file 8 [file DataSheet_8.zip › links/pep04/NODE_10283_length_394_cov_1.686520_g7393_i0.p-pep.txt]

>NODE_10283_length_394_cov_1.686520_g7393_i0.p 46:189:complete
MCSLEAFNWIFGRASPFKGSTETLSCSLEAFKWLFGRTSPFRGSSGT
>NODE_10283_length_394_cov_1.686520_g7393_i0.p 190:261:complete
MCTLEAFKWLFGRASPLRGSSGT
>NODE_10283_length_394_cov_1.686520_g7393_i0.p 262:393:partial
MCSLEAFKWIFGKASPFKGSTETSSCTLEAFKWFFVRSSPFKGS
>NODE_10283_length_394_cov_1.686520_g7393_i0.p 392:0:partial
EPLKGDDLTKNHLNASKVQLDVSVEPLKGDALPKIHLNASKEQLHVPEEPLKGDALPKSH
LNASKVQLHVPDEPLKGDVLPKSHLNASKEQLNVSVEPLKGDALPKIQLNASKEQLHVPE
EPVKGDALPKI
