# Supplementary material for: Salivary and Intestinal Transcriptomes Reveal Differential Gene Expression in Starving, Fed and Trypanosoma cruzi-Infected Rhodnius neglectus
Source: Front Cell Infect Microbiol. 2021 Dec 17;11:773357. doi: 10.3389/fcimb.2021.773357 (PMC8722679; doi:10.3389/fcimb.2021.773357)
Supplement: Supplementary file 8 [file DataSheet_8.zip › links/pep04/NODE_10286_length_394_cov_1.523511_g7396_i0.p-pep.txt]

>NODE_10286_length_394_cov_1.523511_g7396_i0.p 117:227:complete
MINTWATKNIFSDLLKIHPNKAYAFHHSYLRRCPFN
>NODE_10286_length_394_cov_1.523511_g7396_i0.p 301:393:partial
MFSKFLKSAIFHYLLTISQIVTWKSLPSQFP
>NODE_10286_length_394_cov_1.523511_g7396_i0.p 224:319:complete
MSRKINMYKFKTHDPPPHVGESVDNDTFPNS
>NODE_10286_length_394_cov_1.523511_g7396_i0.p 343:224:complete
MNSEIWHFLRIWKSIIIYRLAYMGGGVMCFKFIHIYFST
