# Supplementary material for: Salivary and Intestinal Transcriptomes Reveal Differential Gene Expression in Starving, Fed and Trypanosoma cruzi-Infected Rhodnius neglectus
Source: Front Cell Infect Microbiol. 2021 Dec 17;11:773357. doi: 10.3389/fcimb.2021.773357 (PMC8722679; doi:10.3389/fcimb.2021.773357)
Supplement: Supplementary file 8 [file DataSheet_8.zip › links/pep04/NODE_10289_length_564_cov_2.954813_g7066_i0.p-pep.txt]

>NODE_10289_length_564_cov_2.954813_g7066_i0.p 315:428:complete
MTQNNYTKNEKWKNFTAYPQYKTSIKYIVYQFPFYGR
>NODE_10289_length_564_cov_2.954813_g7066_i0.p 289:390:complete
MGERIRFIKIRKTIIQKTRSGRISQPIPSIKHR
>NODE_10289_length_564_cov_2.954813_g7066_i0.p 488:87:complete
MKSDPGASFRREGKMEETESSPPIKRKLIYDILYRCFILGIGCEILPLLVFCIIVLRILM
NRILSPAHFISFQLHSHVFFFIPFLNSIHSQDLTILSFTLFQSIPVLILYLCLIEWQSSV
YVKIIGYTLANLI
>NODE_10289_length_564_cov_2.954813_g7066_i0.p 357:97:complete
MSSTSRFLYNCFAYLNESNSFTGSFHFFSASQPRFFFYPFFKLHSLTRLNNLIFYSVSIN
TCTDSISLPDRVAIIRICKNNRLYTG
