# Supplementary material for: Salivary and Intestinal Transcriptomes Reveal Differential Gene Expression in Starving, Fed and Trypanosoma cruzi-Infected Rhodnius neglectus
Source: Front Cell Infect Microbiol. 2021 Dec 17;11:773357. doi: 10.3389/fcimb.2021.773357 (PMC8722679; doi:10.3389/fcimb.2021.773357)
Supplement: Supplementary file 8 [file DataSheet_8.zip › links/pep04/NODE_10291_length_394_cov_1.347962_g7401_i0.p-pep.txt]

>NODE_10291_length_394_cov_1.347962_g7401_i0.p 226:360:complete
MIQSVQDIKISYEYVGHIRRYRTAIILQNFMTQNFFNLLYLLHL
>NODE_10291_length_394_cov_1.347962_g7401_i0.p 74:208:complete
MIKIPYQYVVHIGRYRTAIILQEFHDPKHFQPSISSTFIDLCTK
>NODE_10291_length_394_cov_1.347962_g7401_i0.p 377:273:complete
MFCAPIYKCRRYRRLKKFWVMKFCKIIAVLYLRM
>NODE_10291_length_394_cov_1.347962_g7401_i0.p 133:2:partial
MYGRSISSNVNHVLIWNFDLLYTLFSSIINYSYFVPRSINVEDI
