# Supplementary material for: Salivary and Intestinal Transcriptomes Reveal Differential Gene Expression in Starving, Fed and Trypanosoma cruzi-Infected Rhodnius neglectus
Source: Front Cell Infect Microbiol. 2021 Dec 17;11:773357. doi: 10.3389/fcimb.2021.773357 (PMC8722679; doi:10.3389/fcimb.2021.773357)
Supplement: Supplementary file 8 [file DataSheet_8.zip › links/pep04/NODE_10295_length_394_cov_0.717868_g7405_i0.p-pep.txt]

>NODE_10295_length_394_cov_0.717868_g7405_i0.p 0:140:partial
ASSFSLLKNVYHYLEAKTHELSALSAQPDYPNRSKTLLTEIQSLLL
>NODE_10295_length_394_cov_0.717868_g7405_i0.p 195:326:complete
MKLLNPDLERKGQQNKPQNIFYRTGTKIILNGKATYIQMIYEE
>NODE_10295_length_394_cov_0.717868_g7405_i0.p 119:241:complete
MPKLVIMNCLVFSKLPIFQLLGTLLEETSQSRSRKKGSAE
>NODE_10295_length_394_cov_0.717868_g7405_i0.p 204:10:complete
MVSSKSVPSSWNIGSFENTKQFIITSFGFQLKGFWIYSDSRAGLITRLIHAFSLPDSGKH
FLED
