# Supplementary material for: Salivary and Intestinal Transcriptomes Reveal Differential Gene Expression in Starving, Fed and Trypanosoma cruzi-Infected Rhodnius neglectus
Source: Front Cell Infect Microbiol. 2021 Dec 17;11:773357. doi: 10.3389/fcimb.2021.773357 (PMC8722679; doi:10.3389/fcimb.2021.773357)
Supplement: Supplementary file 8 [file DataSheet_8.zip › links/pep04/NODE_10311_length_563_cov_2.230315_g7085_i0.p-pep.txt]

>NODE_10311_length_563_cov_2.230315_g7085_i0.p 37:273:complete
MRLTINMFILKRQPRIYVLIFFFKRSLSEIVNRRSCGALRLSKMGNNKCPEFIQSTILTK
YVTKRQNKNSSINNSHQC
>NODE_10311_length_563_cov_2.230315_g7085_i0.p 400:191:complete
MGAVFAIYTGRYWTSSTTAQLLHHSLHRPRAFLPLTPPHENSLNTDESYLLMNFCFVSLS
HILSIWYFV
>NODE_10311_length_563_cov_2.230315_g7085_i0.p 420:247:complete
MFAELVDKGLCLLYTLAAIGRHQLPRNSSTILFTDQEPSFLSLPHTKILLTLMRVIY
>NODE_10311_length_563_cov_2.230315_g7085_i0.p 260:84:complete
MLFIDEFLFCLFVTYFVNMVLCINSGHLLLPILDNRSAPQLLLFTISLRLLLKKNIKT
