# Supplementary material for: Salivary and Intestinal Transcriptomes Reveal Differential Gene Expression in Starving, Fed and Trypanosoma cruzi-Infected Rhodnius neglectus
Source: Front Cell Infect Microbiol. 2021 Dec 17;11:773357. doi: 10.3389/fcimb.2021.773357 (PMC8722679; doi:10.3389/fcimb.2021.773357)
Supplement: Supplementary file 8 [file DataSheet_8.zip › links/pep04/NODE_10320_length_562_cov_13.751479_g5898_i1.p-pep.txt]

>NODE_10320_length_562_cov_13.751479_g5898_i1.p 228:347:complete
MRSLILLFTYKYLPMLFKTLFQKKLLLRMVWGTSTIIIL
>NODE_10320_length_562_cov_13.751479_g5898_i1.p 215:367:complete
MEVLKSQFNFAIYVQIPSYVIQNAFSKKVVIEDGLGDLNDNHSLKRALQW
>NODE_10320_length_562_cov_13.751479_g5898_i1.p 549:415:complete
MTLILNILNCKFLLKRFLYLLDRFSFLSILQSYISALQIFLNLE
>NODE_10320_length_562_cov_13.751479_g5898_i1.p 289:125:complete
MSVLNNIGRYLYVNSKIKLRFQYFLLRGVRKINCDCSTSRQAKRQRSFNRTTIY
