# Supplementary material for: Salivary and Intestinal Transcriptomes Reveal Differential Gene Expression in Starving, Fed and Trypanosoma cruzi-Infected Rhodnius neglectus
Source: Front Cell Infect Microbiol. 2021 Dec 17;11:773357. doi: 10.3389/fcimb.2021.773357 (PMC8722679; doi:10.3389/fcimb.2021.773357)
Supplement: Supplementary file 8 [file DataSheet_8.zip › links/pep04/NODE_10322_length_562_cov_7.944773_g7094_i0.p-pep.txt]

>NODE_10322_length_562_cov_7.944773_g7094_i0.p 228:434:complete
MLGHVNKRAKETLCLELTLITGLFRSMVGSGSICTRWGLIIARKRRKRPIICCSTALWLL
VRKVLNLL
>NODE_10322_length_562_cov_7.944773_g7094_i0.p 302:481:complete
MHGRFRKHLYKVGAYYSSEEEETAYYLLFHCVVAISTESPKPSLVEEVSSTKSKKRKAQ
>NODE_10322_length_562_cov_7.944773_g7094_i0.p 206:0:partial
MQGTSSSSFHALFIFSFRLSCGRLFHFSSSPNDPEHPFQPNFIVVFLSQENYCEPFLRKI
TLISNFVKK
>NODE_10322_length_562_cov_7.944773_g7094_i0.p 430:35:complete
MRFRTFRTNSHNAVEQQIIGRFLLFRAIISPHLVQMLPEPTMLLNRPVIRVSSKHRVSLA
LLFTWPRHHRFAGFNPRAHHPVLFMLSSFFLFDSVVVGCFISLHPQMTRNTHSSRTLLLF
FFLKKIIVSHS
