# Supplementary material for: Salivary and Intestinal Transcriptomes Reveal Differential Gene Expression in Starving, Fed and Trypanosoma cruzi-Infected Rhodnius neglectus
Source: Front Cell Infect Microbiol. 2021 Dec 17;11:773357. doi: 10.3389/fcimb.2021.773357 (PMC8722679; doi:10.3389/fcimb.2021.773357)
Supplement: Supplementary file 8 [file DataSheet_8.zip › links/pep04/NODE_10325_length_393_cov_2.132075_g7433_i0.p-pep.txt]

>NODE_10325_length_393_cov_2.132075_g7433_i0.p 251:376:complete
MIFIELPLVFINLYILKKKKKEKKGNYKNNNKIGCVFIYLH
>NODE_10325_length_393_cov_2.132075_g7433_i0.p 227:33:complete
MAHSLSSSTLKKVPSFYSFSPCHQPTCKPNQSFKYSLCIKICSETLLLSVSMVFKTLLNV
SWLQ
>NODE_10325_length_393_cov_2.132075_g7433_i0.p 211:53:complete
MPAHLKKSLLFILFLLAINRPANQINHLNTVFALKSVVKLCYFLLAWFSKHY
>NODE_10325_length_393_cov_2.132075_g7433_i0.p 327:196:complete
MPFFSFFFFFNIYKLMKTSGSSMKILYEMFIFLIGTFIKFQHT
