# Supplementary material for: Salivary and Intestinal Transcriptomes Reveal Differential Gene Expression in Starving, Fed and Trypanosoma cruzi-Infected Rhodnius neglectus
Source: Front Cell Infect Microbiol. 2021 Dec 17;11:773357. doi: 10.3389/fcimb.2021.773357 (PMC8722679; doi:10.3389/fcimb.2021.773357)
Supplement: Supplementary file 8 [file DataSheet_8.zip › links/pep04/NODE_10331_length_393_cov_1.874214_g7439_i0.p-pep.txt]

>NODE_10331_length_393_cov_1.874214_g7439_i0.p 34:180:complete
MHLLVTECTLLCNAVVTCLVLELERINNLESLKKCLVQLGNVSLISLK
>NODE_10331_length_393_cov_1.874214_g7439_i0.p 176:358:complete
MKSAKVLLIMSSNCYGRNSEFVHIDLSILSASFSHCSQSGIQNNRIFIHSVLKTLQRLCF
>NODE_10331_length_393_cov_1.874214_g7439_i0.p 185:36:complete
MIYFKLISETLPSWTKHFFKDSRLLIRSNSNTKHVTTALQSSVHSVTNK
>NODE_10331_length_393_cov_1.874214_g7439_i0.p 390:241:partial
RVCAGFNTLIHQKHKRCSVFNTLCMKILLFWIPLCEQWLNDAERMLKSM
