# Supplementary material for: Salivary and Intestinal Transcriptomes Reveal Differential Gene Expression in Starving, Fed and Trypanosoma cruzi-Infected Rhodnius neglectus
Source: Front Cell Infect Microbiol. 2021 Dec 17;11:773357. doi: 10.3389/fcimb.2021.773357 (PMC8722679; doi:10.3389/fcimb.2021.773357)
Supplement: Supplementary file 8 [file DataSheet_8.zip › links/pep04/NODE_10334_length_562_cov_2.276134_g7105_i0.p-pep.txt]

>NODE_10334_length_562_cov_2.276134_g7105_i0.p 127:321:complete
MVCDKQVFIHGSILILFREIFKYNVSAYNDFILIKMGYCWGVRAVNLITPIEIKSIFFVL
FSNR
>NODE_10334_length_562_cov_2.276134_g7105_i0.p 74:229:complete
MNKIRQPKINNIIRRFCNLFATSKFLYMVRFLSFFEKFLNIMFQRTTILFS
>NODE_10334_length_562_cov_2.276134_g7105_i0.p 501:304:complete
MIYNIIIILTFSYLYTCLVHVYKFFITWFHLIQIDTLEIKDPKEAYGFLLIVKKKYCFKN
LPVTK
>NODE_10334_length_562_cov_2.276134_g7105_i0.p 201:61:complete
MIIFKNFSKKDKNRTMYKNLLVANKLQNLLIILLIFGCLILFIYVI
