# Supplementary material for: Salivary and Intestinal Transcriptomes Reveal Differential Gene Expression in Starving, Fed and Trypanosoma cruzi-Infected Rhodnius neglectus
Source: Front Cell Infect Microbiol. 2021 Dec 17;11:773357. doi: 10.3389/fcimb.2021.773357 (PMC8722679; doi:10.3389/fcimb.2021.773357)
Supplement: Supplementary file 8 [file DataSheet_8.zip › links/pep04/NODE_10337_length_562_cov_1.875740_g7108_i0.p-pep.txt]

>NODE_10337_length_562_cov_1.875740_g7108_i0.p 325:510:complete
MQYWKGVSFLSSKNFGAVIASKNYSAINSISSPSKYRHHGQHQAGLRRYRCTLHSMSHLE
D
>NODE_10337_length_562_cov_1.875740_g7108_i0.p 2:151:partial
RHFNLQFNTIFISLYFNSNSLRKNVYSSFLGLNMTFLITVERNSRFHGY
>NODE_10337_length_562_cov_1.875740_g7108_i0.p 306:148:complete
MIESEKYIYLNIFYLRSLKNFEWDKFIVGLLRLILWFLQKYLVRRNILLMFG
>NODE_10337_length_562_cov_1.875740_g7108_i0.p 559:404:partial
TLTACAHSVYKKILFAPNPQDDSLNAKYSDICEVPLDAGRDVCILKAMKYY
