# Supplementary material for: Salivary and Intestinal Transcriptomes Reveal Differential Gene Expression in Starving, Fed and Trypanosoma cruzi-Infected Rhodnius neglectus
Source: Front Cell Infect Microbiol. 2021 Dec 17;11:773357. doi: 10.3389/fcimb.2021.773357 (PMC8722679; doi:10.3389/fcimb.2021.773357)
Supplement: Supplementary file 8 [file DataSheet_8.zip › links/pep04/NODE_10341_length_561_cov_14.731225_g7111_i0.p-pep.txt]

>NODE_10341_length_561_cov_14.731225_g7111_i0.p 51:227:complete
MYTLGRLVLEVIVFKKEKEMEISASFTRISLVSASEILFLCQGLIIHIGLASFGSNSS
>NODE_10341_length_561_cov_14.731225_g7111_i0.p 228:560:partial
MREVMEIFASFTGISLVSAFTILFLCQGLIIHSRVATFGSNSSYKREEMEIFASFTGISL
FSASKILFLCQGSIIHIGLASFGSNSSLNGEEMEIFASFTGISPASALNIL
>NODE_10341_length_561_cov_14.731225_g7111_i0.p 334:492:complete
MLLEVTVHIKGKKWKSLLVLLEFPYFLRLRFYFYVRARSYTLGWLVLEVTVH
>NODE_10341_length_561_cov_14.731225_g7111_i0.p 436:224:complete
MRNRILDAENKEIPVKLAKISISSLLYELLLPKVATLLCMIKPWHRNRIVNAETKEIPVK
LAKISITSLF
