# Supplementary material for: Salivary and Intestinal Transcriptomes Reveal Differential Gene Expression in Starving, Fed and Trypanosoma cruzi-Infected Rhodnius neglectus
Source: Front Cell Infect Microbiol. 2021 Dec 17;11:773357. doi: 10.3389/fcimb.2021.773357 (PMC8722679; doi:10.3389/fcimb.2021.773357)
Supplement: Supplementary file 8 [file DataSheet_8.zip › links/pep04/NODE_10345_length_393_cov_1.166667_g7453_i0.p-pep.txt]

>NODE_10345_length_393_cov_1.166667_g7453_i0.p 0:224:partial
RASKNCANIFNQTVEQTYKDQNSAADSKNHFFILCPKAFFYQRDIQTMFMLQNKVSEDQT
INKNEQCIMIFITN
>NODE_10345_length_393_cov_1.166667_g7453_i0.p 1:183:partial
GPLKTVQTYSTRQSNRLIRIRIRLRTVKIISSYFAQKLSFISVIFKQCLCFRIRSAKIKP
>NODE_10345_length_393_cov_1.166667_g7453_i0.p 278:0:partial
MSETSLVRWRRFETFQVNLVGYENHNTLFIFIYGLIFADLILKHKHCLNITLIKESFWAK
YEEMIFTVRSRILILISLFDCLVEYVCTVFRGP
>NODE_10345_length_393_cov_1.166667_g7453_i0.p 345:271:complete
MTVILKLLILSFWLEVITFHSLSK
