# Supplementary material for: Salivary and Intestinal Transcriptomes Reveal Differential Gene Expression in Starving, Fed and Trypanosoma cruzi-Infected Rhodnius neglectus
Source: Front Cell Infect Microbiol. 2021 Dec 17;11:773357. doi: 10.3389/fcimb.2021.773357 (PMC8722679; doi:10.3389/fcimb.2021.773357)
Supplement: Supplementary file 8 [file DataSheet_8.zip › links/pep04/NODE_10345_length_561_cov_5.952569_g7114_i0.p-pep.txt]

>NODE_10345_length_561_cov_5.952569_g7114_i0.p 315:470:complete
MPPKKSNVLKNSGKKKIIKLTTFTLEYSRRNKGKLLSHLQQEKVEKNERKI
>NODE_10345_length_561_cov_5.952569_g7114_i0.p 55:201:complete
MLNKIQDQDRDRTKNYNTYLLFGSRLSVTVAPLPLIILNRSSCNTISK
>NODE_10345_length_561_cov_5.952569_g7114_i0.p 424:278:complete
MSNFPLFLLLYSSVKVVSFMIFFLPLFFSTLLFLGGGQSTELLIRSIF
>NODE_10345_length_561_cov_5.952569_g7114_i0.p 540:382:complete
MCSRVRTSSLPTSLLLLLILFFQIKFFFHSFLLSPVVNERAISLYFFYCILV
