# Supplementary material for: Salivary and Intestinal Transcriptomes Reveal Differential Gene Expression in Starving, Fed and Trypanosoma cruzi-Infected Rhodnius neglectus
Source: Front Cell Infect Microbiol. 2021 Dec 17;11:773357. doi: 10.3389/fcimb.2021.773357 (PMC8722679; doi:10.3389/fcimb.2021.773357)
Supplement: Supplementary file 8 [file DataSheet_8.zip › links/pep04/NODE_10357_length_561_cov_3.136364_g7125_i0.p-pep.txt]

>NODE_10357_length_561_cov_3.136364_g7125_i0.p 22:228:complete
MSQGPPYLSHRIPLQSSATQKTLDTSTLGRNVVFGSRTNRTNIHYYITKKPGVNGQVGKY
YNDKLPRS
>NODE_10357_length_561_cov_3.136364_g7125_i0.p 2:163:partial
RNVEEGSAAKVLLTSLTEYPYSLARHKKPWTPVPLAEMSSLAQGRIGQIYIII
>NODE_10357_length_561_cov_3.136364_g7125_i0.p 528:370:complete
MRLASQASILVLHYFLCLQLFFFLLSVFYNLLDLANCLASFRFKRHLYLRIS
>NODE_10357_length_561_cov_3.136364_g7125_i0.p 273:127:complete
MTPRFSICVIKIVKTLGAWQLIVVILTYLSINTRLLGYIIMYICPIRP
