# Supplementary material for: Salivary and Intestinal Transcriptomes Reveal Differential Gene Expression in Starving, Fed and Trypanosoma cruzi-Infected Rhodnius neglectus
Source: Front Cell Infect Microbiol. 2021 Dec 17;11:773357. doi: 10.3389/fcimb.2021.773357 (PMC8722679; doi:10.3389/fcimb.2021.773357)
Supplement: Supplementary file 8 [file DataSheet_8.zip › links/pep04/NODE_10362_length_561_cov_2.610672_g7129_i0.p-pep.txt]

>NODE_10362_length_561_cov_2.610672_g7129_i0.p 328:558:partial
MSEGTFLKAYWHLHSCFAAVVLALCLVYKCYFVIVERAFALFPVYRSFLVVHYNGNTDWK
VLALLDYSFVEKLRWIL
>NODE_10362_length_561_cov_2.610672_g7129_i0.p 170:313:complete
MCVKIVLHFAYSTSSVKIAYLLCSLLGRARSVEIILGLLVRFMSCTG
>NODE_10362_length_561_cov_2.610672_g7129_i0.p 559:2:partial
IKSSVTFQQNYSPTTLRPSSQYFHYNGQQGNSYTQGTTQKPFQQSQSNTYTPNTTPRPQQ
QNNYVSASTPSKTFPQNVNTFFSPSTTHKPYQQTQNNFYTPSTTQKTTQQISNFNTASAV
SKVQNNFYTVSTTPPNIYQQRNFLSQTSSPNTFQQNNGRVASPTSKPYQETHRQQNNFYN
QKPDQP
>NODE_10362_length_561_cov_2.610672_g7129_i0.p 510:364:complete
MLPVSISIIMDNKETPIHREQRKSPFNNHKVTLIHQTQRQDHSSKTTM
