# Supplementary material for: Salivary and Intestinal Transcriptomes Reveal Differential Gene Expression in Starving, Fed and Trypanosoma cruzi-Infected Rhodnius neglectus
Source: Front Cell Infect Microbiol. 2021 Dec 17;11:773357. doi: 10.3389/fcimb.2021.773357 (PMC8722679; doi:10.3389/fcimb.2021.773357)
Supplement: Supplementary file 8 [file DataSheet_8.zip › links/pep04/NODE_10410_length_559_cov_6.117063_g7163_i0.p-pep.txt]

>NODE_10410_length_559_cov_6.117063_g7163_i0.p 0:209:partial
AFFLVLLSLRVLCVCTYIYTNFYFWIYFCNLYVHGSVSPLMKQTLDCFYTKLHLIFVCLF
NYLRILGST
>NODE_10410_length_559_cov_6.117063_g7163_i0.p 302:418:complete
MTRKFRKILKWSSKAPFVWLFMRRVSLKVAIMEYKDLQ
>NODE_10410_length_559_cov_6.117063_g7163_i0.p 489:271:complete
MLSSLRNIFFIPFLFIILNFILCLHCKSLYSMMATFNDTLLMNSHTNGALLDHFRIFRNF
LVTYLSYQKINP
>NODE_10410_length_559_cov_6.117063_g7163_i0.p 147:1:partial
MKNSLKFVSSVVKRYHVHIDYKNKSKNKNLCKYMYTHIRHAMKVKLKRR
