# Supplementary material for: Salivary and Intestinal Transcriptomes Reveal Differential Gene Expression in Starving, Fed and Trypanosoma cruzi-Infected Rhodnius neglectus
Source: Front Cell Infect Microbiol. 2021 Dec 17;11:773357. doi: 10.3389/fcimb.2021.773357 (PMC8722679; doi:10.3389/fcimb.2021.773357)
Supplement: Supplementary file 8 [file DataSheet_8.zip › links/pep04/NODE_10416_length_559_cov_4.337302_g7169_i0.p-pep.txt]

>NODE_10416_length_559_cov_4.337302_g7169_i0.p 375:1:partial
MYYDFLFSKYRNKEGITNDQLEFHWLLHSRPVTPLSSLPLLWLSWFNAGFQLLLYIANHQ
KNTSLPFFTSNHNFSSPPLSSHNLTNHLYWQAVLRRITRANFISERILIKKKKNGISSSK
DSSTP
>NODE_10416_length_559_cov_4.337302_g7169_i0.p 530:312:complete
MNYQNIKRPIKQKSIWSLPKTVLWMLEFILELLTVPSEATTQLFGNYQNKLNATTISCSL
NIGTKKELQTTS
>NODE_10416_length_559_cov_4.337302_g7169_i0.p 206:51:complete
MIIKRTPVFLFLHPITTFLHHLYPLITSPTIFTGKQFYAGSLGLILFLKGS
>NODE_10416_length_559_cov_4.337302_g7169_i0.p 544:350:complete
MKISERIIKILNDQLNKKVSGVFRRQFYGCWNSFWSSLLFLPKPPLNYLVIIKTNLMLLR
FPVL
