# Supplementary material for: Salivary and Intestinal Transcriptomes Reveal Differential Gene Expression in Starving, Fed and Trypanosoma cruzi-Infected Rhodnius neglectus
Source: Front Cell Infect Microbiol. 2021 Dec 17;11:773357. doi: 10.3389/fcimb.2021.773357 (PMC8722679; doi:10.3389/fcimb.2021.773357)
Supplement: Supplementary file 8 [file DataSheet_8.zip › links/pep04/NODE_10418_length_559_cov_3.670635_g7171_i0.p-pep.txt]

>NODE_10418_length_559_cov_3.670635_g7171_i0.p 115:237:complete
MPDKYALLNKLPWIVLDKRVGRRYSLEQSITTYWRGLCAP
>NODE_10418_length_559_cov_3.670635_g7171_i0.p 557:381:partial
LMLYFYVEYYCFKEIKRRIKKVGLLRMMKIDSPALLNDYFTFYPDFMNKRILEDALRS
>NODE_10418_length_559_cov_3.670635_g7171_i0.p 290:63:complete
MTGSRQLDSQNNLLSTNHQGAHNPLQYVVILCSRLYLLPTRLSKTIQGSLFRRAYLSGGQ
TLPIANFLLRYMYDV
>NODE_10418_length_559_cov_3.670635_g7171_i0.p 202:14:complete
MSVQDYISFLHVYPRQSRAVCLEEHIYLGVKHFLSPIFYSATCMMFKNGSLCLPLYLKED
QD
