# Supplementary material for: Salivary and Intestinal Transcriptomes Reveal Differential Gene Expression in Starving, Fed and Trypanosoma cruzi-Infected Rhodnius neglectus
Source: Front Cell Infect Microbiol. 2021 Dec 17;11:773357. doi: 10.3389/fcimb.2021.773357 (PMC8722679; doi:10.3389/fcimb.2021.773357)
Supplement: Supplementary file 8 [file DataSheet_8.zip › links/pep04/NODE_10425_length_559_cov_3.146825_g7177_i0.p-pep.txt]

>NODE_10425_length_559_cov_3.146825_g7177_i0.p 440:556:partial
MFYTVRFQIFVRKINIIMNKRNRLLFRSLIVLSKTTKKL
>NODE_10425_length_559_cov_3.146825_g7177_i0.p 366:223:complete
MKTQKCVFIRLLFFYALIMRKSFKLLASAILFFSCQHLFLFFLEFSA
>NODE_10425_length_559_cov_3.146825_g7177_i0.p 412:296:complete
MKLFLLYRNVRLESLIQNSEMRLHSIVIFLRANNEEKF
>NODE_10425_length_559_cov_3.146825_g7177_i0.p 295:140:complete
MPCFSHLVLFLPTFIFILSRVFSLKQPQICNKLLHAKRSIIKELRYITKIT
