# Supplementary material for: Salivary and Intestinal Transcriptomes Reveal Differential Gene Expression in Starving, Fed and Trypanosoma cruzi-Infected Rhodnius neglectus
Source: Front Cell Infect Microbiol. 2021 Dec 17;11:773357. doi: 10.3389/fcimb.2021.773357 (PMC8722679; doi:10.3389/fcimb.2021.773357)
Supplement: Supplementary file 8 [file DataSheet_8.zip › links/pep04/NODE_10427_length_391_cov_2.107595_g7533_i0.p-pep.txt]

>NODE_10427_length_391_cov_2.107595_g7533_i0.p 261:389:partial
MRHCSDSVEVSKSNNMPKQVRQPAPNHQCSCCLQGQGAATSFS
>NODE_10427_length_391_cov_2.107595_g7533_i0.p 390:214:partial
RKNWSLRLDLGDSSCTGGWGLVDEPASACCWTYLLQRSRSSALAKQMHRKVNLLTERK
>NODE_10427_length_391_cov_2.107595_g7533_i0.p 198:19:complete
MYFSLQKYYISDIVRFLYTFTNNLFLYLKTSFHIVGTGRTYSQNKKYWDSGINVIRRPV
>NODE_10427_length_391_cov_2.107595_g7533_i0.p 389:237:partial
GKTGRCALTLETAAALVVGGWLTNLLRHVVGLTYFNGVGAVPWLNKCIGR
