# Supplementary material for: Salivary and Intestinal Transcriptomes Reveal Differential Gene Expression in Starving, Fed and Trypanosoma cruzi-Infected Rhodnius neglectus
Source: Front Cell Infect Microbiol. 2021 Dec 17;11:773357. doi: 10.3389/fcimb.2021.773357 (PMC8722679; doi:10.3389/fcimb.2021.773357)
Supplement: Supplementary file 8 [file DataSheet_8.zip › links/pep04/NODE_10436_length_558_cov_7.926441_g7186_i0.p-pep.txt]

>NODE_10436_length_558_cov_7.926441_g7186_i0.p 195:419:complete
MKWPFSCRTLAPEVSIPTTQKQNIKLKVVEQLKHSKSTQFARKPRTAKWQCMLFTWVEEV
RKQEMRLSGRDFLF
>NODE_10436_length_558_cov_7.926441_g7186_i0.p 302:523:complete
MNPVCEKTSHSKMAVHALYLGRGSKETGNAPFRKRFSFLKLRILREMSKCIANNSELEIR
TGSSKLLFPISTT
>NODE_10436_length_558_cov_7.926441_g7186_i0.p 415:167:complete
MRKSLPERRISCFLTSSTQVKSMHCHFAVRGFLANWVDLLCFSCSTTFNLIFCFWVVGID
TSGARVRQEKGHFCYKVRTPPF
>NODE_10436_length_558_cov_7.926441_g7186_i0.p 555:355:partial
PRVTNFAEMCTQVVLIGNNNFELPVRISSSELLAIHLLISLRILSFKKENLFRKGAFPVS
LLPLPR
