# Supplementary material for: Salivary and Intestinal Transcriptomes Reveal Differential Gene Expression in Starving, Fed and Trypanosoma cruzi-Infected Rhodnius neglectus
Source: Front Cell Infect Microbiol. 2021 Dec 17;11:773357. doi: 10.3389/fcimb.2021.773357 (PMC8722679; doi:10.3389/fcimb.2021.773357)
Supplement: Supplementary file 8 [file DataSheet_8.zip › links/pep04/NODE_10443_length_558_cov_4.439364_g7191_i0.p-pep.txt]

>NODE_10443_length_558_cov_4.439364_g7191_i0.p 0:185:partial
VGSVSAFPVECGNGHLRRCLEGEQDRRLRCLDDMRVGFEWSWNQLEEEKEDCRVGRLDCE
S
>NODE_10443_length_558_cov_4.439364_g7191_i0.p 61:228:complete
MESKIEGSGVWMICESDLSGLGINWRRRRRIVVWGDLIAKAKVLLFPPPHGPQHR
>NODE_10443_length_558_cov_4.439364_g7191_i0.p 173:541:complete
MRKLRSSSSPPPMDRSIVRRTYKIFYGILHNLRSRHKVTLQLIGWLSMQSSNQWFHYYKY
LWNLIPITRVWKLEKDRNSKTQKFRTPCKFLAKSSKLFDTPTINSLNDRGGTKLYNIKKN
KK
>NODE_10443_length_558_cov_4.439364_g7191_i0.p 555:343:partial
TLYNYYFLFFFILYNFVPPLSFKEFIVGVSKSLLDLARNLHGVLNFWVLLFLSFSSFQTL
VIGIRFQRYL
