# Supplementary material for: Salivary and Intestinal Transcriptomes Reveal Differential Gene Expression in Starving, Fed and Trypanosoma cruzi-Infected Rhodnius neglectus
Source: Front Cell Infect Microbiol. 2021 Dec 17;11:773357. doi: 10.3389/fcimb.2021.773357 (PMC8722679; doi:10.3389/fcimb.2021.773357)
Supplement: Supplementary file 8 [file DataSheet_8.zip › links/pep04/NODE_10449_length_558_cov_3.463221_g7196_i0.p-pep.txt]

>NODE_10449_length_558_cov_3.463221_g7196_i0.p 242:388:complete
MSRDQLSYINSTNFEIEKAPDHNTRDHNFFTVLKNNKEFLVTRCYKFV
>NODE_10449_length_558_cov_3.463221_g7196_i0.p 358:272:complete
MFFIVLQDCKKIMISCIMIWGFLYFEIC
>NODE_10449_length_558_cov_3.463221_g7196_i0.p 271:113:complete
MNITQLIARTLRLSLYLLITNSLVLKTFDYETYHHLSYTKFRNDKLSSYIDF
>NODE_10449_length_558_cov_3.463221_g7196_i0.p 195:94:complete
MHSIMKHTTISLILNFVMTNYLRTLTFRLKLKK
