# Supplementary material for: Salivary and Intestinal Transcriptomes Reveal Differential Gene Expression in Starving, Fed and Trypanosoma cruzi-Infected Rhodnius neglectus
Source: Front Cell Infect Microbiol. 2021 Dec 17;11:773357. doi: 10.3389/fcimb.2021.773357 (PMC8722679; doi:10.3389/fcimb.2021.773357)
Supplement: Supplementary file 8 [file DataSheet_8.zip › links/pep04/NODE_10456_length_558_cov_2.727634_g7201_i0.p-pep.txt]

>NODE_10456_length_558_cov_2.727634_g7201_i0.p 150:284:complete
MRIASEGKKGSLSKENVFQLTLHLKFPYFCRILVSFFSLRWCVC
>NODE_10456_length_558_cov_2.727634_g7201_i0.p 426:557:partial
MFFLYFIDLYVHFFVKYNLIYDIHLIDDFSTCFSFTLQLIDGFA
>NODE_10456_length_558_cov_2.727634_g7201_i0.p 242:355:complete
MISFILLSQVVCLLRITAHLLTDVGYYLLYCDSSLPL
>NODE_10456_length_558_cov_2.727634_g7201_i0.p 264:103:complete
MRRMKLIFYKNKETLSAKLVEKHFLCSRTLSSLRWLFLIMALLYTQQHSDKLR
