# Supplementary material for: Salivary and Intestinal Transcriptomes Reveal Differential Gene Expression in Starving, Fed and Trypanosoma cruzi-Infected Rhodnius neglectus
Source: Front Cell Infect Microbiol. 2021 Dec 17;11:773357. doi: 10.3389/fcimb.2021.773357 (PMC8722679; doi:10.3389/fcimb.2021.773357)
Supplement: Supplementary file 8 [file DataSheet_8.zip › links/pep04/NODE_10457_length_558_cov_2.606362_g7202_i0.p-pep.txt]

>NODE_10457_length_558_cov_2.606362_g7202_i0.p 384:527:complete
MFIRFMANISFSSLFSVGQNDILINFQASKSRQTTHLQLYAKPAAEV
>NODE_10457_length_558_cov_2.606362_g7202_i0.p 32:238:complete
MLLDSMFIGVCTMACDINVRNPSYKFKRLKNGSFFLKNRAVLTYCFNLNIANFKGENRKP
DQKYIYNK
>NODE_10457_length_558_cov_2.606362_g7202_i0.p 280:137:complete
MILNIIGKFYIYAKLFIIYIFLVWFTVFSLKISNIKIKTICKHCPVF
>NODE_10457_length_558_cov_2.606362_g7202_i0.p 261:100:complete
MSFIYMRNYLLYIYFWSGLRFSPLKLAILRLKQYVSTALFFKKNDPFFNLLNL
