# Supplementary material for: Salivary and Intestinal Transcriptomes Reveal Differential Gene Expression in Starving, Fed and Trypanosoma cruzi-Infected Rhodnius neglectus
Source: Front Cell Infect Microbiol. 2021 Dec 17;11:773357. doi: 10.3389/fcimb.2021.773357 (PMC8722679; doi:10.3389/fcimb.2021.773357)
Supplement: Supplementary file 8 [file DataSheet_8.zip › links/pep04/NODE_10458_length_558_cov_2.554672_g7203_i0.p-pep.txt]

>NODE_10458_length_558_cov_2.554672_g7203_i0.p 183:377:complete
MHCIPHIPSRFNQHTSFGSTLDRNPLQPDIYSCSILSPEPLCTFEHSRRDVGWVRENLHY
FIAA
>NODE_10458_length_558_cov_2.554672_g7203_i0.p 1:171:partial
RHLYYVNKPVVIESRTTIFIVDYREILSFRPELPPRAGHLRYTSFFFLKPNPSLAF
>NODE_10458_length_558_cov_2.554672_g7203_i0.p 247:429:complete
MEILCSRTFTLVVYFLQNLFVLLNILGEMSVGLEKIYIILSLPENIHLKHVLSLSLVLNF
>NODE_10458_length_558_cov_2.554672_g7203_i0.p 557:426:partial
GGMILVKRIGNQYCNRWVLVCCPFLRKWKLVALYDFVLPISNI
