# Supplementary material for: Salivary and Intestinal Transcriptomes Reveal Differential Gene Expression in Starving, Fed and Trypanosoma cruzi-Infected Rhodnius neglectus
Source: Front Cell Infect Microbiol. 2021 Dec 17;11:773357. doi: 10.3389/fcimb.2021.773357 (PMC8722679; doi:10.3389/fcimb.2021.773357)
Supplement: Supplementary file 8 [file DataSheet_8.zip › links/pep04/NODE_10471_length_390_cov_3.361905_g7576_i0.p-pep.txt]

>NODE_10471_length_390_cov_3.361905_g7576_i0.p 42:236:complete
MVYKKDTSVQCHSLFLFVASVDPIHSSVYPRMLSSQTSFLPNGIFLPPLFFLFDIDVPAF
CLND
>NODE_10471_length_390_cov_3.361905_g7576_i0.p 106:228:complete
MRFIPPSIPGCYHPRQASFPTEFSCLHYFFCSISMFLLSV
>NODE_10471_length_390_cov_3.361905_g7576_i0.p 35:232:complete
MVEGLQKGHQRPMSFSVLVCGLSRSDSFLRLSPDVIIPDKLPSQRNFLASTIFFVRYRCS
CFLFK
>NODE_10471_length_390_cov_3.361905_g7576_i0.p 363:1:partial
MVFRCTGLSIIVTARSIMVNYTVILANSDYEPFVQLIKELGWFSHLNRKQEHRYRTKKIV
EARKFRWEGSLSGMITSGDRRRNESDLLRPQTRTENDIGRWCPFCKPSTLHSRRGNDKVN
R
