# Supplementary material for: Salivary and Intestinal Transcriptomes Reveal Differential Gene Expression in Starving, Fed and Trypanosoma cruzi-Infected Rhodnius neglectus
Source: Front Cell Infect Microbiol. 2021 Dec 17;11:773357. doi: 10.3389/fcimb.2021.773357 (PMC8722679; doi:10.3389/fcimb.2021.773357)
Supplement: Supplementary file 8 [file DataSheet_8.zip › links/pep04/NODE_10507_length_556_cov_6.550898_g7217_i1.p-pep.txt]

>NODE_10507_length_556_cov_6.550898_g7217_i1.p 88:330:complete
MYTHSNFKYKYGYALPSFSTDGIFFFFIFTKKKKRADMHSKFHKTFTQSKHSSFALNLII
VFLIHRYFCSFISYYEMNKK
>NODE_10507_length_556_cov_6.550898_g7217_i1.p 2:262:partial
SDTCFNCRILNFSLNHAYIILKYIYVYSNVTHIVILNINMVTHSHLLVPMVFFFFLYLQK
KKKEQTCTQNFTKHSHKVNIHHSHSI
>NODE_10507_length_556_cov_6.550898_g7217_i1.p 371:493:complete
MTFTFELALLLSAFVLCIRKTKGNPFFHCLLVKYLYYIYL
>NODE_10507_length_556_cov_6.550898_g7217_i1.p 204:1:partial
MHVCSFFFFCKYKKKKNTIGTKRWECVTIFIFKITMCVTLLYTYMYFNIMYAWLRLKFKM
RQLKHVSE
