# Supplementary material for: Salivary and Intestinal Transcriptomes Reveal Differential Gene Expression in Starving, Fed and Trypanosoma cruzi-Infected Rhodnius neglectus
Source: Front Cell Infect Microbiol. 2021 Dec 17;11:773357. doi: 10.3389/fcimb.2021.773357 (PMC8722679; doi:10.3389/fcimb.2021.773357)
Supplement: Supplementary file 8 [file DataSheet_8.zip › links/pep04/NODE_10524_length_556_cov_3.195609_g7255_i0.p-pep.txt]

>NODE_10524_length_556_cov_3.195609_g7255_i0.p 357:539:complete
MLQHTYSTHGVCRGSFSMQLFGFSKPKVLKCIPPQIYYIYRYSLFYESLHTINKHLKGPP
>NODE_10524_length_556_cov_3.195609_g7255_i0.p 295:444:complete
MLVASLRGSQPKTAQTTFKADTFNTLIVRMGSAEVVLVCNYLGLANPKC
>NODE_10524_length_556_cov_3.195609_g7255_i0.p 2:229:partial
LICEKLEFTRTLISSNQAKTPGLEKFLVKLILISHMLKDFLLRYSLAFFIQIKLFFLLTK
LNFVRKKIKHLFNFF
>NODE_10524_length_556_cov_3.195609_g7255_i0.p 402:226:complete
MYLCRPHAYYKCVEGVSFESCLCCFRLGSSQGRHQILEKGVSSPLPAGMYFFFRNYKL
