# Supplementary material for: Salivary and Intestinal Transcriptomes Reveal Differential Gene Expression in Starving, Fed and Trypanosoma cruzi-Infected Rhodnius neglectus
Source: Front Cell Infect Microbiol. 2021 Dec 17;11:773357. doi: 10.3389/fcimb.2021.773357 (PMC8722679; doi:10.3389/fcimb.2021.773357)
Supplement: Supplementary file 8 [file DataSheet_8.zip › links/pep04/NODE_10528_length_556_cov_2.399202_g7258_i0.p-pep.txt]

>NODE_10528_length_556_cov_2.399202_g7258_i0.p 1:132:partial
GLSTPLCMMVNPSQVLTYLKSVNDINYLLKELICIRNFSKIMQ
>NODE_10528_length_556_cov_2.399202_g7258_i0.p 340:453:complete
MWLGKKKKSHLLNSICKKKILSLAKQNLSFETMNEFS
>NODE_10528_length_556_cov_2.399202_g7258_i0.p 98:334:complete
MVSETFLKSCNKRNSTKNYLLSLQRAIIFFCPLLNMRNNMLKDLIFEKKNTCFFYAINGV
PLTDINDVCIQIRAQICE
>NODE_10528_length_556_cov_2.399202_g7258_i0.p 373:227:complete
MSEIFSFYPTTFILFTNLRSNLNTYIIDISQGHPIYRVEETRILFFKN
