# Supplementary material for: Salivary and Intestinal Transcriptomes Reveal Differential Gene Expression in Starving, Fed and Trypanosoma cruzi-Infected Rhodnius neglectus
Source: Front Cell Infect Microbiol. 2021 Dec 17;11:773357. doi: 10.3389/fcimb.2021.773357 (PMC8722679; doi:10.3389/fcimb.2021.773357)
Supplement: Supplementary file 8 [file DataSheet_8.zip › links/pep04/NODE_10543_length_389_cov_2.834395_g7643_i0.p-pep.txt]

>NODE_10543_length_389_cov_2.834395_g7643_i0.p 34:162:complete
MVLRYWVRFWIIIYEKKLIVKYVSYPPRPRHLIGRWNKACLK
>NODE_10543_length_389_cov_2.834395_g7643_i0.p 166:315:complete
MLLFYTHTTYIYRERKTNFYIIFLYKLTSQVYTSYLRSREHICFASFGK
>NODE_10543_length_389_cov_2.834395_g7643_i0.p 131:349:complete
MVDGIKPALNNRHYFFTPTQHTYTEKERPIFISFFCTSSRRRSTHPIYVAGNTYVLQVLA
SRRLIKAYVQQT
>NODE_10543_length_389_cov_2.834395_g7643_i0.p 168:1:partial
MLLFKAGFIPSTDQVSWTGRIANVLHNKFLFINYNPKSYPVPQYILALWITPLITR
