# Supplementary material for: Salivary and Intestinal Transcriptomes Reveal Differential Gene Expression in Starving, Fed and Trypanosoma cruzi-Infected Rhodnius neglectus
Source: Front Cell Infect Microbiol. 2021 Dec 17;11:773357. doi: 10.3389/fcimb.2021.773357 (PMC8722679; doi:10.3389/fcimb.2021.773357)
Supplement: Supplementary file 8 [file DataSheet_8.zip › links/pep04/NODE_10543_length_555_cov_6.214000_g7273_i0.p-pep.txt]

>NODE_10543_length_555_cov_6.214000_g7273_i0.p 36:254:complete
MNSSIHQQSSSSIPQIQTIYPPSIPIILVFNSSSNLINPVIYPSSIPLIQVISPSSISHI
QFISPSSIPLIY
>NODE_10543_length_555_cov_6.214000_g7273_i0.p 28:114:complete
MSNPIHLSINNPVHLFPKSKRSIHHQSP
>NODE_10543_length_555_cov_6.214000_g7273_i0.p 14:364:complete
MSSSSPLIQFIYPSTIQFIYSPNPNDLSTINPHNPGLQFLIKPYKPGHLSIVYPSNPSHL
SIIYFSHPVHLSIIYPSNLLISLFAIPIHVFLFIFILSLTSSQFSYPLMKDAHLSH
>NODE_10543_length_555_cov_6.214000_g7273_i0.p 554:465:partial
AKAILSLEFFSMHIELQLHELVCNSEADI
