# Supplementary material for: Salivary and Intestinal Transcriptomes Reveal Differential Gene Expression in Starving, Fed and Trypanosoma cruzi-Infected Rhodnius neglectus
Source: Front Cell Infect Microbiol. 2021 Dec 17;11:773357. doi: 10.3389/fcimb.2021.773357 (PMC8722679; doi:10.3389/fcimb.2021.773357)
Supplement: Supplementary file 8 [file DataSheet_8.zip › links/pep04/NODE_10544_length_555_cov_6.210000_g7274_i0.p-pep.txt]

>NODE_10544_length_555_cov_6.210000_g7274_i0.p 107:343:complete
MHRYVVVAVVVVAVVAVVAVDVIVVAVVVIVAAVAVVVVVVVVVVVVVADVVAVRAVVAV
RVVVVGCYCTQRCYYILA
>NODE_10544_length_555_cov_6.210000_g7274_i0.p 554:0:partial
FNTTNGYQQNKQAFPENHSLSQVTQVSHSQPVLGVNPSMAHSQQQQACANSHSNQIGQKC
FGNNQGMSSQVKQGYSNNVGYSNSQQQQLSQQQQLSQQQHQQQQQQQQQQQQQQLQQQQQ
LQQQQQQLHQQQQLQQQQLQQLQQQHNDVVTFQQSSMDSKLQSLPVSEAEQNLEQQNLEA
YHNMA
>NODE_10544_length_555_cov_6.210000_g7274_i0.p 385:20:complete
MKNVLEIIKECRLRLSKDIVTTLGTVTANNNNSHSNNSSHSNNISNNNNNNNNNNNNNCN
SSNNYNNSNNNYINSNNCNNSNYNNCNNNITMWLLSNNLQWIVNFSRYQFRKLNKIWSNR
I
>NODE_10544_length_555_cov_6.210000_g7274_i0.p 306:115:complete
MPTTTTLTATTALTATTSATTTTTTTTTTTTTATAATITTTATTITSTATTATTATTTTA
TTT
