# Supplementary material for: Salivary and Intestinal Transcriptomes Reveal Differential Gene Expression in Starving, Fed and Trypanosoma cruzi-Infected Rhodnius neglectus
Source: Front Cell Infect Microbiol. 2021 Dec 17;11:773357. doi: 10.3389/fcimb.2021.773357 (PMC8722679; doi:10.3389/fcimb.2021.773357)
Supplement: Supplementary file 8 [file DataSheet_8.zip › links/pep04/NODE_10546_length_555_cov_5.936000_g7276_i0.p-pep.txt]

>NODE_10546_length_555_cov_5.936000_g7276_i0.p 387:554:partial
MDEATRKLFLPCFFDLTFPGDKFAICDGFLVLLSEEAVDSSPEVEENPVISVSLRP
>NODE_10546_length_555_cov_5.936000_g7276_i0.p 190:435:complete
MYKGLQNRRQILLHVFGAGLVVDVVGGFVVAKPVVADAVTDDVVLVVVVLIVAAKLKPES
FADEFEVMKLLESSSYRAFLI
>NODE_10546_length_555_cov_5.936000_g7276_i0.p 413:228:complete
MELSSSFITSNSSAKLSGFNFAATISTTTTRTTSSVTASATTGLATTKPPTTSTTRPAPK
T
>NODE_10546_length_555_cov_5.936000_g7276_i0.p 553:281:partial
GLSDTDMTGFSSTSGDESTASSLNKTKKPSQMANLSPGKVKSKKHGKKSFLVASSPQTRL
QSSQALTSQQQLVPPQQEQHHQLQHQQQQV
