# Supplementary material for: Salivary and Intestinal Transcriptomes Reveal Differential Gene Expression in Starving, Fed and Trypanosoma cruzi-Infected Rhodnius neglectus
Source: Front Cell Infect Microbiol. 2021 Dec 17;11:773357. doi: 10.3389/fcimb.2021.773357 (PMC8722679; doi:10.3389/fcimb.2021.773357)
Supplement: Supplementary file 8 [file DataSheet_8.zip › links/pep04/NODE_10552_length_555_cov_4.578000_g7280_i0.p-pep.txt]

>NODE_10552_length_555_cov_4.578000_g7280_i0.p 0:158:partial
LVLCYFFALFLYIYSIYTKWGEKFLLTHFPFSLSLSLENPHLLTIKCLFPFI
>NODE_10552_length_555_cov_4.578000_g7280_i0.p 196:345:complete
MNAHCTHCIFFFFFFNYICLLLWKIIKKKMKIINTTNKNSNVVEXXXXI
>NODE_10552_length_555_cov_4.578000_g7280_i0.p 44:190:complete
MIHKMGREVPSHSLSLLSLSLIRKSTPVDYKMFIPLYLINFFKLFIHL
>NODE_10552_length_555_cov_4.578000_g7280_i0.p 396:259:complete
MKLKKKKKKIKKVQFELLYXXXXFYNIRIFISCINYFHFFFDNFP
