# Supplementary material for: Salivary and Intestinal Transcriptomes Reveal Differential Gene Expression in Starving, Fed and Trypanosoma cruzi-Infected Rhodnius neglectus
Source: Front Cell Infect Microbiol. 2021 Dec 17;11:773357. doi: 10.3389/fcimb.2021.773357 (PMC8722679; doi:10.3389/fcimb.2021.773357)
Supplement: Supplementary file 8 [file DataSheet_8.zip › links/pep04/NODE_10553_length_555_cov_3.530000_g7281_i0.p-pep.txt]

>NODE_10553_length_555_cov_3.530000_g7281_i0.p 354:554:complete
MLICFIFDEISAHAVFFSTNGKSTLTGTSTFPECRKSIRKTSSYVTLNFLRTLRFFFKDL
QKCQRL
>NODE_10553_length_555_cov_3.530000_g7281_i0.p 86:376:complete
MAISWACKPTVTLFSLIVNRGRNAILFLGFGGVMNFIFFKEQQIGRSLKRSFFRKLYFSK
ISGSCKLERNRNSIALNGGSFCEFSCRWVVLNLLYL
>NODE_10553_length_555_cov_3.530000_g7281_i0.p 481:260:complete
MDVFRIDFRHSGKVEVPVRVDFPFVEKKTACALISSKIKQIKNYPSARKLTKRTSIQCNG
VPIPFKFTAPRNF
>NODE_10553_length_555_cov_3.530000_g7281_i0.p 366:16:complete
MKLRTTHLQENSQKEPPFSAMEFLFLSSLQLPEIFEKYNFLKKLRFKDLPICCSLKKMKF
MTPPNPKNKIAFLPLFTISENKVTVGLHAQLIASQGNYCILLQLTPVKRRWFEIYL
