# Supplementary material for: Salivary and Intestinal Transcriptomes Reveal Differential Gene Expression in Starving, Fed and Trypanosoma cruzi-Infected Rhodnius neglectus
Source: Front Cell Infect Microbiol. 2021 Dec 17;11:773357. doi: 10.3389/fcimb.2021.773357 (PMC8722679; doi:10.3389/fcimb.2021.773357)
Supplement: Supplementary file 8 [file DataSheet_8.zip › links/pep04/NODE_10554_length_555_cov_3.440000_g7282_i0.p-pep.txt]

>NODE_10554_length_555_cov_3.440000_g7282_i0.p 195:299:complete
MKIANSFCLQLKTQRTNRSGFSPTFLQQKLGLLK
>NODE_10554_length_555_cov_3.440000_g7282_i0.p 300:542:complete
MPPPTISFDSQLLLITTFLIPFSASSSRTQFFLSQTKRSERCLPTVSSVVFPFPFKTSSK
LPSLMVSTRSGMEATIPLCT
>NODE_10554_length_555_cov_3.440000_g7282_i0.p 538:401:complete
MQSGMVASMPDLVLTIKEGSLDDVLNGNGNTTEETVGRHRSDRLV
>NODE_10554_length_555_cov_3.440000_g7282_i0.p 328:185:complete
MSKEIVGGGSYLRRPSFCWRKVGENPDLLVLCVLSCKQNEFAIFSHL
