# Supplementary material for: Salivary and Intestinal Transcriptomes Reveal Differential Gene Expression in Starving, Fed and Trypanosoma cruzi-Infected Rhodnius neglectus
Source: Front Cell Infect Microbiol. 2021 Dec 17;11:773357. doi: 10.3389/fcimb.2021.773357 (PMC8722679; doi:10.3389/fcimb.2021.773357)
Supplement: Supplementary file 8 [file DataSheet_8.zip › links/pep04/NODE_10559_length_555_cov_2.646000_g7287_i0.p-pep.txt]

>NODE_10559_length_555_cov_2.646000_g7287_i0.p 292:435:complete
MIIKICLDLFMFNLRRVNTSLLAIGPNFSVLWRPPRKSALQRGDPMP
>NODE_10559_length_555_cov_2.646000_g7287_i0.p 116:298:complete
MFVISVSKFFVLLIYYGLEVQFYNFNSKFHCFMGTRERKDIENKVLKVQFNLTSRTLHKI
>NODE_10559_length_555_cov_2.646000_g7287_i0.p 335:505:complete
MALIRVYWRSDLIFRFSGGLREKVLYSVGTQCPEAVINKIRSLCFLLHYKCLILIF
>NODE_10559_length_555_cov_2.646000_g7287_i0.p 443:270:complete
MLLQGIGSPRCRALFLGGRQRTEKLGPIANKLVLTRLKLNMKRSRHIFIISYVEFLT
