# Supplementary material for: Salivary and Intestinal Transcriptomes Reveal Differential Gene Expression in Starving, Fed and Trypanosoma cruzi-Infected Rhodnius neglectus
Source: Front Cell Infect Microbiol. 2021 Dec 17;11:773357. doi: 10.3389/fcimb.2021.773357 (PMC8722679; doi:10.3389/fcimb.2021.773357)
Supplement: Supplementary file 8 [file DataSheet_8.zip › links/pep04/NODE_10562_length_389_cov_1.449045_g7662_i0.p-pep.txt]

>NODE_10562_length_389_cov_1.449045_g7662_i0.p 2:229:partial
QLLEPVHPLRLRLACSFCVSASSNIFFSIKILLLFKKSSFLLLPARFWLIGIWFPFLFFL
EFELTSKSLLFLDDS
>NODE_10562_length_389_cov_1.449045_g7662_i0.p 230:388:partial
MFFFLVSILEVSLLLLHILLYFLLRFCLSRFIDVKNKITGIPKIQLHNLIKYT
>NODE_10562_length_389_cov_1.449045_g7662_i0.p 360:1:partial
MFGIPVILFLTSMKRDKQNLKRKYKSMCSNKSDTSRMETKKKKSQESSRKSNDFEVNSNS
KKNKKGNQIPINQNLAGKSRNEDFLKSNRILIEKKILDDADTQKEHANLSRKGCTGSNNW
>NODE_10562_length_389_cov_1.449045_g7662_i0.p 320:105:complete
MEINKILRGNIKVCVVIKVTLQEWKLRKKKVRSHPGKVMILKLIQILRKIRRETRFLSTK
ILLVKVEMRIS
