# Supplementary material for: Salivary and Intestinal Transcriptomes Reveal Differential Gene Expression in Starving, Fed and Trypanosoma cruzi-Infected Rhodnius neglectus
Source: Front Cell Infect Microbiol. 2021 Dec 17;11:773357. doi: 10.3389/fcimb.2021.773357 (PMC8722679; doi:10.3389/fcimb.2021.773357)
Supplement: Supplementary file 8 [file DataSheet_8.zip › links/pep04/NODE_10562_length_555_cov_2.372000_g7290_i0.p-pep.txt]

>NODE_10562_length_555_cov_2.372000_g7290_i0.p 249:479:complete
MLSLILFVLNSSYLQFLRLSVLLRKVSLYVGSESLLYFLFELYFLSSEKELFEPPSLGVS
VVSFSLSSLFFLFLSL
>NODE_10562_length_555_cov_2.372000_g7290_i0.p 193:420:complete
MLEVYIRCEIFVNSCLSYNFFLLFCSFLIHHIYNFCAFQFYLEKFLCMLDQNLFCISYLN
YTFYPQRKSSSNPLP
>NODE_10562_length_555_cov_2.372000_g7290_i0.p 553:2:partial
LETTNKTISKHNQNKSDKESRSQLDYKDKNRKNKLDNEKETTETPKEGGSKSSFSEDKKY
NSNKKYKRDSDPTYKETFLSRTERRRNCRYDELRTNRIRERNYMRDSYLQRFRNEYTPPR
FRRYVSPSRNWSDRRNTINRTETSPKETPKRNSYRPKENLSSESSHRHKKERADANKHEE
SSTR
>NODE_10562_length_555_cov_2.372000_g7290_i0.p 240:1:partial
MTAIYKDFATNIHLQDSEGTSVLLGIGLIEEILLIELKHLPKRRLKGILIGQRRIYLQNL
LIDIKKKEPMLISMKKVVLG
