# Supplementary material for: Salivary and Intestinal Transcriptomes Reveal Differential Gene Expression in Starving, Fed and Trypanosoma cruzi-Infected Rhodnius neglectus
Source: Front Cell Infect Microbiol. 2021 Dec 17;11:773357. doi: 10.3389/fcimb.2021.773357 (PMC8722679; doi:10.3389/fcimb.2021.773357)
Supplement: Supplementary file 8 [file DataSheet_8.zip › links/pep04/NODE_10565_length_555_cov_1.832000_g7293_i0.p-pep.txt]

>NODE_10565_length_555_cov_1.832000_g7293_i0.p 22:315:complete
MYDEKVMRLLLKSTNSLEKYYGCARINVHINFIYITLYNSIFHIVNLYCFMNAVVNCNSL
DHCDPIRECNLKQNSFVDNSISPTVFQPTDQSIIHKD
>NODE_10565_length_555_cov_1.832000_g7293_i0.p 236:397:complete
MKTVLLITVFLLLYFNPLISLSSTKIKHFLTAESEKCDDFSRTRFERRSTQNI
>NODE_10565_length_555_cov_1.832000_g7293_i0.p 494:312:complete
MLNCRKSLLASLKIVKISYSKNAMSQKAYAVYIIYFEYSYAQIGCEKSHRIFHFLQLKNA
>NODE_10565_length_555_cov_1.832000_g7293_i0.p 384:199:complete
MLLRSNRVREKSSHFSLSAVKKCLIFVDDRLISGLKYSRRNTVINKTVLFQVTFSYRITM
V
