# Supplementary material for: Salivary and Intestinal Transcriptomes Reveal Differential Gene Expression in Starving, Fed and Trypanosoma cruzi-Infected Rhodnius neglectus
Source: Front Cell Infect Microbiol. 2021 Dec 17;11:773357. doi: 10.3389/fcimb.2021.773357 (PMC8722679; doi:10.3389/fcimb.2021.773357)
Supplement: Supplementary file 8 [file DataSheet_8.zip › links/pep04/NODE_10569_length_554_cov_9.835671_g4375_i4.p-pep.txt]

>NODE_10569_length_554_cov_9.835671_g4375_i4.p 400:152:complete
MNMYNLALALVLTIKCRNSSIPLKLRINFNFFQWFLLLGVQNRSTQHVQSSIGLIINYQM
KKQQHSSEIGEQLPLFPMFFTS
>NODE_10569_length_554_cov_9.835671_g4375_i4.p 219:19:complete
MNSSIPVKLGNNFHFFQCFLLLDVQNRSTQLVQSRITLSINYQIQKQQHSTEIKDQLQLF
PMVFTS
>NODE_10569_length_554_cov_9.835671_g4375_i4.p 551:273:partial
MSKIDRPNMYNLGLAFVLTIKCRNSSISVKLGNNFNFFQWFLLLDVQNRLTQHVQSSVGL
SINYQMQKQQHTTEIKDQLQLFPMVFTSWCTK
>NODE_10569_length_554_cov_9.835671_g4375_i4.p 197:0:partial
MWGTTSTFSNVFYFLMSKIDRPNLYNLGLPLVLTIKYKNSSIPLKLRINFNFFQWFLLLD
VQNRST
