# Supplementary material for: Salivary and Intestinal Transcriptomes Reveal Differential Gene Expression in Starving, Fed and Trypanosoma cruzi-Infected Rhodnius neglectus
Source: Front Cell Infect Microbiol. 2021 Dec 17;11:773357. doi: 10.3389/fcimb.2021.773357 (PMC8722679; doi:10.3389/fcimb.2021.773357)
Supplement: Supplementary file 8 [file DataSheet_8.zip › links/pep04/NODE_10571_length_388_cov_10.862620_g7671_i0.p-pep.txt]

>NODE_10571_length_388_cov_10.862620_g7671_i0.p 168:305:complete
MGRSWRETENGRRRLTAEVVAVCFLQPMNVRRAWKLMPSWREAHS
>NODE_10571_length_388_cov_10.862620_g7671_i0.p 221:364:complete
MGSSMFSPANERQEGVETYAQLEGGTQLKGGGKSWRSQVLDRVLSEF
>NODE_10571_length_388_cov_10.862620_g7671_i0.p 350:75:complete
MLCLKPDFSSFFRLLLTVCLPPTGHKFPRPPDVHWLEKTYCYHLSCEPPPPILCLSPTPS
VSLSPVNHWLGNTYATTPTEGFFLAGFYTGH
>NODE_10571_length_388_cov_10.862620_g7671_i0.p 301:98:complete
MCASLQLGISFHALLTFIGWRKHTATTSAVSRLLPFSVSLQLRPSHSHLSITGWETHMPP
PQLRAFS
