# Supplementary material for: Salivary and Intestinal Transcriptomes Reveal Differential Gene Expression in Starving, Fed and Trypanosoma cruzi-Infected Rhodnius neglectus
Source: Front Cell Infect Microbiol. 2021 Dec 17;11:773357. doi: 10.3389/fcimb.2021.773357 (PMC8722679; doi:10.3389/fcimb.2021.773357)
Supplement: Supplementary file 8 [file DataSheet_8.zip › links/pep04/NODE_10576_length_554_cov_5.168337_g7298_i0.p-pep.txt]

>NODE_10576_length_554_cov_5.168337_g7298_i0.p 1:126:partial
LLTQEASCLQLRLTNLTRLLPILHCCRNVQGGDEKKKRMIR
>NODE_10576_length_554_cov_5.168337_g7298_i0.p 169:375:complete
MWFTTTLGLRREDCRIDCFYILFHEEAGFDCPLILRPSPSVLVQRPIFLIFYTRSMLKYL
CLRSNLEL
>NODE_10576_length_554_cov_5.168337_g7298_i0.p 391:552:partial
MNGNTNQSKKNTRHLNRPDNNVSSFTVILFHPGNFSHGKILAMIKKCSFLRTNS
>NODE_10576_length_554_cov_5.168337_g7298_i0.p 218:355:complete
MAFIFYFMKRLDLTARSFCVLPLPSWFNVLFFLFFIHAVCSSICV
