# Supplementary material for: Salivary and Intestinal Transcriptomes Reveal Differential Gene Expression in Starving, Fed and Trypanosoma cruzi-Infected Rhodnius neglectus
Source: Front Cell Infect Microbiol. 2021 Dec 17;11:773357. doi: 10.3389/fcimb.2021.773357 (PMC8722679; doi:10.3389/fcimb.2021.773357)
Supplement: Supplementary file 8 [file DataSheet_8.zip › links/pep04/NODE_10578_length_388_cov_4.801917_g7676_i0.p-pep.txt]

>NODE_10578_length_388_cov_4.801917_g7676_i0.p 264:386:partial
MRTINRLRVDVDMRFRSYQMSQEEHILLLRIFPNSRFWWPG
>NODE_10578_length_388_cov_4.801917_g7676_i0.p 304:387:partial
MLEVIRCHRKNISFFLEYFQILGFGGLD
>NODE_10578_length_388_cov_4.801917_g7676_i0.p 144:1:partial
MFFSQIHSFLFQFKITSPGYVLFYYIKIIYHNYKVFFRSRNCVESFLI
>NODE_10578_length_388_cov_4.801917_g7676_i0.p 224:0:partial
MSNLSLAGELDTSGFIFSCDYPNLGSRSFFLRFIVFFFSSRSHLQGTFYFITLKLFTIII
KFSFDPETVLRVFLL
