# Supplementary material for: Salivary and Intestinal Transcriptomes Reveal Differential Gene Expression in Starving, Fed and Trypanosoma cruzi-Infected Rhodnius neglectus
Source: Front Cell Infect Microbiol. 2021 Dec 17;11:773357. doi: 10.3389/fcimb.2021.773357 (PMC8722679; doi:10.3389/fcimb.2021.773357)
Supplement: Supplementary file 8 [file DataSheet_8.zip › links/pep04/NODE_10589_length_388_cov_3.543131_g7686_i0.p-pep.txt]

>NODE_10589_length_388_cov_3.543131_g7686_i0.p 231:329:complete
MFTETKNEIIYQNRYSTNYFSFYLFYLNFSLP
>NODE_10589_length_388_cov_3.543131_g7686_i0.p 88:192:complete
MSPEDGPSPLGPKARQNKFYSTEMALNFFILLRN
>NODE_10589_length_388_cov_3.543131_g7686_i0.p 342:235:complete
MYLISKEEKNSGKINKRKNSLYCIYFDKLFHFLFQ
>NODE_10589_length_388_cov_3.543131_g7686_i0.p 299:189:complete
MKGKIVCTVSILINYFIFCFSKTLILYCSFCLVTDS
