# Supplementary material for: Salivary and Intestinal Transcriptomes Reveal Differential Gene Expression in Starving, Fed and Trypanosoma cruzi-Infected Rhodnius neglectus
Source: Front Cell Infect Microbiol. 2021 Dec 17;11:773357. doi: 10.3389/fcimb.2021.773357 (PMC8722679; doi:10.3389/fcimb.2021.773357)
Supplement: Supplementary file 8 [file DataSheet_8.zip › links/pep04/NODE_10590_length_554_cov_2.250501_g7311_i0.p-pep.txt]

>NODE_10590_length_554_cov_2.250501_g7311_i0.p 321:482:complete
MALTTSLSSRPYHKSEMDSSETFLSATKSNFLESLKNISLYNQSLATSNGCYA
>NODE_10590_length_554_cov_2.250501_g7311_i0.p 112:246:complete
MDLYLIIHISICYCSIHNTQAYTFLPSIMIFECIRKKFTSMSSI
>NODE_10590_length_554_cov_2.250501_g7311_i0.p 552:406:partial
IFITIQNKPCIHINKKRIAYLGMVMRSNRCLWLTIDYIAIYFLGFLKN
>NODE_10590_length_554_cov_2.250501_g7311_i0.p 294:139:complete
MFAGFICPQTFGFYWQLDRTHTSELFTNTLENHYAGEKSVCLCVMYTTITY
