# Supplementary material for: Salivary and Intestinal Transcriptomes Reveal Differential Gene Expression in Starving, Fed and Trypanosoma cruzi-Infected Rhodnius neglectus
Source: Front Cell Infect Microbiol. 2021 Dec 17;11:773357. doi: 10.3389/fcimb.2021.773357 (PMC8722679; doi:10.3389/fcimb.2021.773357)
Supplement: Supplementary file 8 [file DataSheet_8.zip › links/pep04/NODE_10594_length_553_cov_28.421687_g7315_i0.p-pep.txt]

>NODE_10594_length_553_cov_28.421687_g7315_i0.p 174:491:complete
MHIFLLKLPKNLYILEKRTHKRKQPLHKNPKIPKKLIPKIPTPKTKKNSNNNKNKFLNIK
TKSLTDRKTIKNKISKSNQKIYSTIFFNLSIIRIFKLSKHGKRNF
>NODE_10594_length_553_cov_28.421687_g7315_i0.p 17:136:complete
MQLPRFDLYPHHHLIITLTLLNYFLILFFSFISAIVLFA
>NODE_10594_length_553_cov_28.421687_g7315_i0.p 294:133:complete
MFSELVFWGFSDFCGGVVFFYGFFFQGYIDFWAALEGKCEFKREKMIIMGWAS
>NODE_10594_length_553_cov_28.421687_g7315_i0.p 406:176:complete
MDFEILFFIVFLSVRLLVFIFRNLFLLLLLFFFVFGVGIFGISFLGIFGFLWRGCFLLWV
LFSRIYRFLGSFRRKM
