# Supplementary material for: Salivary and Intestinal Transcriptomes Reveal Differential Gene Expression in Starving, Fed and Trypanosoma cruzi-Infected Rhodnius neglectus
Source: Front Cell Infect Microbiol. 2021 Dec 17;11:773357. doi: 10.3389/fcimb.2021.773357 (PMC8722679; doi:10.3389/fcimb.2021.773357)
Supplement: Supplementary file 8 [file DataSheet_8.zip › links/pep04/NODE_10618_length_387_cov_29.362179_g7715_i0.p-pep.txt]

>NODE_10618_length_387_cov_29.362179_g7715_i0.p 0:278:partial
LSFFAIFTNFCYIMTIFVLFCDFYYFLLPSDHFSTFLLISVLFCDFYYFLLHFDHFSTFL
LISVLFCDFYYFLLHSVHFSTFLRFLLLFASF
>NODE_10618_length_387_cov_29.362179_g7715_i0.p 184:357:complete
MLSFFAIFTTFCYILSIFQLFCDFYYFLLHSDHFSTFLLISVLFCDFYYFLLHSVHF
>NODE_10618_length_387_cov_29.362179_g7715_i0.p 385:209:partial
QKVVKIAKKFKNGQNVAKSSKNRKKGQKLVKKLKNGQNEAKSSKNRKKVEKWTECSKK
>NODE_10618_length_387_cov_29.362179_g7715_i0.p 285:37:complete
MMVRMKQKVVKIAKKLKNGQNVAKSSKNRKKGQKLVKKLKNGQNVAKSSKNRKKGQKLVK
KLKNGQKVAKSSKNRKKGQKLS
