# Supplementary material for: Salivary and Intestinal Transcriptomes Reveal Differential Gene Expression in Starving, Fed and Trypanosoma cruzi-Infected Rhodnius neglectus
Source: Front Cell Infect Microbiol. 2021 Dec 17;11:773357. doi: 10.3389/fcimb.2021.773357 (PMC8722679; doi:10.3389/fcimb.2021.773357)
Supplement: Supplementary file 8 [file DataSheet_8.zip › links/pep04/NODE_10618_length_553_cov_3.297189_g7333_i0.p-pep.txt]

>NODE_10618_length_553_cov_3.297189_g7333_i0.p 346:510:complete
MSHKQHKLMSLILIFLIGLQRAIQKNNNNKKKDLHGTGFALASSHTSFIINAYK
>NODE_10618_length_553_cov_3.297189_g7333_i0.p 366:163:complete
MVLFVRTLRSRSYLVDKEEYGNRVKLSFWIIQCKAICVGLLKLCTMKVDLFINEFLWFVV
HLLIDMY
>NODE_10618_length_553_cov_3.297189_g7333_i0.p 527:321:complete
MSNFVCYLYALIMNDVCELASAKPVPCRSFFLLLLFFCIARWRPIRKINIRLISLCCLCE
RYVLGVTW
>NODE_10618_length_553_cov_3.297189_g7333_i0.p 173:0:partial
MCIKNLIMCGILIHYVKLANKDYIILSAAVSHGTFIYSSSSFARVLTDGFCRKIYFFX
