# Supplementary material for: Salivary and Intestinal Transcriptomes Reveal Differential Gene Expression in Starving, Fed and Trypanosoma cruzi-Infected Rhodnius neglectus
Source: Front Cell Infect Microbiol. 2021 Dec 17;11:773357. doi: 10.3389/fcimb.2021.773357 (PMC8722679; doi:10.3389/fcimb.2021.773357)
Supplement: Supplementary file 8 [file DataSheet_8.zip › links/pep04/NODE_10623_length_553_cov_2.690763_g7338_i0.p-pep.txt]

>NODE_10623_length_553_cov_2.690763_g7338_i0.p 118:237:complete
MTNCSSDHYNLKIAYLINVICSYKYTTERRDKINKTHSN
>NODE_10623_length_553_cov_2.690763_g7338_i0.p 480:331:complete
MSFIKNVVRYTSGHEKKEGEKKNYLKKIYKSNREKKKCFCEFYIFNTKM
>NODE_10623_length_553_cov_2.690763_g7338_i0.p 147:1:partial
MVVVRRTIGGLNSPFQRLVFSVWRKKFSHHFYANNCELVKKILTIVFRP
>NODE_10623_length_553_cov_2.690763_g7338_i0.p 172:44:complete
MLLDTQFLGCSGQKNNWWFKFPIPTACFFCMAEEIFAPLLCK
