# Supplementary material for: Salivary and Intestinal Transcriptomes Reveal Differential Gene Expression in Starving, Fed and Trypanosoma cruzi-Infected Rhodnius neglectus
Source: Front Cell Infect Microbiol. 2021 Dec 17;11:773357. doi: 10.3389/fcimb.2021.773357 (PMC8722679; doi:10.3389/fcimb.2021.773357)
Supplement: Supplementary file 8 [file DataSheet_8.zip › links/pep04/NODE_10625_length_387_cov_5.240385_g7722_i0.p-pep.txt]

>NODE_10625_length_387_cov_5.240385_g7722_i0.p 93:200:complete
MLTIFQLFYYFLRFLLVFDHFSTFLLMFALFCDFY
>NODE_10625_length_387_cov_5.240385_g7722_i0.p 201:308:complete
MLTIFQLFYYFLRFLLVFDHFSTFLLFFALFCDFY
>NODE_10625_length_387_cov_5.240385_g7722_i0.p 134:0:partial
MPQKIVKKLKNGQKLAKISKNRKKLQKIVKKLKNGQKLVKIAKEC
>NODE_10625_length_387_cov_5.240385_g7722_i0.p 384:79:partial
VKKMKNGQKLVKIAKNSKKVEKWSKTSKNRKKVQKIVKKLKNGQKPVKIAKNSKKVEKWS
TTSKNRKKVQTLVKKLKNGQKLVKTAKNSKKVEKWSKTSKN
