# Supplementary material for: Salivary and Intestinal Transcriptomes Reveal Differential Gene Expression in Starving, Fed and Trypanosoma cruzi-Infected Rhodnius neglectus
Source: Front Cell Infect Microbiol. 2021 Dec 17;11:773357. doi: 10.3389/fcimb.2021.773357 (PMC8722679; doi:10.3389/fcimb.2021.773357)
Supplement: Supplementary file 8 [file DataSheet_8.zip › links/pep04/NODE_10626_length_553_cov_2.459839_g7341_i0.p-pep.txt]

>NODE_10626_length_553_cov_2.459839_g7341_i0.p 162:290:complete
MNTRGRMSLAGQRPCPPCNVLVAISFTTITTTRWLLPPYVAP
>NODE_10626_length_553_cov_2.459839_g7341_i0.p 173:310:complete
MENEFSRSTTLSPLQCFGRHLVHNNNNNKVAPPSLRSPLKPFFLL
>NODE_10626_length_553_cov_2.459839_g7341_i0.p 311:490:complete
MKFRSSYFCFYHCFSIFVSICCLFLGVYLVYLFRTQFSSSRLKRASISADFMSDLKYNY
>NODE_10626_length_553_cov_2.459839_g7341_i0.p 323:186:complete
MEICFTRERMVLGGYVGREEPPCCCYCCERDGDQNIARGTRSLTG
