# Supplementary material for: Salivary and Intestinal Transcriptomes Reveal Differential Gene Expression in Starving, Fed and Trypanosoma cruzi-Infected Rhodnius neglectus
Source: Front Cell Infect Microbiol. 2021 Dec 17;11:773357. doi: 10.3389/fcimb.2021.773357 (PMC8722679; doi:10.3389/fcimb.2021.773357)
Supplement: Supplementary file 8 [file DataSheet_8.zip › links/pep04/NODE_1062_length_1224_cov_4.244560_g514_i0.p-pep.txt]

>NODE_1062_length_1224_cov_4.244560_g514_i0.p 564:764:complete
MKIKENCASWDSKGCEKDAGEKKLPGKHMKKKLLVVQVEQEGTWILNFKQTRRKKTVLVQ
ATNSDY
>NODE_1062_length_1224_cov_4.244560_g514_i0.p 359:96:complete
MYCSIIFFYVSRRMCGRNTAFYLDSLHSSSLLVRMAPKYLKNYSLFTILPHLPSSLPFSG
SHIFSNSFTLLFIIFVKNDVSGTSIRL
>NODE_1062_length_1224_cov_4.244560_g514_i0.p 739:560:complete
MSTVFFLLVCLKFKIHVPSCSTCTTKSFFFICFPGSFFSPASFSHPLLSQLAQFSLILF
>NODE_1062_length_1224_cov_4.244560_g514_i0.p 1020:748:complete
MSLTICTSSRSLPSVFLPFVLFFFAWWRNVVTATFISVPSSLLIPIRYEKIIPIPSVSFL
YRQHEDFSCFSYYLLHYFLVLLSRYSSNHC
