# Supplementary material for: Salivary and Intestinal Transcriptomes Reveal Differential Gene Expression in Starving, Fed and Trypanosoma cruzi-Infected Rhodnius neglectus
Source: Front Cell Infect Microbiol. 2021 Dec 17;11:773357. doi: 10.3389/fcimb.2021.773357 (PMC8722679; doi:10.3389/fcimb.2021.773357)
Supplement: Supplementary file 8 [file DataSheet_8.zip › links/pep04/NODE_10630_length_387_cov_3.269231_g7727_i0.p-pep.txt]

>NODE_10630_length_387_cov_3.269231_g7727_i0.p 212:331:complete
MKKKIIKLTTFTLEYCRSNKVKLLSHLQQEKVEKNERKI
>NODE_10630_length_387_cov_3.269231_g7727_i0.p 386:243:partial
RTSSLPTSLLLLLILFFQIKFFFHSFLLSPVVNERAISLYYFYSILV
>NODE_10630_length_387_cov_3.269231_g7727_i0.p 232:134:complete
MYDFFFFLPLFFSTLLFLGGGQSTELLIRSIF
>NODE_10630_length_387_cov_3.269231_g7727_i0.p 285:151:complete
MSNFTLLLLQYSSVKVVSFMIFFFFYHYFLVHYFSWEGVNQLNS
