# Supplementary material for: Salivary and Intestinal Transcriptomes Reveal Differential Gene Expression in Starving, Fed and Trypanosoma cruzi-Infected Rhodnius neglectus
Source: Front Cell Infect Microbiol. 2021 Dec 17;11:773357. doi: 10.3389/fcimb.2021.773357 (PMC8722679; doi:10.3389/fcimb.2021.773357)
Supplement: Supplementary file 8 [file DataSheet_8.zip › links/pep04/NODE_10643_length_552_cov_3.883300_g7357_i0.p-pep.txt]

>NODE_10643_length_552_cov_3.883300_g7357_i0.p 15:140:complete
MWWFPELLIHYRAIVAFAIWGKKKNGVVFYFSSESLSPSVN
>NODE_10643_length_552_cov_3.883300_g7357_i0.p 270:455:complete
MSRLWGKTHVSYRGLFQKKILYFVITERNLKGFYILIPXXXXRAIPKIIIYFVITERDFI
F
>NODE_10643_length_552_cov_3.883300_g7357_i0.p 308:487:complete
MAIPKKNTLFCDYGKEFKGILYFNTTXXXEGYSKNNNLFCDYRKGFYILIQPNISYTKL
>NODE_10643_length_552_cov_3.883300_g7357_i0.p 551:375:partial
MLDSFFIQSVINTDVPQIISRFIILYMICSVVLKYKIPFCNHKINYYFWNSPXXXXWY
