# Supplementary material for: Salivary and Intestinal Transcriptomes Reveal Differential Gene Expression in Starving, Fed and Trypanosoma cruzi-Infected Rhodnius neglectus
Source: Front Cell Infect Microbiol. 2021 Dec 17;11:773357. doi: 10.3389/fcimb.2021.773357 (PMC8722679; doi:10.3389/fcimb.2021.773357)
Supplement: Supplementary file 8 [file DataSheet_8.zip › links/pep04/NODE_10644_length_387_cov_1.730769_g7740_i0.p-pep.txt]

>NODE_10644_length_387_cov_1.730769_g7740_i0.p 265:384:partial
MSNEFLKYIIKLENYNNFIIFVIYIAFHFFCFFLSFFFVI
>NODE_10644_length_387_cov_1.730769_g7740_i0.p 254:147:complete
MLFIFHFFYLYSDMSVLKILFCRRLLSFPSISLNS
>NODE_10644_length_387_cov_1.730769_g7740_i0.p 146:15:complete
MNISVIYSLSMSSTVISTYSSYLLLFLECECESILFCSYLSFS
>NODE_10644_length_387_cov_1.730769_g7740_i0.p 280:113:complete
MIHYFFKLESYSFSIFFIYTVICQFSKYYSAVDSYLSLRFLSIAKETFRSFTHSL
