# Supplementary material for: Salivary and Intestinal Transcriptomes Reveal Differential Gene Expression in Starving, Fed and Trypanosoma cruzi-Infected Rhodnius neglectus
Source: Front Cell Infect Microbiol. 2021 Dec 17;11:773357. doi: 10.3389/fcimb.2021.773357 (PMC8722679; doi:10.3389/fcimb.2021.773357)
Supplement: Supplementary file 8 [file DataSheet_8.zip › links/pep04/NODE_10647_length_552_cov_2.822938_g7361_i0.p-pep.txt]

>NODE_10647_length_552_cov_2.822938_g7361_i0.p 256:375:complete
MLRYSNHIHNTYKVFRQYVLSYVLSNCELAYNCNHILYI
>NODE_10647_length_552_cov_2.822938_g7361_i0.p 29:250:complete
MTLMRFFVSMYPHMSFQITRSFKIVITITTFKWLFACMYSHMFFKTTNTRTNVITFTTFI
WLFASMFSNMSFH
>NODE_10647_length_552_cov_2.822938_g7361_i0.p 251:550:partial
MRICATVITYTTLIRFFASMYSLMYCQIVNSLTTVITFSTFELLQIRMLSHMFFQIIRSC
TTVITITTFKWLFASMYSHMFFKTPSTRTIIITFTTFILF
>NODE_10647_length_552_cov_2.822938_g7361_i0.p 550:2:partial
KKYECSECDYNCTRARRFKEHMRVHTGEKPFKCSDCDYSCTRSDDLKKHMRKHSNLKQFK
CRECDYSCKRVHNLTIHKRVHTGEKPYKCCVCDYCSADPTLMKRHIREHTGEKPYKCSEC
DYICARICRFKEHMRIHTGEKPFKCSDCDYDFKRAGDLKRHVRVHTDEKPHKCSLCDYRC
KQA
