# Supplementary material for: Salivary and Intestinal Transcriptomes Reveal Differential Gene Expression in Starving, Fed and Trypanosoma cruzi-Infected Rhodnius neglectus
Source: Front Cell Infect Microbiol. 2021 Dec 17;11:773357. doi: 10.3389/fcimb.2021.773357 (PMC8722679; doi:10.3389/fcimb.2021.773357)
Supplement: Supplementary file 8 [file DataSheet_8.zip › links/pep04/NODE_10648_length_387_cov_1.346154_g7744_i0.p-pep.txt]

>NODE_10648_length_387_cov_1.346154_g7744_i0.p 58:162:complete
MRVYLFLSEIICDSVDVKNIGLAFYGQCLYMTSF
>NODE_10648_length_387_cov_1.346154_g7744_i0.p 202:384:partial
MKFITIFQRFKILKTGPTISIYSKSSCVFSRCNIFYFGARRVVNSLLWLRISLKKDEIFV
L
>NODE_10648_length_387_cov_1.346154_g7744_i0.p 242:355:complete
MRVLPSQSIVKVHVCFLVVIFFISAQEGWLIHCCGCE
>NODE_10648_length_387_cov_1.346154_g7744_i0.p 180:76:complete
MRPIVFLKASHVQALPVKGQSYIFHIHRITNNFT
