# Supplementary material for: Salivary and Intestinal Transcriptomes Reveal Differential Gene Expression in Starving, Fed and Trypanosoma cruzi-Infected Rhodnius neglectus
Source: Front Cell Infect Microbiol. 2021 Dec 17;11:773357. doi: 10.3389/fcimb.2021.773357 (PMC8722679; doi:10.3389/fcimb.2021.773357)
Supplement: Supplementary file 8 [file DataSheet_8.zip › links/pep04/NODE_10649_length_552_cov_1.794769_g7363_i0.p-pep.txt]

>NODE_10649_length_552_cov_1.794769_g7363_i0.p 351:494:complete
MMLVNIAFCLIKSCTACQPRAHPSRFRRTYNGLFRTGQKHDSKITTN
>NODE_10649_length_552_cov_1.794769_g7363_i0.p 512:357:complete
MHMFQVLVCCYFAIVLLTCAEESIICPPESRGVCAWLASCARFNQAKRNIH
>NODE_10649_length_552_cov_1.794769_g7363_i0.p 460:323:complete
MVRKSPLYVRLNLEGCARGWQAVQDLIKQNAIFTSIIYDLNLRKS
>NODE_10649_length_552_cov_1.794769_g7363_i0.p 217:77:complete
MICVSGFKNYFNVIPKGYCTVFFYLFLLFFCVCLHGLKKGNLLVGQ
