# Supplementary material for: Salivary and Intestinal Transcriptomes Reveal Differential Gene Expression in Starving, Fed and Trypanosoma cruzi-Infected Rhodnius neglectus
Source: Front Cell Infect Microbiol. 2021 Dec 17;11:773357. doi: 10.3389/fcimb.2021.773357 (PMC8722679; doi:10.3389/fcimb.2021.773357)
Supplement: Supplementary file 8 [file DataSheet_8.zip › links/pep04/NODE_10673_length_551_cov_3.661290_g7377_i0.p-pep.txt]

>NODE_10673_length_551_cov_3.661290_g7377_i0.p 402:548:partial
MVRCDVLGCIVSIILVFRKATISPPSLQSPNKQKKKKRKKSREKADKKL
>NODE_10673_length_551_cov_3.661290_g7377_i0.p 1:228:partial
FQFLNHGSGSLYGDTHESLMEISYDPAVIYGGLAAISWVIPKRASPFSRSFTLLYLSFKV
GQEKNNPASIRRYHS
>NODE_10673_length_551_cov_3.661290_g7377_i0.p 550:398:partial
SNFLSAFSLDFFLFFFFCLFGDCNDGGEMVAFLNTRIMETIQPSTSHLTH
>NODE_10673_length_551_cov_3.661290_g7377_i0.p 347:183:complete
MEISAVILKKFFPLGYGNANDNQLSFAGNYRRNNSWACCRHEWYRRIDAGLFFS
