# Supplementary material for: Salivary and Intestinal Transcriptomes Reveal Differential Gene Expression in Starving, Fed and Trypanosoma cruzi-Infected Rhodnius neglectus
Source: Front Cell Infect Microbiol. 2021 Dec 17;11:773357. doi: 10.3389/fcimb.2021.773357 (PMC8722679; doi:10.3389/fcimb.2021.773357)
Supplement: Supplementary file 8 [file DataSheet_8.zip › links/pep04/NODE_10680_length_551_cov_2.542339_g7381_i0.p-pep.txt]

>NODE_10680_length_551_cov_2.542339_g7381_i0.p 216:365:complete
MQWASLHAEKSKPHAIYSSFPSSINFGPFNEMMSLLKILKFLLKKCFVY
>NODE_10680_length_551_cov_2.542339_g7381_i0.p 160:312:complete
MSGRHSLAIWASSQLKYNENNGPVYTQKKASPTPFTLRFLPPLTLAPLMR
>NODE_10680_length_551_cov_2.542339_g7381_i0.p 358:263:complete
MKHFFKRNLRIFSNDIISLKGPKLMEEGNEE
>NODE_10680_length_551_cov_2.542339_g7381_i0.p 103:2:partial
MKFSSNLVRHFFGGSIMALVVCLGIFQFILFCKS
