# Supplementary material for: Salivary and Intestinal Transcriptomes Reveal Differential Gene Expression in Starving, Fed and Trypanosoma cruzi-Infected Rhodnius neglectus
Source: Front Cell Infect Microbiol. 2021 Dec 17;11:773357. doi: 10.3389/fcimb.2021.773357 (PMC8722679; doi:10.3389/fcimb.2021.773357)
Supplement: Supplementary file 8 [file DataSheet_8.zip › links/pep04/NODE_10691_length_550_cov_11.668687_g7392_i0.p-pep.txt]

>NODE_10691_length_550_cov_11.668687_g7392_i0.p 92:241:complete
MPSQQAFSDVLSQRCFGFPITFTQIYEFMYTHILQMYCTKIPEPMYTLI
>NODE_10691_length_550_cov_11.668687_g7392_i0.p 294:88:complete
MHSLYDTMVFNGENVRLIYINVYMGSGIFVQYICKMCVYINSYICVKVIGNPKHLWLSTS
EKACWEGS
>NODE_10691_length_550_cov_11.668687_g7392_i0.p 353:174:complete
MLSNGCTLKNIYRWIFFFFKYIHCMIQWCSTERMCDLFISMYTWVQGFLCSTFAKCVYT
>NODE_10691_length_550_cov_11.668687_g7392_i0.p 277:122:complete
MNGVQRRECATYLYQCIHGFRDFCAVHLQNVCIHKFIYLCESNRKPKTSLA
