# Supplementary material for: Salivary and Intestinal Transcriptomes Reveal Differential Gene Expression in Starving, Fed and Trypanosoma cruzi-Infected Rhodnius neglectus
Source: Front Cell Infect Microbiol. 2021 Dec 17;11:773357. doi: 10.3389/fcimb.2021.773357 (PMC8722679; doi:10.3389/fcimb.2021.773357)
Supplement: Supplementary file 8 [file DataSheet_8.zip › links/pep04/NODE_10692_length_550_cov_9.664646_g7393_i0.p-pep.txt]

>NODE_10692_length_550_cov_9.664646_g7393_i0.p 58:228:complete
MCLVKLTPPNSPLSCSNWPLYVVTGEILSTLNNPFKFLLPYSNVAPFPPGKTGPET
>NODE_10692_length_550_cov_9.664646_g7393_i0.p 256:390:complete
MEPVNLASLSSQVLLNCIPSRFFPLACGSIFNPSSGDRLILKVS
>NODE_10692_length_550_cov_9.664646_g7393_i0.p 391:549:partial
MLFGSSNQKASALYALTRLLIIKAKATSAKYMVKSIYIYMYIVLNCVSPQFEI
>NODE_10692_length_550_cov_9.664646_g7393_i0.p 548:0:partial
ISNCGDTQFKTIYIYIYILLTMYFAEVAFALIISSLVSAYNAEAFWLELPNKYQETLRIR
RSPDDGLKIEPHASGKNLDGIQLSKTWEDKDAKLTGSVYHKLIPGRDQVSGPVLPGGNGA
TLEYGSKNLKGLFNVERISPVTTYSGQLEHDSGLFGGVSLTRHPYGDTLGTDVGYKMYQS
PDK
