# Supplementary material for: Salivary and Intestinal Transcriptomes Reveal Differential Gene Expression in Starving, Fed and Trypanosoma cruzi-Infected Rhodnius neglectus
Source: Front Cell Infect Microbiol. 2021 Dec 17;11:773357. doi: 10.3389/fcimb.2021.773357 (PMC8722679; doi:10.3389/fcimb.2021.773357)
Supplement: Supplementary file 8 [file DataSheet_8.zip › links/pep04/NODE_10699_length_550_cov_5.098990_g7398_i0.p-pep.txt]

>NODE_10699_length_550_cov_5.098990_g7398_i0.p 0:128:partial
GRIYKNVGVPLLFYVDYDFHSYLQGTTATTKELLRERFPKLL
>NODE_10699_length_550_cov_5.098990_g7398_i0.p 388:549:partial
MRKTRNSIDGKLQASTSTDNRLKSEKSRPSYLSSTHSNICRGDTSAINPIQGTN
>NODE_10699_length_550_cov_5.098990_g7398_i0.p 222:88:complete
MVCFLTTFGLLEVCALNPKTSPFSCFSHPLTFTRVWEIFLLVVP
>NODE_10699_length_550_cov_5.098990_g7398_i0.p 496:173:complete
MVCYLDTKVCFFRFLDDCQLRYLLEAFRLYCFSFFLFISIIKNNFGFIQSIVRFVQFEQL
VRLLTCHASGSMITMSCKFWVVGYLNRGPYLTCLLLNHIWIIRSMRS
