# Supplementary material for: Salivary and Intestinal Transcriptomes Reveal Differential Gene Expression in Starving, Fed and Trypanosoma cruzi-Infected Rhodnius neglectus
Source: Front Cell Infect Microbiol. 2021 Dec 17;11:773357. doi: 10.3389/fcimb.2021.773357 (PMC8722679; doi:10.3389/fcimb.2021.773357)
Supplement: Supplementary file 8 [file DataSheet_8.zip › links/pep04/NODE_10702_length_386_cov_1.434084_g7796_i0.p-pep.txt]

>NODE_10702_length_386_cov_1.434084_g7796_i0.p 168:314:complete
MLECIRCHRPLRWPLNITHVDQQVYCEVESQILYSKAIDRSSDLGYKF
>NODE_10702_length_386_cov_1.434084_g7796_i0.p 253:384:partial
MVKFYTVKRLIDPPILDTSFESDERWCSGPGLLYQSSRCPLGFH
>NODE_10702_length_386_cov_1.434084_g7796_i0.p 385:257:partial
SENPEDILKIGTAVQVQSTISHRIQNLYPRSEDRSIALLYRI
>NODE_10702_length_386_cov_1.434084_g7796_i0.p 360:217:complete
MLVQQSRSRAPSLIGFKTCIQDRRIDQSLYCIEFDFLPHNILADQHG
