# Supplementary material for: Salivary and Intestinal Transcriptomes Reveal Differential Gene Expression in Starving, Fed and Trypanosoma cruzi-Infected Rhodnius neglectus
Source: Front Cell Infect Microbiol. 2021 Dec 17;11:773357. doi: 10.3389/fcimb.2021.773357 (PMC8722679; doi:10.3389/fcimb.2021.773357)
Supplement: Supplementary file 8 [file DataSheet_8.zip › links/pep04/NODE_10719_length_549_cov_6.593117_g7413_i0.p-pep.txt]

>NODE_10719_length_549_cov_6.593117_g7413_i0.p 386:228:complete
MCVMLGVPVQVWLVLVGWDTGGDANIPDEVASPVSPLWDVLAIHFHVTIFSL
>NODE_10719_length_549_cov_6.593117_g7413_i0.p 227:39:complete
MAKKKKKKEKRYSKNKFKSQIFTYRINFHSVFQFHLPLCHLHQLQSKNQFIANNISSFSK
KE
>NODE_10719_length_549_cov_6.593117_g7413_i0.p 337:149:complete
MGIPEGTPIFLMKWLVLFLRCGTFLQFIFMLLSSVYEGPRKKRKKKRGIARINLNLKSLL
IE
>NODE_10719_length_549_cov_6.593117_g7413_i0.p 465:304:complete
MWLCRQSTANRNACCAKDSYVSVFVLRMCNVRSASTSVVGVSRLGYRRGRQYS
