# Supplementary material for: Salivary and Intestinal Transcriptomes Reveal Differential Gene Expression in Starving, Fed and Trypanosoma cruzi-Infected Rhodnius neglectus
Source: Front Cell Infect Microbiol. 2021 Dec 17;11:773357. doi: 10.3389/fcimb.2021.773357 (PMC8722679; doi:10.3389/fcimb.2021.773357)
Supplement: Supplementary file 8 [file DataSheet_8.zip › links/pep04/NODE_10723_length_549_cov_4.576923_g7416_i0.p-pep.txt]

>NODE_10723_length_549_cov_4.576923_g7416_i0.p 1:273:partial
IKLAVIGLNSSFSLTLFHFIWITFSSSTFSASIFWYSTFTSTIFSTFSTSPYRDFIPKTS
KKFLISFLLFASFCCIFNIFFFFFFFFSRT
>NODE_10723_length_549_cov_4.576923_g7416_i0.p 194:331:complete
MLFFFLLAFAAFSTSSSSSSSSFLGPSISISTYSSRRSTLIPLKV
>NODE_10723_length_549_cov_4.576923_g7416_i0.p 269:0:partial
MLEKKKKKKKKMLKMQQKLAKRRKEIKNFLEVFGIKSLYGDVLKVLNMVDVKVLYQKMLA
ENVEEENVIQIKWKRVRLKEELRPMTANLM
>NODE_10723_length_549_cov_4.576923_g7416_i0.p 339:1:partial
MGAHTLSGMSVLRRDEYVEIEMLGPRKEEEEEEEDVENAAKASKKKKRNQKLFGGFWNKI
SIWRCTKGTKYGRRKSAIPENAGRKRRRRKRYPDKMEKSETERRIKANDRQFN
