# Supplementary material for: Salivary and Intestinal Transcriptomes Reveal Differential Gene Expression in Starving, Fed and Trypanosoma cruzi-Infected Rhodnius neglectus
Source: Front Cell Infect Microbiol. 2021 Dec 17;11:773357. doi: 10.3389/fcimb.2021.773357 (PMC8722679; doi:10.3389/fcimb.2021.773357)
Supplement: Supplementary file 8 [file DataSheet_8.zip › links/pep04/NODE_10730_length_549_cov_3.410931_g7423_i0.p-pep.txt]

>NODE_10730_length_549_cov_3.410931_g7423_i0.p 243:398:complete
MISDFNSKIFLFTRTLLIRIANTIATFFPFTHYLSYISGLRFESCSYPLTE
>NODE_10730_length_549_cov_3.410931_g7423_i0.p 154:294:complete
MSTSGNTFSSDHIPSPSQRVFFFFIYLFSNRYLILIARFSYSPELC
>NODE_10730_length_549_cov_3.410931_g7423_i0.p 263:394:complete
MDFLIHQNFVNSYSQHNRYFLSVYALFKLYKWPPFRIMFLPSN
>NODE_10730_length_549_cov_3.410931_g7423_i0.p 223:83:complete
MKKKLVAKEMGYGLTRMYSRKSIIKVLSIREERYCCIGQSKELCSI
