# Supplementary material for: Salivary and Intestinal Transcriptomes Reveal Differential Gene Expression in Starving, Fed and Trypanosoma cruzi-Infected Rhodnius neglectus
Source: Front Cell Infect Microbiol. 2021 Dec 17;11:773357. doi: 10.3389/fcimb.2021.773357 (PMC8722679; doi:10.3389/fcimb.2021.773357)
Supplement: Supplementary file 8 [file DataSheet_8.zip › links/pep04/NODE_10740_length_549_cov_1.919028_g7432_i0.p-pep.txt]

>NODE_10740_length_549_cov_1.919028_g7432_i0.p 548:381:partial
EFSNVLVVTELVTDYNFESFSYNHLKLFKRKVNVRIYTKLFSLQFTLLDETIYSC
>NODE_10740_length_549_cov_1.919028_g7432_i0.p 293:180:complete
MDVTRIVCKYGLDFGTIGCKFFYKFLNVNSRRIRLNF
>NODE_10740_length_549_cov_1.919028_g7432_i0.p 146:27:complete
MPGLIALSVHDNSHDLCLIIISKQTFYCEDNFIITVLLK
>NODE_10740_length_549_cov_1.919028_g7432_i0.p 451:329:complete
MLGSTLNSFHCNLRYSTRLFIHVENLLSIKKKKLLRQSYR
