# Supplementary material for: Salivary and Intestinal Transcriptomes Reveal Differential Gene Expression in Starving, Fed and Trypanosoma cruzi-Infected Rhodnius neglectus
Source: Front Cell Infect Microbiol. 2021 Dec 17;11:773357. doi: 10.3389/fcimb.2021.773357 (PMC8722679; doi:10.3389/fcimb.2021.773357)
Supplement: Supplementary file 8 [file DataSheet_8.zip › links/pep04/NODE_10744_length_385_cov_2.341935_g7837_i0.p-pep.txt]

>NODE_10744_length_385_cov_2.341935_g7837_i0.p 159:284:complete
MIIMASPYRLNVPRLKLRYHKLNCEKYYFELKKPQNELPEV
>NODE_10744_length_385_cov_2.341935_g7837_i0.p 46:153:complete
MKDMQFKKIKSLFRENLNKIKKFFEKSDHFRIGNF
>NODE_10744_length_385_cov_2.341935_g7837_i0.p 98:205:complete
MKLKNSLRKVIILGLAIFRIEDYYGVALSSERSKT
>NODE_10744_length_385_cov_2.341935_g7837_i0.p 351:250:complete
MLYTVYFLFPMMYSDLGYFVFCFTLLVIRFEVS
