# Supplementary material for: Salivary and Intestinal Transcriptomes Reveal Differential Gene Expression in Starving, Fed and Trypanosoma cruzi-Infected Rhodnius neglectus
Source: Front Cell Infect Microbiol. 2021 Dec 17;11:773357. doi: 10.3389/fcimb.2021.773357 (PMC8722679; doi:10.3389/fcimb.2021.773357)
Supplement: Supplementary file 8 [file DataSheet_8.zip › links/pep04/NODE_10751_length_548_cov_4.754564_g7443_i0.p-pep.txt]

>NODE_10751_length_548_cov_4.754564_g7443_i0.p 156:323:complete
MNFQLGGNFFALNANIMSAIVLLFIIIRVIFWPSFFIKKNLFYMTDIILIDSKSL
>NODE_10751_length_548_cov_4.754564_g7443_i0.p 58:192:complete
MDPNLTFADDFTLGWKGEVNTTAYVKVFKNTSRGTSSWVVTSLR
>NODE_10751_length_548_cov_4.754564_g7443_i0.p 466:341:complete
MQRRLSCVIFSLFFKFRSKIRAALRNQPKSLRLYFNLGYNK
>NODE_10751_length_548_cov_4.754564_g7443_i0.p 280:152:complete
MKFFLMKKLGQKITLIIINSNTMADIILAFNAKKLPPNWKFP
