# Supplementary material for: Salivary and Intestinal Transcriptomes Reveal Differential Gene Expression in Starving, Fed and Trypanosoma cruzi-Infected Rhodnius neglectus
Source: Front Cell Infect Microbiol. 2021 Dec 17;11:773357. doi: 10.3389/fcimb.2021.773357 (PMC8722679; doi:10.3389/fcimb.2021.773357)
Supplement: Supplementary file 8 [file DataSheet_8.zip › links/pep04/NODE_10763_length_548_cov_2.434077_g7454_i0.p-pep.txt]

>NODE_10763_length_548_cov_2.434077_g7454_i0.p 238:474:complete
MKPRNNIGAYSYSGDLPQKSTKRYNYTRTALYNLVNVFYLDRILAGLILNVNRIQQLFRN
TFLISDYGRPRFLSIKKI
>NODE_10763_length_548_cov_2.434077_g7454_i0.p 428:547:partial
MQIMEDQGFFLLRKFKAIKHSFSTKLSFIKAYLCTLQGLG
>NODE_10763_length_548_cov_2.434077_g7454_i0.p 340:230:complete
MSCTTLYVYNCIFLYFSEANHRNKNTLLCYFLVSFI
>NODE_10763_length_548_cov_2.434077_g7454_i0.p 336:181:complete
MVQRCTCIIVSFCTFLRQITGIRIRSYVISWFLSSEIILLTVGNSSRNSWL
