# Supplementary material for: Salivary and Intestinal Transcriptomes Reveal Differential Gene Expression in Starving, Fed and Trypanosoma cruzi-Infected Rhodnius neglectus
Source: Front Cell Infect Microbiol. 2021 Dec 17;11:773357. doi: 10.3389/fcimb.2021.773357 (PMC8722679; doi:10.3389/fcimb.2021.773357)
Supplement: Supplementary file 8 [file DataSheet_8.zip › links/pep04/NODE_10764_length_548_cov_2.281947_g7455_i0.p-pep.txt]

>NODE_10764_length_548_cov_2.281947_g7455_i0.p 246:368:complete
MXXXAQIRINPYEAKKKHDVYTTKIISKNCLPLSKNVTLK
>NODE_10764_length_548_cov_2.281947_g7455_i0.p 19:198:complete
MQISRVFFLSYNLTNYTLYSSHLNCKFSRAAKTVAAQIRINPYEAKKKHAREMTYTRLK
>NODE_10764_length_548_cov_2.281947_g7455_i0.p 508:383:complete
MTAEDIVLHGFLRANMQHSVLITSLSGHCLSGQLLEHPMFV
>NODE_10764_length_548_cov_2.281947_g7455_i0.p 277:131:complete
MFILIWAXXXNHLRVTFLLNDKQFLEIILVVYTSSLEHAFFLLRKGLF
