# Supplementary material for: Salivary and Intestinal Transcriptomes Reveal Differential Gene Expression in Starving, Fed and Trypanosoma cruzi-Infected Rhodnius neglectus
Source: Front Cell Infect Microbiol. 2021 Dec 17;11:773357. doi: 10.3389/fcimb.2021.773357 (PMC8722679; doi:10.3389/fcimb.2021.773357)
Supplement: Supplementary file 8 [file DataSheet_8.zip › links/pep04/NODE_10766_length_548_cov_1.395538_g7457_i0.p-pep.txt]

>NODE_10766_length_548_cov_1.395538_g7457_i0.p 331:546:partial
MFPVAFNYTLICPHWRKRAGAIRIALTKSDFRAERPSELCLKFAQRFTINLGVDLNRVHL
GKLSAVNSLSRL
>NODE_10766_length_548_cov_1.395538_g7457_i0.p 179:313:complete
MNKETLVSLFYLGVTQFEDWTRGSVRLRLTASFPNRNLHHWVRS
>NODE_10766_length_548_cov_1.395538_g7457_i0.p 193:50:complete
MFFIFSLNSSPVKSIVKVFPVLLKTEIKSTVYSNNGNLIILVVKNRF
>NODE_10766_length_548_cov_1.395538_g7457_i0.p 438:310:complete
MPFSTKIAFCEGNTNGSCPFSPVWTNQSVIKRHRKELLLILP
