# Supplementary material for: Salivary and Intestinal Transcriptomes Reveal Differential Gene Expression in Starving, Fed and Trypanosoma cruzi-Infected Rhodnius neglectus
Source: Front Cell Infect Microbiol. 2021 Dec 17;11:773357. doi: 10.3389/fcimb.2021.773357 (PMC8722679; doi:10.3389/fcimb.2021.773357)
Supplement: Supplementary file 8 [file DataSheet_8.zip › links/pep04/NODE_10773_length_384_cov_5.388350_g7866_i0.p-pep.txt]

>NODE_10773_length_384_cov_5.388350_g7866_i0.p 29:241:complete
MSNKTGIKNQQLEFSKPSAVSGWSRTVQWKERNGKMDVNKNYRQLKRNAIMKQNNNQIYK
CETKVSHKCV
>NODE_10773_length_384_cov_5.388350_g7866_i0.p 140:0:partial
MPFYHFFLSTALSYSSPKRRKVWKILVVGFLFQFYCLFIFFFYVSSP
>NODE_10773_length_384_cov_5.388350_g7866_i0.p 382:161:partial
FNSTISTYFFGFLMFYFQKLYFWFILYLEYLHRFLFFFLFPYHTVSLSNTFVTDFCLTFI
YLIIILFHYCIAF
>NODE_10773_length_384_cov_5.388350_g7866_i0.p 150:1:partial
MLLTSILPFLSFHCTVLLQPETAEGLENSSCWFFIPVLLLVYFLLLCIIP
