# Supplementary material for: Salivary and Intestinal Transcriptomes Reveal Differential Gene Expression in Starving, Fed and Trypanosoma cruzi-Infected Rhodnius neglectus
Source: Front Cell Infect Microbiol. 2021 Dec 17;11:773357. doi: 10.3389/fcimb.2021.773357 (PMC8722679; doi:10.3389/fcimb.2021.773357)
Supplement: Supplementary file 8 [file DataSheet_8.zip › links/pep04/NODE_10777_length_384_cov_4.873786_g7870_i0.p-pep.txt]

>NODE_10777_length_384_cov_4.873786_g7870_i0.p 45:344:complete
MGVGQYGGEGGGGGGAGCFLDDGACRLVVDSFCVDFSSFTTVPDGNGGGGGGAHCLLVLI
FSCWSPLLFKVSIFLHFSVESLHLFCVFSLCSLNSSLSS
>NODE_10777_length_384_cov_4.873786_g7870_i0.p 223:363:complete
MSLVGLHFYSKFLFSYIFQLNRYTYFVCSHFAVLILLSLHKFLKQI
>NODE_10777_length_384_cov_4.873786_g7870_i0.p 382:2:partial
EASTSGIKFVLRTYEEREELRLQSENTQNRCNDSTEKCKKIETLNKSGDQQEKIKTKRQC
APPPPPPLPSGTVVKEEKSTQKLSTTSLQAPSSKKQPAPPPPPPSPPYCPTPDYDTASLA
SQMTSDD
>NODE_10777_length_384_cov_4.873786_g7870_i0.p 159:25:complete
MRRNQHKSCPRPACKHHRLKNNRHLPRLLPLLHTVQHLTTIQRA
