# Supplementary material for: Salivary and Intestinal Transcriptomes Reveal Differential Gene Expression in Starving, Fed and Trypanosoma cruzi-Infected Rhodnius neglectus
Source: Front Cell Infect Microbiol. 2021 Dec 17;11:773357. doi: 10.3389/fcimb.2021.773357 (PMC8722679; doi:10.3389/fcimb.2021.773357)
Supplement: Supplementary file 8 [file DataSheet_8.zip › links/pep04/NODE_10779_length_547_cov_5.648374_g2636_i2.p-pep.txt]

>NODE_10779_length_547_cov_5.648374_g2636_i2.p 54:158:complete
MSLFIFISQETFFNCLADQISIINFSSDSLKSKL
>NODE_10779_length_547_cov_5.648374_g2636_i2.p 228:338:complete
MDGIYIVKNWENTPCNILLYKCGQNCNTIKINQNKF
>NODE_10779_length_547_cov_5.648374_g2636_i2.p 332:460:complete
MLMIRTKKNLSAWRYKKNLNVKNTKYQGSFPKVAHIFLQNFV
>NODE_10779_length_547_cov_5.648374_g2636_i2.p 476:171:complete
MILLKIKQSFGGRCVQLWESSPDILYFSHLSSFYTSRLIDFFLSESLKFILIDFYSVTVL
TTLVEEYVTWSIFPIFYNINPIKLFVSFKNPLKYIQLFVFF
