# Supplementary material for: Salivary and Intestinal Transcriptomes Reveal Differential Gene Expression in Starving, Fed and Trypanosoma cruzi-Infected Rhodnius neglectus
Source: Front Cell Infect Microbiol. 2021 Dec 17;11:773357. doi: 10.3389/fcimb.2021.773357 (PMC8722679; doi:10.3389/fcimb.2021.773357)
Supplement: Supplementary file 8 [file DataSheet_8.zip › links/pep04/NODE_10790_length_547_cov_2.815041_g7480_i0.p-pep.txt]

>NODE_10790_length_547_cov_2.815041_g7480_i0.p 375:545:partial
MFLLNFILSHAHSHDSADHFYLFLVHAHSHDSADHFYLLLFFHLHTHDSRDHFYLII
>NODE_10790_length_547_cov_2.815041_g7480_i0.p 277:540:complete
MCRPFFINFFTCTLMTLPTIFTYFFLLLAHSHDHFYLILFFPMRTLMTLPTIFIYFLYMH
TLMTLPTIFTYFYFSICTLTTLATIFT
>NODE_10790_length_547_cov_2.815041_g7480_i0.p 2:151:partial
NLSHVHSHDSADHFYLFLSHAHPHDSANHLFLIFHMYTLTTPATIFTYL
>NODE_10790_length_547_cov_2.815041_g7480_i0.p 540:391:complete
MSKNGRESRECANGKIKVSKNGRQSHESVHVQEINKNGRQSHESAHGKE
