# Supplementary material for: Salivary and Intestinal Transcriptomes Reveal Differential Gene Expression in Starving, Fed and Trypanosoma cruzi-Infected Rhodnius neglectus
Source: Front Cell Infect Microbiol. 2021 Dec 17;11:773357. doi: 10.3389/fcimb.2021.773357 (PMC8722679; doi:10.3389/fcimb.2021.773357)
Supplement: Supplementary file 8 [file DataSheet_8.zip › links/pep04/NODE_10792_length_547_cov_2.719512_g7482_i0.p-pep.txt]

>NODE_10792_length_547_cov_2.719512_g7482_i0.p 93:545:partial
MYWRTRTSPVLPPHVRARNRTPTSGYALGILLIASRTDNPFQSCPKVTDEGCFHNRRRTS
SEAAILDVVTGLYPSWLSVVGRVEPPSSQTGLAVTGHLASGRVQYSLTLPRRTYTNVQHQ
RRAKIERRGKGRNDLTLNADEVDISPQHPSE
>NODE_10792_length_547_cov_2.719512_g7482_i0.p 190:342:complete
MPQGQTIPSRAVQRSLMKDAFTTGGGPAAKLQYLTWLQVCTPRGYQLLVE
>NODE_10792_length_547_cov_2.719512_g7482_i0.p 2:163:partial
TPYGAIGRSCRKKYKGGARRQYKHLLKTIIRLLANTHLPSSSASRPSPKPHTD
>NODE_10792_length_547_cov_2.719512_g7482_i0.p 159:1:partial
MVCGFGLGREAEELGRCVFANNLIIVLSRCLYCLLAPPLYFLRQDLPMAPYGV
