# Supplementary material for: Salivary and Intestinal Transcriptomes Reveal Differential Gene Expression in Starving, Fed and Trypanosoma cruzi-Infected Rhodnius neglectus
Source: Front Cell Infect Microbiol. 2021 Dec 17;11:773357. doi: 10.3389/fcimb.2021.773357 (PMC8722679; doi:10.3389/fcimb.2021.773357)
Supplement: Supplementary file 8 [file DataSheet_8.zip › links/pep04/NODE_10793_length_547_cov_2.670732_g7483_i0.p-pep.txt]

>NODE_10793_length_547_cov_2.670732_g7483_i0.p 333:539:complete
MLNNLQLCLQYSQSLLAKNKSLDLELKKKKNLKSGILTLSRTGIDAVNQGRTPRFFVREA
EKVNALIT
>NODE_10793_length_547_cov_2.670732_g7483_i0.p 86:265:complete
MQRDFEINITLTTGIASSDRRCSLCSGEITQLELCIFLTFFGDSQFFSFISDSMKGLNS
>NODE_10793_length_547_cov_2.670732_g7483_i0.p 216:40:complete
MSPKNVRKIHNSNCVISPEHKLHLLSELAIPVVKVIFISKSRCFYVFSGSCTFTVLMK
>NODE_10793_length_547_cov_2.670732_g7483_i0.p 224:48:complete
MIDCHQKTLGKYTIPIVLSLQNISCIFCQSSRFPLSRLYLSQSPAAFMFSRGVVHSLS
