# Supplementary material for: Salivary and Intestinal Transcriptomes Reveal Differential Gene Expression in Starving, Fed and Trypanosoma cruzi-Infected Rhodnius neglectus
Source: Front Cell Infect Microbiol. 2021 Dec 17;11:773357. doi: 10.3389/fcimb.2021.773357 (PMC8722679; doi:10.3389/fcimb.2021.773357)
Supplement: Supplementary file 8 [file DataSheet_8.zip › links/pep04/NODE_10796_length_384_cov_3.355987_g7888_i0.p-pep.txt]

>NODE_10796_length_384_cov_3.355987_g7888_i0.p 1:381:partial
WWTSPVWWRRRWNSRLWRWWSTSWRGRRWERRSELTRWRWWWGTSPVWWRRRWCFCLSRW
RRWRIVVPHDWRWSWRWHRRHRRHWWGQRGWRHHWRRHTLRQRRGWHVRWSHRWRGRRWV
EARRRHY
>NODE_10796_length_384_cov_3.355987_g7888_i0.p 278:0:partial
MRQPRWPHQCRLCLRCHRQDHLQSCGTTILHRLHLLRQKHHLLRHQTGEVPHHHRHLVSS
DRLSHLRPLQLVLHHLHSLEFHLLRHQTGEVHH
>NODE_10796_length_384_cov_3.355987_g7888_i0.p 382:65:partial
HNGGAWLQPTSSPATCGSTSHATPAAASTYAASNDAANLVGPTNAAYASDATARTTSSHV
APLSSTASTCSGKSTTSSATKLERSPTTTATWSVQTAFPTSAPSN
>NODE_10796_length_384_cov_3.355987_g7888_i0.p 381:1:partial
IMAAPGFNPPPPPPPVAPPHMPPPPLPQRMPPPMMPPTSLAPPMPPMPPMPPPGPPPVMW
HHYPPPPPPAQAKAPPPPPPNWRGPPPPPPPGQFRPPFPPPPPPTSAPPPPQPRIPPPPP
PNWRGPP
