# Supplementary material for: Salivary and Intestinal Transcriptomes Reveal Differential Gene Expression in Starving, Fed and Trypanosoma cruzi-Infected Rhodnius neglectus
Source: Front Cell Infect Microbiol. 2021 Dec 17;11:773357. doi: 10.3389/fcimb.2021.773357 (PMC8722679; doi:10.3389/fcimb.2021.773357)
Supplement: Supplementary file 8 [file DataSheet_8.zip › links/pep04/NODE_10797_length_547_cov_2.030488_g7487_i0.p-pep.txt]

>NODE_10797_length_547_cov_2.030488_g7487_i0.p 351:545:partial
MESFSEGTSTLKGKRGMIKKKKKKNNNTGKGLAFRIPMRRSQVRIHTHCPVMDSVVCKES
VQEAG
>NODE_10797_length_547_cov_2.030488_g7487_i0.p 443:234:complete
MLPCIVVLLLLLLNHSTFTFQCRGAFTKTFQLSLSSVKFYISSPIQVSLSEILSHYPLPC
CARSAAAPL
>NODE_10797_length_547_cov_2.030488_g7487_i0.p 233:24:complete
MCVLASKQSLAIRLVSILIMCPNHLSLVFSQQLFHRPYIVEFLILSLLVFPSIFRRKLCI
IIIKSTKIK
>NODE_10797_length_547_cov_2.030488_g7487_i0.p 490:221:complete
MWIRTWDLRMGIRNANPFPVLLFFFFFFLIIPRLPFSVEVPSLKLSSYPYPQSNFIFLLQ
SKFLFLKSSLTIPYHVVRVLPLRLFDPAS
