# Supplementary material for: Salivary and Intestinal Transcriptomes Reveal Differential Gene Expression in Starving, Fed and Trypanosoma cruzi-Infected Rhodnius neglectus
Source: Front Cell Infect Microbiol. 2021 Dec 17;11:773357. doi: 10.3389/fcimb.2021.773357 (PMC8722679; doi:10.3389/fcimb.2021.773357)
Supplement: Supplementary file 8 [file DataSheet_8.zip › links/pep04/NODE_10798_length_384_cov_3.262136_g7890_i0.p-pep.txt]

>NODE_10798_length_384_cov_3.262136_g7890_i0.p 183:344:complete
MQKKKVMFAIFLTVLCFSFFIQKKKKNQLNLLSFPFLLSTFCNIYIFIYRSAS
>NODE_10798_length_384_cov_3.262136_g7890_i0.p 31:201:complete
MGCSLGRILNFKIKLQQNFNLSFFYKFETCEKSICVGRSTIIFPTSQCYFKNRKRK
>NODE_10798_length_384_cov_3.262136_g7890_i0.p 220:348:complete
MFYVFPSSFKKRKKINLIYYHFLSCYLHFVIYIYLFIGVHLD
>NODE_10798_length_384_cov_3.262136_g7890_i0.p 140:271:complete
MGAQLSFQPLSVILKTEKESDVCNFPNSFMFFLLHSKKEKKST
