# Supplementary material for: Salivary and Intestinal Transcriptomes Reveal Differential Gene Expression in Starving, Fed and Trypanosoma cruzi-Infected Rhodnius neglectus
Source: Front Cell Infect Microbiol. 2021 Dec 17;11:773357. doi: 10.3389/fcimb.2021.773357 (PMC8722679; doi:10.3389/fcimb.2021.773357)
Supplement: Supplementary file 8 [file DataSheet_8.zip › links/pep04/NODE_10821_length_384_cov_1.161812_g7913_i0.p-pep.txt]

>NODE_10821_length_384_cov_1.161812_g7913_i0.p 132:269:complete
MHSLPIRLGKQIYSCTIFRYSGNSVKTKLNPAETFIFAFRCYFFK
>NODE_10821_length_384_cov_1.161812_g7913_i0.p 73:207:complete
MHHLEDHHLLESIWGKSQIEFTLYQSGLENKFTVVQFLDTAVTV
>NODE_10821_length_384_cov_1.161812_g7913_i0.p 326:216:complete
MDNKCLVYCYKIKWPRDTISFEKIASKGKDKSFSWI
>NODE_10821_length_384_cov_1.161812_g7913_i0.p 133:14:complete
MQFGICPKWTLVGGDLQGDVSTSFLLGGGGILSNMLLLC
