# Supplementary material for: Salivary and Intestinal Transcriptomes Reveal Differential Gene Expression in Starving, Fed and Trypanosoma cruzi-Infected Rhodnius neglectus
Source: Front Cell Infect Microbiol. 2021 Dec 17;11:773357. doi: 10.3389/fcimb.2021.773357 (PMC8722679; doi:10.3389/fcimb.2021.773357)
Supplement: Supplementary file 8 [file DataSheet_8.zip › links/pep04/NODE_10823_length_546_cov_5.415479_g7505_i1.p-pep.txt]

>NODE_10823_length_546_cov_5.415479_g7505_i1.p 0:149:partial
LNLLGLHYFFLVYFLEAATVYSFFCPIHFSIFSFSPLKGEFFLLLSVFV
>NODE_10823_length_546_cov_5.415479_g7505_i1.p 245:544:partial
MELELLELSEELSYEELLDVEEVDDEELELELLLEVELLLVLLELLELLLLLVVLLSELV
ESERFLLSFFRCIFLLLEVTILLFFEDFLFFSKPIEAFLN
>NODE_10823_length_546_cov_5.415479_g7505_i1.p 452:189:complete
MSLKENAQILQVLIAVRQVAAAVLAALVVPVAVQLPAVVLAPVLHHPPLPRPAVLHMIVL
PIVPAALAQVMIVRVLVIPLVPSKRKN
>NODE_10823_length_546_cov_5.415479_g7505_i1.p 543:1:partial
LRKASMGLEKNKKSSKNNSIVTSKSKKMHLKKLKRKRSDSTSSDSSTTSSSSSSSSSSST
SSSSTSSSSSSSSSSSSTSSTSSSSSYDSSSDSSSSSSSSYDSKSSSDSPSAFKKKKLKQ
KLKNKEILDKKPKQKQKEAKKIHLSKEKTKKLKNELDKKRNKLSPLPKNKQERSNEGLKD
L
