# Supplementary material for: Salivary and Intestinal Transcriptomes Reveal Differential Gene Expression in Starving, Fed and Trypanosoma cruzi-Infected Rhodnius neglectus
Source: Front Cell Infect Microbiol. 2021 Dec 17;11:773357. doi: 10.3389/fcimb.2021.773357 (PMC8722679; doi:10.3389/fcimb.2021.773357)
Supplement: Supplementary file 8 [file DataSheet_8.zip › links/pep04/NODE_10841_length_545_cov_99.965306_g7519_i0.p-pep.txt]

>NODE_10841_length_545_cov_99.965306_g7519_i0.p 348:452:complete
MGVKLWPFYISHCEPRILMKFCSLVHFVFLNYKL
>NODE_10841_length_545_cov_99.965306_g7519_i0.p 10:114:complete
MSVKLWLFYISHCEPRILMKFCSLVHFVFLNHKL
>NODE_10841_length_545_cov_99.965306_g7519_i0.p 68:178:complete
MFVLLYTLFFSIISYSYFVHRYINVKDIKGRKICGS
>NODE_10841_length_545_cov_99.965306_g7519_i0.p 230:102:complete
MYVVHGGRCRTAIVLQNFMTHKFFDPLYLLHLYICAQNNYSL
