# Supplementary material for: Salivary and Intestinal Transcriptomes Reveal Differential Gene Expression in Starving, Fed and Trypanosoma cruzi-Infected Rhodnius neglectus
Source: Front Cell Infect Microbiol. 2021 Dec 17;11:773357. doi: 10.3389/fcimb.2021.773357 (PMC8722679; doi:10.3389/fcimb.2021.773357)
Supplement: Supplementary file 8 [file DataSheet_8.zip › links/pep04/NODE_10847_length_383_cov_3.474026_g7937_i0.p-pep.txt]

>NODE_10847_length_383_cov_3.474026_g7937_i0.p 12:188:complete
MNKVNVQYVKFVNLINYSLNNVKRIYIYTYIXXXXLGINQKKIHKQNSNNIKQLNIFP
>NODE_10847_length_383_cov_3.474026_g7937_i0.p 205:294:complete
MDTAPRGEGIGTEISHILVFLNNTSFGRF
>NODE_10847_length_383_cov_3.474026_g7937_i0.p 255:76:complete
MMTNLCPYPLPPWCCVCLFIILFKGRCLIVLYYYCSVYEFSFDLYPDXXXXYMYKYKYV
>NODE_10847_length_383_cov_3.474026_g7937_i0.p 170:51:complete
MFYIITVLFMNFLLIYTQTXXXNICININTFNIIETIIY
