# Supplementary material for: Salivary and Intestinal Transcriptomes Reveal Differential Gene Expression in Starving, Fed and Trypanosoma cruzi-Infected Rhodnius neglectus
Source: Front Cell Infect Microbiol. 2021 Dec 17;11:773357. doi: 10.3389/fcimb.2021.773357 (PMC8722679; doi:10.3389/fcimb.2021.773357)
Supplement: Supplementary file 8 [file DataSheet_8.zip › links/pep04/NODE_10861_length_545_cov_4.742857_g7530_i0.p-pep.txt]

>NODE_10861_length_545_cov_4.742857_g7530_i0.p 218:334:complete
MSVIFGCLYLYDLVFGFLFYFISIHLFFRDFCTIIPIL
>NODE_10861_length_545_cov_4.742857_g7530_i0.p 392:544:partial
MDVICKHFYFFGGLLLQYLLRHCQIISVPKIKSNNKDFYLTVFNNILFLFT
>NODE_10861_length_545_cov_4.742857_g7530_i0.p 464:348:complete
MGSDARDIVTADPQKNKNVYKSRPPTYAENPSYLFKAA
>NODE_10861_length_545_cov_4.742857_g7530_i0.p 158:0:partial
MKLSGLFAGLVRMIPTSLLIIFHYIKENLSFTTISLGFSIIKRKKKLWIIRGC
