# Supplementary material for: Salivary and Intestinal Transcriptomes Reveal Differential Gene Expression in Starving, Fed and Trypanosoma cruzi-Infected Rhodnius neglectus
Source: Front Cell Infect Microbiol. 2021 Dec 17;11:773357. doi: 10.3389/fcimb.2021.773357 (PMC8722679; doi:10.3389/fcimb.2021.773357)
Supplement: Supplementary file 8 [file DataSheet_8.zip › links/pep04/NODE_10865_length_545_cov_4.016327_g7532_i0.p-pep.txt]

>NODE_10865_length_545_cov_4.016327_g7532_i0.p 126:275:complete
MTVCITKCVRYNNKKKEGIFSTLILLINNKKLIAIIKTSCSSFKQHPNN
>NODE_10865_length_545_cov_4.016327_g7532_i0.p 328:453:complete
MCPLKTTIFLSKKIXXXXLFSFTSSFYILFLDTQINALEGL
>NODE_10865_length_545_cov_4.016327_g7532_i0.p 271:104:complete
MLGCCLKDEQEVLMMAINFLLLISKISVEKIPSFFLLLYLTHLVIQTVVYLTFTI
>NODE_10865_length_545_cov_4.016327_g7532_i0.p 399:253:complete
MSKREKVXXXNFFTKENRGLKRTFLRTSYAIYFFMMLLNCIINYWDVV
