# Supplementary material for: Salivary and Intestinal Transcriptomes Reveal Differential Gene Expression in Starving, Fed and Trypanosoma cruzi-Infected Rhodnius neglectus
Source: Front Cell Infect Microbiol. 2021 Dec 17;11:773357. doi: 10.3389/fcimb.2021.773357 (PMC8722679; doi:10.3389/fcimb.2021.773357)
Supplement: Supplementary file 8 [file DataSheet_8.zip › links/pep04/NODE_10867_length_545_cov_3.344898_g7533_i0.p-pep.txt]

>NODE_10867_length_545_cov_3.344898_g7533_i0.p 42:170:complete
MADRILLTGCCYEWVPNLIFPFHRIWQYLDLFHCRTISADPH
>NODE_10867_length_545_cov_3.344898_g7533_i0.p 278:442:complete
MSSCRTEQDKYKTIYTRIVIVDISTHLIAKLSPTSQQKSCRGVVSTHLLPYGCN
>NODE_10867_length_545_cov_3.344898_g7533_i0.p 421:221:complete
MVCRDYSPTAFLLRCWRQFSNQMGRNVHNNYPRVDSLIFILLRPATASLTSFILFYSLVI
VERAKI
>NODE_10867_length_545_cov_3.344898_g7533_i0.p 453:319:complete
MRIAQLHPYGKRCVETTPLQLFCCDVGDNLAIRWVEMSTITILV
