# Supplementary material for: Salivary and Intestinal Transcriptomes Reveal Differential Gene Expression in Starving, Fed and Trypanosoma cruzi-Infected Rhodnius neglectus
Source: Front Cell Infect Microbiol. 2021 Dec 17;11:773357. doi: 10.3389/fcimb.2021.773357 (PMC8722679; doi:10.3389/fcimb.2021.773357)
Supplement: Supplementary file 8 [file DataSheet_8.zip › links/pep04/NODE_10872_length_545_cov_2.655102_g7538_i0.p-pep.txt]

>NODE_10872_length_545_cov_2.655102_g7538_i0.p 225:413:complete
MTRYLQTIGVKTVHVHYYGPKITKTKTNKQTNLNIKCANEETSIKFHIKLNQSFFPPYNK
WK
>NODE_10872_length_545_cov_2.655102_g7538_i0.p 113:286:complete
MISRANGTIVAKKLENIAYIGNRNVCDHLFSSDDYLVTYSIPTNDRSKNCSCALLWP
>NODE_10872_length_545_cov_2.655102_g7538_i0.p 287:400:complete
MNQNKNKQTNKFKYKMCKRRNKYQISYKTEPIFFSSL
>NODE_10872_length_545_cov_2.655102_g7538_i0.p 440:321:complete
MLKVISKGYSFPFIIRRKKRLVQFYMKFDTCFFVCTFYI
