# Supplementary material for: Salivary and Intestinal Transcriptomes Reveal Differential Gene Expression in Starving, Fed and Trypanosoma cruzi-Infected Rhodnius neglectus
Source: Front Cell Infect Microbiol. 2021 Dec 17;11:773357. doi: 10.3389/fcimb.2021.773357 (PMC8722679; doi:10.3389/fcimb.2021.773357)
Supplement: Supplementary file 8 [file DataSheet_8.zip › links/pep04/NODE_10877_length_383_cov_0.425325_g7966_i0.p-pep.txt]

>NODE_10877_length_383_cov_0.425325_g7966_i0.p 237:356:complete
MSRDTCCRPYSLQGTSYSHTVLCLTVLPGKDRLDPYRRP
>NODE_10877_length_383_cov_0.425325_g7966_i0.p 179:325:complete
MDTHIHNFVEEISSVAPHIGIPGYLLPALFLTRNKLLPYSPLFDSASW
>NODE_10877_length_383_cov_0.425325_g7966_i0.p 262:113:complete
MRQQVSRDPYVRSHRANFFHKIVYMCIHLNSPHLRLLKTSAVILDFVLF
>NODE_10877_length_383_cov_0.425325_g7966_i0.p 369:229:complete
MLSCFRVFDTDLIYPYQEALSNKGLYGSNLFLVRNKAGSKYPGIPM
