# Supplementary material for: Salivary and Intestinal Transcriptomes Reveal Differential Gene Expression in Starving, Fed and Trypanosoma cruzi-Infected Rhodnius neglectus
Source: Front Cell Infect Microbiol. 2021 Dec 17;11:773357. doi: 10.3389/fcimb.2021.773357 (PMC8722679; doi:10.3389/fcimb.2021.773357)
Supplement: Supplementary file 8 [file DataSheet_8.zip › links/pep04/NODE_10880_length_382_cov_9.638436_g481_i7.p-pep.txt]

>NODE_10880_length_382_cov_9.638436_g481_i7.p 21:212:complete
MFFFFFTPFLLTFNNNFSTFLIFSKRISFMIKRHHKITSNNKLFNTTGWPPEHGRSFRLI
RYY
>NODE_10880_length_382_cov_9.638436_g481_i7.p 213:365:complete
MFNFLYSNYGMFYIYFFLNAKSFFFFFSNYNICLRNSFLELCKIKIWRPI
>NODE_10880_length_382_cov_9.638436_g481_i7.p 224:72:complete
MIKLLIIPNQSETTPVFRWPACGVEEFIVRGYFMVTFDHKRNSFGKNQKG
>NODE_10880_length_382_cov_9.638436_g481_i7.p 118:5:complete
MLIINEILLEKIKKVEKLLLKVNKKGVKKKKKYQDVH
