# Supplementary material for: Salivary and Intestinal Transcriptomes Reveal Differential Gene Expression in Starving, Fed and Trypanosoma cruzi-Infected Rhodnius neglectus
Source: Front Cell Infect Microbiol. 2021 Dec 17;11:773357. doi: 10.3389/fcimb.2021.773357 (PMC8722679; doi:10.3389/fcimb.2021.773357)
Supplement: Supplementary file 8 [file DataSheet_8.zip › links/pep04/NODE_10888_length_544_cov_7.108384_g6661_i2.p-pep.txt]

>NODE_10888_length_544_cov_7.108384_g6661_i2.p 1:231:partial
GLDRSFLVYSAVSTFSLPSDSADSPNCCSLRLDSLTSLLLSDALCCSTSSFGKSSSTLPL
SKLSFSFSLFSVSELS
>NODE_10888_length_544_cov_7.108384_g6661_i2.p 413:279:complete
MLSYKKGKAGMXXXXSAISMPSQPLKDYKKGKAGMLDPSESLHV
>NODE_10888_length_544_cov_7.108384_g6661_i2.p 278:0:partial
MINLNLIMGDTKTEGIQDNSDTLKREKENDSLLNGNVEEDLPKEEVEQHKASESSKEVSE
SNRKEQQLGESAESEGSEKVETAEYTRKLRSRP
>NODE_10888_length_544_cov_7.108384_g6661_i2.p 541:422:partial
KHKLNIVFDCGLFRYLMNCYFFLNVRVFYANVVINNSVK
