# Supplementary material for: Salivary and Intestinal Transcriptomes Reveal Differential Gene Expression in Starving, Fed and Trypanosoma cruzi-Infected Rhodnius neglectus
Source: Front Cell Infect Microbiol. 2021 Dec 17;11:773357. doi: 10.3389/fcimb.2021.773357 (PMC8722679; doi:10.3389/fcimb.2021.773357)
Supplement: Supplementary file 8 [file DataSheet_8.zip › links/pep04/NODE_10895_length_544_cov_4.083845_g7559_i0.p-pep.txt]

>NODE_10895_length_544_cov_4.083845_g7559_i0.p 343:471:complete
MIGEVQTGISERVVGIDSNPGTDSNPTTPDADSFCPSLLHNG
>NODE_10895_length_544_cov_4.083845_g7559_i0.p 350:475:complete
MKYRLESVNELLESIPTLELIQIQRLQTRTRSAHHYFTMVS
>NODE_10895_length_544_cov_4.083845_g7559_i0.p 173:0:partial
MNIKIKATAVLSLSSLTTGVNLIQEEKRKWVGNYSHKKNYNPSNKMIITHKERNIYLL
>NODE_10895_length_544_cov_4.083845_g7559_i0.p 493:368:complete
MASGYTLTNHCEVVMGRTSPRLESLDLNQFQGWNRFQQLVH
