# Supplementary material for: Salivary and Intestinal Transcriptomes Reveal Differential Gene Expression in Starving, Fed and Trypanosoma cruzi-Infected Rhodnius neglectus
Source: Front Cell Infect Microbiol. 2021 Dec 17;11:773357. doi: 10.3389/fcimb.2021.773357 (PMC8722679; doi:10.3389/fcimb.2021.773357)
Supplement: Supplementary file 8 [file DataSheet_8.zip › links/pep04/NODE_10901_length_544_cov_2.470348_g7564_i0.p-pep.txt]

>NODE_10901_length_544_cov_2.470348_g7564_i0.p 193:318:complete
MVGGHIFPTKVETVKLVNRKSRVRVISVLYLQFRLISCSRV
>NODE_10901_length_544_cov_2.470348_g7564_i0.p 165:1:partial
MINCRWSLLNTNIYRHNTTFFHDEYLRRKQLTWLINPLPHTFNLMIVLRNTLSFF
>NODE_10901_length_544_cov_2.470348_g7564_i0.p 542:420:partial
DFHENRFFRMCKSNIHVFQLENVNAFSSNQDNFNGFVQYR
>NODE_10901_length_544_cov_2.470348_g7564_i0.p 314:189:complete
MLLHEINLNCKYNTEITLTRLFLLTSFTVSTLVGKMCPPTN
