# Supplementary material for: Salivary and Intestinal Transcriptomes Reveal Differential Gene Expression in Starving, Fed and Trypanosoma cruzi-Infected Rhodnius neglectus
Source: Front Cell Infect Microbiol. 2021 Dec 17;11:773357. doi: 10.3389/fcimb.2021.773357 (PMC8722679; doi:10.3389/fcimb.2021.773357)
Supplement: Supplementary file 8 [file DataSheet_8.zip › links/pep04/NODE_10904_length_544_cov_1.807771_g7567_i0.p-pep.txt]

>NODE_10904_length_544_cov_1.807771_g7567_i0.p 54:269:complete
MWQLTRKRFRLHMINTISTFRQFNCGKISGTGPPVYLNQKKGGGGRATRGSFIQILWLFS
LSKMNCFFRFY
>NODE_10904_length_544_cov_1.807771_g7567_i0.p 295:414:complete
MKDFSKRILNVIGLKLNRIIIKIQYVIYRTAAIFIQIQV
>NODE_10904_length_544_cov_1.807771_g7567_i0.p 134:322:complete
MKRNRPSRLPKPKEGGRGSGNPRLFYPNFVALQPVQNELFFSILLKQMKISFFKVKIFQK
EF
>NODE_10904_length_544_cov_1.807771_g7567_i0.p 290:162:complete
MRKFSFVSIKSKKTIHFGQAEEPQNLDKRAAGCPTPSPLLLV
