# Supplementary material for: Salivary and Intestinal Transcriptomes Reveal Differential Gene Expression in Starving, Fed and Trypanosoma cruzi-Infected Rhodnius neglectus
Source: Front Cell Infect Microbiol. 2021 Dec 17;11:773357. doi: 10.3389/fcimb.2021.773357 (PMC8722679; doi:10.3389/fcimb.2021.773357)
Supplement: Supplementary file 8 [file DataSheet_8.zip › links/pep04/NODE_10916_length_543_cov_3.985656_g7573_i0.p-pep.txt]

>NODE_10916_length_543_cov_3.985656_g7573_i0.p 60:239:complete
MQLVILSDREIFSYICESELRMENVRLYGSSQIVTEVEAQKPYTIWPKKTFRVWLLMTL
>NODE_10916_length_543_cov_3.985656_g7573_i0.p 44:262:complete
MSRSVMSISHFERQRDLFLYMRVGVENGKCKALWIIADRYGGRSSETIYNLAEKNFQSMV
TDDPLDCNTFFT
>NODE_10916_length_543_cov_3.985656_g7573_i0.p 419:255:complete
MSSYFFRNLPTMRDGLNGTASAPFVADHLLEIAITAIPFITLPTLCTCAYSLFK
>NODE_10916_length_543_cov_3.985656_g7573_i0.p 456:259:complete
MTRSNNKTPAILKKFLFLSEPSHYAGWTKRYSFCTVCGRSSPRNRYNRHPFYHTPHFMYL
CLFSV
