# Supplementary material for: Salivary and Intestinal Transcriptomes Reveal Differential Gene Expression in Starving, Fed and Trypanosoma cruzi-Infected Rhodnius neglectus
Source: Front Cell Infect Microbiol. 2021 Dec 17;11:773357. doi: 10.3389/fcimb.2021.773357 (PMC8722679; doi:10.3389/fcimb.2021.773357)
Supplement: Supplementary file 8 [file DataSheet_8.zip › links/pep04/NODE_10932_length_543_cov_1.715164_g7588_i0.p-pep.txt]

>NODE_10932_length_543_cov_1.715164_g7588_i0.p 132:356:complete
MYQVEPAQICLEFTVACNKLCDNVAYIFKTKILPFCHKRRKAFCEGSSIWMLVPNMNCFR
IVLFEKNAGKGRNF
>NODE_10932_length_543_cov_1.715164_g7588_i0.p 76:204:complete
MRWSTVRAALSGNFQQGGDTIKLNLHRYALNLPWPVTNCATM
>NODE_10932_length_543_cov_1.715164_g7588_i0.p 362:117:complete
MCLKVTTFSCILFKKYYPETIHIWDQHPDGRALTESFSPFVTERKNFSFKNISYIVAQFV
TGHGKFKAYLCRFNLIVSPPC
>NODE_10932_length_543_cov_1.715164_g7588_i0.p 435:220:complete
MRAHVDLESNERAEFLTKSASKDVNLPKSYDLFLHSFQKVLSGNNSYLGPTSRWKSPHRK
LFSFCDRKEEF
