# Supplementary material for: Salivary and Intestinal Transcriptomes Reveal Differential Gene Expression in Starving, Fed and Trypanosoma cruzi-Infected Rhodnius neglectus
Source: Front Cell Infect Microbiol. 2021 Dec 17;11:773357. doi: 10.3389/fcimb.2021.773357 (PMC8722679; doi:10.3389/fcimb.2021.773357)
Supplement: Supplementary file 8 [file DataSheet_8.zip › links/pep04/NODE_10933_length_543_cov_1.551230_g7589_i0.p-pep.txt]

>NODE_10933_length_543_cov_1.551230_g7589_i0.p 154:285:complete
MIPFSAIAIENRSRKDVPYKCLSPIALKFTTQLQQFSFSNQFC
>NODE_10933_length_543_cov_1.551230_g7589_i0.p 83:235:complete
MYYLLFSLFAFYAKLKLMYHFKNKTSHFPQSPLKIAQEKMYHINACLRLH
>NODE_10933_length_543_cov_1.551230_g7589_i0.p 305:415:complete
MKNHKYLIILPIVLRSGYRFMGKNKKFSLLMRITYT
>NODE_10933_length_543_cov_1.551230_g7589_i0.p 238:131:complete
MSMQSETSIYMVHLFLSDFQWRLRKMGCFIFKMIH
