# Supplementary material for: Salivary and Intestinal Transcriptomes Reveal Differential Gene Expression in Starving, Fed and Trypanosoma cruzi-Infected Rhodnius neglectus
Source: Front Cell Infect Microbiol. 2021 Dec 17;11:773357. doi: 10.3389/fcimb.2021.773357 (PMC8722679; doi:10.3389/fcimb.2021.773357)
Supplement: Supplementary file 8 [file DataSheet_8.zip › links/pep04/NODE_10937_length_542_cov_8.983573_g7593_i0.p-pep.txt]

>NODE_10937_length_542_cov_8.983573_g7593_i0.p 376:489:complete
MKIDNLSWKKPNKQCDTKTSWLARELHRATTRTIEGP
>NODE_10937_length_542_cov_8.983573_g7593_i0.p 274:44:complete
MNSIRLILHFSVYTGFIFSWLFPIYRLVYCLLLERAQDYFQIFFSQARFFTNSVSCILPF
LLFVHYPTQTPYNRIP
>NODE_10937_length_542_cov_8.983573_g7593_i0.p 255:1:partial
MYIFQFIRDSYFLGYFLFIGWFIVYCLNEPKITFKSFFPKRGSSQIAYPVFCHSCYLSIT
LPKLRIIVFLNGSKAGFLPPPLYIA
>NODE_10937_length_542_cov_8.983573_g7593_i0.p 485:306:complete
MPSIVRVVALCSSLANQLVLVSHCLFGFFQERLSILLYLEYFYVGIFAFHRKVDITLFR
