# Supplementary material for: Salivary and Intestinal Transcriptomes Reveal Differential Gene Expression in Starving, Fed and Trypanosoma cruzi-Infected Rhodnius neglectus
Source: Front Cell Infect Microbiol. 2021 Dec 17;11:773357. doi: 10.3389/fcimb.2021.773357 (PMC8722679; doi:10.3389/fcimb.2021.773357)
Supplement: Supplementary file 8 [file DataSheet_8.zip › links/pep04/NODE_10950_length_542_cov_2.963039_g7603_i0.p-pep.txt]

>NODE_10950_length_542_cov_2.963039_g7603_i0.p 237:458:complete
MLNEQFFFCRSFFCTCFTLXXXXVLGKNKERIKRILFLRRINKKLTNNSSFADLFFVLVS
RSLSVSICNTFSA
>NODE_10950_length_542_cov_2.963039_g7603_i0.p 91:243:complete
MPTSSNNLFQINSLKASFPALSNFSYIFHIESFRASLSLVSFSFLISFSA
>NODE_10950_length_542_cov_2.963039_g7603_i0.p 541:233:partial
WVSQYSAVVTSIGGPILSTSTERSEIINYAEKVLQILTDKERETSTKKRSAKEELFVSFL
FILLKKRILLILSLFFPKTXXXKSVKQVQKKDLQKKNCSFKH
>NODE_10950_length_542_cov_2.963039_g7603_i0.p 347:0:partial
MKNSFNSFFILSQDXXXXERETSTKKRSAKEELFIQALNEIRKENETKDKEALKDSIWKM
YEKLDNAGKEAFKEFIWNKLFEEVGPQDEQFKNMVEKLVINHNSGQEISQREGSSN
