# Supplementary material for: Salivary and Intestinal Transcriptomes Reveal Differential Gene Expression in Starving, Fed and Trypanosoma cruzi-Infected Rhodnius neglectus
Source: Front Cell Infect Microbiol. 2021 Dec 17;11:773357. doi: 10.3389/fcimb.2021.773357 (PMC8722679; doi:10.3389/fcimb.2021.773357)
Supplement: Supplementary file 8 [file DataSheet_8.zip › links/pep04/NODE_10958_length_381_cov_2.650327_g8044_i0.p-pep.txt]

>NODE_10958_length_381_cov_2.650327_g8044_i0.p 34:159:complete
MCQKLQSLRINYILVNFYRGGGVLQVKVTGAFSVHKPTSTI
>NODE_10958_length_381_cov_2.650327_g8044_i0.p 65:187:complete
MIFWLTFIGGGGCYKLRSLEPSQCTSRPPLSSIYNLRYFC
>NODE_10958_length_381_cov_2.650327_g8044_i0.p 371:264:complete
MQTSSLLLIQEILFSHNYIILIIRMITGTKGLDCV
>NODE_10958_length_381_cov_2.650327_g8044_i0.p 378:283:partial
LVTTNLLFVVNTGNIVFSQLYYPDYSYDNWN
