# Supplementary material for: Salivary and Intestinal Transcriptomes Reveal Differential Gene Expression in Starving, Fed and Trypanosoma cruzi-Infected Rhodnius neglectus
Source: Front Cell Infect Microbiol. 2021 Dec 17;11:773357. doi: 10.3389/fcimb.2021.773357 (PMC8722679; doi:10.3389/fcimb.2021.773357)
Supplement: Supplementary file 8 [file DataSheet_8.zip › links/pep04/NODE_10959_length_542_cov_1.503080_g7612_i0.p-pep.txt]

>NODE_10959_length_542_cov_1.503080_g7612_i0.p 120:515:complete
MFLSKWFFFLRFIFLSCSLVFFFLCQLILSSTHFSLFLFSKVHDSHTRLDESFLKENIKH
VISISLTTFHYNLPFDSKDRLDNERKLCLDYMLYFCQVDFSRTNLKGEKKNLSVSIMNLT
AVSERILSSLF
>NODE_10959_length_542_cov_1.503080_g7612_i0.p 83:250:complete
MDLFFVKSSTVIILPQQMVLFFKVHFSVLLISFFFFMPVNSQFDSFQSVFIFQSA
>NODE_10959_length_542_cov_1.503080_g7612_i0.p 541:407:partial
GNFLNAVQIQKREDRMRSLTAVKFIIETDRFFFSPLRLVREKST
>NODE_10959_length_542_cov_1.503080_g7612_i0.p 461:273:complete
MRQIFFFPLKIGTRKVYLTEVQHIIQTQFPFIVKPIFTIKRQVIMEGSERDRDYMFNIFF
EK
