# Supplementary material for: Salivary and Intestinal Transcriptomes Reveal Differential Gene Expression in Starving, Fed and Trypanosoma cruzi-Infected Rhodnius neglectus
Source: Front Cell Infect Microbiol. 2021 Dec 17;11:773357. doi: 10.3389/fcimb.2021.773357 (PMC8722679; doi:10.3389/fcimb.2021.773357)
Supplement: Supplementary file 8 [file DataSheet_8.zip › links/pep04/NODE_10970_length_381_cov_1.689542_g8056_i0.p-pep.txt]

>NODE_10970_length_381_cov_1.689542_g8056_i0.p 37:144:complete
MPKPSKPASIWLFPCPPPKKKPSETLLKLFSCINF
>NODE_10970_length_381_cov_1.689542_g8056_i0.p 239:379:partial
MKEKIKRIKRFKSMITYLTTFIRKELFYLRGEFSNYAHSFMVHNSSK
>NODE_10970_length_381_cov_1.689542_g8056_i0.p 149:0:partial
MFQKFMQLNSFKRVSEGFFLGGGHGNNHIEAGLEGFGVYIKHWVCNDGLR
>NODE_10970_length_381_cov_1.689542_g8056_i0.p 285:121:complete
MIIDLNLFILLIFSLFQGNVFKQAEEYNPLDHYPYVVDPYDGFGVSFSEVYATK
