# Supplementary material for: Salivary and Intestinal Transcriptomes Reveal Differential Gene Expression in Starving, Fed and Trypanosoma cruzi-Infected Rhodnius neglectus
Source: Front Cell Infect Microbiol. 2021 Dec 17;11:773357. doi: 10.3389/fcimb.2021.773357 (PMC8722679; doi:10.3389/fcimb.2021.773357)
Supplement: Supplementary file 8 [file DataSheet_8.zip › links/pep04/NODE_10985_length_380_cov_38.498361_g8071_i0.p-pep.txt]

>NODE_10985_length_380_cov_38.498361_g8071_i0.p 103:201:complete
MLVDINKSFKLNILGNIYICYKICRQLLFYHR
>NODE_10985_length_380_cov_38.498361_g8071_i0.p 146:325:complete
MIYIYVTRFVANYYFIIGNQFAVIYYYNIIIVKVAKNKHNGYSCNTNYTSSVANIKIGR
>NODE_10985_length_380_cov_38.498361_g8071_i0.p 337:134:complete
MKILLSTNFYIGYATSIICVTAIAVVFVLCNFHYYYIIIIYNGKLITYDKIIVGDKSCNI
YIYFLIY
>NODE_10985_length_380_cov_38.498361_g8071_i0.p 161:0:partial
MIYIFPNILSLNDLLMSTSIHFFKVGSRHLICFPQYIILGKKTNKKLISFVFCG
