# Supplementary material for: Salivary and Intestinal Transcriptomes Reveal Differential Gene Expression in Starving, Fed and Trypanosoma cruzi-Infected Rhodnius neglectus
Source: Front Cell Infect Microbiol. 2021 Dec 17;11:773357. doi: 10.3389/fcimb.2021.773357 (PMC8722679; doi:10.3389/fcimb.2021.773357)
Supplement: Supplementary file 8 [file DataSheet_8.zip › links/pep04/NODE_10993_length_541_cov_1.685185_g7637_i0.p-pep.txt]

>NODE_10993_length_541_cov_1.685185_g7637_i0.p 402:539:partial
MTPAHLKKQDNKEVESCLRSSEGANVIIKCQVIRFIPAVSSWAGSQ
>NODE_10993_length_541_cov_1.685185_g7637_i0.p 483:307:complete
MSHSLLLMTEGKTPLLYCLVSLDELVLFNTSSEPLCTGLNSNQLCLHPILHKVHLPKP
>NODE_10993_length_541_cov_1.685185_g7637_i0.p 365:252:complete
MQTSFVFIPFFIRFIYLNRERQQPLETCFFPLYFSYE
>NODE_10993_length_541_cov_1.685185_g7637_i0.p 538:413:partial
CDPAQEETAGINLITWHLIITFAPSDDRRQDSTSLLSCFFR
