# Supplementary material for: Salivary and Intestinal Transcriptomes Reveal Differential Gene Expression in Starving, Fed and Trypanosoma cruzi-Infected Rhodnius neglectus
Source: Front Cell Infect Microbiol. 2021 Dec 17;11:773357. doi: 10.3389/fcimb.2021.773357 (PMC8722679; doi:10.3389/fcimb.2021.773357)
Supplement: Supplementary file 8 [file DataSheet_8.zip › links/pep04/NODE_11002_length_380_cov_2.396721_g8088_i0.p-pep.txt]

>NODE_11002_length_380_cov_2.396721_g8088_i0.p 105:335:complete
MYFFFYIFFLFLKRLSGICGSKSTMFIVNYFKTKIKLKLRTKQLXXXXYSDFLQEDSLSY
SYISKYIFFYIFFLFL
>NODE_11002_length_380_cov_2.396721_g8088_i0.p 280:378:partial
MIHIYLNIFFFTYFFFFYKTFIGYLWKQEYNVY
>NODE_11002_length_380_cov_2.396721_g8088_i0.p 86:190:complete
MIHIYLNIFFFLYIFSFFKTFIGYLWKQEYNVYC
>NODE_11002_length_380_cov_2.396721_g8088_i0.p 280:191:complete
MKESSCKKSEYXXXXSCFVRNFNLILVLK
