# Supplementary material for: Salivary and Intestinal Transcriptomes Reveal Differential Gene Expression in Starving, Fed and Trypanosoma cruzi-Infected Rhodnius neglectus
Source: Front Cell Infect Microbiol. 2021 Dec 17;11:773357. doi: 10.3389/fcimb.2021.773357 (PMC8722679; doi:10.3389/fcimb.2021.773357)
Supplement: Supplementary file 8 [file DataSheet_8.zip › links/pep04/NODE_11028_length_380_cov_0.655738_g8114_i0.p-pep.txt]

>NODE_11028_length_380_cov_0.655738_g8114_i0.p 99:176:complete
MCHCWFLELHLPYFAQPVFFACEFL
>NODE_11028_length_380_cov_0.655738_g8114_i0.p 262:354:complete
MSLKNSILIYKHPFTNVPAFTCYMFLGGFH
>NODE_11028_length_380_cov_0.655738_g8114_i0.p 41:379:partial
MIDCLGTLLDVFKEFFNGVTVPLLVPRASFTLFCSTCLFCLRIPLGDLSLNSSIVLALLF
ESLINRFCFLLLFRPVLKIPFSFINIPLLTFQPLLVICSLVVSTNPATIPTSS
>NODE_11028_length_380_cov_0.655738_g8114_i0.p 378:1:partial
EDVGIVAGLVETTKEHITSKGWNVSKGMFINENGIFKTGLNNNKKQNRLINDSKRRAKTI
LELRERSPKGIRKQKRQVEQNRVNEALGTSSGTVTPLKNSLNTSNKVPRQSISYLPTDSA
NTKREG
