# Supplementary material for: Salivary and Intestinal Transcriptomes Reveal Differential Gene Expression in Starving, Fed and Trypanosoma cruzi-Infected Rhodnius neglectus
Source: Front Cell Infect Microbiol. 2021 Dec 17;11:773357. doi: 10.3389/fcimb.2021.773357 (PMC8722679; doi:10.3389/fcimb.2021.773357)
Supplement: Supplementary file 8 [file DataSheet_8.zip › links/pep04/NODE_11029_length_380_cov_0.652459_g8115_i0.p-pep.txt]

>NODE_11029_length_380_cov_0.652459_g8115_i0.p 222:365:complete
MQTNCYLNINKKYKGITVVTYVRETSDRFLLKLMLQVKYLHNELFIT
>NODE_11029_length_380_cov_0.652459_g8115_i0.p 22:177:complete
MCSKLVNEQPRKTNVCNIIISLRSPMIQTQCNAYIRGQKYNQSMRGHTDES
>NODE_11029_length_380_cov_0.652459_g8115_i0.p 361:236:complete
MINNSLWRYFTCNISFNKNLSLVSLTYVTTVIPLYFLFIFK
>NODE_11029_length_380_cov_0.652459_g8115_i0.p 147:28:complete
MIILLPSDICITLSLDHWRSQTNNYITNICFTRLFIYQL
