# Supplementary material for: Salivary and Intestinal Transcriptomes Reveal Differential Gene Expression in Starving, Fed and Trypanosoma cruzi-Infected Rhodnius neglectus
Source: Front Cell Infect Microbiol. 2021 Dec 17;11:773357. doi: 10.3389/fcimb.2021.773357 (PMC8722679; doi:10.3389/fcimb.2021.773357)
Supplement: Supplementary file 8 [file DataSheet_8.zip › links/pep04/NODE_11053_length_539_cov_3.741736_g7684_i0.p-pep.txt]

>NODE_11053_length_539_cov_3.741736_g7684_i0.p 228:458:complete
MLPYTNKSLVFEEDFDIKEMAQMLERRRSFPFLIDSEISGMSWQVLHRILQNIYDLTSLG
TTKFNFSKVMKILNTS
>NODE_11053_length_539_cov_3.741736_g7684_i0.p 67:255:complete
MLGFRQAMKSLGMPQTKNKLHQLVSSRDIVVLELLEKTWTEKLWYVQIQWEDGKISRTLI
NH
>NODE_11053_length_539_cov_3.741736_g7684_i0.p 385:113:complete
MFCSILWRTCQDIPEISESIKNGNDLLLSSIWAISLISKSSSNTSDLLVYGRFYHLPIES
VRTITSPSKFFPEVLRRQYLVRKQAGEACF
>NODE_11053_length_539_cov_3.741736_g7684_i0.p 488:312:complete
MLLSLLSLIFSGCIQDFHYLRKIKLGRPQRSKIINILQYSVENLPRHPRNFRINQEWE
