# Supplementary material for: Salivary and Intestinal Transcriptomes Reveal Differential Gene Expression in Starving, Fed and Trypanosoma cruzi-Infected Rhodnius neglectus
Source: Front Cell Infect Microbiol. 2021 Dec 17;11:773357. doi: 10.3389/fcimb.2021.773357 (PMC8722679; doi:10.3389/fcimb.2021.773357)
Supplement: Supplementary file 8 [file DataSheet_8.zip › links/pep04/NODE_11056_length_379_cov_2.759868_g8137_i0.p-pep.txt]

>NODE_11056_length_379_cov_2.759868_g8137_i0.p 274:378:partial
MTYFPLSFFSLCTKVKKKKGIAYFSRRRRLANILY
>NODE_11056_length_379_cov_2.759868_g8137_i0.p 170:262:complete
MDYFNFEFDENSTNGSTILLSGSFPSLGFP
>NODE_11056_length_379_cov_2.759868_g8137_i0.p 114:1:partial
MLTRKTSNATKCIIYPGKYAPPKKKENLMNLQIIHTHP
>NODE_11056_length_379_cov_2.759868_g8137_i0.p 94:2:partial
MCHKMYHLSWKICPPQKKGKFNEFANNTYTP
