# Supplementary material for: Salivary and Intestinal Transcriptomes Reveal Differential Gene Expression in Starving, Fed and Trypanosoma cruzi-Infected Rhodnius neglectus
Source: Front Cell Infect Microbiol. 2021 Dec 17;11:773357. doi: 10.3389/fcimb.2021.773357 (PMC8722679; doi:10.3389/fcimb.2021.773357)
Supplement: Supplementary file 8 [file DataSheet_8.zip › links/pep04/NODE_11069_length_539_cov_1.917355_g7697_i0.p-pep.txt]

>NODE_11069_length_539_cov_1.917355_g7697_i0.p 246:416:complete
MSLDLIPLLHLFKPIRPMDSIGEDLFDRIDPLLRTPVRSSRRSIIPSLAFTVFSDL
>NODE_11069_length_539_cov_1.917355_g7697_i0.p 73:228:complete
MQDLYSRYNPNKNHQQIPFFHSYKVYKDFLSLKVLIVPILARKKLSSDLKF
>NODE_11069_length_539_cov_1.917355_g7697_i0.p 2:169:partial
VLLVEYLFSYFQSIIKSVKKTRSRCKIYIPVIIRIKIISKSHSSILIRSIKIFCL
>NODE_11069_length_539_cov_1.917355_g7697_i0.p 538:38:partial
AFDNLKKKIKARLGRMSRSVSPSLRRLEMDEEPIGLRNMGGYRSEKTVKARLGMMDRLEE
RTGVLSKGSILSKRSSPIESIGLIGLNKCNSGIKSRLGQSSSIFKTSNQKKVSFGPVSEQ
LIPLETKNLYRPYKNGRMGFADDFYSDYNGNINLASRSRLFNRFNY
