# Supplementary material for: Salivary and Intestinal Transcriptomes Reveal Differential Gene Expression in Starving, Fed and Trypanosoma cruzi-Infected Rhodnius neglectus
Source: Front Cell Infect Microbiol. 2021 Dec 17;11:773357. doi: 10.3389/fcimb.2021.773357 (PMC8722679; doi:10.3389/fcimb.2021.773357)
Supplement: Supplementary file 8 [file DataSheet_8.zip › links/pep04/NODE_11080_length_538_cov_7.273292_g7706_i0.p-pep.txt]

>NODE_11080_length_538_cov_7.273292_g7706_i0.p 249:362:complete
MLKSSWILIKPLIFFFISDIILILDISTLFFFFFLRM
>NODE_11080_length_538_cov_7.273292_g7706_i0.p 305:418:complete
MYFDIRYFHAFFFLFFANVSINVNLRKFFHFTVLLMI
>NODE_11080_length_538_cov_7.273292_g7706_i0.p 317:174:complete
MQNNVTDKKKNERFNKYPRTFEVLFIFLSFDHVPTSELLYLPSISGR
>NODE_11080_length_538_cov_7.273292_g7706_i0.p 463:155:complete
MIINKLFQTGQEQLFLNHKKNRKMKKFSKIYINAYIRKKKKKKSVEISNIKIMSLIKKKM
RGLISIQELLRFYLSSYLSIMYLLASFFTFPVLAADELVLRS
