# Supplementary material for: Salivary and Intestinal Transcriptomes Reveal Differential Gene Expression in Starving, Fed and Trypanosoma cruzi-Infected Rhodnius neglectus
Source: Front Cell Infect Microbiol. 2021 Dec 17;11:773357. doi: 10.3389/fcimb.2021.773357 (PMC8722679; doi:10.3389/fcimb.2021.773357)
Supplement: Supplementary file 8 [file DataSheet_8.zip › links/pep04/NODE_11096_length_538_cov_2.939959_g7719_i0.p-pep.txt]

>NODE_11096_length_538_cov_2.939959_g7719_i0.p 81:341:complete
MNIYLNLLIKYYITLVFLDNIYSDGTELSESKVKHEAISRRKFCCRKQKVGLIKISSVQR
ERDRWNWRKFAISKYEVKTDGSTSLN
>NODE_11096_length_538_cov_2.939959_g7719_i0.p 337:465:complete
MKEVAINCFNKFCFFKARRVNISRLSTLGLSSNPAVSYKSKF
>NODE_11096_length_538_cov_2.939959_g7719_i0.p 188:307:complete
MDQQAEILLQEAESWPHKNFFSSKRKRSLELEKVRYFQV
>NODE_11096_length_538_cov_2.939959_g7719_i0.p 423:310:complete
MKSTQSRDVHAPCFKKTKFIKTIYCNLLNLERWNHQS
