# Supplementary material for: Salivary and Intestinal Transcriptomes Reveal Differential Gene Expression in Starving, Fed and Trypanosoma cruzi-Infected Rhodnius neglectus
Source: Front Cell Infect Microbiol. 2021 Dec 17;11:773357. doi: 10.3389/fcimb.2021.773357 (PMC8722679; doi:10.3389/fcimb.2021.773357)
Supplement: Supplementary file 8 [file DataSheet_8.zip › links/pep04/NODE_11098_length_538_cov_2.681159_g7721_i0.p-pep.txt]

>NODE_11098_length_538_cov_2.681159_g7721_i0.p 222:350:complete
MIVCFRIVLLMIMSDGYSVRCKRKGITPSGILIPRTIFELIS
>NODE_11098_length_538_cov_2.681159_g7721_i0.p 206:60:complete
MYFNCVLDKITYPSASSPESLLQHLVTRSLLGDVFESMPTPKNLALTF
>NODE_11098_length_538_cov_2.681159_g7721_i0.p 496:362:complete
MGKCWISTLELSLLYLVYLFIGDYTDHRKKVGSSLRRLCAFVHH
>NODE_11098_length_538_cov_2.681159_g7721_i0.p 112:2:partial
MMYLSLCLLQRILLSRSRSSFFFFFLYINKESCQHAQ
