# Supplementary material for: Salivary and Intestinal Transcriptomes Reveal Differential Gene Expression in Starving, Fed and Trypanosoma cruzi-Infected Rhodnius neglectus
Source: Front Cell Infect Microbiol. 2021 Dec 17;11:773357. doi: 10.3389/fcimb.2021.773357 (PMC8722679; doi:10.3389/fcimb.2021.773357)
Supplement: Supplementary file 8 [file DataSheet_8.zip › links/pep04/NODE_11099_length_538_cov_2.672878_g7722_i0.p-pep.txt]

>NODE_11099_length_538_cov_2.672878_g7722_i0.p 16:183:complete
MRSRSFYKILLQLDDFFLVFHYHLFYFHCDFYNFSPNSLIFYQQLSSLIQVDHQK
>NODE_11099_length_538_cov_2.672878_g7722_i0.p 353:520:complete
MNSIYFHSIPIHFNFSFFIIFIINFSFILTPKFICFFIIFPNSFLILLPIFSKII
>NODE_11099_length_538_cov_2.672878_g7722_i0.p 537:385:partial
LLMNVIHIILLKIGRRIRKLFGKMIKKHINFGVRMKEKFMIKIMKKEKLK
>NODE_11099_length_538_cov_2.672878_g7722_i0.p 535:2:partial
FDECDSYNFTKNWKKNKKTVWENDKKAYKFWSKDERKVYDKDNEKRKIKVNGNRVKINRI
HSKEKKLSPTVLSGSDDNYELLNTKAPVELFPAKTIEKTEEMKDRIKQFDQEFQKKRAIF
GDQLESVKKAADRILKNLEKNYKNHNGNKINDNEKLKKNRPIEGESCKKSGYEIKCNE
