# Supplementary material for: Salivary and Intestinal Transcriptomes Reveal Differential Gene Expression in Starving, Fed and Trypanosoma cruzi-Infected Rhodnius neglectus
Source: Front Cell Infect Microbiol. 2021 Dec 17;11:773357. doi: 10.3389/fcimb.2021.773357 (PMC8722679; doi:10.3389/fcimb.2021.773357)
Supplement: Supplementary file 8 [file DataSheet_8.zip › links/pep04/NODE_11100_length_538_cov_2.364389_g6312_i2.p-pep.txt]

>NODE_11100_length_538_cov_2.364389_g6312_i2.p 124:456:complete
MFCKFSFTRILRQSNVFSLMRTDFFFSSRADLLLSASRGFFFSSRADLLLSANRGFFCSS
RADLLLSASHGFFYSSRTDLLLSASRGFFCSSRADLLLSASSDFCRPSRD
>NODE_11100_length_538_cov_2.364389_g6312_i2.p 185:526:complete
MLISSFLRGLICSFLRAVVSSFLRGLICSFLRTVVSSVLRGLICSFLRAMVSSILRGLIC
SFLRAVVSSVLRGLICSFLRVAISVALREISCSFLRSVTSSFFCVLLGKNSFL
>NODE_11100_length_538_cov_2.364389_g6312_i2.p 537:1:partial
DISPQRKEFFPSSTQKKEEVTDRKKEQLISRRATEIATRRKEQISPRRTEETTARRKEQI
SPRRIEETMARRKEQISPRRTEETTVRRKEQISPRRKEETTARRKEQISPRRKEEISSHK
REDIRLTKYSRKTELTKPSVFREQTEKSAQLKQKLPPKQKPDLRQSKVTSYSQEIQKTA
>NODE_11100_length_538_cov_2.364389_g6312_i2.p 466:179:complete
MRATNLSKGDRNRYSQKGANQPSKNRRNHGSQKGANQSSKNRRNHGSQKGANQPSKNRRN
HGSQKGANQPSKKRRNHGSQKGANQPSKKRRNQFS
