# Supplementary material for: Salivary and Intestinal Transcriptomes Reveal Differential Gene Expression in Starving, Fed and Trypanosoma cruzi-Infected Rhodnius neglectus
Source: Front Cell Infect Microbiol. 2021 Dec 17;11:773357. doi: 10.3389/fcimb.2021.773357 (PMC8722679; doi:10.3389/fcimb.2021.773357)
Supplement: Supplementary file 8 [file DataSheet_8.zip › links/pep04/NODE_11103_length_378_cov_2.894389_g8181_i0.p-pep.txt]

>NODE_11103_length_378_cov_2.894389_g8181_i0.p 100:225:complete
MNVECKKNYFIAVKMTDENQKNEMNVADHRNVSKKQIERKV
>NODE_11103_length_378_cov_2.894389_g8181_i0.p 173:292:complete
MLRIIEMLAKNKLNVKFKLLTYNYTSQQEQSINLKNEEI
>NODE_11103_length_378_cov_2.894389_g8181_i0.p 127:14:complete
MSSSCTQHFLRFQNFLLNQRNVLSSNSSLRSFYQRRF
>NODE_11103_length_378_cov_2.894389_g8181_i0.p 240:76:complete
MYVKSLNFTFNLFFANISMIRNIHFIFLVFICHFYCNEIVLLALNIFLDFKIFY
