# Supplementary material for: Salivary and Intestinal Transcriptomes Reveal Differential Gene Expression in Starving, Fed and Trypanosoma cruzi-Infected Rhodnius neglectus
Source: Front Cell Infect Microbiol. 2021 Dec 17;11:773357. doi: 10.3389/fcimb.2021.773357 (PMC8722679; doi:10.3389/fcimb.2021.773357)
Supplement: Supplementary file 8 [file DataSheet_8.zip › links/pep04/NODE_11113_length_537_cov_5.912863_g7734_i0.p-pep.txt]

>NODE_11113_length_537_cov_5.912863_g7734_i0.p 190:306:complete
MNAINNTKIFALINKTYSGGITRPARERELVKRRRESE
>NODE_11113_length_537_cov_5.912863_g7734_i0.p 59:169:complete
MKIFLFVLILLSGILKIKVIFKNYFLSFWYDLFGSC
>NODE_11113_length_537_cov_5.912863_g7734_i0.p 326:120:complete
MFSLTVSYSLSLLLFTNSLSLAGRVMPPLYVLLINAKIFVLFIALTYHKVDKINKNQRDH
TKKKGNNF
>NODE_11113_length_537_cov_5.912863_g7734_i0.p 175:44:complete
MKSTRTKEIIPKRKEIIFKNDFYLEDSREKNKYKQKYFTLKNL
