# Supplementary material for: Salivary and Intestinal Transcriptomes Reveal Differential Gene Expression in Starving, Fed and Trypanosoma cruzi-Infected Rhodnius neglectus
Source: Front Cell Infect Microbiol. 2021 Dec 17;11:773357. doi: 10.3389/fcimb.2021.773357 (PMC8722679; doi:10.3389/fcimb.2021.773357)
Supplement: Supplementary file 8 [file DataSheet_8.zip › links/pep04/NODE_11120_length_378_cov_1.488449_g8198_i0.p-pep.txt]

>NODE_11120_length_378_cov_1.488449_g8198_i0.p 55:162:complete
MRTQHRLPRKVLLGIESSNAFANKSPSWIXXXXLE
>NODE_11120_length_378_cov_1.488449_g8198_i0.p 185:63:complete
MLVLALGFYSRXXXXIQLGDLLAKALDDSIPKSTFLGRRC
>NODE_11120_length_378_cov_1.488449_g8198_i0.p 324:202:complete
MKKQLFFTDFHNLGGCIETDIYILRSWYIRIIDHFIDFVF
>NODE_11120_length_378_cov_1.488449_g8198_i0.p 153:1:partial
MXXXNPARGFVGEGIGRLYTQKHFPWEAVLSSTLTIQGTCYEVAVNMRGRW
