# Supplementary material for: Salivary and Intestinal Transcriptomes Reveal Differential Gene Expression in Starving, Fed and Trypanosoma cruzi-Infected Rhodnius neglectus
Source: Front Cell Infect Microbiol. 2021 Dec 17;11:773357. doi: 10.3389/fcimb.2021.773357 (PMC8722679; doi:10.3389/fcimb.2021.773357)
Supplement: Supplementary file 8 [file DataSheet_8.zip › links/pep04/NODE_11120_length_537_cov_4.863071_g7740_i0.p-pep.txt]

>NODE_11120_length_537_cov_4.863071_g7740_i0.p 412:534:partial
MKAFLYRHLHVMYELITTNGNSICKNKSKFSNNWMVGSAIL
>NODE_11120_length_537_cov_4.863071_g7740_i0.p 326:535:partial
MFTRSLHKYRHVTYICNNFQEYSLFVRDRIKLSSIDIYMLCTNSLQLMEIQYVKTNPNFP
TIGWSEVPFC
>NODE_11120_length_537_cov_4.863071_g7740_i0.p 191:69:complete
MNLKKNLFFRLREPQRKYFFENSKLRIFMFTVPSVSFKRK
>NODE_11120_length_537_cov_4.863071_g7740_i0.p 249:130:complete
MAIELFAVFLFLIIQKYPVSQFEKKSLFQTQGTSKKIFL
