# Supplementary material for: Salivary and Intestinal Transcriptomes Reveal Differential Gene Expression in Starving, Fed and Trypanosoma cruzi-Infected Rhodnius neglectus
Source: Front Cell Infect Microbiol. 2021 Dec 17;11:773357. doi: 10.3389/fcimb.2021.773357 (PMC8722679; doi:10.3389/fcimb.2021.773357)
Supplement: Supplementary file 8 [file DataSheet_8.zip › links/pep04/NODE_11123_length_537_cov_4.195021_g7647_i1.p-pep.txt]

>NODE_11123_length_537_cov_4.195021_g7647_i1.p 385:504:complete
MGHFLLEPSANVNAFVKVRYSVALSKGKHLNSKRSISVL
>NODE_11123_length_537_cov_4.195021_g7647_i1.p 440:315:complete
MTLTNAFTFAEGSSKKCPFQNAIRLFEMQDEHRYINLRLSQ
>NODE_11123_length_537_cov_4.195021_g7647_i1.p 430:284:complete
MMHLHLLKVLAKNVPFKMQSGCSKCKMSIGTLIYAFRNKLISASFSFS
>NODE_11123_length_537_cov_4.195021_g7647_i1.p 333:184:complete
MTPFAINSFQPVSALAEIPRTCDDIITDVRFLRACHLINRSSSAPVTFG
