# Supplementary material for: Salivary and Intestinal Transcriptomes Reveal Differential Gene Expression in Starving, Fed and Trypanosoma cruzi-Infected Rhodnius neglectus
Source: Front Cell Infect Microbiol. 2021 Dec 17;11:773357. doi: 10.3389/fcimb.2021.773357 (PMC8722679; doi:10.3389/fcimb.2021.773357)
Supplement: Supplementary file 8 [file DataSheet_8.zip › links/pep04/NODE_11140_length_537_cov_1.721992_g7758_i0.p-pep.txt]

>NODE_11140_length_537_cov_1.721992_g7758_i0.p 273:506:complete
MEFNYVNGERENYVRQERAEFFKQIIQEWVLYVETLCLKGQNPFVIAENNVIMQTVQEAT
ERRYTSSCMAIIGRGIL
>NODE_11140_length_537_cov_1.721992_g7758_i0.p 2:163:partial
AKEVITTEQLFQSNLYANLFSSKAQQSLCYLASLNINTKMKYSPANPKFKKTG
>NODE_11140_length_537_cov_1.721992_g7758_i0.p 284:421:complete
MRKWGARKLCETGKSRVFQTDYPRMGSLCGNSVSKRSKPIRYRRE
>NODE_11140_length_537_cov_1.721992_g7758_i0.p 279:88:complete
MLFNVNVVVFNIGLVHFGGAISQKIANNFLKSSKKLTSGQPVFLNFGFAGEYFIFVLIFS
DAK
