# Supplementary material for: Salivary and Intestinal Transcriptomes Reveal Differential Gene Expression in Starving, Fed and Trypanosoma cruzi-Infected Rhodnius neglectus
Source: Front Cell Infect Microbiol. 2021 Dec 17;11:773357. doi: 10.3389/fcimb.2021.773357 (PMC8722679; doi:10.3389/fcimb.2021.773357)
Supplement: Supplementary file 8 [file DataSheet_8.zip › links/pep04/NODE_11155_length_377_cov_2.086093_g8233_i0.p-pep.txt]

>NODE_11155_length_377_cov_2.086093_g8233_i0.p 46:252:complete
MPFETLSLMASAILGMVLPIYFIKMPPSPRFFFESGSFSSFSSTAPSDFLSSKFSVESGN
TSFFFFSV
>NODE_11155_length_377_cov_2.086093_g8233_i0.p 89:259:complete
MWYFQYISSKCHLRQDFSLRAVVFLPFPQLLLQIFYLLSFPLNQEILLFSFFQFEI
>NODE_11155_length_377_cov_2.086093_g8233_i0.p 376:200:partial
IRIRCTVHYPRKMIAAVIVIQLALNMRQQVIFLNRRKKDLDLKLKKRKKKYFLIQRKT
>NODE_11155_length_377_cov_2.086093_g8233_i0.p 374:39:partial
PHKVHGPLPKKNDCSSDSDSASTEYETAGNIPKQKKKRSRSQTEKKKKEVFPDSTENLED
KKSEGAVEEKEEKLPLSKKNLGEGGILMKYIGSTIPSIADAINDNVSKGNQ
