# Supplementary material for: Salivary and Intestinal Transcriptomes Reveal Differential Gene Expression in Starving, Fed and Trypanosoma cruzi-Infected Rhodnius neglectus
Source: Front Cell Infect Microbiol. 2021 Dec 17;11:773357. doi: 10.3389/fcimb.2021.773357 (PMC8722679; doi:10.3389/fcimb.2021.773357)
Supplement: Supplementary file 8 [file DataSheet_8.zip › links/pep04/NODE_11164_length_377_cov_0.947020_g8242_i0.p-pep.txt]

>NODE_11164_length_377_cov_0.947020_g8242_i0.p 0:128:partial
AAFFCEENLKELFWWTCYDLEECKICLHLSEVLFSDGAISET
>NODE_11164_length_377_cov_0.947020_g8242_i0.p 88:195:complete
MKFYLAMGPFQKPEEYLSQSLVCDWICRRSANYFT
>NODE_11164_length_377_cov_0.947020_g8242_i0.p 152:256:complete
MVIGYVDGALTILLNVKMNLILYVDNTTVNLYKN
>NODE_11164_length_377_cov_0.947020_g8242_i0.p 99:1:partial
MKLHSNEDKFYILLNHNMSTRTVPSNSLHRKTR
