# Supplementary material for: Salivary and Intestinal Transcriptomes Reveal Differential Gene Expression in Starving, Fed and Trypanosoma cruzi-Infected Rhodnius neglectus
Source: Front Cell Infect Microbiol. 2021 Dec 17;11:773357. doi: 10.3389/fcimb.2021.773357 (PMC8722679; doi:10.3389/fcimb.2021.773357)
Supplement: Supplementary file 8 [file DataSheet_8.zip › links/pep04/NODE_11169_length_536_cov_2.808732_g7782_i1.p-pep.txt]

>NODE_11169_length_536_cov_2.808732_g7782_i1.p 384:509:complete
MFFYGILLEDINFVFTYFRSFPKCIYASRKFLSSGERASTW
>NODE_11169_length_536_cov_2.808732_g7782_i1.p 1:204:partial
ANPAAGTQANNTNKLVLKFHSTLTGHEECVAGVRNLVMNFSKVLVFHIASYNCLMVGSVR
GDPEKVC
>NODE_11169_length_536_cov_2.808732_g7782_i1.p 253:408:complete
MCSEIPFQTLKYSQTNSNEGLLFQLEKASTVPLVTLGIAYVSFKFFFMAYY
>NODE_11169_length_536_cov_2.808732_g7782_i1.p 164:328:complete
MWVLSEEILRKFVKEKKLHYERQFSTPQTSFAQKSLSRHLSTVKQIAMKGCCSN
