# Supplementary material for: Salivary and Intestinal Transcriptomes Reveal Differential Gene Expression in Starving, Fed and Trypanosoma cruzi-Infected Rhodnius neglectus
Source: Front Cell Infect Microbiol. 2021 Dec 17;11:773357. doi: 10.3389/fcimb.2021.773357 (PMC8722679; doi:10.3389/fcimb.2021.773357)
Supplement: Supplementary file 8 [file DataSheet_8.zip › links/pep04/NODE_11173_length_536_cov_1.927235_g7786_i0.p-pep.txt]

>NODE_11173_length_536_cov_1.927235_g7786_i0.p 136:273:complete
MKIWERKDKFSTINWMERIRNRSKCSRTNMLWRINSLRLLISMLK
>NODE_11173_length_536_cov_1.927235_g7786_i0.p 211:29:complete
MILTCFGFFPSSLLLRIYPFSPKFSVTCILFNLYCPALRIQPHIYRYFLSAPCNTQNISC
>NODE_11173_length_536_cov_1.927235_g7786_i0.p 477:292:complete
MLSIYDCYLGKTRIEWKLTVSASLFYRGLKCPQWYRQVQSLRFETNAYLLLLAKAYKFLN
F
>NODE_11173_length_536_cov_1.927235_g7786_i0.p 275:75:complete
MYFNILINNLREFIRQSMFVLEHFDLFRILSIQFIVENLSFLSQIFCHMYIIQSLLSSIA
DPTSYL
