# Supplementary material for: Salivary and Intestinal Transcriptomes Reveal Differential Gene Expression in Starving, Fed and Trypanosoma cruzi-Infected Rhodnius neglectus
Source: Front Cell Infect Microbiol. 2021 Dec 17;11:773357. doi: 10.3389/fcimb.2021.773357 (PMC8722679; doi:10.3389/fcimb.2021.773357)
Supplement: Supplementary file 8 [file DataSheet_8.zip › links/pep04/NODE_11178_length_535_cov_7.637500_g7791_i0.p-pep.txt]

>NODE_11178_length_535_cov_7.637500_g7791_i0.p 207:386:complete
MNDRLHCSRESGFDTSSTNIISAVFKLQFLQFINFIENLLNDTLTTTLLLNIMVLQRNI
>NODE_11178_length_535_cov_7.637500_g7791_i0.p 534:361:partial
PVYKLVSMIVRRLSGSLKKNLYFQLKIQSIPLNYGFITKQTFNNLKKKKTIYFFVKP
>NODE_11178_length_535_cov_7.637500_g7791_i0.p 279:121:complete
MQRRLCLWSSYQNLILCCNVADHCISYTNSGSREEAAPSDSKFQRAFFFIIL
>NODE_11178_length_535_cov_7.637500_g7791_i0.p 218:0:partial
MIIALVIRIQDRARRRPPRTPNFRGHFFLSFYKHSRAPLTIIYSLELSKKDLLDLKSLNS
SPTPRNQFSEKSD
