# Supplementary material for: Salivary and Intestinal Transcriptomes Reveal Differential Gene Expression in Starving, Fed and Trypanosoma cruzi-Infected Rhodnius neglectus
Source: Front Cell Infect Microbiol. 2021 Dec 17;11:773357. doi: 10.3389/fcimb.2021.773357 (PMC8722679; doi:10.3389/fcimb.2021.773357)
Supplement: Supplementary file 8 [file DataSheet_8.zip › links/pep04/NODE_11188_length_376_cov_3.664452_g8264_i0.p-pep.txt]

>NODE_11188_length_376_cov_3.664452_g8264_i0.p 153:374:complete
MNDLFLRNFCLLTSSISSVGSLSSTICFTNHQIEQFIIPINIFFFLTQTHKNTKKKKEKK
KKKIKFFFEILNT
>NODE_11188_length_376_cov_3.664452_g8264_i0.p 161:346:complete
MFPSQFLSFNFFNFICRFSLFHHLLHKSSNRTIYYSYQHFFFPHTNTQKHKKKKRKEKKK
D
>NODE_11188_length_376_cov_3.664452_g8264_i0.p 234:31:complete
MRWWKRENLQMKLKKLKDKNCEGKDHFFTRQEEKLWFKGGXXXXNKKYNIFKQVILFSSK
FRNEVFV
>NODE_11188_length_376_cov_3.664452_g8264_i0.p 362:201:complete
MLKEKLNLFFFLFFFFFCVFVCLCEEKKNVDRNNKLFDLMICEADGGRERTYR
