# Supplementary material for: Salivary and Intestinal Transcriptomes Reveal Differential Gene Expression in Starving, Fed and Trypanosoma cruzi-Infected Rhodnius neglectus
Source: Front Cell Infect Microbiol. 2021 Dec 17;11:773357. doi: 10.3389/fcimb.2021.773357 (PMC8722679; doi:10.3389/fcimb.2021.773357)
Supplement: Supplementary file 8 [file DataSheet_8.zip › links/pep04/NODE_11191_length_535_cov_3.497917_g7802_i0.p-pep.txt]

>NODE_11191_length_535_cov_3.497917_g7802_i0.p 87:218:complete
MFSKSISSSFVHDTFSFSNRTLFSFKAGCSSNSRKLYELWKLQ
>NODE_11191_length_535_cov_3.497917_g7802_i0.p 10:234:complete
MSRSIKIFLHFEALVTVQSITPITTSHSASPFLLPSCTTPFLLATALCFLSKLVVLPIRE
SYTNFGNYNKCRPL
>NODE_11191_length_535_cov_3.497917_g7802_i0.p 191:6:complete
MSRIGRTTSFERKQSAVAKRKGVVHEGRRNGLAEWLVVIGVMDCTVTRASKCRKILIDRD
S
>NODE_11191_length_535_cov_3.497917_g7802_i0.p 235:83:complete
MREVCTYCNFQSSYNFLELEEQPALKENRVRLLKEKVSCTKEEEMDLLNG
