# Supplementary material for: Salivary and Intestinal Transcriptomes Reveal Differential Gene Expression in Starving, Fed and Trypanosoma cruzi-Infected Rhodnius neglectus
Source: Front Cell Infect Microbiol. 2021 Dec 17;11:773357. doi: 10.3389/fcimb.2021.773357 (PMC8722679; doi:10.3389/fcimb.2021.773357)
Supplement: Supplementary file 8 [file DataSheet_8.zip › links/pep04/NODE_11193_length_376_cov_3.066445_g8269_i0.p-pep.txt]

>NODE_11193_length_376_cov_3.066445_g8269_i0.p 0:374:partial
LRLLYPFLAFSFFQVPLLRLLYPFLAFSFFQVPLLRLLLYLFRLCLFRLCLFRLDLSLLR
LLLCLYRLCLFRFYLFRLYLFRLYLFRLYLSLFRLLLVCRLLLLRHLLLLLLLLLLLLLL
LLLLL
>NODE_11193_length_376_cov_3.066445_g8269_i0.p 1:375:partial
FAFFTLSSLFLFSRFLFFAFFTLSSLFLFSRFLFFAFFFIFSAFAFSAFAFSALTFLSFA
FFFAFIAFAFFAFTFFAFTFSAFIFFAFIFLSFDFFLFAASFFFATFFFFFFFFYFFFFF
FFFFF
>NODE_11193_length_376_cov_3.066445_g8269_i0.p 375:1:partial
EEEEEEEEEEVEEEEEEEEGGEEEGGGKQEEVEREKDKGEKDKGGKGKGEKGKSEKGKGD
KGKEEGEGEKGQGGKGKGGKGKGGKDKEEGEEEEPGKKKKRGKGKEGEEEEPGKKKKRGK
GKEGE
>NODE_11193_length_376_cov_3.066445_g8269_i0.p 341:0:partial
MKKKKKKKVAKKKEAANKKKSKERKIKAKKIKAEKVKAKKVKAKKAKAIKAKKKAKERKV
KAEKAKAEKAKAEKIKKKAKKRNLEKRKSEERVKKAKKRNLEKRKSEERVKKAK
