# Supplementary material for: Salivary and Intestinal Transcriptomes Reveal Differential Gene Expression in Starving, Fed and Trypanosoma cruzi-Infected Rhodnius neglectus
Source: Front Cell Infect Microbiol. 2021 Dec 17;11:773357. doi: 10.3389/fcimb.2021.773357 (PMC8722679; doi:10.3389/fcimb.2021.773357)
Supplement: Supplementary file 8 [file DataSheet_8.zip › links/pep04/NODE_11193_length_535_cov_3.052083_g7804_i0.p-pep.txt]

>NODE_11193_length_535_cov_3.052083_g7804_i0.p 39:206:complete
MIIILLLFFQVFVIFLIMKRASWYIFCLTTSPKMPLVFFVLFRLLENEKLFLTKF
>NODE_11193_length_535_cov_3.052083_g7804_i0.p 267:467:complete
MYYLNQIRILRKIWHSYKNVNGECRALFQKYFKNIFLRSILQCSQHNNYDILAFRYLAIY
SISLQG
>NODE_11193_length_535_cov_3.052083_g7804_i0.p 2:166:partial
LIERTIHIWDHIGNYYIIIIFSSFRDFLNNEKSKLVYILPNNFSENALGFFCFI
>NODE_11193_length_535_cov_3.052083_g7804_i0.p 223:65:complete
MANYLIQNFVKNNFSFSSNLNKTKKTKGIFGEVVRQNIYQLALFIIKKITKT
