# Supplementary material for: Salivary and Intestinal Transcriptomes Reveal Differential Gene Expression in Starving, Fed and Trypanosoma cruzi-Infected Rhodnius neglectus
Source: Front Cell Infect Microbiol. 2021 Dec 17;11:773357. doi: 10.3389/fcimb.2021.773357 (PMC8722679; doi:10.3389/fcimb.2021.773357)
Supplement: Supplementary file 8 [file DataSheet_8.zip › links/pep04/NODE_11216_length_534_cov_5.127349_g7824_i0.p-pep.txt]

>NODE_11216_length_534_cov_5.127349_g7824_i0.p 213:347:complete
MPSRLHQSAKYFFKIVKCLDIFLGGGGINPVTNANRWASIKILF
>NODE_11216_length_534_cov_5.127349_g7824_i0.p 124:261:complete
MNQLFGESADRCKHRLLKNHGSDVYFKINNLPPGSINLQNIFSKL
>NODE_11216_length_534_cov_5.127349_g7824_i0.p 176:334:complete
MTMALMYILKLITSLPAPSICKIFFQNCKMFRYFFGGGGNKSCNKRKSMGID
>NODE_11216_length_534_cov_5.127349_g7824_i0.p 266:129:complete
MFYNFEKIFCRLMEPGGRLLILKYTSEPWFFKSLCLHLSADSPNN
