# Supplementary material for: Salivary and Intestinal Transcriptomes Reveal Differential Gene Expression in Starving, Fed and Trypanosoma cruzi-Infected Rhodnius neglectus
Source: Front Cell Infect Microbiol. 2021 Dec 17;11:773357. doi: 10.3389/fcimb.2021.773357 (PMC8722679; doi:10.3389/fcimb.2021.773357)
Supplement: Supplementary file 8 [file DataSheet_8.zip › links/pep04/NODE_11234_length_375_cov_4.823333_g8308_i0.p-pep.txt]

>NODE_11234_length_375_cov_4.823333_g8308_i0.p 244:351:complete
MFKLKHSEVATNEMETYMVICNFMKPFQVKGANPA
>NODE_11234_length_375_cov_4.823333_g8308_i0.p 128:0:partial
MFLFYFYPSSKFGRITLKLPGMNLEYSCREFHGQSIFKESFQN
>NODE_11234_length_375_cov_4.823333_g8308_i0.p 372:205:partial
SFTIYGHSSWIGTFDLKWLHEITYNHICLHFICSNFRMFQFEILERVKPSKIRHK
>NODE_11234_length_375_cov_4.823333_g8308_i0.p 204:40:complete
MENLFSYQRLSHCNPLNWLPATKVMIIPFLFLSIFEVRPYYFKAPWDESRIFLP
