# Supplementary material for: Salivary and Intestinal Transcriptomes Reveal Differential Gene Expression in Starving, Fed and Trypanosoma cruzi-Infected Rhodnius neglectus
Source: Front Cell Infect Microbiol. 2021 Dec 17;11:773357. doi: 10.3389/fcimb.2021.773357 (PMC8722679; doi:10.3389/fcimb.2021.773357)
Supplement: Supplementary file 8 [file DataSheet_8.zip › links/pep04/NODE_11236_length_375_cov_4.410000_g8310_i0.p-pep.txt]

>NODE_11236_length_375_cov_4.410000_g8310_i0.p 139:306:complete
MFASCKEEDRICGEDADKLGKLGWSDSSGLSQGTIGSDSEVLGGLPIEGSSSGID
>NODE_11236_length_375_cov_4.410000_g8310_i0.p 113:265:complete
MQSDEKVLEDLLPVRKRIGFAGRMLTNWVSWAGLTLQGCHKEQLAQTQRY
>NODE_11236_length_375_cov_4.410000_g8310_i0.p 374:0:partial
RTYYKILFKHKYGQLTPSKVSSNQSIPEDEPSIGNPPNTSESEPIVPCDNPEESDQPSLP
SLSASSPQILSSSLQEANLQEPSRPIVASQFPSPKPQRLIRTRRPLQIIITTPDPVTPPT
TRPTT
>NODE_11236_length_375_cov_4.410000_g8310_i0.p 328:113:complete
MPLRYLPISLSQKMSLRSVTLLIPLSLSQLFLVTTLKSQTSPAYPVCQHPPRKSYPLPYR
KQIFKNLLVRL
