# Supplementary material for: Salivary and Intestinal Transcriptomes Reveal Differential Gene Expression in Starving, Fed and Trypanosoma cruzi-Infected Rhodnius neglectus
Source: Front Cell Infect Microbiol. 2021 Dec 17;11:773357. doi: 10.3389/fcimb.2021.773357 (PMC8722679; doi:10.3389/fcimb.2021.773357)
Supplement: Supplementary file 8 [file DataSheet_8.zip › links/pep04/NODE_11241_length_533_cov_9.284519_g7846_i0.p-pep.txt]

>NODE_11241_length_533_cov_9.284519_g7846_i0.p 0:149:partial
NYIPNYYYHPILPSLFVPSNPVNLSYLIQVIYPIQTRSYIPSIPSIYAI
>NODE_11241_length_533_cov_9.284519_g7846_i0.p 150:287:complete
MSSSTPPYPVHLSNLIQFTYPTLSSTSIPSKPVHLSHLIQYIYPI
>NODE_11241_length_533_cov_9.284519_g7846_i0.p 196:333:complete
MSSPIPPYPVHLSHLSQFIYPTLSSTSIPSNPVHLFHLIQYIYPI
>NODE_11241_length_533_cov_9.284519_g7846_i0.p 59:241:complete
MSKPILSDPSNLSHPNSFLYPFYSIHLCYLIQFIYPTLSSTSIQSNPVHLSHLIQYIYPI
