# Supplementary material for: Salivary and Intestinal Transcriptomes Reveal Differential Gene Expression in Starving, Fed and Trypanosoma cruzi-Infected Rhodnius neglectus
Source: Front Cell Infect Microbiol. 2021 Dec 17;11:773357. doi: 10.3389/fcimb.2021.773357 (PMC8722679; doi:10.3389/fcimb.2021.773357)
Supplement: Supplementary file 8 [file DataSheet_8.zip › links/pep04/NODE_11243_length_375_cov_3.656667_g8316_i0.p-pep.txt]

>NODE_11243_length_375_cov_3.656667_g8316_i0.p 208:372:partial
MSLGLPXXXXWVLAGRVTGGRDPGFTSILVLISVGIELWVYMSIQRSSFVSYYII
>NODE_11243_length_375_cov_3.656667_g8316_i0.p 326:0:partial
MHNSIPTEISTKIEVNPGSLPPVTLPARTQXXXXGNPKDNQSWLAYPLVSTCSSRVPSPK
LSSSFSFHTAPVTPCYTTLSFFFPYFSHARAHTHTHTDTQLHAHFSPGP
>NODE_11243_length_375_cov_3.656667_g8316_i0.p 280:2:partial
MQDPYRPSPCLPGPXXXXVATPKTIRVGWLTHWYQPAAPGCPRQNFHPRSPFIQHQSLLV
TRLFPFSFHISLTPEHTHTHTQTHNYTHTSLQA
>NODE_11243_length_375_cov_3.656667_g8316_i0.p 291:1:partial
MRSKPRIPTARHPACQDPXXXXWQPQRQSELVGLPTGINLQLQGALAKTFILVLLSYSTS
HSLLHDSFLFLSIFLSRQSTHTHTHRHTTTRTLLSRP
