# Supplementary material for: Salivary and Intestinal Transcriptomes Reveal Differential Gene Expression in Starving, Fed and Trypanosoma cruzi-Infected Rhodnius neglectus
Source: Front Cell Infect Microbiol. 2021 Dec 17;11:773357. doi: 10.3389/fcimb.2021.773357 (PMC8722679; doi:10.3389/fcimb.2021.773357)
Supplement: Supplementary file 8 [file DataSheet_8.zip › links/pep04/NODE_11247_length_533_cov_6.169456_g7851_i0.p-pep.txt]

>NODE_11247_length_533_cov_6.169456_g7851_i0.p 180:485:complete
MMCGTVVAVGYHCRVGCSVVGQVHICSRSFALFDILSGLVSADGLPLHAPPPEGFSAFNS
SRILFKQCPKEKIKITHKKIKNTLNFSLDRLKSRRIFCYQA
>NODE_11247_length_533_cov_6.169456_g7851_i0.p 1:297:partial
GAVVTMPAVNECCCPVWSSLNVPAVFMLPPPAPDRPTSSPRLSYRLCGRSSRRRTHLRGR
VCVVPLLLLDIIVELAVPLLVRSIFVAGRLHSLTFSLG
>NODE_11247_length_533_cov_6.169456_g7851_i0.p 351:52:complete
MQRSLQEAVRAAEDRRRSLAQRECQRVQTTGYKYGPDQQRNSQLDNDIQQQQRYHTYPTT
KMCPPARRTPTQPIRQSRRRGRPIGRRRWQHEHCWYVER
>NODE_11247_length_533_cov_6.169456_g7851_i0.p 293:0:partial
MRENVKECKRPATNMDLTNNGTANSTMISNSNNGTTHTLPRRCVRLREERPHSLYDNLGD
EVGRSGAGGGNMNTAGTLSDDQTGQQHSLTAGMVTTAP
