# Supplementary material for: Salivary and Intestinal Transcriptomes Reveal Differential Gene Expression in Starving, Fed and Trypanosoma cruzi-Infected Rhodnius neglectus
Source: Front Cell Infect Microbiol. 2021 Dec 17;11:773357. doi: 10.3389/fcimb.2021.773357 (PMC8722679; doi:10.3389/fcimb.2021.773357)
Supplement: Supplementary file 8 [file DataSheet_8.zip › links/pep04/NODE_11254_length_533_cov_4.083682_g7856_i0.p-pep.txt]

>NODE_11254_length_533_cov_4.083682_g7856_i0.p 297:485:complete
MPRFKLPRFSSPNSQTHALTKKPFKCYTNTFPNVQVFILFIFQKLTQNVPSYSSKLPEYT
TT
>NODE_11254_length_533_cov_4.083682_g7856_i0.p 262:432:complete
MGSHITSYSLGSPPVSNCPVSLLRTAKLMPSQRSPSNATQIRSQMFKFSFCLFFRN
>NODE_11254_length_533_cov_4.083682_g7856_i0.p 257:454:complete
MKGDPTLLLTVLVVPPFQTAPFLFSEQPNSCPHKEALQMLHKYVPKCSSFHFVYFSEINA
KRTLL
>NODE_11254_length_533_cov_4.083682_g7856_i0.p 428:282:complete
MLKNKQNENLNIWERICVAFEGLLCEGMSLAVRRRETGQFETGGLPRL
