# Supplementary material for: Salivary and Intestinal Transcriptomes Reveal Differential Gene Expression in Starving, Fed and Trypanosoma cruzi-Infected Rhodnius neglectus
Source: Front Cell Infect Microbiol. 2021 Dec 17;11:773357. doi: 10.3389/fcimb.2021.773357 (PMC8722679; doi:10.3389/fcimb.2021.773357)
Supplement: Supplementary file 8 [file DataSheet_8.zip › links/pep04/NODE_11256_length_533_cov_3.230126_g7082_i1.p-pep.txt]

>NODE_11256_length_533_cov_3.230126_g7082_i1.p 193:330:complete
MKSLRRSVAESKFICSIQSTYSIPSISLFRFFICFLCANCLCFTT
>NODE_11256_length_533_cov_3.230126_g7082_i1.p 2:217:partial
PRYRHLQYGLFLEEAHPDGLNHQFHAFLPPLLDGPLLPVSLQQEFLQSDLPAERHIAAVA
TVVDIKAFVGL
>NODE_11256_length_533_cov_3.230126_g7082_i1.p 218:424:complete
MNQNLFAPSSPHILYLQFHYFVFLFVFYALTVYVSPHNPSSSMFYHIMNNQIFLLCQLHI
LVHAFHTW
>NODE_11256_length_533_cov_3.230126_g7082_i1.p 530:0:partial
KQFTTEAWMMKHFRNCYGMFPSYINCARCNLNFKSVTMYEKHVPKCEAGTIKRFDCSLCG
KTYSKRDYVVKHKQLAHKKQIKKRNNEIEGIEYVDWMEQINFDSATDRRRLLYQQQLQQQ
QYGAQPEDLIEEIPAEVKQEAEDHQEEEEEKHEIDDSDHPDELPLEIIHTEGADNVV
