# Supplementary material for: Salivary and Intestinal Transcriptomes Reveal Differential Gene Expression in Starving, Fed and Trypanosoma cruzi-Infected Rhodnius neglectus
Source: Front Cell Infect Microbiol. 2021 Dec 17;11:773357. doi: 10.3389/fcimb.2021.773357 (PMC8722679; doi:10.3389/fcimb.2021.773357)
Supplement: Supplementary file 8 [file DataSheet_8.zip › links/pep04/NODE_11258_length_533_cov_2.838912_g1104_i1.p-pep.txt]

>NODE_11258_length_533_cov_2.838912_g1104_i1.p 397:522:complete
MNKDISKITLLLSFTEVTGGTNQCRKTYLLALSIPSIFLQH
>NODE_11258_length_533_cov_2.838912_g1104_i1.p 253:137:complete
MSVATSFGAIVSWVLNCIKVVALMFCQALFDLIKKNEL
>NODE_11258_length_533_cov_2.838912_g1104_i1.p 136:11:complete
MFALKKRLQFSNVMNQVSFLSVFELHLYCIQMQFYRHNCIF
>NODE_11258_length_533_cov_2.838912_g1104_i1.p 392:198:complete
MMLFEVYDFIGFSNILRFNGEVSSLSFTHRYIRFPTKSPKFSNVGLNISGYFFWGNCVMG
AELY
