# Supplementary material for: Salivary and Intestinal Transcriptomes Reveal Differential Gene Expression in Starving, Fed and Trypanosoma cruzi-Infected Rhodnius neglectus
Source: Front Cell Infect Microbiol. 2021 Dec 17;11:773357. doi: 10.3389/fcimb.2021.773357 (PMC8722679; doi:10.3389/fcimb.2021.773357)
Supplement: Supplementary file 8 [file DataSheet_8.zip › links/pep04/NODE_11260_length_533_cov_2.621339_g7860_i0.p-pep.txt]

>NODE_11260_length_533_cov_2.621339_g7860_i0.p 246:401:complete
MIINGGYFFYRFNLSVINXXXXINLFLFISCLFFFFFFRAWSFFFFKLINY
>NODE_11260_length_533_cov_2.621339_g7860_i0.p 1:249:partial
APSVRVCPQFSCQTNCFIFMNSLYKHVPFCFFFFFFFFFVALGLSSFTGLPFVVFVVSLL
SLWSDVITFIEVKIFLSLVQVN
>NODE_11260_length_533_cov_2.621339_g7860_i0.p 189:7:complete
MQRKQGDNKDNKRKSCKRRKTKRDKKKKKKKEETKRNMFIEGIHKYETVGLTGELRANTN
>NODE_11260_length_533_cov_2.621339_g7860_i0.p 236:69:complete
MRERKIFTSIKVITSDHKESKETTKTTKGSPVKEERPSATKKKKKKKKKQKGTCL
