# Supplementary material for: Salivary and Intestinal Transcriptomes Reveal Differential Gene Expression in Starving, Fed and Trypanosoma cruzi-Infected Rhodnius neglectus
Source: Front Cell Infect Microbiol. 2021 Dec 17;11:773357. doi: 10.3389/fcimb.2021.773357 (PMC8722679; doi:10.3389/fcimb.2021.773357)
Supplement: Supplementary file 8 [file DataSheet_8.zip › links/pep04/NODE_11271_length_375_cov_1.376667_g8344_i0.p-pep.txt]

>NODE_11271_length_375_cov_1.376667_g8344_i0.p 142:297:complete
MLFMNKYVRYKCAQARLQPRKRGLFPGEWSRKQRRKSNDKNSRAPKSCRRP
>NODE_11271_length_375_cov_1.376667_g8344_i0.p 167:307:complete
MINVPRPDYSRGRGDFFPGNGAGNKEGNRMIKIPGPQNPVGGPEFT
>NODE_11271_length_375_cov_1.376667_g8344_i0.p 299:0:partial
MQGRRQDFGAREFLSFDFLLCFRLHSPGKSPLFLGCNLAWAHLYLTYLFMKSSYILLTYY
SIQLEQKNKRPPLPNSEKGQGQPGVKKGQLATLTTAGAAI
>NODE_11271_length_375_cov_1.376667_g8344_i0.p 313:149:complete
MKLSKFRAADRILGPGNFYHSISFFVSGSIPREKVPSSSAVIWPGHIYILHTYS
