# Supplementary material for: Salivary and Intestinal Transcriptomes Reveal Differential Gene Expression in Starving, Fed and Trypanosoma cruzi-Infected Rhodnius neglectus
Source: Front Cell Infect Microbiol. 2021 Dec 17;11:773357. doi: 10.3389/fcimb.2021.773357 (PMC8722679; doi:10.3389/fcimb.2021.773357)
Supplement: Supplementary file 8 [file DataSheet_8.zip › links/pep04/NODE_11272_length_533_cov_2.054393_g7872_i0.p-pep.txt]

>NODE_11272_length_533_cov_2.054393_g7872_i0.p 192:326:complete
MWALARHRGNGDLKVKDLYLVFKVYDEFSLYLFQLMREMCGRAK
>NODE_11272_length_533_cov_2.054393_g7872_i0.p 298:531:partial
MVRCVEGQSKSASVSTREYKCDTRGQQQFLDSVETQLGKKIIPESDGAPADCVKKEIHCK
LSTFCCQFRILGLRYYFP
>NODE_11272_length_533_cov_2.054393_g7872_i0.p 513:391:complete
MENPKLAAKCRKLAVYFLFHTICRSAITFRDNLFPQLSFH
>NODE_11272_length_533_cov_2.054393_g7872_i0.p 227:96:complete
MTIPTVSCKCPFLETSQNFVENFRCSRFFPSACSRISSLFNNF
