# Supplementary material for: Salivary and Intestinal Transcriptomes Reveal Differential Gene Expression in Starving, Fed and Trypanosoma cruzi-Infected Rhodnius neglectus
Source: Front Cell Infect Microbiol. 2021 Dec 17;11:773357. doi: 10.3389/fcimb.2021.773357 (PMC8722679; doi:10.3389/fcimb.2021.773357)
Supplement: Supplementary file 9 [file DataSheet_9.zip › links/pep04-signalp/J305387.p-pep_summary.signalp5]

# SignalP-5.0	Organism: euk	Timestamp: 20201217085909
# ID	Prediction	SP(Sec/SPI)	OTHER	CS Position
J305387.p	OTHER	0.007814	0.992186	
J305387.p	OTHER	0.014271	0.985729	
J305387.p	OTHER	0.011172	0.988828	
J305387.p	OTHER	0.003020	0.996980	
