# Supplementary material for: Salivary and Intestinal Transcriptomes Reveal Differential Gene Expression in Starving, Fed and Trypanosoma cruzi-Infected Rhodnius neglectus
Source: Front Cell Infect Microbiol. 2021 Dec 17;11:773357. doi: 10.3389/fcimb.2021.773357 (PMC8722679; doi:10.3389/fcimb.2021.773357)
Supplement: Supplementary file 9 [file DataSheet_9.zip › links/pep04-signalp/J307782.p-pep_summary.signalp5]

# SignalP-5.0	Organism: euk	Timestamp: 20201217085909
# ID	Prediction	SP(Sec/SPI)	OTHER	CS Position
J307782.p	OTHER	0.004558	0.995442	
J307782.p	OTHER	0.000496	0.999504	
J307782.p	OTHER	0.049596	0.950404	
J307782.p	OTHER	0.001018	0.998982	
