# Supplementary material for: Salivary and Intestinal Transcriptomes Reveal Differential Gene Expression in Starving, Fed and Trypanosoma cruzi-Infected Rhodnius neglectus
Source: Front Cell Infect Microbiol. 2021 Dec 17;11:773357. doi: 10.3389/fcimb.2021.773357 (PMC8722679; doi:10.3389/fcimb.2021.773357)
Supplement: Supplementary file 9 [file DataSheet_9.zip › links/pep04-signalp/J308030.p-pep_summary.signalp5]

# SignalP-5.0	Organism: euk	Timestamp: 20201217085909
# ID	Prediction	SP(Sec/SPI)	OTHER	CS Position
J308030.p	OTHER	0.000396	0.999604	
J308030.p	OTHER	0.002711	0.997289	
J308030.p	OTHER	0.002665	0.997335	
J308030.p	OTHER	0.006211	0.993789	
