# Supplementary material for: Salivary and Intestinal Transcriptomes Reveal Differential Gene Expression in Starving, Fed and Trypanosoma cruzi-Infected Rhodnius neglectus
Source: Front Cell Infect Microbiol. 2021 Dec 17;11:773357. doi: 10.3389/fcimb.2021.773357 (PMC8722679; doi:10.3389/fcimb.2021.773357)
Supplement: Supplementary file 9 [file DataSheet_9.zip › links/pep04-signalp/J308295.p-pep_summary.signalp5]

# SignalP-5.0	Organism: euk	Timestamp: 20201217085931
# ID	Prediction	SP(Sec/SPI)	OTHER	CS Position
J308295.p	OTHER	0.005275	0.994725	
J308295.p	OTHER	0.002693	0.997307	
J308295.p	OTHER	0.000676	0.999324	
J308295.p	OTHER	0.000443	0.999557	
