# Supplementary material for: Salivary and Intestinal Transcriptomes Reveal Differential Gene Expression in Starving, Fed and Trypanosoma cruzi-Infected Rhodnius neglectus
Source: Front Cell Infect Microbiol. 2021 Dec 17;11:773357. doi: 10.3389/fcimb.2021.773357 (PMC8722679; doi:10.3389/fcimb.2021.773357)
Supplement: Supplementary file 9 [file DataSheet_9.zip › links/pep04-signalp/J309268.p-pep_summary.signalp5]

# SignalP-5.0	Organism: euk	Timestamp: 20201217085931
# ID	Prediction	SP(Sec/SPI)	OTHER	CS Position
J309268.p	OTHER	0.000673	0.999327	
J309268.p	OTHER	0.011117	0.988883	
J309268.p	OTHER	0.021636	0.978364	
J309268.p	OTHER	0.000529	0.999471	
