# Supplementary material for: Salivary and Intestinal Transcriptomes Reveal Differential Gene Expression in Starving, Fed and Trypanosoma cruzi-Infected Rhodnius neglectus
Source: Front Cell Infect Microbiol. 2021 Dec 17;11:773357. doi: 10.3389/fcimb.2021.773357 (PMC8722679; doi:10.3389/fcimb.2021.773357)
Supplement: Supplementary file 9 [file DataSheet_9.zip › links/pep04-signalp/J309550.p-pep_summary.signalp5]

# SignalP-5.0	Organism: euk	Timestamp: 20201217085931
# ID	Prediction	SP(Sec/SPI)	OTHER	CS Position
J309550.p	OTHER	0.025300	0.974700	
J309550.p	OTHER	0.016905	0.983095	
J309550.p	OTHER	0.002234	0.997766	
J309550.p	OTHER	0.004452	0.995548	
