# Supplementary material for: Salivary and Intestinal Transcriptomes Reveal Differential Gene Expression in Starving, Fed and Trypanosoma cruzi-Infected Rhodnius neglectus
Source: Front Cell Infect Microbiol. 2021 Dec 17;11:773357. doi: 10.3389/fcimb.2021.773357 (PMC8722679; doi:10.3389/fcimb.2021.773357)
Supplement: Supplementary file 9 [file DataSheet_9.zip › links/pep04-signalp/NODE_10004_length_574_cov_4.672447_g6840_i0.p-pep_summary.signalp5]

# SignalP-5.0	Organism: euk	Timestamp: 20201217085931
# ID	Prediction	SP(Sec/SPI)	OTHER	CS Position
NODE_10004_length_574_cov_4.672447_g6840_i0.p	OTHER	0.001462	0.998538	
NODE_10004_length_574_cov_4.672447_g6840_i0.p	OTHER	0.083752	0.916248	
NODE_10004_length_574_cov_4.672447_g6840_i0.p	OTHER	0.006389	0.993611	
NODE_10004_length_574_cov_4.672447_g6840_i0.p	OTHER	0.010020	0.989980	
