# Supplementary material for: Salivary and Intestinal Transcriptomes Reveal Differential Gene Expression in Starving, Fed and Trypanosoma cruzi-Infected Rhodnius neglectus
Source: Front Cell Infect Microbiol. 2021 Dec 17;11:773357. doi: 10.3389/fcimb.2021.773357 (PMC8722679; doi:10.3389/fcimb.2021.773357)
Supplement: Supplementary file 9 [file DataSheet_9.zip › links/pep04-signalp/NODE_10032_length_573_cov_4.003861_g6859_i0.p-pep_summary.signalp5]

# SignalP-5.0	Organism: euk	Timestamp: 20201217085951
# ID	Prediction	SP(Sec/SPI)	OTHER	CS Position
NODE_10032_length_573_cov_4.003861_g6859_i0.p	OTHER	0.002251	0.997749	
NODE_10032_length_573_cov_4.003861_g6859_i0.p	OTHER	0.003824	0.996176	
NODE_10032_length_573_cov_4.003861_g6859_i0.p	OTHER	0.000713	0.999287	
NODE_10032_length_573_cov_4.003861_g6859_i0.p	OTHER	0.016252	0.983748	
