# Supplementary material for: Salivary and Intestinal Transcriptomes Reveal Differential Gene Expression in Starving, Fed and Trypanosoma cruzi-Infected Rhodnius neglectus
Source: Front Cell Infect Microbiol. 2021 Dec 17;11:773357. doi: 10.3389/fcimb.2021.773357 (PMC8722679; doi:10.3389/fcimb.2021.773357)
Supplement: Supplementary file 9 [file DataSheet_9.zip › links/pep04-signalp/NODE_10047_length_399_cov_1.808642_g7169_i0.p-pep_summary.signalp5]

# SignalP-5.0	Organism: euk	Timestamp: 20201217085952
# ID	Prediction	SP(Sec/SPI)	OTHER	CS Position
NODE_10047_length_399_cov_1.808642_g7169_i0.p	OTHER	0.021898	0.978102	
NODE_10047_length_399_cov_1.808642_g7169_i0.p	OTHER	0.010642	0.989358	
NODE_10047_length_399_cov_1.808642_g7169_i0.p	OTHER	0.046999	0.953001	
NODE_10047_length_399_cov_1.808642_g7169_i0.p	OTHER	0.001107	0.998893	
