# Supplementary material for: Salivary and Intestinal Transcriptomes Reveal Differential Gene Expression in Starving, Fed and Trypanosoma cruzi-Infected Rhodnius neglectus
Source: Front Cell Infect Microbiol. 2021 Dec 17;11:773357. doi: 10.3389/fcimb.2021.773357 (PMC8722679; doi:10.3389/fcimb.2021.773357)
Supplement: Supplementary file 9 [file DataSheet_9.zip › links/pep04-signalp/NODE_10088_length_571_cov_2.959302_g6905_i0.p-pep_summary.signalp5]

# SignalP-5.0	Organism: euk	Timestamp: 20201217090012
# ID	Prediction	SP(Sec/SPI)	OTHER	CS Position
NODE_10088_length_571_cov_2.959302_g6905_i0.p	OTHER	0.003470	0.996530	
NODE_10088_length_571_cov_2.959302_g6905_i0.p	OTHER	0.008845	0.991155	
NODE_10088_length_571_cov_2.959302_g6905_i0.p	OTHER	0.003675	0.996325	
NODE_10088_length_571_cov_2.959302_g6905_i0.p	OTHER	0.034656	0.965344	
