# Supplementary material for: Salivary and Intestinal Transcriptomes Reveal Differential Gene Expression in Starving, Fed and Trypanosoma cruzi-Infected Rhodnius neglectus
Source: Front Cell Infect Microbiol. 2021 Dec 17;11:773357. doi: 10.3389/fcimb.2021.773357 (PMC8722679; doi:10.3389/fcimb.2021.773357)
Supplement: Supplementary file 9 [file DataSheet_9.zip › links/pep04-signalp/NODE_10105_length_570_cov_7.299029_g6919_i0.p-pep_summary.signalp5]

# SignalP-5.0	Organism: euk	Timestamp: 20201217090014
# ID	Prediction	SP(Sec/SPI)	OTHER	CS Position
NODE_10105_length_570_cov_7.299029_g6919_i0.p	OTHER	0.011011	0.988989	
NODE_10105_length_570_cov_7.299029_g6919_i0.p	SP(Sec/SPI)	0.685231	0.314769	CS pos: 29-30. SAG-SR. Pr: 0.3927
NODE_10105_length_570_cov_7.299029_g6919_i0.p	OTHER	0.002098	0.997902	
NODE_10105_length_570_cov_7.299029_g6919_i0.p	OTHER	0.036164	0.963836	
