# Supplementary material for: Salivary and Intestinal Transcriptomes Reveal Differential Gene Expression in Starving, Fed and Trypanosoma cruzi-Infected Rhodnius neglectus
Source: Front Cell Infect Microbiol. 2021 Dec 17;11:773357. doi: 10.3389/fcimb.2021.773357 (PMC8722679; doi:10.3389/fcimb.2021.773357)
Supplement: Supplementary file 9 [file DataSheet_9.zip › links/pep04-signalp/NODE_10107_length_570_cov_6.341748_g6921_i0.p-pep_summary.signalp5]

# SignalP-5.0	Organism: euk	Timestamp: 20201217090014
# ID	Prediction	SP(Sec/SPI)	OTHER	CS Position
NODE_10107_length_570_cov_6.341748_g6921_i0.p	OTHER	0.006625	0.993375	
NODE_10107_length_570_cov_6.341748_g6921_i0.p	OTHER	0.002972	0.997028	
NODE_10107_length_570_cov_6.341748_g6921_i0.p	OTHER	0.298116	0.701884	
NODE_10107_length_570_cov_6.341748_g6921_i0.p	OTHER	0.000194	0.999806	
