# Supplementary material for: Salivary and Intestinal Transcriptomes Reveal Differential Gene Expression in Starving, Fed and Trypanosoma cruzi-Infected Rhodnius neglectus
Source: Front Cell Infect Microbiol. 2021 Dec 17;11:773357. doi: 10.3389/fcimb.2021.773357 (PMC8722679; doi:10.3389/fcimb.2021.773357)
Supplement: Supplementary file 9 [file DataSheet_9.zip › links/pep04-signalp/NODE_10119_length_570_cov_3.576699_g6931_i0.p-pep_summary.signalp5]

# SignalP-5.0	Organism: euk	Timestamp: 20201217090015
# ID	Prediction	SP(Sec/SPI)	OTHER	CS Position
NODE_10119_length_570_cov_3.576699_g6931_i0.p	OTHER	0.000353	0.999647	
NODE_10119_length_570_cov_3.576699_g6931_i0.p	OTHER	0.000136	0.999864	
NODE_10119_length_570_cov_3.576699_g6931_i0.p	OTHER	0.001041	0.998959	
NODE_10119_length_570_cov_3.576699_g6931_i0.p	OTHER	0.001585	0.998415	
