# Supplementary material for: Salivary and Intestinal Transcriptomes Reveal Differential Gene Expression in Starving, Fed and Trypanosoma cruzi-Infected Rhodnius neglectus
Source: Front Cell Infect Microbiol. 2021 Dec 17;11:773357. doi: 10.3389/fcimb.2021.773357 (PMC8722679; doi:10.3389/fcimb.2021.773357)
Supplement: Supplementary file 9 [file DataSheet_9.zip › links/pep04-signalp/NODE_10143_length_569_cov_3.735409_g6952_i0.p-pep_summary.signalp5]

# SignalP-5.0	Organism: euk	Timestamp: 20201217090034
# ID	Prediction	SP(Sec/SPI)	OTHER	CS Position
NODE_10143_length_569_cov_3.735409_g6952_i0.p	OTHER	0.003255	0.996745	
NODE_10143_length_569_cov_3.735409_g6952_i0.p	OTHER	0.000335	0.999665	
NODE_10143_length_569_cov_3.735409_g6952_i0.p	OTHER	0.163945	0.836055	
NODE_10143_length_569_cov_3.735409_g6952_i0.p	OTHER	0.003788	0.996212	
