# Supplementary material for: Salivary and Intestinal Transcriptomes Reveal Differential Gene Expression in Starving, Fed and Trypanosoma cruzi-Infected Rhodnius neglectus
Source: Front Cell Infect Microbiol. 2021 Dec 17;11:773357. doi: 10.3389/fcimb.2021.773357 (PMC8722679; doi:10.3389/fcimb.2021.773357)
Supplement: Supplementary file 9 [file DataSheet_9.zip › links/pep04-signalp/NODE_10149_length_569_cov_2.857977_g6958_i0.p-pep_summary.signalp5]

# SignalP-5.0	Organism: euk	Timestamp: 20201217090034
# ID	Prediction	SP(Sec/SPI)	OTHER	CS Position
NODE_10149_length_569_cov_2.857977_g6958_i0.p	OTHER	0.002058	0.997942	
NODE_10149_length_569_cov_2.857977_g6958_i0.p	OTHER	0.012622	0.987378	
NODE_10149_length_569_cov_2.857977_g6958_i0.p	OTHER	0.139507	0.860493	
NODE_10149_length_569_cov_2.857977_g6958_i0.p	OTHER	0.002498	0.997502	
