# Supplementary material for: Salivary and Intestinal Transcriptomes Reveal Differential Gene Expression in Starving, Fed and Trypanosoma cruzi-Infected Rhodnius neglectus
Source: Front Cell Infect Microbiol. 2021 Dec 17;11:773357. doi: 10.3389/fcimb.2021.773357 (PMC8722679; doi:10.3389/fcimb.2021.773357)
Supplement: Supplementary file 9 [file DataSheet_9.zip › links/pep04-signalp/NODE_10167_length_568_cov_5.128655_g6972_i0.p-pep_summary.signalp5]

# SignalP-5.0	Organism: euk	Timestamp: 20201217090035
# ID	Prediction	SP(Sec/SPI)	OTHER	CS Position
NODE_10167_length_568_cov_5.128655_g6972_i0.p	OTHER	0.008793	0.991207	
NODE_10167_length_568_cov_5.128655_g6972_i0.p	OTHER	0.055894	0.944106	
NODE_10167_length_568_cov_5.128655_g6972_i0.p	OTHER	0.001060	0.998940	
NODE_10167_length_568_cov_5.128655_g6972_i0.p	OTHER	0.004774	0.995226	
