# Supplementary material for: Salivary and Intestinal Transcriptomes Reveal Differential Gene Expression in Starving, Fed and Trypanosoma cruzi-Infected Rhodnius neglectus
Source: Front Cell Infect Microbiol. 2021 Dec 17;11:773357. doi: 10.3389/fcimb.2021.773357 (PMC8722679; doi:10.3389/fcimb.2021.773357)
Supplement: Supplementary file 9 [file DataSheet_9.zip › links/pep04-signalp/NODE_10178_length_568_cov_2.405458_g6980_i0.p-pep_summary.signalp5]

# SignalP-5.0	Organism: euk	Timestamp: 20201217090037
# ID	Prediction	SP(Sec/SPI)	OTHER	CS Position
NODE_10178_length_568_cov_2.405458_g6980_i0.p	OTHER	0.005843	0.994157	
NODE_10178_length_568_cov_2.405458_g6980_i0.p	OTHER	0.000238	0.999762	
NODE_10178_length_568_cov_2.405458_g6980_i0.p	OTHER	0.004036	0.995964	
NODE_10178_length_568_cov_2.405458_g6980_i0.p	OTHER	0.076714	0.923286	
