# Supplementary material for: Salivary and Intestinal Transcriptomes Reveal Differential Gene Expression in Starving, Fed and Trypanosoma cruzi-Infected Rhodnius neglectus
Source: Front Cell Infect Microbiol. 2021 Dec 17;11:773357. doi: 10.3389/fcimb.2021.773357 (PMC8722679; doi:10.3389/fcimb.2021.773357)
Supplement: Supplementary file 9 [file DataSheet_9.zip › links/pep04-signalp/NODE_10189_length_567_cov_6.826172_g6661_i1.p-pep_summary.signalp5]

# SignalP-5.0	Organism: euk	Timestamp: 20201217090052
# ID	Prediction	SP(Sec/SPI)	OTHER	CS Position
NODE_10189_length_567_cov_6.826172_g6661_i1.p	OTHER	0.369974	0.630026	
NODE_10189_length_567_cov_6.826172_g6661_i1.p	OTHER	0.022238	0.977762	
NODE_10189_length_567_cov_6.826172_g6661_i1.p	OTHER	0.000913	0.999087	
NODE_10189_length_567_cov_6.826172_g6661_i1.p	OTHER	0.002311	0.997689	
