# Supplementary material for: Salivary and Intestinal Transcriptomes Reveal Differential Gene Expression in Starving, Fed and Trypanosoma cruzi-Infected Rhodnius neglectus
Source: Front Cell Infect Microbiol. 2021 Dec 17;11:773357. doi: 10.3389/fcimb.2021.773357 (PMC8722679; doi:10.3389/fcimb.2021.773357)
Supplement: Supplementary file 9 [file DataSheet_9.zip › links/pep04-signalp/NODE_10190_length_395_cov_8.356250_g7303_i0.p-pep_summary.signalp5]

# SignalP-5.0	Organism: euk	Timestamp: 20201217090053
# ID	Prediction	SP(Sec/SPI)	OTHER	CS Position
NODE_10190_length_395_cov_8.356250_g7303_i0.p	OTHER	0.007214	0.992786	
NODE_10190_length_395_cov_8.356250_g7303_i0.p	OTHER	0.002157	0.997843	
NODE_10190_length_395_cov_8.356250_g7303_i0.p	OTHER	0.022929	0.977071	
NODE_10190_length_395_cov_8.356250_g7303_i0.p	OTHER	0.002423	0.997577	
