# Supplementary material for: Salivary and Intestinal Transcriptomes Reveal Differential Gene Expression in Starving, Fed and Trypanosoma cruzi-Infected Rhodnius neglectus
Source: Front Cell Infect Microbiol. 2021 Dec 17;11:773357. doi: 10.3389/fcimb.2021.773357 (PMC8722679; doi:10.3389/fcimb.2021.773357)
Supplement: Supplementary file 9 [file DataSheet_9.zip › links/pep04-signalp/NODE_10192_length_395_cov_5.146875_g7305_i0.p-pep_summary.signalp5]

# SignalP-5.0	Organism: euk	Timestamp: 20201217090054
# ID	Prediction	SP(Sec/SPI)	OTHER	CS Position
NODE_10192_length_395_cov_5.146875_g7305_i0.p	OTHER	0.007228	0.992772	
NODE_10192_length_395_cov_5.146875_g7305_i0.p	OTHER	0.270842	0.729158	
NODE_10192_length_395_cov_5.146875_g7305_i0.p	OTHER	0.021575	0.978425	
NODE_10192_length_395_cov_5.146875_g7305_i0.p	OTHER	0.000276	0.999724	
