# Supplementary material for: Salivary and Intestinal Transcriptomes Reveal Differential Gene Expression in Starving, Fed and Trypanosoma cruzi-Infected Rhodnius neglectus
Source: Front Cell Infect Microbiol. 2021 Dec 17;11:773357. doi: 10.3389/fcimb.2021.773357 (PMC8722679; doi:10.3389/fcimb.2021.773357)
Supplement: Supplementary file 9 [file DataSheet_9.zip › links/pep04-signalp/NODE_10204_length_567_cov_1.812500_g7000_i0.p-pep_summary.signalp5]

# SignalP-5.0	Organism: euk	Timestamp: 20201217090055
# ID	Prediction	SP(Sec/SPI)	OTHER	CS Position
NODE_10204_length_567_cov_1.812500_g7000_i0.p	OTHER	0.002657	0.997343	
NODE_10204_length_567_cov_1.812500_g7000_i0.p	OTHER	0.013875	0.986125	
NODE_10204_length_567_cov_1.812500_g7000_i0.p	OTHER	0.001564	0.998436	
NODE_10204_length_567_cov_1.812500_g7000_i0.p	OTHER	0.067430	0.932570	
