# Supplementary material for: Salivary and Intestinal Transcriptomes Reveal Differential Gene Expression in Starving, Fed and Trypanosoma cruzi-Infected Rhodnius neglectus
Source: Front Cell Infect Microbiol. 2021 Dec 17;11:773357. doi: 10.3389/fcimb.2021.773357 (PMC8722679; doi:10.3389/fcimb.2021.773357)
Supplement: Supplementary file 9 [file DataSheet_9.zip › links/pep04-signalp/NODE_10260_length_565_cov_2.649020_g7044_i0.p-pep_summary.signalp5]

# SignalP-5.0	Organism: euk	Timestamp: 20201217090114
# ID	Prediction	SP(Sec/SPI)	OTHER	CS Position
NODE_10260_length_565_cov_2.649020_g7044_i0.p	OTHER	0.001778	0.998222	
NODE_10260_length_565_cov_2.649020_g7044_i0.p	SP(Sec/SPI)	0.957653	0.042347	CS pos: 25-26. GRA-WN. Pr: 0.4236
NODE_10260_length_565_cov_2.649020_g7044_i0.p	OTHER	0.002604	0.997396	
NODE_10260_length_565_cov_2.649020_g7044_i0.p	OTHER	0.001051	0.998949	
