# Supplementary material for: Salivary and Intestinal Transcriptomes Reveal Differential Gene Expression in Starving, Fed and Trypanosoma cruzi-Infected Rhodnius neglectus
Source: Front Cell Infect Microbiol. 2021 Dec 17;11:773357. doi: 10.3389/fcimb.2021.773357 (PMC8722679; doi:10.3389/fcimb.2021.773357)
Supplement: Supplementary file 9 [file DataSheet_9.zip › links/pep04-signalp/NODE_10263_length_565_cov_2.072549_g7047_i0.p-pep_summary.signalp5]

# SignalP-5.0	Organism: euk	Timestamp: 20201217090115
# ID	Prediction	SP(Sec/SPI)	OTHER	CS Position
NODE_10263_length_565_cov_2.072549_g7047_i0.p	OTHER	0.002690	0.997310	
NODE_10263_length_565_cov_2.072549_g7047_i0.p	OTHER	0.001061	0.998939	
NODE_10263_length_565_cov_2.072549_g7047_i0.p	OTHER	0.010439	0.989561	
NODE_10263_length_565_cov_2.072549_g7047_i0.p	OTHER	0.060695	0.939305	
