# Supplementary material for: Salivary and Intestinal Transcriptomes Reveal Differential Gene Expression in Starving, Fed and Trypanosoma cruzi-Infected Rhodnius neglectus
Source: Front Cell Infect Microbiol. 2021 Dec 17;11:773357. doi: 10.3389/fcimb.2021.773357 (PMC8722679; doi:10.3389/fcimb.2021.773357)
Supplement: Supplementary file 9 [file DataSheet_9.zip › links/pep04-signalp/NODE_10325_length_393_cov_2.132075_g7433_i0.p-pep_summary.signalp5]

# SignalP-5.0	Organism: euk	Timestamp: 20201217090137
# ID	Prediction	SP(Sec/SPI)	OTHER	CS Position
NODE_10325_length_393_cov_2.132075_g7433_i0.p	OTHER	0.012733	0.987267	
NODE_10325_length_393_cov_2.132075_g7433_i0.p	OTHER	0.002180	0.997820	
NODE_10325_length_393_cov_2.132075_g7433_i0.p	SP(Sec/SPI)	0.648362	0.351638	CS pos: 24-25. ANQ-IN. Pr: 0.3902
NODE_10325_length_393_cov_2.132075_g7433_i0.p	OTHER	0.065134	0.934866	
