# Supplementary material for: Salivary and Intestinal Transcriptomes Reveal Differential Gene Expression in Starving, Fed and Trypanosoma cruzi-Infected Rhodnius neglectus
Source: Front Cell Infect Microbiol. 2021 Dec 17;11:773357. doi: 10.3389/fcimb.2021.773357 (PMC8722679; doi:10.3389/fcimb.2021.773357)
Supplement: Supplementary file 9 [file DataSheet_9.zip › links/pep04-signalp/NODE_10334_length_562_cov_2.276134_g7105_i0.p-pep_summary.signalp5]

# SignalP-5.0	Organism: euk	Timestamp: 20201217090137
# ID	Prediction	SP(Sec/SPI)	OTHER	CS Position
NODE_10334_length_562_cov_2.276134_g7105_i0.p	OTHER	0.014819	0.985181	
NODE_10334_length_562_cov_2.276134_g7105_i0.p	OTHER	0.003527	0.996473	
NODE_10334_length_562_cov_2.276134_g7105_i0.p	OTHER	0.017305	0.982695	
NODE_10334_length_562_cov_2.276134_g7105_i0.p	OTHER	0.000807	0.999193	
