# Supplementary material for: Salivary and Intestinal Transcriptomes Reveal Differential Gene Expression in Starving, Fed and Trypanosoma cruzi-Infected Rhodnius neglectus
Source: Front Cell Infect Microbiol. 2021 Dec 17;11:773357. doi: 10.3389/fcimb.2021.773357 (PMC8722679; doi:10.3389/fcimb.2021.773357)
Supplement: Supplementary file 9 [file DataSheet_9.zip › links/pep04-signalp/NODE_10345_length_393_cov_1.166667_g7453_i0.p-pep_summary.signalp5]

# SignalP-5.0	Organism: euk	Timestamp: 20201217090153
# ID	Prediction	SP(Sec/SPI)	OTHER	CS Position
NODE_10345_length_393_cov_1.166667_g7453_i0.p	OTHER	0.000500	0.999500	
NODE_10345_length_393_cov_1.166667_g7453_i0.p	OTHER	0.000212	0.999788	
NODE_10345_length_393_cov_1.166667_g7453_i0.p	OTHER	0.000341	0.999659	
NODE_10345_length_393_cov_1.166667_g7453_i0.p	OTHER	0.444333	0.555667	
