# Supplementary material for: Salivary and Intestinal Transcriptomes Reveal Differential Gene Expression in Starving, Fed and Trypanosoma cruzi-Infected Rhodnius neglectus
Source: Front Cell Infect Microbiol. 2021 Dec 17;11:773357. doi: 10.3389/fcimb.2021.773357 (PMC8722679; doi:10.3389/fcimb.2021.773357)
Supplement: Supplementary file 9 [file DataSheet_9.zip › links/pep04-signalp/NODE_10362_length_561_cov_2.610672_g7129_i0.p-pep_summary.signalp5]

# SignalP-5.0	Organism: euk	Timestamp: 20201217090157
# ID	Prediction	SP(Sec/SPI)	OTHER	CS Position
NODE_10362_length_561_cov_2.610672_g7129_i0.p	OTHER	0.004625	0.995375	
NODE_10362_length_561_cov_2.610672_g7129_i0.p	OTHER	0.094493	0.905507	
NODE_10362_length_561_cov_2.610672_g7129_i0.p	OTHER	0.002609	0.997391	
NODE_10362_length_561_cov_2.610672_g7129_i0.p	OTHER	0.001619	0.998381	
