# Supplementary material for: Salivary and Intestinal Transcriptomes Reveal Differential Gene Expression in Starving, Fed and Trypanosoma cruzi-Infected Rhodnius neglectus
Source: Front Cell Infect Microbiol. 2021 Dec 17;11:773357. doi: 10.3389/fcimb.2021.773357 (PMC8722679; doi:10.3389/fcimb.2021.773357)
Supplement: Supplementary file 9 [file DataSheet_9.zip › links/pep04-signalp/NODE_10425_length_559_cov_3.146825_g7177_i0.p-pep_summary.signalp5]

# SignalP-5.0	Organism: euk	Timestamp: 20201217090200
# ID	Prediction	SP(Sec/SPI)	OTHER	CS Position
NODE_10425_length_559_cov_3.146825_g7177_i0.p	OTHER	0.003168	0.996832	
NODE_10425_length_559_cov_3.146825_g7177_i0.p	OTHER	0.025860	0.974140	
NODE_10425_length_559_cov_3.146825_g7177_i0.p	OTHER	0.003396	0.996604	
NODE_10425_length_559_cov_3.146825_g7177_i0.p	SP(Sec/SPI)	0.746834	0.253166	CS pos: 23-24. VFS-LK. Pr: 0.6861
