# Supplementary material for: Salivary and Intestinal Transcriptomes Reveal Differential Gene Expression in Starving, Fed and Trypanosoma cruzi-Infected Rhodnius neglectus
Source: Front Cell Infect Microbiol. 2021 Dec 17;11:773357. doi: 10.3389/fcimb.2021.773357 (PMC8722679; doi:10.3389/fcimb.2021.773357)
Supplement: Supplementary file 9 [file DataSheet_9.zip › links/pep04-signalp/NODE_10427_length_391_cov_2.107595_g7533_i0.p-pep_summary.signalp5]

# SignalP-5.0	Organism: euk	Timestamp: 20201217090214
# ID	Prediction	SP(Sec/SPI)	OTHER	CS Position
NODE_10427_length_391_cov_2.107595_g7533_i0.p	OTHER	0.011329	0.988671	
NODE_10427_length_391_cov_2.107595_g7533_i0.p	OTHER	0.001970	0.998030	
NODE_10427_length_391_cov_2.107595_g7533_i0.p	OTHER	0.001509	0.998491	
NODE_10427_length_391_cov_2.107595_g7533_i0.p	OTHER	0.096325	0.903675	
