# Supplementary material for: Salivary and Intestinal Transcriptomes Reveal Differential Gene Expression in Starving, Fed and Trypanosoma cruzi-Infected Rhodnius neglectus
Source: Front Cell Infect Microbiol. 2021 Dec 17;11:773357. doi: 10.3389/fcimb.2021.773357 (PMC8722679; doi:10.3389/fcimb.2021.773357)
Supplement: Supplementary file 9 [file DataSheet_9.zip › links/pep04-signalp/NODE_10456_length_558_cov_2.727634_g7201_i0.p-pep_summary.signalp5]

# SignalP-5.0	Organism: euk	Timestamp: 20201217090219
# ID	Prediction	SP(Sec/SPI)	OTHER	CS Position
NODE_10456_length_558_cov_2.727634_g7201_i0.p	OTHER	0.015127	0.984873	
NODE_10456_length_558_cov_2.727634_g7201_i0.p	OTHER	0.011802	0.988198	
NODE_10456_length_558_cov_2.727634_g7201_i0.p	SP(Sec/SPI)	0.656953	0.343047	CS pos: 18-19. ITA-HL. Pr: 0.5073
NODE_10456_length_558_cov_2.727634_g7201_i0.p	OTHER	0.018648	0.981352	
