# Supplementary material for: Salivary and Intestinal Transcriptomes Reveal Differential Gene Expression in Starving, Fed and Trypanosoma cruzi-Infected Rhodnius neglectus
Source: Front Cell Infect Microbiol. 2021 Dec 17;11:773357. doi: 10.3389/fcimb.2021.773357 (PMC8722679; doi:10.3389/fcimb.2021.773357)
Supplement: Supplementary file 9 [file DataSheet_9.zip › links/pep04-signalp/NODE_10457_length_558_cov_2.606362_g7202_i0.p-pep_summary.signalp5]

# SignalP-5.0	Organism: euk	Timestamp: 20201217090219
# ID	Prediction	SP(Sec/SPI)	OTHER	CS Position
NODE_10457_length_558_cov_2.606362_g7202_i0.p	OTHER	0.034204	0.965796	
NODE_10457_length_558_cov_2.606362_g7202_i0.p	OTHER	0.166968	0.833032	
NODE_10457_length_558_cov_2.606362_g7202_i0.p	OTHER	0.042207	0.957793	
NODE_10457_length_558_cov_2.606362_g7202_i0.p	OTHER	0.018416	0.981584	
