# Supplementary material for: Salivary and Intestinal Transcriptomes Reveal Differential Gene Expression in Starving, Fed and Trypanosoma cruzi-Infected Rhodnius neglectus
Source: Front Cell Infect Microbiol. 2021 Dec 17;11:773357. doi: 10.3389/fcimb.2021.773357 (PMC8722679; doi:10.3389/fcimb.2021.773357)
Supplement: Supplementary file 9 [file DataSheet_9.zip › links/pep04-signalp/NODE_10507_length_556_cov_6.550898_g7217_i1.p-pep_summary.signalp5]

# SignalP-5.0	Organism: euk	Timestamp: 20201217090236
# ID	Prediction	SP(Sec/SPI)	OTHER	CS Position
NODE_10507_length_556_cov_6.550898_g7217_i1.p	OTHER	0.001110	0.998890	
NODE_10507_length_556_cov_6.550898_g7217_i1.p	OTHER	0.000241	0.999759	
NODE_10507_length_556_cov_6.550898_g7217_i1.p	OTHER	0.369175	0.630825	
NODE_10507_length_556_cov_6.550898_g7217_i1.p	OTHER	0.000313	0.999687	
