# Supplementary material for: Salivary and Intestinal Transcriptomes Reveal Differential Gene Expression in Starving, Fed and Trypanosoma cruzi-Infected Rhodnius neglectus
Source: Front Cell Infect Microbiol. 2021 Dec 17;11:773357. doi: 10.3389/fcimb.2021.773357 (PMC8722679; doi:10.3389/fcimb.2021.773357)
Supplement: Supplementary file 9 [file DataSheet_9.zip › links/pep04-signalp/NODE_10546_length_555_cov_5.936000_g7276_i0.p-pep_summary.signalp5]

# SignalP-5.0	Organism: euk	Timestamp: 20201217090243
# ID	Prediction	SP(Sec/SPI)	OTHER	CS Position
NODE_10546_length_555_cov_5.936000_g7276_i0.p	OTHER	0.008022	0.991978	
NODE_10546_length_555_cov_5.936000_g7276_i0.p	OTHER	0.044388	0.955612	
NODE_10546_length_555_cov_5.936000_g7276_i0.p	OTHER	0.000502	0.999498	
NODE_10546_length_555_cov_5.936000_g7276_i0.p	OTHER	0.000731	0.999269	
