# Supplementary material for: Salivary and Intestinal Transcriptomes Reveal Differential Gene Expression in Starving, Fed and Trypanosoma cruzi-Infected Rhodnius neglectus
Source: Front Cell Infect Microbiol. 2021 Dec 17;11:773357. doi: 10.3389/fcimb.2021.773357 (PMC8722679; doi:10.3389/fcimb.2021.773357)
Supplement: Supplementary file 9 [file DataSheet_9.zip › links/pep04-signalp/NODE_10554_length_555_cov_3.440000_g7282_i0.p-pep_summary.signalp5]

# SignalP-5.0	Organism: euk	Timestamp: 20201217090257
# ID	Prediction	SP(Sec/SPI)	OTHER	CS Position
NODE_10554_length_555_cov_3.440000_g7282_i0.p	OTHER	0.009310	0.990690	
NODE_10554_length_555_cov_3.440000_g7282_i0.p	OTHER	0.221008	0.778992	
NODE_10554_length_555_cov_3.440000_g7282_i0.p	OTHER	0.004081	0.995919	
NODE_10554_length_555_cov_3.440000_g7282_i0.p	OTHER	0.003417	0.996583	
