# Supplementary material for: Salivary and Intestinal Transcriptomes Reveal Differential Gene Expression in Starving, Fed and Trypanosoma cruzi-Infected Rhodnius neglectus
Source: Front Cell Infect Microbiol. 2021 Dec 17;11:773357. doi: 10.3389/fcimb.2021.773357 (PMC8722679; doi:10.3389/fcimb.2021.773357)
Supplement: Supplementary file 9 [file DataSheet_9.zip › links/pep04-signalp/NODE_10565_length_555_cov_1.832000_g7293_i0.p-pep_summary.signalp5]

# SignalP-5.0	Organism: euk	Timestamp: 20201217090301
# ID	Prediction	SP(Sec/SPI)	OTHER	CS Position
NODE_10565_length_555_cov_1.832000_g7293_i0.p	OTHER	0.000823	0.999177	
NODE_10565_length_555_cov_1.832000_g7293_i0.p	SP(Sec/SPI)	0.897508	0.102492	CS pos: 22-23. SLS-ST. Pr: 0.4135
NODE_10565_length_555_cov_1.832000_g7293_i0.p	OTHER	0.004548	0.995452	
NODE_10565_length_555_cov_1.832000_g7293_i0.p	OTHER	0.002084	0.997916	
