# Supplementary material for: Salivary and Intestinal Transcriptomes Reveal Differential Gene Expression in Starving, Fed and Trypanosoma cruzi-Infected Rhodnius neglectus
Source: Front Cell Infect Microbiol. 2021 Dec 17;11:773357. doi: 10.3389/fcimb.2021.773357 (PMC8722679; doi:10.3389/fcimb.2021.773357)
Supplement: Supplementary file 9 [file DataSheet_9.zip › links/pep04-signalp/NODE_10569_length_554_cov_9.835671_g4375_i4.p-pep_summary.signalp5]

# SignalP-5.0	Organism: euk	Timestamp: 20201217090304
# ID	Prediction	SP(Sec/SPI)	OTHER	CS Position
NODE_10569_length_554_cov_9.835671_g4375_i4.p	OTHER	0.263256	0.736744	
NODE_10569_length_554_cov_9.835671_g4375_i4.p	OTHER	0.012964	0.987036	
NODE_10569_length_554_cov_9.835671_g4375_i4.p	OTHER	0.008360	0.991640	
NODE_10569_length_554_cov_9.835671_g4375_i4.p	OTHER	0.004087	0.995913	
