# Supplementary material for: Salivary and Intestinal Transcriptomes Reveal Differential Gene Expression in Starving, Fed and Trypanosoma cruzi-Infected Rhodnius neglectus
Source: Front Cell Infect Microbiol. 2021 Dec 17;11:773357. doi: 10.3389/fcimb.2021.773357 (PMC8722679; doi:10.3389/fcimb.2021.773357)
Supplement: Supplementary file 9 [file DataSheet_9.zip › links/pep04-signalp/NODE_10571_length_388_cov_10.862620_g7671_i0.p-pep_summary.signalp5]

# SignalP-5.0	Organism: euk	Timestamp: 20201217090304
# ID	Prediction	SP(Sec/SPI)	OTHER	CS Position
NODE_10571_length_388_cov_10.862620_g7671_i0.p	OTHER	0.010458	0.989542	
NODE_10571_length_388_cov_10.862620_g7671_i0.p	OTHER	0.002435	0.997565	
NODE_10571_length_388_cov_10.862620_g7671_i0.p	SP(Sec/SPI)	0.539481	0.460519	CS pos: 26-27. GHK-FP. Pr: 0.3869
NODE_10571_length_388_cov_10.862620_g7671_i0.p	OTHER	0.057934	0.942066	
