# Supplementary material for: Salivary and Intestinal Transcriptomes Reveal Differential Gene Expression in Starving, Fed and Trypanosoma cruzi-Infected Rhodnius neglectus
Source: Front Cell Infect Microbiol. 2021 Dec 17;11:773357. doi: 10.3389/fcimb.2021.773357 (PMC8722679; doi:10.3389/fcimb.2021.773357)
Supplement: Supplementary file 9 [file DataSheet_9.zip › links/pep04-signalp/NODE_10590_length_554_cov_2.250501_g7311_i0.p-pep_summary.signalp5]

# SignalP-5.0	Organism: euk	Timestamp: 20201217090320
# ID	Prediction	SP(Sec/SPI)	OTHER	CS Position
NODE_10590_length_554_cov_2.250501_g7311_i0.p	OTHER	0.001942	0.998058	
NODE_10590_length_554_cov_2.250501_g7311_i0.p	SP(Sec/SPI)	0.533016	0.466984	CS pos: 21-22. TQA-YT. Pr: 0.4870
NODE_10590_length_554_cov_2.250501_g7311_i0.p	OTHER	0.003131	0.996869	
NODE_10590_length_554_cov_2.250501_g7311_i0.p	OTHER	0.026919	0.973081	
