# Supplementary material for: Salivary and Intestinal Transcriptomes Reveal Differential Gene Expression in Starving, Fed and Trypanosoma cruzi-Infected Rhodnius neglectus
Source: Front Cell Infect Microbiol. 2021 Dec 17;11:773357. doi: 10.3389/fcimb.2021.773357 (PMC8722679; doi:10.3389/fcimb.2021.773357)
Supplement: Supplementary file 9 [file DataSheet_9.zip › links/pep04-signalp/NODE_10618_length_553_cov_3.297189_g7333_i0.p-pep_summary.signalp5]

# SignalP-5.0	Organism: euk	Timestamp: 20201217090324
# ID	Prediction	SP(Sec/SPI)	OTHER	CS Position
NODE_10618_length_553_cov_3.297189_g7333_i0.p	SP(Sec/SPI)	0.779930	0.220070	CS pos: 22-23. QRA-IQ. Pr: 0.3290
NODE_10618_length_553_cov_3.297189_g7333_i0.p	OTHER	0.001345	0.998655	
NODE_10618_length_553_cov_3.297189_g7333_i0.p	OTHER	0.025968	0.974032	
NODE_10618_length_553_cov_3.297189_g7333_i0.p	OTHER	0.085881	0.914119	
