# Supplementary material for: Salivary and Intestinal Transcriptomes Reveal Differential Gene Expression in Starving, Fed and Trypanosoma cruzi-Infected Rhodnius neglectus
Source: Front Cell Infect Microbiol. 2021 Dec 17;11:773357. doi: 10.3389/fcimb.2021.773357 (PMC8722679; doi:10.3389/fcimb.2021.773357)
Supplement: Supplementary file 9 [file DataSheet_9.zip › links/pep04-signalp/NODE_10623_length_553_cov_2.690763_g7338_i0.p-pep_summary.signalp5]

# SignalP-5.0	Organism: euk	Timestamp: 20201217090325
# ID	Prediction	SP(Sec/SPI)	OTHER	CS Position
NODE_10623_length_553_cov_2.690763_g7338_i0.p	OTHER	0.003726	0.996274	
NODE_10623_length_553_cov_2.690763_g7338_i0.p	OTHER	0.001719	0.998281	
NODE_10623_length_553_cov_2.690763_g7338_i0.p	OTHER	0.001388	0.998612	
NODE_10623_length_553_cov_2.690763_g7338_i0.p	OTHER	0.020649	0.979351	
