# Supplementary material for: Salivary and Intestinal Transcriptomes Reveal Differential Gene Expression in Starving, Fed and Trypanosoma cruzi-Infected Rhodnius neglectus
Source: Front Cell Infect Microbiol. 2021 Dec 17;11:773357. doi: 10.3389/fcimb.2021.773357 (PMC8722679; doi:10.3389/fcimb.2021.773357)
Supplement: Supplementary file 9 [file DataSheet_9.zip › links/pep04-signalp/NODE_10625_length_387_cov_5.240385_g7722_i0.p-pep_summary.signalp5]

# SignalP-5.0	Organism: euk	Timestamp: 20201217090336
# ID	Prediction	SP(Sec/SPI)	OTHER	CS Position
NODE_10625_length_387_cov_5.240385_g7722_i0.p	OTHER	0.033960	0.966040	
NODE_10625_length_387_cov_5.240385_g7722_i0.p	OTHER	0.027975	0.972025	
NODE_10625_length_387_cov_5.240385_g7722_i0.p	OTHER	0.000495	0.999505	
NODE_10625_length_387_cov_5.240385_g7722_i0.p	OTHER	0.000195	0.999805	
