# Supplementary material for: Salivary and Intestinal Transcriptomes Reveal Differential Gene Expression in Starving, Fed and Trypanosoma cruzi-Infected Rhodnius neglectus
Source: Front Cell Infect Microbiol. 2021 Dec 17;11:773357. doi: 10.3389/fcimb.2021.773357 (PMC8722679; doi:10.3389/fcimb.2021.773357)
Supplement: Supplementary file 9 [file DataSheet_9.zip › links/pep04-signalp/NODE_1062_length_1224_cov_4.244560_g514_i0.p-pep_summary.signalp5]

# SignalP-5.0	Organism: euk	Timestamp: 20201217090341
# ID	Prediction	SP(Sec/SPI)	OTHER	CS Position
NODE_1062_length_1224_cov_4.244560_g514_i0.p	OTHER	0.001165	0.998835	
NODE_1062_length_1224_cov_4.244560_g514_i0.p	OTHER	0.008669	0.991331	
NODE_1062_length_1224_cov_4.244560_g514_i0.p	OTHER	0.196106	0.803894	
NODE_1062_length_1224_cov_4.244560_g514_i0.p	OTHER	0.401652	0.598348	
