# Supplementary material for: Salivary and Intestinal Transcriptomes Reveal Differential Gene Expression in Starving, Fed and Trypanosoma cruzi-Infected Rhodnius neglectus
Source: Front Cell Infect Microbiol. 2021 Dec 17;11:773357. doi: 10.3389/fcimb.2021.773357 (PMC8722679; doi:10.3389/fcimb.2021.773357)
Supplement: Supplementary file 9 [file DataSheet_9.zip › links/pep04-signalp/NODE_10648_length_387_cov_1.346154_g7744_i0.p-pep_summary.signalp5]

# SignalP-5.0	Organism: euk	Timestamp: 20201217090347
# ID	Prediction	SP(Sec/SPI)	OTHER	CS Position
NODE_10648_length_387_cov_1.346154_g7744_i0.p	OTHER	0.160989	0.839011	
NODE_10648_length_387_cov_1.346154_g7744_i0.p	OTHER	0.001180	0.998820	
NODE_10648_length_387_cov_1.346154_g7744_i0.p	SP(Sec/SPI)	0.663388	0.336612	CS pos: 25-26. ISA-QE. Pr: 0.2884
NODE_10648_length_387_cov_1.346154_g7744_i0.p	OTHER	0.130105	0.869895	
