# Supplementary material for: Salivary and Intestinal Transcriptomes Reveal Differential Gene Expression in Starving, Fed and Trypanosoma cruzi-Infected Rhodnius neglectus
Source: Front Cell Infect Microbiol. 2021 Dec 17;11:773357. doi: 10.3389/fcimb.2021.773357 (PMC8722679; doi:10.3389/fcimb.2021.773357)
Supplement: Supplementary file 9 [file DataSheet_9.zip › links/pep04-signalp/NODE_10649_length_552_cov_1.794769_g7363_i0.p-pep_summary.signalp5]

# SignalP-5.0	Organism: euk	Timestamp: 20201217090359
# ID	Prediction	SP(Sec/SPI)	OTHER	CS Position
NODE_10649_length_552_cov_1.794769_g7363_i0.p	OTHER	0.465766	0.534234	
NODE_10649_length_552_cov_1.794769_g7363_i0.p	SP(Sec/SPI)	0.975662	0.024338	CS pos: 20-21. TCA-EE. Pr: 0.6935
NODE_10649_length_552_cov_1.794769_g7363_i0.p	OTHER	0.003567	0.996433	
NODE_10649_length_552_cov_1.794769_g7363_i0.p	OTHER	0.036779	0.963221	
