# Supplementary material for: Salivary and Intestinal Transcriptomes Reveal Differential Gene Expression in Starving, Fed and Trypanosoma cruzi-Infected Rhodnius neglectus
Source: Front Cell Infect Microbiol. 2021 Dec 17;11:773357. doi: 10.3389/fcimb.2021.773357 (PMC8722679; doi:10.3389/fcimb.2021.773357)
Supplement: Supplementary file 9 [file DataSheet_9.zip › links/pep04-signalp/NODE_10673_length_551_cov_3.661290_g7377_i0.p-pep_summary.signalp5]

# SignalP-5.0	Organism: euk	Timestamp: 20201217090401
# ID	Prediction	SP(Sec/SPI)	OTHER	CS Position
NODE_10673_length_551_cov_3.661290_g7377_i0.p	OTHER	0.067022	0.932978	
NODE_10673_length_551_cov_3.661290_g7377_i0.p	OTHER	0.002442	0.997558	
NODE_10673_length_551_cov_3.661290_g7377_i0.p	SP(Sec/SPI)	0.853087	0.146913	CS pos: 23-24. GDC-ND. Pr: 0.6107
NODE_10673_length_551_cov_3.661290_g7377_i0.p	OTHER	0.006252	0.993748	
