# Supplementary material for: Salivary and Intestinal Transcriptomes Reveal Differential Gene Expression in Starving, Fed and Trypanosoma cruzi-Infected Rhodnius neglectus
Source: Front Cell Infect Microbiol. 2021 Dec 17;11:773357. doi: 10.3389/fcimb.2021.773357 (PMC8722679; doi:10.3389/fcimb.2021.773357)
Supplement: Supplementary file 9 [file DataSheet_9.zip › links/pep04-signalp/NODE_10691_length_550_cov_11.668687_g7392_i0.p-pep_summary.signalp5]

# SignalP-5.0	Organism: euk	Timestamp: 20201217090402
# ID	Prediction	SP(Sec/SPI)	OTHER	CS Position
NODE_10691_length_550_cov_11.668687_g7392_i0.p	OTHER	0.003205	0.996795	
NODE_10691_length_550_cov_11.668687_g7392_i0.p	OTHER	0.001143	0.998857	
NODE_10691_length_550_cov_11.668687_g7392_i0.p	OTHER	0.094003	0.905997	
NODE_10691_length_550_cov_11.668687_g7392_i0.p	OTHER	0.002692	0.997308	
