# Supplementary material for: Salivary and Intestinal Transcriptomes Reveal Differential Gene Expression in Starving, Fed and Trypanosoma cruzi-Infected Rhodnius neglectus
Source: Front Cell Infect Microbiol. 2021 Dec 17;11:773357. doi: 10.3389/fcimb.2021.773357 (PMC8722679; doi:10.3389/fcimb.2021.773357)
Supplement: Supplementary file 9 [file DataSheet_9.zip › links/pep04-signalp/NODE_10692_length_550_cov_9.664646_g7393_i0.p-pep_summary.signalp5]

# SignalP-5.0	Organism: euk	Timestamp: 20201217090403
# ID	Prediction	SP(Sec/SPI)	OTHER	CS Position
NODE_10692_length_550_cov_9.664646_g7393_i0.p	OTHER	0.003187	0.996813	
NODE_10692_length_550_cov_9.664646_g7393_i0.p	OTHER	0.013718	0.986282	
NODE_10692_length_550_cov_9.664646_g7393_i0.p	OTHER	0.012736	0.987264	
NODE_10692_length_550_cov_9.664646_g7393_i0.p	OTHER	0.035117	0.964883	
