# Supplementary material for: Salivary and Intestinal Transcriptomes Reveal Differential Gene Expression in Starving, Fed and Trypanosoma cruzi-Infected Rhodnius neglectus
Source: Front Cell Infect Microbiol. 2021 Dec 17;11:773357. doi: 10.3389/fcimb.2021.773357 (PMC8722679; doi:10.3389/fcimb.2021.773357)
Supplement: Supplementary file 9 [file DataSheet_9.zip › links/pep04-signalp/NODE_10719_length_549_cov_6.593117_g7413_i0.p-pep_summary.signalp5]

# SignalP-5.0	Organism: euk	Timestamp: 20201217090407
# ID	Prediction	SP(Sec/SPI)	OTHER	CS Position
NODE_10719_length_549_cov_6.593117_g7413_i0.p	SP(Sec/SPI)	0.886900	0.113100	CS pos: 24-25. GDA-NI. Pr: 0.4633
NODE_10719_length_549_cov_6.593117_g7413_i0.p	OTHER	0.000597	0.999403	
NODE_10719_length_549_cov_6.593117_g7413_i0.p	OTHER	0.013228	0.986772	
NODE_10719_length_549_cov_6.593117_g7413_i0.p	OTHER	0.003026	0.996974	
