# Supplementary material for: Salivary and Intestinal Transcriptomes Reveal Differential Gene Expression in Starving, Fed and Trypanosoma cruzi-Infected Rhodnius neglectus
Source: Front Cell Infect Microbiol. 2021 Dec 17;11:773357. doi: 10.3389/fcimb.2021.773357 (PMC8722679; doi:10.3389/fcimb.2021.773357)
Supplement: Supplementary file 9 [file DataSheet_9.zip › links/pep04-signalp/NODE_10723_length_549_cov_4.576923_g7416_i0.p-pep_summary.signalp5]

# SignalP-5.0	Organism: euk	Timestamp: 20201217090420
# ID	Prediction	SP(Sec/SPI)	OTHER	CS Position
NODE_10723_length_549_cov_4.576923_g7416_i0.p	OTHER	0.084744	0.915256	
NODE_10723_length_549_cov_4.576923_g7416_i0.p	SP(Sec/SPI)	0.744036	0.255964	CS pos: 17-18. SSS-SS. Pr: 0.1366
NODE_10723_length_549_cov_4.576923_g7416_i0.p	OTHER	0.000375	0.999625	
NODE_10723_length_549_cov_4.576923_g7416_i0.p	OTHER	0.000716	0.999284	
