# Supplementary material for: Salivary and Intestinal Transcriptomes Reveal Differential Gene Expression in Starving, Fed and Trypanosoma cruzi-Infected Rhodnius neglectus
Source: Front Cell Infect Microbiol. 2021 Dec 17;11:773357. doi: 10.3389/fcimb.2021.773357 (PMC8722679; doi:10.3389/fcimb.2021.773357)
Supplement: Supplementary file 9 [file DataSheet_9.zip › links/pep04-signalp/NODE_10744_length_385_cov_2.341935_g7837_i0.p-pep_summary.signalp5]

# SignalP-5.0	Organism: euk	Timestamp: 20201217090424
# ID	Prediction	SP(Sec/SPI)	OTHER	CS Position
NODE_10744_length_385_cov_2.341935_g7837_i0.p	OTHER	0.003276	0.996724	
NODE_10744_length_385_cov_2.341935_g7837_i0.p	OTHER	0.002792	0.997208	
NODE_10744_length_385_cov_2.341935_g7837_i0.p	OTHER	0.086939	0.913061	
NODE_10744_length_385_cov_2.341935_g7837_i0.p	OTHER	0.025602	0.974398	
