# Supplementary material for: Salivary and Intestinal Transcriptomes Reveal Differential Gene Expression in Starving, Fed and Trypanosoma cruzi-Infected Rhodnius neglectus
Source: Front Cell Infect Microbiol. 2021 Dec 17;11:773357. doi: 10.3389/fcimb.2021.773357 (PMC8722679; doi:10.3389/fcimb.2021.773357)
Supplement: Supplementary file 9 [file DataSheet_9.zip › links/pep04-signalp/NODE_10779_length_547_cov_5.648374_g2636_i2.p-pep_summary.signalp5]

# SignalP-5.0	Organism: euk	Timestamp: 20201217090444
# ID	Prediction	SP(Sec/SPI)	OTHER	CS Position
NODE_10779_length_547_cov_5.648374_g2636_i2.p	OTHER	0.032141	0.967859	
NODE_10779_length_547_cov_5.648374_g2636_i2.p	OTHER	0.002600	0.997400	
NODE_10779_length_547_cov_5.648374_g2636_i2.p	OTHER	0.004771	0.995229	
NODE_10779_length_547_cov_5.648374_g2636_i2.p	OTHER	0.001845	0.998155	
