# Supplementary material for: Salivary and Intestinal Transcriptomes Reveal Differential Gene Expression in Starving, Fed and Trypanosoma cruzi-Infected Rhodnius neglectus
Source: Front Cell Infect Microbiol. 2021 Dec 17;11:773357. doi: 10.3389/fcimb.2021.773357 (PMC8722679; doi:10.3389/fcimb.2021.773357)
Supplement: Supplementary file 9 [file DataSheet_9.zip › links/pep04-signalp/NODE_10790_length_547_cov_2.815041_g7480_i0.p-pep_summary.signalp5]

# SignalP-5.0	Organism: euk	Timestamp: 20201217090444
# ID	Prediction	SP(Sec/SPI)	OTHER	CS Position
NODE_10790_length_547_cov_2.815041_g7480_i0.p	OTHER	0.056971	0.943029	
NODE_10790_length_547_cov_2.815041_g7480_i0.p	OTHER	0.006788	0.993212	
NODE_10790_length_547_cov_2.815041_g7480_i0.p	OTHER	0.006707	0.993293	
NODE_10790_length_547_cov_2.815041_g7480_i0.p	OTHER	0.000957	0.999043	
