# Supplementary material for: Salivary and Intestinal Transcriptomes Reveal Differential Gene Expression in Starving, Fed and Trypanosoma cruzi-Infected Rhodnius neglectus
Source: Front Cell Infect Microbiol. 2021 Dec 17;11:773357. doi: 10.3389/fcimb.2021.773357 (PMC8722679; doi:10.3389/fcimb.2021.773357)
Supplement: Supplementary file 9 [file DataSheet_9.zip › links/pep04-signalp/NODE_10797_length_547_cov_2.030488_g7487_i0.p-pep_summary.signalp5]

# SignalP-5.0	Organism: euk	Timestamp: 20201225161302
# ID	Prediction	SP(Sec/SPI)	OTHER	CS Position
NODE_10797_length_547_cov_2.030488_g7487_i0.p	OTHER	0.000753	0.999247	
NODE_10797_length_547_cov_2.030488_g7487_i0.p	SP(Sec/SPI)	0.969367	0.030633	CS pos: 19-20. TFT-FQ. Pr: 0.6494
NODE_10797_length_547_cov_2.030488_g7487_i0.p	OTHER	0.023337	0.976663	
NODE_10797_length_547_cov_2.030488_g7487_i0.p	OTHER	0.156123	0.843877	
