# Supplementary material for: Salivary and Intestinal Transcriptomes Reveal Differential Gene Expression in Starving, Fed and Trypanosoma cruzi-Infected Rhodnius neglectus
Source: Front Cell Infect Microbiol. 2021 Dec 17;11:773357. doi: 10.3389/fcimb.2021.773357 (PMC8722679; doi:10.3389/fcimb.2021.773357)
Supplement: Supplementary file 9 [file DataSheet_9.zip › links/pep04-signalp/NODE_10823_length_546_cov_5.415479_g7505_i1.p-pep_summary.signalp5]

# SignalP-5.0	Organism: euk	Timestamp: 20201217090504
# ID	Prediction	SP(Sec/SPI)	OTHER	CS Position
NODE_10823_length_546_cov_5.415479_g7505_i1.p	OTHER	0.161249	0.838751	
NODE_10823_length_546_cov_5.415479_g7505_i1.p	OTHER	0.000198	0.999802	
NODE_10823_length_546_cov_5.415479_g7505_i1.p	OTHER	0.022251	0.977749	
NODE_10823_length_546_cov_5.415479_g7505_i1.p	OTHER	0.000076	0.999924	
