# Supplementary material for: Salivary and Intestinal Transcriptomes Reveal Differential Gene Expression in Starving, Fed and Trypanosoma cruzi-Infected Rhodnius neglectus
Source: Front Cell Infect Microbiol. 2021 Dec 17;11:773357. doi: 10.3389/fcimb.2021.773357 (PMC8722679; doi:10.3389/fcimb.2021.773357)
Supplement: Supplementary file 9 [file DataSheet_9.zip › links/pep04-signalp/NODE_10841_length_545_cov_99.965306_g7519_i0.p-pep_summary.signalp5]

# SignalP-5.0	Organism: euk	Timestamp: 20201217090505
# ID	Prediction	SP(Sec/SPI)	OTHER	CS Position
NODE_10841_length_545_cov_99.965306_g7519_i0.p	OTHER	0.038915	0.961085	
NODE_10841_length_545_cov_99.965306_g7519_i0.p	OTHER	0.057078	0.942922	
NODE_10841_length_545_cov_99.965306_g7519_i0.p	OTHER	0.436991	0.563009	
NODE_10841_length_545_cov_99.965306_g7519_i0.p	OTHER	0.006666	0.993334	
