# Supplementary material for: Salivary and Intestinal Transcriptomes Reveal Differential Gene Expression in Starving, Fed and Trypanosoma cruzi-Infected Rhodnius neglectus
Source: Front Cell Infect Microbiol. 2021 Dec 17;11:773357. doi: 10.3389/fcimb.2021.773357 (PMC8722679; doi:10.3389/fcimb.2021.773357)
Supplement: Supplementary file 9 [file DataSheet_9.zip › links/pep04-signalp/NODE_10847_length_383_cov_3.474026_g7937_i0.p-pep_summary.signalp5]

# SignalP-5.0	Organism: euk	Timestamp: 20201217090506
# ID	Prediction	SP(Sec/SPI)	OTHER	CS Position
NODE_10847_length_383_cov_3.474026_g7937_i0.p	OTHER	0.000651	0.999349	
NODE_10847_length_383_cov_3.474026_g7937_i0.p	OTHER	0.009954	0.990046	
NODE_10847_length_383_cov_3.474026_g7937_i0.p	OTHER	0.350475	0.649525	
NODE_10847_length_383_cov_3.474026_g7937_i0.p	SP(Sec/SPI)	0.741847	0.258153	CS pos: 19-20. TQT-XX. Pr: 0.3177
