# Supplementary material for: Salivary and Intestinal Transcriptomes Reveal Differential Gene Expression in Starving, Fed and Trypanosoma cruzi-Infected Rhodnius neglectus
Source: Front Cell Infect Microbiol. 2021 Dec 17;11:773357. doi: 10.3389/fcimb.2021.773357 (PMC8722679; doi:10.3389/fcimb.2021.773357)
Supplement: Supplementary file 9 [file DataSheet_9.zip › links/pep04-signalp/NODE_10861_length_545_cov_4.742857_g7530_i0.p-pep_summary.signalp5]

# SignalP-5.0	Organism: euk	Timestamp: 20201217090508
# ID	Prediction	SP(Sec/SPI)	OTHER	CS Position
NODE_10861_length_545_cov_4.742857_g7530_i0.p	OTHER	0.011613	0.988387	
NODE_10861_length_545_cov_4.742857_g7530_i0.p	OTHER	0.152204	0.847796	
NODE_10861_length_545_cov_4.742857_g7530_i0.p	OTHER	0.006504	0.993496	
NODE_10861_length_545_cov_4.742857_g7530_i0.p	OTHER	0.033780	0.966220	
