# Supplementary material for: Salivary and Intestinal Transcriptomes Reveal Differential Gene Expression in Starving, Fed and Trypanosoma cruzi-Infected Rhodnius neglectus
Source: Front Cell Infect Microbiol. 2021 Dec 17;11:773357. doi: 10.3389/fcimb.2021.773357 (PMC8722679; doi:10.3389/fcimb.2021.773357)
Supplement: Supplementary file 9 [file DataSheet_9.zip › links/pep04-signalp/NODE_10865_length_545_cov_4.016327_g7532_i0.p-pep_summary.signalp5]

# SignalP-5.0	Organism: euk	Timestamp: 20201217090509
# ID	Prediction	SP(Sec/SPI)	OTHER	CS Position
NODE_10865_length_545_cov_4.016327_g7532_i0.p	OTHER	0.001822	0.998178	
NODE_10865_length_545_cov_4.016327_g7532_i0.p	OTHER	0.033027	0.966973	
NODE_10865_length_545_cov_4.016327_g7532_i0.p	OTHER	0.004529	0.995471	
NODE_10865_length_545_cov_4.016327_g7532_i0.p	OTHER	0.000974	0.999026	
