# Supplementary material for: Salivary and Intestinal Transcriptomes Reveal Differential Gene Expression in Starving, Fed and Trypanosoma cruzi-Infected Rhodnius neglectus
Source: Front Cell Infect Microbiol. 2021 Dec 17;11:773357. doi: 10.3389/fcimb.2021.773357 (PMC8722679; doi:10.3389/fcimb.2021.773357)
Supplement: Supplementary file 9 [file DataSheet_9.zip › links/pep04-signalp/NODE_10867_length_545_cov_3.344898_g7533_i0.p-pep_summary.signalp5]

# SignalP-5.0	Organism: euk	Timestamp: 20201217090512
# ID	Prediction	SP(Sec/SPI)	OTHER	CS Position
NODE_10867_length_545_cov_3.344898_g7533_i0.p	OTHER	0.002371	0.997629	
NODE_10867_length_545_cov_3.344898_g7533_i0.p	OTHER	0.002433	0.997567	
NODE_10867_length_545_cov_3.344898_g7533_i0.p	OTHER	0.001602	0.998398	
NODE_10867_length_545_cov_3.344898_g7533_i0.p	OTHER	0.010647	0.989353	
