# Supplementary material for: Salivary and Intestinal Transcriptomes Reveal Differential Gene Expression in Starving, Fed and Trypanosoma cruzi-Infected Rhodnius neglectus
Source: Front Cell Infect Microbiol. 2021 Dec 17;11:773357. doi: 10.3389/fcimb.2021.773357 (PMC8722679; doi:10.3389/fcimb.2021.773357)
Supplement: Supplementary file 9 [file DataSheet_9.zip › links/pep04-signalp/NODE_10877_length_383_cov_0.425325_g7966_i0.p-pep_summary.signalp5]

# SignalP-5.0	Organism: euk	Timestamp: 20201217090524
# ID	Prediction	SP(Sec/SPI)	OTHER	CS Position
NODE_10877_length_383_cov_0.425325_g7966_i0.p	OTHER	0.010089	0.989911	
NODE_10877_length_383_cov_0.425325_g7966_i0.p	OTHER	0.002273	0.997727	
NODE_10877_length_383_cov_0.425325_g7966_i0.p	OTHER	0.006943	0.993057	
NODE_10877_length_383_cov_0.425325_g7966_i0.p	OTHER	0.002964	0.997036	
