# Supplementary material for: Salivary and Intestinal Transcriptomes Reveal Differential Gene Expression in Starving, Fed and Trypanosoma cruzi-Infected Rhodnius neglectus
Source: Front Cell Infect Microbiol. 2021 Dec 17;11:773357. doi: 10.3389/fcimb.2021.773357 (PMC8722679; doi:10.3389/fcimb.2021.773357)
Supplement: Supplementary file 9 [file DataSheet_9.zip › links/pep04-signalp/NODE_10880_length_382_cov_9.638436_g481_i7.p-pep_summary.signalp5]

# SignalP-5.0	Organism: euk	Timestamp: 20201217090526
# ID	Prediction	SP(Sec/SPI)	OTHER	CS Position
NODE_10880_length_382_cov_9.638436_g481_i7.p	OTHER	0.037452	0.962548	
NODE_10880_length_382_cov_9.638436_g481_i7.p	OTHER	0.014604	0.985396	
NODE_10880_length_382_cov_9.638436_g481_i7.p	OTHER	0.001676	0.998324	
NODE_10880_length_382_cov_9.638436_g481_i7.p	OTHER	0.000949	0.999051	
