# Supplementary material for: Salivary and Intestinal Transcriptomes Reveal Differential Gene Expression in Starving, Fed and Trypanosoma cruzi-Infected Rhodnius neglectus
Source: Front Cell Infect Microbiol. 2021 Dec 17;11:773357. doi: 10.3389/fcimb.2021.773357 (PMC8722679; doi:10.3389/fcimb.2021.773357)
Supplement: Supplementary file 9 [file DataSheet_9.zip › links/pep04-signalp/NODE_10888_length_544_cov_7.108384_g6661_i2.p-pep_summary.signalp5]

# SignalP-5.0	Organism: euk	Timestamp: 20201217090526
# ID	Prediction	SP(Sec/SPI)	OTHER	CS Position
NODE_10888_length_544_cov_7.108384_g6661_i2.p	OTHER	0.369974	0.630026	
NODE_10888_length_544_cov_7.108384_g6661_i2.p	OTHER	0.003086	0.996914	
NODE_10888_length_544_cov_7.108384_g6661_i2.p	OTHER	0.000913	0.999087	
NODE_10888_length_544_cov_7.108384_g6661_i2.p	OTHER	0.025799	0.974201	
