# Supplementary material for: Salivary and Intestinal Transcriptomes Reveal Differential Gene Expression in Starving, Fed and Trypanosoma cruzi-Infected Rhodnius neglectus
Source: Front Cell Infect Microbiol. 2021 Dec 17;11:773357. doi: 10.3389/fcimb.2021.773357 (PMC8722679; doi:10.3389/fcimb.2021.773357)
Supplement: Supplementary file 9 [file DataSheet_9.zip › links/pep04-signalp/NODE_10916_length_543_cov_3.985656_g7573_i0.p-pep_summary.signalp5]

# SignalP-5.0	Organism: euk	Timestamp: 20201217090533
# ID	Prediction	SP(Sec/SPI)	OTHER	CS Position
NODE_10916_length_543_cov_3.985656_g7573_i0.p	OTHER	0.002576	0.997424	
NODE_10916_length_543_cov_3.985656_g7573_i0.p	OTHER	0.001770	0.998230	
NODE_10916_length_543_cov_3.985656_g7573_i0.p	OTHER	0.002103	0.997897	
NODE_10916_length_543_cov_3.985656_g7573_i0.p	OTHER	0.002095	0.997905	
