# Supplementary material for: Salivary and Intestinal Transcriptomes Reveal Differential Gene Expression in Starving, Fed and Trypanosoma cruzi-Infected Rhodnius neglectus
Source: Front Cell Infect Microbiol. 2021 Dec 17;11:773357. doi: 10.3389/fcimb.2021.773357 (PMC8722679; doi:10.3389/fcimb.2021.773357)
Supplement: Supplementary file 9 [file DataSheet_9.zip › links/pep04-signalp/NODE_10932_length_543_cov_1.715164_g7588_i0.p-pep_summary.signalp5]

# SignalP-5.0	Organism: euk	Timestamp: 20201217090534
# ID	Prediction	SP(Sec/SPI)	OTHER	CS Position
NODE_10932_length_543_cov_1.715164_g7588_i0.p	OTHER	0.002053	0.997947	
NODE_10932_length_543_cov_1.715164_g7588_i0.p	OTHER	0.017403	0.982597	
NODE_10932_length_543_cov_1.715164_g7588_i0.p	OTHER	0.003736	0.996264	
NODE_10932_length_543_cov_1.715164_g7588_i0.p	OTHER	0.000264	0.999736	
