# Supplementary material for: Salivary and Intestinal Transcriptomes Reveal Differential Gene Expression in Starving, Fed and Trypanosoma cruzi-Infected Rhodnius neglectus
Source: Front Cell Infect Microbiol. 2021 Dec 17;11:773357. doi: 10.3389/fcimb.2021.773357 (PMC8722679; doi:10.3389/fcimb.2021.773357)
Supplement: Supplementary file 9 [file DataSheet_9.zip › links/pep04-signalp/NODE_10959_length_542_cov_1.503080_g7612_i0.p-pep_summary.signalp5]

# SignalP-5.0	Organism: euk	Timestamp: 20201217090553
# ID	Prediction	SP(Sec/SPI)	OTHER	CS Position
NODE_10959_length_542_cov_1.503080_g7612_i0.p	OTHER	0.013529	0.986471	
NODE_10959_length_542_cov_1.503080_g7612_i0.p	OTHER	0.087647	0.912353	
NODE_10959_length_542_cov_1.503080_g7612_i0.p	OTHER	0.001920	0.998080	
NODE_10959_length_542_cov_1.503080_g7612_i0.p	OTHER	0.002159	0.997841	
