# Supplementary material for: Salivary and Intestinal Transcriptomes Reveal Differential Gene Expression in Starving, Fed and Trypanosoma cruzi-Infected Rhodnius neglectus
Source: Front Cell Infect Microbiol. 2021 Dec 17;11:773357. doi: 10.3389/fcimb.2021.773357 (PMC8722679; doi:10.3389/fcimb.2021.773357)
Supplement: Supplementary file 9 [file DataSheet_9.zip › links/pep04-signalp/NODE_10970_length_381_cov_1.689542_g8056_i0.p-pep_summary.signalp5]

# SignalP-5.0	Organism: euk	Timestamp: 20201217090555
# ID	Prediction	SP(Sec/SPI)	OTHER	CS Position
NODE_10970_length_381_cov_1.689542_g8056_i0.p	OTHER	0.016407	0.983593	
NODE_10970_length_381_cov_1.689542_g8056_i0.p	OTHER	0.001303	0.998697	
NODE_10970_length_381_cov_1.689542_g8056_i0.p	OTHER	0.002610	0.997390	
NODE_10970_length_381_cov_1.689542_g8056_i0.p	SP(Sec/SPI)	0.812635	0.187365	CS pos: 24-25. KQA-EE. Pr: 0.2592
