# Supplementary material for: Salivary and Intestinal Transcriptomes Reveal Differential Gene Expression in Starving, Fed and Trypanosoma cruzi-Infected Rhodnius neglectus
Source: Front Cell Infect Microbiol. 2021 Dec 17;11:773357. doi: 10.3389/fcimb.2021.773357 (PMC8722679; doi:10.3389/fcimb.2021.773357)
Supplement: Supplementary file 9 [file DataSheet_9.zip › links/pep04-signalp/NODE_11002_length_380_cov_2.396721_g8088_i0.p-pep_summary.signalp5]

# SignalP-5.0	Organism: euk	Timestamp: 20201217090609
# ID	Prediction	SP(Sec/SPI)	OTHER	CS Position
NODE_11002_length_380_cov_2.396721_g8088_i0.p	SP(Sec/SPI)	0.692667	0.307333	CS pos: 20-21. ICG-SK. Pr: 0.2621
NODE_11002_length_380_cov_2.396721_g8088_i0.p	OTHER	0.024946	0.975054	
NODE_11002_length_380_cov_2.396721_g8088_i0.p	OTHER	0.047504	0.952496	
NODE_11002_length_380_cov_2.396721_g8088_i0.p	OTHER	0.023289	0.976711	
