# Supplementary material for: Salivary and Intestinal Transcriptomes Reveal Differential Gene Expression in Starving, Fed and Trypanosoma cruzi-Infected Rhodnius neglectus
Source: Front Cell Infect Microbiol. 2021 Dec 17;11:773357. doi: 10.3389/fcimb.2021.773357 (PMC8722679; doi:10.3389/fcimb.2021.773357)
Supplement: Supplementary file 9 [file DataSheet_9.zip › links/pep04-signalp/NODE_11056_length_379_cov_2.759868_g8137_i0.p-pep_summary.signalp5]

# SignalP-5.0	Organism: euk	Timestamp: 20201217090617
# ID	Prediction	SP(Sec/SPI)	OTHER	CS Position
NODE_11056_length_379_cov_2.759868_g8137_i0.p	OTHER	0.027375	0.972625	
NODE_11056_length_379_cov_2.759868_g8137_i0.p	OTHER	0.009934	0.990066	
NODE_11056_length_379_cov_2.759868_g8137_i0.p	OTHER	0.004874	0.995126	
NODE_11056_length_379_cov_2.759868_g8137_i0.p	OTHER	0.004675	0.995325	
