# Supplementary material for: Salivary and Intestinal Transcriptomes Reveal Differential Gene Expression in Starving, Fed and Trypanosoma cruzi-Infected Rhodnius neglectus
Source: Front Cell Infect Microbiol. 2021 Dec 17;11:773357. doi: 10.3389/fcimb.2021.773357 (PMC8722679; doi:10.3389/fcimb.2021.773357)
Supplement: Supplementary file 9 [file DataSheet_9.zip › links/pep04-signalp/NODE_11080_length_538_cov_7.273292_g7706_i0.p-pep_summary.signalp5]

# SignalP-5.0	Organism: euk	Timestamp: 20201217090618
# ID	Prediction	SP(Sec/SPI)	OTHER	CS Position
NODE_11080_length_538_cov_7.273292_g7706_i0.p	OTHER	0.020758	0.979242	
NODE_11080_length_538_cov_7.273292_g7706_i0.p	OTHER	0.097048	0.902952	
NODE_11080_length_538_cov_7.273292_g7706_i0.p	OTHER	0.008188	0.991812	
NODE_11080_length_538_cov_7.273292_g7706_i0.p	OTHER	0.000298	0.999702	
