# Supplementary material for: Salivary and Intestinal Transcriptomes Reveal Differential Gene Expression in Starving, Fed and Trypanosoma cruzi-Infected Rhodnius neglectus
Source: Front Cell Infect Microbiol. 2021 Dec 17;11:773357. doi: 10.3389/fcimb.2021.773357 (PMC8722679; doi:10.3389/fcimb.2021.773357)
Supplement: Supplementary file 9 [file DataSheet_9.zip › links/pep04-signalp/NODE_11098_length_538_cov_2.681159_g7721_i0.p-pep_summary.signalp5]

# SignalP-5.0	Organism: euk	Timestamp: 20201217090630
# ID	Prediction	SP(Sec/SPI)	OTHER	CS Position
NODE_11098_length_538_cov_2.681159_g7721_i0.p	SP(Sec/SPI)	0.676183	0.323817	CS pos: 18-19. GYS-VR. Pr: 0.4825
NODE_11098_length_538_cov_2.681159_g7721_i0.p	OTHER	0.003451	0.996549	
NODE_11098_length_538_cov_2.681159_g7721_i0.p	OTHER	0.073173	0.926827	
NODE_11098_length_538_cov_2.681159_g7721_i0.p	OTHER	0.074842	0.925158	
