# Supplementary material for: Salivary and Intestinal Transcriptomes Reveal Differential Gene Expression in Starving, Fed and Trypanosoma cruzi-Infected Rhodnius neglectus
Source: Front Cell Infect Microbiol. 2021 Dec 17;11:773357. doi: 10.3389/fcimb.2021.773357 (PMC8722679; doi:10.3389/fcimb.2021.773357)
Supplement: Supplementary file 9 [file DataSheet_9.zip › links/pep04-signalp/NODE_11113_length_537_cov_5.912863_g7734_i0.p-pep_summary.signalp5]

# SignalP-5.0	Organism: euk	Timestamp: 20201217090638
# ID	Prediction	SP(Sec/SPI)	OTHER	CS Position
NODE_11113_length_537_cov_5.912863_g7734_i0.p	OTHER	0.001488	0.998512	
NODE_11113_length_537_cov_5.912863_g7734_i0.p	OTHER	0.324617	0.675383	
NODE_11113_length_537_cov_5.912863_g7734_i0.p	OTHER	0.302585	0.697415	
NODE_11113_length_537_cov_5.912863_g7734_i0.p	OTHER	0.001587	0.998413	
