# Supplementary material for: Salivary and Intestinal Transcriptomes Reveal Differential Gene Expression in Starving, Fed and Trypanosoma cruzi-Infected Rhodnius neglectus
Source: Front Cell Infect Microbiol. 2021 Dec 17;11:773357. doi: 10.3389/fcimb.2021.773357 (PMC8722679; doi:10.3389/fcimb.2021.773357)
Supplement: Supplementary file 9 [file DataSheet_9.zip › links/pep04-signalp/NODE_11123_length_537_cov_4.195021_g7647_i1.p-pep_summary.signalp5]

# SignalP-5.0	Organism: euk	Timestamp: 20201217090641
# ID	Prediction	SP(Sec/SPI)	OTHER	CS Position
NODE_11123_length_537_cov_4.195021_g7647_i1.p	OTHER	0.004025	0.995975	
NODE_11123_length_537_cov_4.195021_g7647_i1.p	OTHER	0.004056	0.995944	
NODE_11123_length_537_cov_4.195021_g7647_i1.p	OTHER	0.004730	0.995270	
NODE_11123_length_537_cov_4.195021_g7647_i1.p	OTHER	0.010512	0.989488	
