# Supplementary material for: Salivary and Intestinal Transcriptomes Reveal Differential Gene Expression in Starving, Fed and Trypanosoma cruzi-Infected Rhodnius neglectus
Source: Front Cell Infect Microbiol. 2021 Dec 17;11:773357. doi: 10.3389/fcimb.2021.773357 (PMC8722679; doi:10.3389/fcimb.2021.773357)
Supplement: Supplementary file 9 [file DataSheet_9.zip › links/pep04-signalp/NODE_11155_length_377_cov_2.086093_g8233_i0.p-pep_summary.signalp5]

# SignalP-5.0	Organism: euk	Timestamp: 20201217090653
# ID	Prediction	SP(Sec/SPI)	OTHER	CS Position
NODE_11155_length_377_cov_2.086093_g8233_i0.p	OTHER	0.049755	0.950245	
NODE_11155_length_377_cov_2.086093_g8233_i0.p	OTHER	0.003895	0.996105	
NODE_11155_length_377_cov_2.086093_g8233_i0.p	OTHER	0.030240	0.969760	
NODE_11155_length_377_cov_2.086093_g8233_i0.p	OTHER	0.000455	0.999545	
