# Supplementary material for: Salivary and Intestinal Transcriptomes Reveal Differential Gene Expression in Starving, Fed and Trypanosoma cruzi-Infected Rhodnius neglectus
Source: Front Cell Infect Microbiol. 2021 Dec 17;11:773357. doi: 10.3389/fcimb.2021.773357 (PMC8722679; doi:10.3389/fcimb.2021.773357)
Supplement: Supplementary file 9 [file DataSheet_9.zip › links/pep04-signalp/NODE_11188_length_376_cov_3.664452_g8264_i0.p-pep_summary.signalp5]

# SignalP-5.0	Organism: euk	Timestamp: 20201217090701
# ID	Prediction	SP(Sec/SPI)	OTHER	CS Position
NODE_11188_length_376_cov_3.664452_g8264_i0.p	OTHER	0.047269	0.952731	
NODE_11188_length_376_cov_3.664452_g8264_i0.p	OTHER	0.001785	0.998215	
NODE_11188_length_376_cov_3.664452_g8264_i0.p	OTHER	0.002556	0.997444	
NODE_11188_length_376_cov_3.664452_g8264_i0.p	SP(Sec/SPI)	0.870928	0.129072	CS pos: 24-25. CLC-EE. Pr: 0.7885
