# Supplementary material for: Salivary and Intestinal Transcriptomes Reveal Differential Gene Expression in Starving, Fed and Trypanosoma cruzi-Infected Rhodnius neglectus
Source: Front Cell Infect Microbiol. 2021 Dec 17;11:773357. doi: 10.3389/fcimb.2021.773357 (PMC8722679; doi:10.3389/fcimb.2021.773357)
Supplement: Supplementary file 9 [file DataSheet_9.zip › links/pep04-signalp/NODE_11193_length_535_cov_3.052083_g7804_i0.p-pep_summary.signalp5]

# SignalP-5.0	Organism: euk	Timestamp: 20201217090716
# ID	Prediction	SP(Sec/SPI)	OTHER	CS Position
NODE_11193_length_535_cov_3.052083_g7804_i0.p	OTHER	0.026460	0.973540	
NODE_11193_length_535_cov_3.052083_g7804_i0.p	OTHER	0.001035	0.998965	
NODE_11193_length_535_cov_3.052083_g7804_i0.p	OTHER	0.001603	0.998397	
NODE_11193_length_535_cov_3.052083_g7804_i0.p	OTHER	0.000237	0.999763	
