# Supplementary material for: Salivary and Intestinal Transcriptomes Reveal Differential Gene Expression in Starving, Fed and Trypanosoma cruzi-Infected Rhodnius neglectus
Source: Front Cell Infect Microbiol. 2021 Dec 17;11:773357. doi: 10.3389/fcimb.2021.773357 (PMC8722679; doi:10.3389/fcimb.2021.773357)
Supplement: Supplementary file 9 [file DataSheet_9.zip › links/pep04-signalp/NODE_11216_length_534_cov_5.127349_g7824_i0.p-pep_summary.signalp5]

# SignalP-5.0	Organism: euk	Timestamp: 20201217090716
# ID	Prediction	SP(Sec/SPI)	OTHER	CS Position
NODE_11216_length_534_cov_5.127349_g7824_i0.p	OTHER	0.012261	0.987739	
NODE_11216_length_534_cov_5.127349_g7824_i0.p	OTHER	0.002352	0.997648	
NODE_11216_length_534_cov_5.127349_g7824_i0.p	OTHER	0.228413	0.771587	
NODE_11216_length_534_cov_5.127349_g7824_i0.p	OTHER	0.003379	0.996621	
