# Supplementary material for: Salivary and Intestinal Transcriptomes Reveal Differential Gene Expression in Starving, Fed and Trypanosoma cruzi-Infected Rhodnius neglectus
Source: Front Cell Infect Microbiol. 2021 Dec 17;11:773357. doi: 10.3389/fcimb.2021.773357 (PMC8722679; doi:10.3389/fcimb.2021.773357)
Supplement: Supplementary file 9 [file DataSheet_9.zip › links/pep04-signalp/NODE_11234_length_375_cov_4.823333_g8308_i0.p-pep_summary.signalp5]

# SignalP-5.0	Organism: euk	Timestamp: 20201217090717
# ID	Prediction	SP(Sec/SPI)	OTHER	CS Position
NODE_11234_length_375_cov_4.823333_g8308_i0.p	OTHER	0.006693	0.993307	
NODE_11234_length_375_cov_4.823333_g8308_i0.p	OTHER	0.004015	0.995985	
NODE_11234_length_375_cov_4.823333_g8308_i0.p	OTHER	0.000913	0.999087	
NODE_11234_length_375_cov_4.823333_g8308_i0.p	OTHER	0.033933	0.966067	
