# Supplementary material for: Salivary and Intestinal Transcriptomes Reveal Differential Gene Expression in Starving, Fed and Trypanosoma cruzi-Infected Rhodnius neglectus
Source: Front Cell Infect Microbiol. 2021 Dec 17;11:773357. doi: 10.3389/fcimb.2021.773357 (PMC8722679; doi:10.3389/fcimb.2021.773357)
Supplement: Supplementary file 9 [file DataSheet_9.zip › links/pep04-signalp/NODE_11241_length_533_cov_9.284519_g7846_i0.p-pep_summary.signalp5]

# SignalP-5.0	Organism: euk	Timestamp: 20201217090722
# ID	Prediction	SP(Sec/SPI)	OTHER	CS Position
NODE_11241_length_533_cov_9.284519_g7846_i0.p	OTHER	0.020485	0.979515	
NODE_11241_length_533_cov_9.284519_g7846_i0.p	OTHER	0.003159	0.996841	
NODE_11241_length_533_cov_9.284519_g7846_i0.p	OTHER	0.003924	0.996076	
NODE_11241_length_533_cov_9.284519_g7846_i0.p	OTHER	0.013661	0.986339	
