# Supplementary material for: Salivary and Intestinal Transcriptomes Reveal Differential Gene Expression in Starving, Fed and Trypanosoma cruzi-Infected Rhodnius neglectus
Source: Front Cell Infect Microbiol. 2021 Dec 17;11:773357. doi: 10.3389/fcimb.2021.773357 (PMC8722679; doi:10.3389/fcimb.2021.773357)
Supplement: Supplementary file 9 [file DataSheet_9.zip › links/pep04-signalp/NODE_11247_length_533_cov_6.169456_g7851_i0.p-pep_summary.signalp5]

# SignalP-5.0	Organism: euk	Timestamp: 20201217090725
# ID	Prediction	SP(Sec/SPI)	OTHER	CS Position
NODE_11247_length_533_cov_6.169456_g7851_i0.p	OTHER	0.033218	0.966782	
NODE_11247_length_533_cov_6.169456_g7851_i0.p	OTHER	0.002522	0.997478	
NODE_11247_length_533_cov_6.169456_g7851_i0.p	OTHER	0.003267	0.996733	
NODE_11247_length_533_cov_6.169456_g7851_i0.p	OTHER	0.001092	0.998908	
