# Supplementary material for: Salivary and Intestinal Transcriptomes Reveal Differential Gene Expression in Starving, Fed and Trypanosoma cruzi-Infected Rhodnius neglectus
Source: Front Cell Infect Microbiol. 2021 Dec 17;11:773357. doi: 10.3389/fcimb.2021.773357 (PMC8722679; doi:10.3389/fcimb.2021.773357)
Supplement: Supplementary file 9 [file DataSheet_9.zip › links/pep04-signalp/NODE_11254_length_533_cov_4.083682_g7856_i0.p-pep_summary.signalp5]

# SignalP-5.0	Organism: euk	Timestamp: 20201217090734
# ID	Prediction	SP(Sec/SPI)	OTHER	CS Position
NODE_11254_length_533_cov_4.083682_g7856_i0.p	OTHER	0.002620	0.997380	
NODE_11254_length_533_cov_4.083682_g7856_i0.p	OTHER	0.000918	0.999082	
NODE_11254_length_533_cov_4.083682_g7856_i0.p	SP(Sec/SPI)	0.694334	0.305666	CS pos: 21-22. TAP-FL. Pr: 0.2646
NODE_11254_length_533_cov_4.083682_g7856_i0.p	OTHER	0.004336	0.995664	
