# Supplementary material for: Salivary and Intestinal Transcriptomes Reveal Differential Gene Expression in Starving, Fed and Trypanosoma cruzi-Infected Rhodnius neglectus
Source: Front Cell Infect Microbiol. 2021 Dec 17;11:773357. doi: 10.3389/fcimb.2021.773357 (PMC8722679; doi:10.3389/fcimb.2021.773357)
Supplement: Supplementary file 9 [file DataSheet_9.zip › links/pep04-signalp/NODE_11256_length_533_cov_3.230126_g7082_i1.p-pep_summary.signalp5]

# SignalP-5.0	Organism: euk	Timestamp: 20201217090737
# ID	Prediction	SP(Sec/SPI)	OTHER	CS Position
NODE_11256_length_533_cov_3.230126_g7082_i1.p	OTHER	0.040375	0.959625	
NODE_11256_length_533_cov_3.230126_g7082_i1.p	OTHER	0.001827	0.998173	
NODE_11256_length_533_cov_3.230126_g7082_i1.p	OTHER	0.004898	0.995102	
NODE_11256_length_533_cov_3.230126_g7082_i1.p	OTHER	0.005083	0.994917	
