# Supplementary material for: Salivary and Intestinal Transcriptomes Reveal Differential Gene Expression in Starving, Fed and Trypanosoma cruzi-Infected Rhodnius neglectus
Source: Front Cell Infect Microbiol. 2021 Dec 17;11:773357. doi: 10.3389/fcimb.2021.773357 (PMC8722679; doi:10.3389/fcimb.2021.773357)
Supplement: Supplementary file 9 [file DataSheet_9.zip › links/pep04-signalp/NODE_11258_length_533_cov_2.838912_g1104_i1.p-pep_summary.signalp5]

# SignalP-5.0	Organism: euk	Timestamp: 20201217090738
# ID	Prediction	SP(Sec/SPI)	OTHER	CS Position
NODE_11258_length_533_cov_2.838912_g1104_i1.p	OTHER	0.094083	0.905917	
NODE_11258_length_533_cov_2.838912_g1104_i1.p	OTHER	0.071609	0.928391	
NODE_11258_length_533_cov_2.838912_g1104_i1.p	OTHER	0.006889	0.993111	
NODE_11258_length_533_cov_2.838912_g1104_i1.p	OTHER	0.004506	0.995494	
