# Supplementary material for: Salivary and Intestinal Transcriptomes Reveal Differential Gene Expression in Starving, Fed and Trypanosoma cruzi-Infected Rhodnius neglectus
Source: Front Cell Infect Microbiol. 2021 Dec 17;11:773357. doi: 10.3389/fcimb.2021.773357 (PMC8722679; doi:10.3389/fcimb.2021.773357)
Supplement: Supplementary file 9 [file DataSheet_9.zip › links/pep04-signalp/NODE_11272_length_533_cov_2.054393_g7872_i0.p-pep_summary.signalp5]

# SignalP-5.0	Organism: euk	Timestamp: 20201217090743
# ID	Prediction	SP(Sec/SPI)	OTHER	CS Position
NODE_11272_length_533_cov_2.054393_g7872_i0.p	OTHER	0.004108	0.995892	
NODE_11272_length_533_cov_2.054393_g7872_i0.p	OTHER	0.002532	0.997468	
NODE_11272_length_533_cov_2.054393_g7872_i0.p	OTHER	0.117324	0.882676	
NODE_11272_length_533_cov_2.054393_g7872_i0.p	OTHER	0.004015	0.995985	
