# Supplementary material for: Salivary and Intestinal Transcriptomes Reveal Differential Gene Expression in Starving, Fed and Trypanosoma cruzi-Infected Rhodnius neglectus
Source: Front Cell Infect Microbiol. 2021 Dec 17;11:773357. doi: 10.3389/fcimb.2021.773357 (PMC8722679; doi:10.3389/fcimb.2021.773357)
Supplement: Supplementary file 10 [file DataSheet_10.zip › links/pep04-targetp/J305111.p-pep_summary.targetp2]

# TargetP-2.0	Organism: Non-Plant	Timestamp: 20210129091254
# ID	Prediction	noTP	SP	mTP	CS Position
J305111.p	noTP	0.981824	0.000002	0.018174	
J305111.p	noTP	0.999993	0.000006	0.000002	
J305111.p	noTP	0.582485	0.153953	0.263562	
J305111.p	noTP	0.946515	0.005493	0.047992	
