# Supplementary material for: Salivary and Intestinal Transcriptomes Reveal Differential Gene Expression in Starving, Fed and Trypanosoma cruzi-Infected Rhodnius neglectus
Source: Front Cell Infect Microbiol. 2021 Dec 17;11:773357. doi: 10.3389/fcimb.2021.773357 (PMC8722679; doi:10.3389/fcimb.2021.773357)
Supplement: Supplementary file 10 [file DataSheet_10.zip › links/pep04-targetp/J305387.p-pep_summary.targetp2]

# TargetP-2.0	Organism: Non-Plant	Timestamp: 20210129091254
# ID	Prediction	noTP	SP	mTP	CS Position
J305387.p	noTP	0.859627	0.093127	0.047245	
J305387.p	noTP	0.959518	0.035174	0.005309	
J305387.p	SP	0.421703	0.548694	0.029603	CS pos: 32-33. VIS-SL. Pr: 0.5007
J305387.p	noTP	0.928879	0.022345	0.048776	
