# Supplementary material for: Salivary and Intestinal Transcriptomes Reveal Differential Gene Expression in Starving, Fed and Trypanosoma cruzi-Infected Rhodnius neglectus
Source: Front Cell Infect Microbiol. 2021 Dec 17;11:773357. doi: 10.3389/fcimb.2021.773357 (PMC8722679; doi:10.3389/fcimb.2021.773357)
Supplement: Supplementary file 10 [file DataSheet_10.zip › links/pep04-targetp/J305506.p-pep_summary.targetp2]

# TargetP-2.0	Organism: Non-Plant	Timestamp: 20210129091254
# ID	Prediction	noTP	SP	mTP	CS Position
J305506.p	noTP	0.840498	0.158924	0.000578	
J305506.p	noTP	0.982129	0.015054	0.002818	
J305506.p	mTP	0.367201	0.001112	0.631687	CS pos: 19-20. KSG-FY. Pr: 0.2619
J305506.p	noTP	0.986970	0.005974	0.007056	
