# Supplementary material for: Salivary and Intestinal Transcriptomes Reveal Differential Gene Expression in Starving, Fed and Trypanosoma cruzi-Infected Rhodnius neglectus
Source: Front Cell Infect Microbiol. 2021 Dec 17;11:773357. doi: 10.3389/fcimb.2021.773357 (PMC8722679; doi:10.3389/fcimb.2021.773357)
Supplement: Supplementary file 10 [file DataSheet_10.zip › links/pep04-targetp/J307782.p-pep_summary.targetp2]

# TargetP-2.0	Organism: Non-Plant	Timestamp: 20210129091254
# ID	Prediction	noTP	SP	mTP	CS Position
J307782.p	noTP	0.829791	0.118089	0.052120	
J307782.p	noTP	0.999291	0.000543	0.000165	
J307782.p	mTP	0.251783	0.007128	0.741089	CS pos: 22-23. GRF-NS. Pr: 0.3755
J307782.p	noTP	0.997889	0.001807	0.000304	
