# Supplementary material for: Salivary and Intestinal Transcriptomes Reveal Differential Gene Expression in Starving, Fed and Trypanosoma cruzi-Infected Rhodnius neglectus
Source: Front Cell Infect Microbiol. 2021 Dec 17;11:773357. doi: 10.3389/fcimb.2021.773357 (PMC8722679; doi:10.3389/fcimb.2021.773357)
Supplement: Supplementary file 10 [file DataSheet_10.zip › links/pep04-targetp/J307846.p-pep_summary.targetp2]

# TargetP-2.0	Organism: Non-Plant	Timestamp: 20210129091254
# ID	Prediction	noTP	SP	mTP	CS Position
J307846.p	noTP	0.999974	0.000000	0.000025	
J307846.p	noTP	0.996500	0.003481	0.000019	
J307846.p	noTP	0.945121	0.004601	0.050278	
J307846.p	noTP	0.871870	0.119188	0.008942	
