# Supplementary material for: Salivary and Intestinal Transcriptomes Reveal Differential Gene Expression in Starving, Fed and Trypanosoma cruzi-Infected Rhodnius neglectus
Source: Front Cell Infect Microbiol. 2021 Dec 17;11:773357. doi: 10.3389/fcimb.2021.773357 (PMC8722679; doi:10.3389/fcimb.2021.773357)
Supplement: Supplementary file 10 [file DataSheet_10.zip › links/pep04-targetp/J308030.p-pep_summary.targetp2]

# TargetP-2.0	Organism: Non-Plant	Timestamp: 20210129091254
# ID	Prediction	noTP	SP	mTP	CS Position
J308030.p	noTP	0.999959	0.000007	0.000034	
J308030.p	noTP	0.914258	0.000311	0.085431	
J308030.p	noTP	0.928869	0.070268	0.000863	
J308030.p	noTP	0.998358	0.001460	0.000181	
