# Supplementary material for: Salivary and Intestinal Transcriptomes Reveal Differential Gene Expression in Starving, Fed and Trypanosoma cruzi-Infected Rhodnius neglectus
Source: Front Cell Infect Microbiol. 2021 Dec 17;11:773357. doi: 10.3389/fcimb.2021.773357 (PMC8722679; doi:10.3389/fcimb.2021.773357)
Supplement: Supplementary file 10 [file DataSheet_10.zip › links/pep04-targetp/J308256.p-pep_summary.targetp2]

# TargetP-2.0	Organism: Non-Plant	Timestamp: 20210129091532
# ID	Prediction	noTP	SP	mTP	CS Position
J308256.p	noTP	0.998976	0.000013	0.001012	
J308256.p	noTP	0.999851	0.000069	0.000081	
J308256.p	noTP	0.999966	0.000033	0.000001	
J308256.p	noTP	0.661453	0.282866	0.055681	
