# Supplementary material for: Salivary and Intestinal Transcriptomes Reveal Differential Gene Expression in Starving, Fed and Trypanosoma cruzi-Infected Rhodnius neglectus
Source: Front Cell Infect Microbiol. 2021 Dec 17;11:773357. doi: 10.3389/fcimb.2021.773357 (PMC8722679; doi:10.3389/fcimb.2021.773357)
Supplement: Supplementary file 10 [file DataSheet_10.zip › links/pep04-targetp/J308738.p-pep_summary.targetp2]

# TargetP-2.0	Organism: Non-Plant	Timestamp: 20210129091532
# ID	Prediction	noTP	SP	mTP	CS Position
J308738.p	noTP	0.800569	0.046509	0.152922	
J308738.p	noTP	0.982591	0.000228	0.017181	
J308738.p	noTP	0.942768	0.016972	0.040261	
J308738.p	noTP	0.651114	0.120867	0.228020	
