# Supplementary material for: Salivary and Intestinal Transcriptomes Reveal Differential Gene Expression in Starving, Fed and Trypanosoma cruzi-Infected Rhodnius neglectus
Source: Front Cell Infect Microbiol. 2021 Dec 17;11:773357. doi: 10.3389/fcimb.2021.773357 (PMC8722679; doi:10.3389/fcimb.2021.773357)
Supplement: Supplementary file 10 [file DataSheet_10.zip › links/pep04-targetp/J309268.p-pep_summary.targetp2]

# TargetP-2.0	Organism: Non-Plant	Timestamp: 20210129091532
# ID	Prediction	noTP	SP	mTP	CS Position
J309268.p	noTP	0.979460	0.006981	0.013559	
J309268.p	noTP	0.787339	0.166152	0.046509	
J309268.p	mTP	0.364518	0.042735	0.592747	CS pos: 11-12. LVF-AA. Pr: 0.0942
J309268.p	mTP	0.410822	0.000498	0.588680	CS pos: 19-20. RRY-FL. Pr: 0.4038
