# Supplementary material for: Salivary and Intestinal Transcriptomes Reveal Differential Gene Expression in Starving, Fed and Trypanosoma cruzi-Infected Rhodnius neglectus
Source: Front Cell Infect Microbiol. 2021 Dec 17;11:773357. doi: 10.3389/fcimb.2021.773357 (PMC8722679; doi:10.3389/fcimb.2021.773357)
Supplement: Supplementary file 10 [file DataSheet_10.zip › links/pep04-targetp/J309550.p-pep_summary.targetp2]

# TargetP-2.0	Organism: Non-Plant	Timestamp: 20210129091532
# ID	Prediction	noTP	SP	mTP	CS Position
J309550.p	noTP	0.728879	0.261855	0.009266	
J309550.p	noTP	0.873307	0.108638	0.018055	
J309550.p	mTP	0.444157	0.001984	0.553859	CS pos: 28-29. LRF-LN. Pr: 0.2591
J309550.p	noTP	0.956596	0.016359	0.027045	
