# Supplementary material for: Salivary and Intestinal Transcriptomes Reveal Differential Gene Expression in Starving, Fed and Trypanosoma cruzi-Infected Rhodnius neglectus
Source: Front Cell Infect Microbiol. 2021 Dec 17;11:773357. doi: 10.3389/fcimb.2021.773357 (PMC8722679; doi:10.3389/fcimb.2021.773357)
Supplement: Supplementary file 10 [file DataSheet_10.zip › links/pep04-targetp/J309681.p-pep_summary.targetp2]

# TargetP-2.0	Organism: Non-Plant	Timestamp: 20210129091532
# ID	Prediction	noTP	SP	mTP	CS Position
J309681.p	noTP	0.999989	0.000001	0.000010	
J309681.p	noTP	0.999912	0.000001	0.000087	
J309681.p	noTP	0.995658	0.004034	0.000308	
J309681.p	noTP	0.955105	0.044868	0.000027	
