# Supplementary material for: Salivary and Intestinal Transcriptomes Reveal Differential Gene Expression in Starving, Fed and Trypanosoma cruzi-Infected Rhodnius neglectus
Source: Front Cell Infect Microbiol. 2021 Dec 17;11:773357. doi: 10.3389/fcimb.2021.773357 (PMC8722679; doi:10.3389/fcimb.2021.773357)
Supplement: Supplementary file 10 [file DataSheet_10.zip › links/pep04-targetp/NODE_10004_length_574_cov_4.672447_g6840_i0.p-pep_summary.targetp2]

# TargetP-2.0	Organism: Non-Plant	Timestamp: 20210129091532
# ID	Prediction	noTP	SP	mTP	CS Position
NODE_10004_length_574_cov_4.672447_g6840_i0.p	noTP	0.976590	0.022409	0.001002	
NODE_10004_length_574_cov_4.672447_g6840_i0.p	SP	0.151877	0.847101	0.001022	CS pos: 17-18. NKA-SD. Pr: 0.6535
NODE_10004_length_574_cov_4.672447_g6840_i0.p	noTP	0.987338	0.010604	0.002058	
NODE_10004_length_574_cov_4.672447_g6840_i0.p	noTP	0.967376	0.031513	0.001111	
