# Supplementary material for: Salivary and Intestinal Transcriptomes Reveal Differential Gene Expression in Starving, Fed and Trypanosoma cruzi-Infected Rhodnius neglectus
Source: Front Cell Infect Microbiol. 2021 Dec 17;11:773357. doi: 10.3389/fcimb.2021.773357 (PMC8722679; doi:10.3389/fcimb.2021.773357)
Supplement: Supplementary file 10 [file DataSheet_10.zip › links/pep04-targetp/NODE_10006_length_400_cov_1.966154_g7131_i0.p-pep_summary.targetp2]

# TargetP-2.0	Organism: Non-Plant	Timestamp: 20210129091715
# ID	Prediction	noTP	SP	mTP	CS Position
NODE_10006_length_400_cov_1.966154_g7131_i0.p	noTP	0.609874	0.338917	0.051209	
NODE_10006_length_400_cov_1.966154_g7131_i0.p	noTP	0.652830	0.323582	0.023588	
NODE_10006_length_400_cov_1.966154_g7131_i0.p	noTP	0.894294	0.105499	0.000206	
NODE_10006_length_400_cov_1.966154_g7131_i0.p	noTP	0.991042	0.000391	0.008567	
