# Supplementary material for: Salivary and Intestinal Transcriptomes Reveal Differential Gene Expression in Starving, Fed and Trypanosoma cruzi-Infected Rhodnius neglectus
Source: Front Cell Infect Microbiol. 2021 Dec 17;11:773357. doi: 10.3389/fcimb.2021.773357 (PMC8722679; doi:10.3389/fcimb.2021.773357)
Supplement: Supplementary file 10 [file DataSheet_10.zip › links/pep04-targetp/NODE_10010_length_400_cov_1.590769_g7135_i0.p-pep_summary.targetp2]

# TargetP-2.0	Organism: Non-Plant	Timestamp: 20210129091720
# ID	Prediction	noTP	SP	mTP	CS Position
NODE_10010_length_400_cov_1.590769_g7135_i0.p	noTP	0.978896	0.004255	0.016849	
NODE_10010_length_400_cov_1.590769_g7135_i0.p	noTP	0.461663	0.337276	0.201061	
NODE_10010_length_400_cov_1.590769_g7135_i0.p	noTP	0.470824	0.338737	0.190439	
NODE_10010_length_400_cov_1.590769_g7135_i0.p	noTP	0.809704	0.160123	0.030173	
