# Supplementary material for: Salivary and Intestinal Transcriptomes Reveal Differential Gene Expression in Starving, Fed and Trypanosoma cruzi-Infected Rhodnius neglectus
Source: Front Cell Infect Microbiol. 2021 Dec 17;11:773357. doi: 10.3389/fcimb.2021.773357 (PMC8722679; doi:10.3389/fcimb.2021.773357)
Supplement: Supplementary file 10 [file DataSheet_10.zip › links/pep04-targetp/NODE_10032_length_573_cov_4.003861_g6859_i0.p-pep_summary.targetp2]

# TargetP-2.0	Organism: Non-Plant	Timestamp: 20210129091721
# ID	Prediction	noTP	SP	mTP	CS Position
NODE_10032_length_573_cov_4.003861_g6859_i0.p	noTP	0.623339	0.143267	0.233394	
NODE_10032_length_573_cov_4.003861_g6859_i0.p	noTP	0.890632	0.106286	0.003083	
NODE_10032_length_573_cov_4.003861_g6859_i0.p	noTP	0.917449	0.079396	0.003155	
NODE_10032_length_573_cov_4.003861_g6859_i0.p	noTP	0.464308	0.214923	0.320769	
