# Supplementary material for: Salivary and Intestinal Transcriptomes Reveal Differential Gene Expression in Starving, Fed and Trypanosoma cruzi-Infected Rhodnius neglectus
Source: Front Cell Infect Microbiol. 2021 Dec 17;11:773357. doi: 10.3389/fcimb.2021.773357 (PMC8722679; doi:10.3389/fcimb.2021.773357)
Supplement: Supplementary file 10 [file DataSheet_10.zip › links/pep04-targetp/NODE_10038_length_573_cov_2.696911_g6864_i0.p-pep_summary.targetp2]

# TargetP-2.0	Organism: Non-Plant	Timestamp: 20210129091721
# ID	Prediction	noTP	SP	mTP	CS Position
NODE_10038_length_573_cov_2.696911_g6864_i0.p	noTP	0.921327	0.067555	0.011117	
NODE_10038_length_573_cov_2.696911_g6864_i0.p	noTP	0.882592	0.022022	0.095386	
NODE_10038_length_573_cov_2.696911_g6864_i0.p	noTP	0.837014	0.011023	0.151964	
NODE_10038_length_573_cov_2.696911_g6864_i0.p	noTP	0.966144	0.030754	0.003103	
