# Supplementary material for: Salivary and Intestinal Transcriptomes Reveal Differential Gene Expression in Starving, Fed and Trypanosoma cruzi-Infected Rhodnius neglectus
Source: Front Cell Infect Microbiol. 2021 Dec 17;11:773357. doi: 10.3389/fcimb.2021.773357 (PMC8722679; doi:10.3389/fcimb.2021.773357)
Supplement: Supplementary file 10 [file DataSheet_10.zip › links/pep04-targetp/NODE_10045_length_572_cov_7.353965_g6870_i0.p-pep_summary.targetp2]

# TargetP-2.0	Organism: Non-Plant	Timestamp: 20210129091721
# ID	Prediction	noTP	SP	mTP	CS Position
NODE_10045_length_572_cov_7.353965_g6870_i0.p	noTP	0.639246	0.078504	0.282249	
NODE_10045_length_572_cov_7.353965_g6870_i0.p	noTP	0.603528	0.008300	0.388172	
NODE_10045_length_572_cov_7.353965_g6870_i0.p	noTP	0.780593	0.017620	0.201788	
NODE_10045_length_572_cov_7.353965_g6870_i0.p	SP	0.469609	0.523546	0.006846	CS pos: 17-18. EPH-SS. Pr: 0.1417
