# Supplementary material for: Salivary and Intestinal Transcriptomes Reveal Differential Gene Expression in Starving, Fed and Trypanosoma cruzi-Infected Rhodnius neglectus
Source: Front Cell Infect Microbiol. 2021 Dec 17;11:773357. doi: 10.3389/fcimb.2021.773357 (PMC8722679; doi:10.3389/fcimb.2021.773357)
Supplement: Supplementary file 10 [file DataSheet_10.zip › links/pep04-targetp/NODE_10047_length_399_cov_1.808642_g7169_i0.p-pep_summary.targetp2]

# TargetP-2.0	Organism: Non-Plant	Timestamp: 20210129091726
# ID	Prediction	noTP	SP	mTP	CS Position
NODE_10047_length_399_cov_1.808642_g7169_i0.p	noTP	0.912082	0.018002	0.069916	
NODE_10047_length_399_cov_1.808642_g7169_i0.p	noTP	0.820844	0.109889	0.069267	
NODE_10047_length_399_cov_1.808642_g7169_i0.p	noTP	0.393332	0.235802	0.370866	
NODE_10047_length_399_cov_1.808642_g7169_i0.p	noTP	0.991207	0.003337	0.005456	
