# Supplementary material for: Salivary and Intestinal Transcriptomes Reveal Differential Gene Expression in Starving, Fed and Trypanosoma cruzi-Infected Rhodnius neglectus
Source: Front Cell Infect Microbiol. 2021 Dec 17;11:773357. doi: 10.3389/fcimb.2021.773357 (PMC8722679; doi:10.3389/fcimb.2021.773357)
Supplement: Supplementary file 10 [file DataSheet_10.zip › links/pep04-targetp/NODE_10068_length_398_cov_5.934985_g7188_i0.p-pep_summary.targetp2]

# TargetP-2.0	Organism: Non-Plant	Timestamp: 20210129091727
# ID	Prediction	noTP	SP	mTP	CS Position
NODE_10068_length_398_cov_5.934985_g7188_i0.p	mTP	0.203090	0.005820	0.791090	CS pos: 17-18. CIS-VS. Pr: 0.1556
NODE_10068_length_398_cov_5.934985_g7188_i0.p	noTP	0.992961	0.003788	0.003251	
NODE_10068_length_398_cov_5.934985_g7188_i0.p	noTP	0.992430	0.000077	0.007494	
NODE_10068_length_398_cov_5.934985_g7188_i0.p	noTP	0.952831	0.015592	0.031578	
