# Supplementary material for: Salivary and Intestinal Transcriptomes Reveal Differential Gene Expression in Starving, Fed and Trypanosoma cruzi-Infected Rhodnius neglectus
Source: Front Cell Infect Microbiol. 2021 Dec 17;11:773357. doi: 10.3389/fcimb.2021.773357 (PMC8722679; doi:10.3389/fcimb.2021.773357)
Supplement: Supplementary file 10 [file DataSheet_10.zip › links/pep04-targetp/NODE_10070_length_398_cov_4.941176_g7190_i0.p-pep_summary.targetp2]

# TargetP-2.0	Organism: Non-Plant	Timestamp: 20210129091852
# ID	Prediction	noTP	SP	mTP	CS Position
NODE_10070_length_398_cov_4.941176_g7190_i0.p	noTP	0.788456	0.049613	0.161931	
NODE_10070_length_398_cov_4.941176_g7190_i0.p	noTP	0.962507	0.007652	0.029841	
NODE_10070_length_398_cov_4.941176_g7190_i0.p	noTP	0.826787	0.093755	0.079458	
NODE_10070_length_398_cov_4.941176_g7190_i0.p	noTP	0.851555	0.013141	0.135304	
