# Supplementary material for: Salivary and Intestinal Transcriptomes Reveal Differential Gene Expression in Starving, Fed and Trypanosoma cruzi-Infected Rhodnius neglectus
Source: Front Cell Infect Microbiol. 2021 Dec 17;11:773357. doi: 10.3389/fcimb.2021.773357 (PMC8722679; doi:10.3389/fcimb.2021.773357)
Supplement: Supplementary file 10 [file DataSheet_10.zip › links/pep04-targetp/NODE_10074_length_571_cov_9.131783_g6894_i0.p-pep_summary.targetp2]

# TargetP-2.0	Organism: Non-Plant	Timestamp: 20210129091852
# ID	Prediction	noTP	SP	mTP	CS Position
NODE_10074_length_571_cov_9.131783_g6894_i0.p	noTP	0.933286	0.000101	0.066613	
NODE_10074_length_571_cov_9.131783_g6894_i0.p	SP	0.219645	0.777617	0.002739	CS pos: 19-20. SSC-HL. Pr: 0.7921
NODE_10074_length_571_cov_9.131783_g6894_i0.p	noTP	0.944752	0.032812	0.022436	
NODE_10074_length_571_cov_9.131783_g6894_i0.p	noTP	0.444354	0.119953	0.435693	
