# Supplementary material for: Salivary and Intestinal Transcriptomes Reveal Differential Gene Expression in Starving, Fed and Trypanosoma cruzi-Infected Rhodnius neglectus
Source: Front Cell Infect Microbiol. 2021 Dec 17;11:773357. doi: 10.3389/fcimb.2021.773357 (PMC8722679; doi:10.3389/fcimb.2021.773357)
Supplement: Supplementary file 10 [file DataSheet_10.zip › links/pep04-targetp/NODE_10081_length_571_cov_3.881783_g6899_i0.p-pep_summary.targetp2]

# TargetP-2.0	Organism: Non-Plant	Timestamp: 20210129091857
# ID	Prediction	noTP	SP	mTP	CS Position
NODE_10081_length_571_cov_3.881783_g6899_i0.p	noTP	0.680595	0.015724	0.303681	
NODE_10081_length_571_cov_3.881783_g6899_i0.p	mTP	0.375231	0.011773	0.612996	CS pos: 19-20. RIF-LK. Pr: 0.1593
NODE_10081_length_571_cov_3.881783_g6899_i0.p	noTP	0.912617	0.018909	0.068474	
NODE_10081_length_571_cov_3.881783_g6899_i0.p	noTP	0.999296	0.000025	0.000679	
