# Supplementary material for: Salivary and Intestinal Transcriptomes Reveal Differential Gene Expression in Starving, Fed and Trypanosoma cruzi-Infected Rhodnius neglectus
Source: Front Cell Infect Microbiol. 2021 Dec 17;11:773357. doi: 10.3389/fcimb.2021.773357 (PMC8722679; doi:10.3389/fcimb.2021.773357)
Supplement: Supplementary file 10 [file DataSheet_10.zip › links/pep04-targetp/NODE_10088_length_571_cov_2.959302_g6905_i0.p-pep_summary.targetp2]

# TargetP-2.0	Organism: Non-Plant	Timestamp: 20210129091858
# ID	Prediction	noTP	SP	mTP	CS Position
NODE_10088_length_571_cov_2.959302_g6905_i0.p	noTP	0.821385	0.010566	0.168049	
NODE_10088_length_571_cov_2.959302_g6905_i0.p	mTP	0.288272	0.201230	0.510498	CS pos: 27-28. MRT-YK. Pr: 0.1601
NODE_10088_length_571_cov_2.959302_g6905_i0.p	noTP	0.915930	0.025805	0.058265	
NODE_10088_length_571_cov_2.959302_g6905_i0.p	SP	0.461897	0.531248	0.006855	CS pos: 34-35. ICA-LN. Pr: 0.6074
