# Supplementary material for: Salivary and Intestinal Transcriptomes Reveal Differential Gene Expression in Starving, Fed and Trypanosoma cruzi-Infected Rhodnius neglectus
Source: Front Cell Infect Microbiol. 2021 Dec 17;11:773357. doi: 10.3389/fcimb.2021.773357 (PMC8722679; doi:10.3389/fcimb.2021.773357)
Supplement: Supplementary file 10 [file DataSheet_10.zip › links/pep04-targetp/NODE_10093_length_571_cov_2.476744_g6910_i0.p-pep_summary.targetp2]

# TargetP-2.0	Organism: Non-Plant	Timestamp: 20210129091903
# ID	Prediction	noTP	SP	mTP	CS Position
NODE_10093_length_571_cov_2.476744_g6910_i0.p	noTP	0.710157	0.217825	0.072017	
NODE_10093_length_571_cov_2.476744_g6910_i0.p	noTP	0.995787	0.001871	0.002341	
NODE_10093_length_571_cov_2.476744_g6910_i0.p	noTP	0.974885	0.002698	0.022418	
NODE_10093_length_571_cov_2.476744_g6910_i0.p	noTP	0.844698	0.050494	0.104808	
