# Supplementary material for: Salivary and Intestinal Transcriptomes Reveal Differential Gene Expression in Starving, Fed and Trypanosoma cruzi-Infected Rhodnius neglectus
Source: Front Cell Infect Microbiol. 2021 Dec 17;11:773357. doi: 10.3389/fcimb.2021.773357 (PMC8722679; doi:10.3389/fcimb.2021.773357)
Supplement: Supplementary file 10 [file DataSheet_10.zip › links/pep04-targetp/NODE_10097_length_398_cov_1.637771_g7216_i0.p-pep_summary.targetp2]

# TargetP-2.0	Organism: Non-Plant	Timestamp: 20210129091909
# ID	Prediction	noTP	SP	mTP	CS Position
NODE_10097_length_398_cov_1.637771_g7216_i0.p	noTP	0.999894	0.000016	0.000091	
NODE_10097_length_398_cov_1.637771_g7216_i0.p	noTP	0.889573	0.109841	0.000587	
NODE_10097_length_398_cov_1.637771_g7216_i0.p	noTP	0.439873	0.355495	0.204631	
NODE_10097_length_398_cov_1.637771_g7216_i0.p	SP	0.339375	0.633333	0.027292	CS pos: 23-24. IMG-QC. Pr: 0.4918
