# Supplementary material for: Salivary and Intestinal Transcriptomes Reveal Differential Gene Expression in Starving, Fed and Trypanosoma cruzi-Infected Rhodnius neglectus
Source: Front Cell Infect Microbiol. 2021 Dec 17;11:773357. doi: 10.3389/fcimb.2021.773357 (PMC8722679; doi:10.3389/fcimb.2021.773357)
Supplement: Supplementary file 10 [file DataSheet_10.zip › links/pep04-targetp/NODE_10105_length_570_cov_7.299029_g6919_i0.p-pep_summary.targetp2]

# TargetP-2.0	Organism: Non-Plant	Timestamp: 20210129091909
# ID	Prediction	noTP	SP	mTP	CS Position
NODE_10105_length_570_cov_7.299029_g6919_i0.p	noTP	0.875919	0.045529	0.078552	
NODE_10105_length_570_cov_7.299029_g6919_i0.p	SP	0.048503	0.951462	0.000035	CS pos: 27-28. LKS-AG. Pr: 0.4881
NODE_10105_length_570_cov_7.299029_g6919_i0.p	noTP	0.997581	0.001157	0.001262	
NODE_10105_length_570_cov_7.299029_g6919_i0.p	noTP	0.543150	0.241783	0.215067	
