# Supplementary material for: Salivary and Intestinal Transcriptomes Reveal Differential Gene Expression in Starving, Fed and Trypanosoma cruzi-Infected Rhodnius neglectus
Source: Front Cell Infect Microbiol. 2021 Dec 17;11:773357. doi: 10.3389/fcimb.2021.773357 (PMC8722679; doi:10.3389/fcimb.2021.773357)
Supplement: Supplementary file 10 [file DataSheet_10.zip › links/pep04-targetp/NODE_10107_length_570_cov_6.341748_g6921_i0.p-pep_summary.targetp2]

# TargetP-2.0	Organism: Non-Plant	Timestamp: 20210129092034
# ID	Prediction	noTP	SP	mTP	CS Position
NODE_10107_length_570_cov_6.341748_g6921_i0.p	noTP	0.686579	0.028721	0.284700	
NODE_10107_length_570_cov_6.341748_g6921_i0.p	noTP	0.903358	0.001902	0.094740	
NODE_10107_length_570_cov_6.341748_g6921_i0.p	noTP	0.501946	0.467480	0.030574	
NODE_10107_length_570_cov_6.341748_g6921_i0.p	noTP	0.998463	0.000185	0.001352	
