# Supplementary material for: Salivary and Intestinal Transcriptomes Reveal Differential Gene Expression in Starving, Fed and Trypanosoma cruzi-Infected Rhodnius neglectus
Source: Front Cell Infect Microbiol. 2021 Dec 17;11:773357. doi: 10.3389/fcimb.2021.773357 (PMC8722679; doi:10.3389/fcimb.2021.773357)
Supplement: Supplementary file 10 [file DataSheet_10.zip › links/pep04-targetp/NODE_10112_length_397_cov_5.751553_g7230_i0.p-pep_summary.targetp2]

# TargetP-2.0	Organism: Non-Plant	Timestamp: 20210129092034
# ID	Prediction	noTP	SP	mTP	CS Position
NODE_10112_length_397_cov_5.751553_g7230_i0.p	noTP	0.988382	0.009791	0.001827	
NODE_10112_length_397_cov_5.751553_g7230_i0.p	noTP	0.789705	0.202491	0.007804	
NODE_10112_length_397_cov_5.751553_g7230_i0.p	noTP	0.463525	0.172029	0.364446	
NODE_10112_length_397_cov_5.751553_g7230_i0.p	noTP	0.506168	0.490495	0.003337	
