# Supplementary material for: Salivary and Intestinal Transcriptomes Reveal Differential Gene Expression in Starving, Fed and Trypanosoma cruzi-Infected Rhodnius neglectus
Source: Front Cell Infect Microbiol. 2021 Dec 17;11:773357. doi: 10.3389/fcimb.2021.773357 (PMC8722679; doi:10.3389/fcimb.2021.773357)
Supplement: Supplementary file 10 [file DataSheet_10.zip › links/pep04-targetp/NODE_10119_length_570_cov_3.576699_g6931_i0.p-pep_summary.targetp2]

# TargetP-2.0	Organism: Non-Plant	Timestamp: 20210129092043
# ID	Prediction	noTP	SP	mTP	CS Position
NODE_10119_length_570_cov_3.576699_g6931_i0.p	noTP	0.985394	0.000040	0.014567	
NODE_10119_length_570_cov_3.576699_g6931_i0.p	noTP	0.959783	0.000011	0.040206	
NODE_10119_length_570_cov_3.576699_g6931_i0.p	noTP	0.606797	0.000411	0.392792	
NODE_10119_length_570_cov_3.576699_g6931_i0.p	noTP	0.999235	0.000596	0.000169	
