# Supplementary material for: Salivary and Intestinal Transcriptomes Reveal Differential Gene Expression in Starving, Fed and Trypanosoma cruzi-Infected Rhodnius neglectus
Source: Front Cell Infect Microbiol. 2021 Dec 17;11:773357. doi: 10.3389/fcimb.2021.773357 (PMC8722679; doi:10.3389/fcimb.2021.773357)
Supplement: Supplementary file 10 [file DataSheet_10.zip › links/pep04-targetp/NODE_10128_length_570_cov_2.726214_g6939_i0.p-pep_summary.targetp2]

# TargetP-2.0	Organism: Non-Plant	Timestamp: 20210129092049
# ID	Prediction	noTP	SP	mTP	CS Position
NODE_10128_length_570_cov_2.726214_g6939_i0.p	SP	0.135437	0.856550	0.008014	CS pos: 17-18. VNS-KN. Pr: 0.5500
NODE_10128_length_570_cov_2.726214_g6939_i0.p	noTP	0.688490	0.162423	0.149087	
NODE_10128_length_570_cov_2.726214_g6939_i0.p	noTP	0.729962	0.253413	0.016624	
NODE_10128_length_570_cov_2.726214_g6939_i0.p	noTP	0.891839	0.019537	0.088624	
