# Supplementary material for: Salivary and Intestinal Transcriptomes Reveal Differential Gene Expression in Starving, Fed and Trypanosoma cruzi-Infected Rhodnius neglectus
Source: Front Cell Infect Microbiol. 2021 Dec 17;11:773357. doi: 10.3389/fcimb.2021.773357 (PMC8722679; doi:10.3389/fcimb.2021.773357)
Supplement: Supplementary file 10 [file DataSheet_10.zip › links/pep04-targetp/NODE_10141_length_569_cov_5.054475_g6950_i0.p-pep_summary.targetp2]

# TargetP-2.0	Organism: Non-Plant	Timestamp: 20210129092049
# ID	Prediction	noTP	SP	mTP	CS Position
NODE_10141_length_569_cov_5.054475_g6950_i0.p	noTP	0.920044	0.074957	0.004999	
NODE_10141_length_569_cov_5.054475_g6950_i0.p	noTP	0.762051	0.133828	0.104121	
NODE_10141_length_569_cov_5.054475_g6950_i0.p	noTP	0.554977	0.277897	0.167126	
NODE_10141_length_569_cov_5.054475_g6950_i0.p	SP	0.187282	0.812680	0.000037	CS pos: 23-24. SFQ-NL. Pr: 0.2576
