# Supplementary material for: Salivary and Intestinal Transcriptomes Reveal Differential Gene Expression in Starving, Fed and Trypanosoma cruzi-Infected Rhodnius neglectus
Source: Front Cell Infect Microbiol. 2021 Dec 17;11:773357. doi: 10.3389/fcimb.2021.773357 (PMC8722679; doi:10.3389/fcimb.2021.773357)
Supplement: Supplementary file 10 [file DataSheet_10.zip › links/pep04-targetp/NODE_10143_length_569_cov_3.735409_g6952_i0.p-pep_summary.targetp2]

# TargetP-2.0	Organism: Non-Plant	Timestamp: 20210129092049
# ID	Prediction	noTP	SP	mTP	CS Position
NODE_10143_length_569_cov_3.735409_g6952_i0.p	noTP	0.995011	0.001149	0.003840	
NODE_10143_length_569_cov_3.735409_g6952_i0.p	noTP	0.952482	0.000197	0.047321	
NODE_10143_length_569_cov_3.735409_g6952_i0.p	SP	0.033810	0.964363	0.001828	CS pos: 25-26. CNA-SF. Pr: 0.5957
NODE_10143_length_569_cov_3.735409_g6952_i0.p	noTP	0.914681	0.021975	0.063344	
