# Supplementary material for: Salivary and Intestinal Transcriptomes Reveal Differential Gene Expression in Starving, Fed and Trypanosoma cruzi-Infected Rhodnius neglectus
Source: Front Cell Infect Microbiol. 2021 Dec 17;11:773357. doi: 10.3389/fcimb.2021.773357 (PMC8722679; doi:10.3389/fcimb.2021.773357)
Supplement: Supplementary file 10 [file DataSheet_10.zip › links/pep04-targetp/NODE_10149_length_569_cov_2.857977_g6958_i0.p-pep_summary.targetp2]

# TargetP-2.0	Organism: Non-Plant	Timestamp: 20210129092213
# ID	Prediction	noTP	SP	mTP	CS Position
NODE_10149_length_569_cov_2.857977_g6958_i0.p	noTP	0.678059	0.039019	0.282922	
NODE_10149_length_569_cov_2.857977_g6958_i0.p	noTP	0.587847	0.078260	0.333893	
NODE_10149_length_569_cov_2.857977_g6958_i0.p	mTP	0.152877	0.202826	0.644297	CS pos: 26-27. IYY-QE. Pr: 0.2047
NODE_10149_length_569_cov_2.857977_g6958_i0.p	noTP	0.817871	0.044225	0.137904	
