# Supplementary material for: Salivary and Intestinal Transcriptomes Reveal Differential Gene Expression in Starving, Fed and Trypanosoma cruzi-Infected Rhodnius neglectus
Source: Front Cell Infect Microbiol. 2021 Dec 17;11:773357. doi: 10.3389/fcimb.2021.773357 (PMC8722679; doi:10.3389/fcimb.2021.773357)
Supplement: Supplementary file 10 [file DataSheet_10.zip › links/pep04-targetp/NODE_10154_length_569_cov_1.933852_g6962_i0.p-pep_summary.targetp2]

# TargetP-2.0	Organism: Non-Plant	Timestamp: 20210129092219
# ID	Prediction	noTP	SP	mTP	CS Position
NODE_10154_length_569_cov_1.933852_g6962_i0.p	noTP	0.913053	0.084555	0.002392	
NODE_10154_length_569_cov_1.933852_g6962_i0.p	SP	0.211022	0.730977	0.058000	CS pos: 21-22. CVT-NW. Pr: 0.3796
NODE_10154_length_569_cov_1.933852_g6962_i0.p	SP	0.067319	0.932441	0.000241	CS pos: 33-34. VSS-RK. Pr: 0.6526
NODE_10154_length_569_cov_1.933852_g6962_i0.p	SP	0.034642	0.965353	0.000005	CS pos: 19-20. SLA-SS. Pr: 0.8112
