# Supplementary material for: Salivary and Intestinal Transcriptomes Reveal Differential Gene Expression in Starving, Fed and Trypanosoma cruzi-Infected Rhodnius neglectus
Source: Front Cell Infect Microbiol. 2021 Dec 17;11:773357. doi: 10.3389/fcimb.2021.773357 (PMC8722679; doi:10.3389/fcimb.2021.773357)
Supplement: Supplementary file 10 [file DataSheet_10.zip › links/pep04-targetp/NODE_10165_length_568_cov_5.306043_g6970_i0.p-pep_summary.targetp2]

# TargetP-2.0	Organism: Non-Plant	Timestamp: 20210129092221
# ID	Prediction	noTP	SP	mTP	CS Position
NODE_10165_length_568_cov_5.306043_g6970_i0.p	noTP	0.869006	0.010859	0.120136	
NODE_10165_length_568_cov_5.306043_g6970_i0.p	SP	0.098112	0.901881	0.000006	CS pos: 21-22. VSG-YV. Pr: 0.9636
NODE_10165_length_568_cov_5.306043_g6970_i0.p	noTP	0.716341	0.241677	0.041982	
NODE_10165_length_568_cov_5.306043_g6970_i0.p	noTP	0.601388	0.324726	0.073885	
