# Supplementary material for: Salivary and Intestinal Transcriptomes Reveal Differential Gene Expression in Starving, Fed and Trypanosoma cruzi-Infected Rhodnius neglectus
Source: Front Cell Infect Microbiol. 2021 Dec 17;11:773357. doi: 10.3389/fcimb.2021.773357 (PMC8722679; doi:10.3389/fcimb.2021.773357)
Supplement: Supplementary file 10 [file DataSheet_10.zip › links/pep04-targetp/NODE_10167_length_568_cov_5.128655_g6972_i0.p-pep_summary.targetp2]

# TargetP-2.0	Organism: Non-Plant	Timestamp: 20210129092225
# ID	Prediction	noTP	SP	mTP	CS Position
NODE_10167_length_568_cov_5.128655_g6972_i0.p	noTP	0.726118	0.118595	0.155287	
NODE_10167_length_568_cov_5.128655_g6972_i0.p	SP	0.229134	0.729799	0.041067	CS pos: 23-24. LRT-IV. Pr: 0.3206
NODE_10167_length_568_cov_5.128655_g6972_i0.p	noTP	0.945603	0.001754	0.052643	
NODE_10167_length_568_cov_5.128655_g6972_i0.p	noTP	0.983112	0.016005	0.000883	
