# Supplementary material for: Salivary and Intestinal Transcriptomes Reveal Differential Gene Expression in Starving, Fed and Trypanosoma cruzi-Infected Rhodnius neglectus
Source: Front Cell Infect Microbiol. 2021 Dec 17;11:773357. doi: 10.3389/fcimb.2021.773357 (PMC8722679; doi:10.3389/fcimb.2021.773357)
Supplement: Supplementary file 10 [file DataSheet_10.zip › links/pep04-targetp/NODE_10174_length_568_cov_3.113060_g6976_i0.p-pep_summary.targetp2]

# TargetP-2.0	Organism: Non-Plant	Timestamp: 20210129092227
# ID	Prediction	noTP	SP	mTP	CS Position
NODE_10174_length_568_cov_3.113060_g6976_i0.p	noTP	0.668131	0.298986	0.032883	
NODE_10174_length_568_cov_3.113060_g6976_i0.p	noTP	0.974981	0.000260	0.024759	
NODE_10174_length_568_cov_3.113060_g6976_i0.p	noTP	0.991656	0.007337	0.001007	
NODE_10174_length_568_cov_3.113060_g6976_i0.p	noTP	0.854104	0.144170	0.001726	
