# Supplementary material for: Salivary and Intestinal Transcriptomes Reveal Differential Gene Expression in Starving, Fed and Trypanosoma cruzi-Infected Rhodnius neglectus
Source: Front Cell Infect Microbiol. 2021 Dec 17;11:773357. doi: 10.3389/fcimb.2021.773357 (PMC8722679; doi:10.3389/fcimb.2021.773357)
Supplement: Supplementary file 10 [file DataSheet_10.zip › links/pep04-targetp/NODE_10178_length_568_cov_2.405458_g6980_i0.p-pep_summary.targetp2]

# TargetP-2.0	Organism: Non-Plant	Timestamp: 20210129092227
# ID	Prediction	noTP	SP	mTP	CS Position
NODE_10178_length_568_cov_2.405458_g6980_i0.p	noTP	0.924629	0.028831	0.046540	
NODE_10178_length_568_cov_2.405458_g6980_i0.p	noTP	0.946963	0.000036	0.053001	
NODE_10178_length_568_cov_2.405458_g6980_i0.p	noTP	0.950148	0.001258	0.048594	
NODE_10178_length_568_cov_2.405458_g6980_i0.p	SP	0.239844	0.716166	0.043990	CS pos: 25-26. SVS-LP. Pr: 0.5881
