# Supplementary material for: Salivary and Intestinal Transcriptomes Reveal Differential Gene Expression in Starving, Fed and Trypanosoma cruzi-Infected Rhodnius neglectus
Source: Front Cell Infect Microbiol. 2021 Dec 17;11:773357. doi: 10.3389/fcimb.2021.773357 (PMC8722679; doi:10.3389/fcimb.2021.773357)
Supplement: Supplementary file 10 [file DataSheet_10.zip › links/pep04-targetp/NODE_10189_length_567_cov_6.826172_g6661_i1.p-pep_summary.targetp2]

# TargetP-2.0	Organism: Non-Plant	Timestamp: 20210129092230
# ID	Prediction	noTP	SP	mTP	CS Position
NODE_10189_length_567_cov_6.826172_g6661_i1.p	SP	0.218787	0.781053	0.000160	CS pos: 21-22. SDS-AD. Pr: 0.7985
NODE_10189_length_567_cov_6.826172_g6661_i1.p	SP	0.289658	0.378619	0.331723	CS pos: 22-23. AIT-KL. Pr: 0.7786
NODE_10189_length_567_cov_6.826172_g6661_i1.p	noTP	0.998871	0.000812	0.000317	
NODE_10189_length_567_cov_6.826172_g6661_i1.p	noTP	0.910500	0.058845	0.030655	
