# Supplementary material for: Salivary and Intestinal Transcriptomes Reveal Differential Gene Expression in Starving, Fed and Trypanosoma cruzi-Infected Rhodnius neglectus
Source: Front Cell Infect Microbiol. 2021 Dec 17;11:773357. doi: 10.3389/fcimb.2021.773357 (PMC8722679; doi:10.3389/fcimb.2021.773357)
Supplement: Supplementary file 10 [file DataSheet_10.zip › links/pep04-targetp/NODE_10190_length_395_cov_8.356250_g7303_i0.p-pep_summary.targetp2]

# TargetP-2.0	Organism: Non-Plant	Timestamp: 20210129092400
# ID	Prediction	noTP	SP	mTP	CS Position
NODE_10190_length_395_cov_8.356250_g7303_i0.p	noTP	0.704552	0.283585	0.011863	
NODE_10190_length_395_cov_8.356250_g7303_i0.p	noTP	0.981278	0.016593	0.002129	
NODE_10190_length_395_cov_8.356250_g7303_i0.p	noTP	0.796470	0.160548	0.042982	
NODE_10190_length_395_cov_8.356250_g7303_i0.p	noTP	0.888171	0.003732	0.108096	
