# Supplementary material for: Salivary and Intestinal Transcriptomes Reveal Differential Gene Expression in Starving, Fed and Trypanosoma cruzi-Infected Rhodnius neglectus
Source: Front Cell Infect Microbiol. 2021 Dec 17;11:773357. doi: 10.3389/fcimb.2021.773357 (PMC8722679; doi:10.3389/fcimb.2021.773357)
Supplement: Supplementary file 10 [file DataSheet_10.zip › links/pep04-targetp/NODE_10192_length_395_cov_5.146875_g7305_i0.p-pep_summary.targetp2]

# TargetP-2.0	Organism: Non-Plant	Timestamp: 20210129092401
# ID	Prediction	noTP	SP	mTP	CS Position
NODE_10192_length_395_cov_5.146875_g7305_i0.p	mTP	0.178155	0.052211	0.769633	CS pos: 40-41. STF-SS. Pr: 0.1623
NODE_10192_length_395_cov_5.146875_g7305_i0.p	SP	0.002338	0.993867	0.003796	CS pos: 25-26. TFS-SE. Pr: 0.5515
NODE_10192_length_395_cov_5.146875_g7305_i0.p	noTP	0.773216	0.170544	0.056240	
NODE_10192_length_395_cov_5.146875_g7305_i0.p	noTP	0.999730	0.000100	0.000170	
