# Supplementary material for: Salivary and Intestinal Transcriptomes Reveal Differential Gene Expression in Starving, Fed and Trypanosoma cruzi-Infected Rhodnius neglectus
Source: Front Cell Infect Microbiol. 2021 Dec 17;11:773357. doi: 10.3389/fcimb.2021.773357 (PMC8722679; doi:10.3389/fcimb.2021.773357)
Supplement: Supplementary file 10 [file DataSheet_10.zip › links/pep04-targetp/NODE_10202_length_567_cov_2.193359_g6998_i0.p-pep_summary.targetp2]

# TargetP-2.0	Organism: Non-Plant	Timestamp: 20210129092408
# ID	Prediction	noTP	SP	mTP	CS Position
NODE_10202_length_567_cov_2.193359_g6998_i0.p	noTP	0.898772	0.080823	0.020405	
NODE_10202_length_567_cov_2.193359_g6998_i0.p	noTP	0.848751	0.029781	0.121468	
NODE_10202_length_567_cov_2.193359_g6998_i0.p	noTP	0.982311	0.015337	0.002352	
NODE_10202_length_567_cov_2.193359_g6998_i0.p	noTP	0.572830	0.292321	0.134849	
