# Supplementary material for: Salivary and Intestinal Transcriptomes Reveal Differential Gene Expression in Starving, Fed and Trypanosoma cruzi-Infected Rhodnius neglectus
Source: Front Cell Infect Microbiol. 2021 Dec 17;11:773357. doi: 10.3389/fcimb.2021.773357 (PMC8722679; doi:10.3389/fcimb.2021.773357)
Supplement: Supplementary file 10 [file DataSheet_10.zip › links/pep04-targetp/NODE_10203_length_567_cov_2.082031_g6999_i0.p-pep_summary.targetp2]

# TargetP-2.0	Organism: Non-Plant	Timestamp: 20210129092408
# ID	Prediction	noTP	SP	mTP	CS Position
NODE_10203_length_567_cov_2.082031_g6999_i0.p	noTP	0.826226	0.167334	0.006439	
NODE_10203_length_567_cov_2.082031_g6999_i0.p	noTP	0.673639	0.128160	0.198201	
NODE_10203_length_567_cov_2.082031_g6999_i0.p	noTP	0.641002	0.128016	0.230982	
NODE_10203_length_567_cov_2.082031_g6999_i0.p	noTP	0.513980	0.485554	0.000466	
