# Supplementary material for: Salivary and Intestinal Transcriptomes Reveal Differential Gene Expression in Starving, Fed and Trypanosoma cruzi-Infected Rhodnius neglectus
Source: Front Cell Infect Microbiol. 2021 Dec 17;11:773357. doi: 10.3389/fcimb.2021.773357 (PMC8722679; doi:10.3389/fcimb.2021.773357)
Supplement: Supplementary file 10 [file DataSheet_10.zip › links/pep04-targetp/NODE_10204_length_567_cov_1.812500_g7000_i0.p-pep_summary.targetp2]

# TargetP-2.0	Organism: Non-Plant	Timestamp: 20210129092408
# ID	Prediction	noTP	SP	mTP	CS Position
NODE_10204_length_567_cov_1.812500_g7000_i0.p	noTP	0.981762	0.015481	0.002757	
NODE_10204_length_567_cov_1.812500_g7000_i0.p	noTP	0.693635	0.149541	0.156824	
NODE_10204_length_567_cov_1.812500_g7000_i0.p	noTP	0.984661	0.002884	0.012455	
NODE_10204_length_567_cov_1.812500_g7000_i0.p	mTP	0.225861	0.196983	0.577156	CS pos: 9-10. PNL-VA. Pr: 0.1317
