# Supplementary material for: Salivary and Intestinal Transcriptomes Reveal Differential Gene Expression in Starving, Fed and Trypanosoma cruzi-Infected Rhodnius neglectus
Source: Front Cell Infect Microbiol. 2021 Dec 17;11:773357. doi: 10.3389/fcimb.2021.773357 (PMC8722679; doi:10.3389/fcimb.2021.773357)
Supplement: Supplementary file 10 [file DataSheet_10.zip › links/pep04-targetp/NODE_10215_length_395_cov_2.534375_g7328_i0.p-pep_summary.targetp2]

# TargetP-2.0	Organism: Non-Plant	Timestamp: 20210129092411
# ID	Prediction	noTP	SP	mTP	CS Position
NODE_10215_length_395_cov_2.534375_g7328_i0.p	noTP	0.500753	0.427853	0.071393	
NODE_10215_length_395_cov_2.534375_g7328_i0.p	noTP	0.815630	0.020937	0.163433	
NODE_10215_length_395_cov_2.534375_g7328_i0.p	noTP	0.605585	0.358851	0.035564	
NODE_10215_length_395_cov_2.534375_g7328_i0.p	SP	0.469112	0.522491	0.008397	CS pos: 24-25. TFS-KL. Pr: 0.6732
