# Supplementary material for: Salivary and Intestinal Transcriptomes Reveal Differential Gene Expression in Starving, Fed and Trypanosoma cruzi-Infected Rhodnius neglectus
Source: Front Cell Infect Microbiol. 2021 Dec 17;11:773357. doi: 10.3389/fcimb.2021.773357 (PMC8722679; doi:10.3389/fcimb.2021.773357)
Supplement: Supplementary file 10 [file DataSheet_10.zip › links/pep04-targetp/NODE_10233_length_566_cov_2.761252_g7024_i0.p-pep_summary.targetp2]

# TargetP-2.0	Organism: Non-Plant	Timestamp: 20210129092412
# ID	Prediction	noTP	SP	mTP	CS Position
NODE_10233_length_566_cov_2.761252_g7024_i0.p	noTP	0.647488	0.037486	0.315026	
NODE_10233_length_566_cov_2.761252_g7024_i0.p	noTP	0.927130	0.007739	0.065132	
NODE_10233_length_566_cov_2.761252_g7024_i0.p	noTP	0.906626	0.005308	0.088066	
NODE_10233_length_566_cov_2.761252_g7024_i0.p	SP	0.036086	0.963554	0.000360	CS pos: 27-28. ASL-EV. Pr: 0.4118
