# Supplementary material for: Salivary and Intestinal Transcriptomes Reveal Differential Gene Expression in Starving, Fed and Trypanosoma cruzi-Infected Rhodnius neglectus
Source: Front Cell Infect Microbiol. 2021 Dec 17;11:773357. doi: 10.3389/fcimb.2021.773357 (PMC8722679; doi:10.3389/fcimb.2021.773357)
Supplement: Supplementary file 10 [file DataSheet_10.zip › links/pep04-targetp/NODE_10240_length_566_cov_1.499022_g7031_i0.p-pep_summary.targetp2]

# TargetP-2.0	Organism: Non-Plant	Timestamp: 20210129092533
# ID	Prediction	noTP	SP	mTP	CS Position
NODE_10240_length_566_cov_1.499022_g7031_i0.p	noTP	0.888376	0.013428	0.098195	
NODE_10240_length_566_cov_1.499022_g7031_i0.p	noTP	0.942834	0.006610	0.050556	
NODE_10240_length_566_cov_1.499022_g7031_i0.p	noTP	0.949739	0.002933	0.047328	
NODE_10240_length_566_cov_1.499022_g7031_i0.p	noTP	0.999287	0.000706	0.000008	
