# Supplementary material for: Salivary and Intestinal Transcriptomes Reveal Differential Gene Expression in Starving, Fed and Trypanosoma cruzi-Infected Rhodnius neglectus
Source: Front Cell Infect Microbiol. 2021 Dec 17;11:773357. doi: 10.3389/fcimb.2021.773357 (PMC8722679; doi:10.3389/fcimb.2021.773357)
Supplement: Supplementary file 10 [file DataSheet_10.zip › links/pep04-targetp/NODE_10260_length_565_cov_2.649020_g7044_i0.p-pep_summary.targetp2]

# TargetP-2.0	Organism: Non-Plant	Timestamp: 20210129092544
# ID	Prediction	noTP	SP	mTP	CS Position
NODE_10260_length_565_cov_2.649020_g7044_i0.p	noTP	0.522164	0.003210	0.474627	
NODE_10260_length_565_cov_2.649020_g7044_i0.p	SP	0.000203	0.999791	0.000006	CS pos: 22-23. TMA-GR. Pr: 0.4617
NODE_10260_length_565_cov_2.649020_g7044_i0.p	noTP	0.924447	0.038848	0.036706	
NODE_10260_length_565_cov_2.649020_g7044_i0.p	noTP	0.967918	0.000295	0.031787	
