# Supplementary material for: Salivary and Intestinal Transcriptomes Reveal Differential Gene Expression in Starving, Fed and Trypanosoma cruzi-Infected Rhodnius neglectus
Source: Front Cell Infect Microbiol. 2021 Dec 17;11:773357. doi: 10.3389/fcimb.2021.773357 (PMC8722679; doi:10.3389/fcimb.2021.773357)
Supplement: Supplementary file 10 [file DataSheet_10.zip › links/pep04-targetp/NODE_10263_length_565_cov_2.072549_g7047_i0.p-pep_summary.targetp2]

# TargetP-2.0	Organism: Non-Plant	Timestamp: 20210129092549
# ID	Prediction	noTP	SP	mTP	CS Position
NODE_10263_length_565_cov_2.072549_g7047_i0.p	noTP	0.574491	0.019151	0.406358	
NODE_10263_length_565_cov_2.072549_g7047_i0.p	noTP	0.990418	0.001075	0.008507	
NODE_10263_length_565_cov_2.072549_g7047_i0.p	noTP	0.695702	0.301515	0.002783	
NODE_10263_length_565_cov_2.072549_g7047_i0.p	mTP	0.127521	0.250845	0.621634	CS pos: 48-49. QRW-AK. Pr: 0.2288
