# Supplementary material for: Salivary and Intestinal Transcriptomes Reveal Differential Gene Expression in Starving, Fed and Trypanosoma cruzi-Infected Rhodnius neglectus
Source: Front Cell Infect Microbiol. 2021 Dec 17;11:773357. doi: 10.3389/fcimb.2021.773357 (PMC8722679; doi:10.3389/fcimb.2021.773357)
Supplement: Supplementary file 10 [file DataSheet_10.zip › links/pep04-targetp/NODE_10283_length_394_cov_1.686520_g7393_i0.p-pep_summary.targetp2]

# TargetP-2.0	Organism: Non-Plant	Timestamp: 20210129092551
# ID	Prediction	noTP	SP	mTP	CS Position
NODE_10283_length_394_cov_1.686520_g7393_i0.p	noTP	0.919431	0.029877	0.050692	
NODE_10283_length_394_cov_1.686520_g7393_i0.p	mTP	0.423626	0.031596	0.544778	CS pos: 19-20. LRG-SS. Pr: 0.3214
NODE_10283_length_394_cov_1.686520_g7393_i0.p	noTP	0.892297	0.072590	0.035113	
NODE_10283_length_394_cov_1.686520_g7393_i0.p	noTP	0.997393	0.000099	0.002508	
