# Supplementary material for: Salivary and Intestinal Transcriptomes Reveal Differential Gene Expression in Starving, Fed and Trypanosoma cruzi-Infected Rhodnius neglectus
Source: Front Cell Infect Microbiol. 2021 Dec 17;11:773357. doi: 10.3389/fcimb.2021.773357 (PMC8722679; doi:10.3389/fcimb.2021.773357)
Supplement: Supplementary file 10 [file DataSheet_10.zip › links/pep04-targetp/NODE_10286_length_394_cov_1.523511_g7396_i0.p-pep_summary.targetp2]

# TargetP-2.0	Organism: Non-Plant	Timestamp: 20210129092552
# ID	Prediction	noTP	SP	mTP	CS Position
NODE_10286_length_394_cov_1.523511_g7396_i0.p	noTP	0.692063	0.149020	0.158917	
NODE_10286_length_394_cov_1.523511_g7396_i0.p	mTP	0.012113	0.491947	0.495940	CS pos: 23-24. VTW-KS. Pr: 0.1658
NODE_10286_length_394_cov_1.523511_g7396_i0.p	noTP	0.969463	0.002268	0.028269	
NODE_10286_length_394_cov_1.523511_g7396_i0.p	noTP	0.635418	0.276119	0.088462	
