# Supplementary material for: Salivary and Intestinal Transcriptomes Reveal Differential Gene Expression in Starving, Fed and Trypanosoma cruzi-Infected Rhodnius neglectus
Source: Front Cell Infect Microbiol. 2021 Dec 17;11:773357. doi: 10.3389/fcimb.2021.773357 (PMC8722679; doi:10.3389/fcimb.2021.773357)
Supplement: Supplementary file 10 [file DataSheet_10.zip › links/pep04-targetp/NODE_10289_length_564_cov_2.954813_g7066_i0.p-pep_summary.targetp2]

# TargetP-2.0	Organism: Non-Plant	Timestamp: 20210129092553
# ID	Prediction	noTP	SP	mTP	CS Position
NODE_10289_length_564_cov_2.954813_g7066_i0.p	noTP	0.925255	0.057370	0.017376	
NODE_10289_length_564_cov_2.954813_g7066_i0.p	noTP	0.931720	0.000123	0.068157	
NODE_10289_length_564_cov_2.954813_g7066_i0.p	noTP	0.999996	0.000001	0.000003	
NODE_10289_length_564_cov_2.954813_g7066_i0.p	noTP	0.990504	0.003753	0.005743	
