# Supplementary material for: Salivary and Intestinal Transcriptomes Reveal Differential Gene Expression in Starving, Fed and Trypanosoma cruzi-Infected Rhodnius neglectus
Source: Front Cell Infect Microbiol. 2021 Dec 17;11:773357. doi: 10.3389/fcimb.2021.773357 (PMC8722679; doi:10.3389/fcimb.2021.773357)
Supplement: Supplementary file 10 [file DataSheet_10.zip › links/pep04-targetp/NODE_10291_length_394_cov_1.347962_g7401_i0.p-pep_summary.targetp2]

# TargetP-2.0	Organism: Non-Plant	Timestamp: 20210129092553
# ID	Prediction	noTP	SP	mTP	CS Position
NODE_10291_length_394_cov_1.347962_g7401_i0.p	noTP	0.938014	0.022952	0.039035	
NODE_10291_length_394_cov_1.347962_g7401_i0.p	noTP	0.859480	0.023307	0.117212	
NODE_10291_length_394_cov_1.347962_g7401_i0.p	noTP	0.813541	0.003288	0.183170	
NODE_10291_length_394_cov_1.347962_g7401_i0.p	noTP	0.638199	0.260615	0.101186	
