# Supplementary material for: Salivary and Intestinal Transcriptomes Reveal Differential Gene Expression in Starving, Fed and Trypanosoma cruzi-Infected Rhodnius neglectus
Source: Front Cell Infect Microbiol. 2021 Dec 17;11:773357. doi: 10.3389/fcimb.2021.773357 (PMC8722679; doi:10.3389/fcimb.2021.773357)
Supplement: Supplementary file 10 [file DataSheet_10.zip › links/pep04-targetp/NODE_10295_length_394_cov_0.717868_g7405_i0.p-pep_summary.targetp2]

# TargetP-2.0	Organism: Non-Plant	Timestamp: 20210129092709
# ID	Prediction	noTP	SP	mTP	CS Position
NODE_10295_length_394_cov_0.717868_g7405_i0.p	noTP	0.959525	0.009307	0.031168	
NODE_10295_length_394_cov_0.717868_g7405_i0.p	noTP	0.951566	0.012646	0.035787	
NODE_10295_length_394_cov_0.717868_g7405_i0.p	SP	0.387867	0.533072	0.079060	CS pos: 22-23. LLG-TL. Pr: 0.4240
NODE_10295_length_394_cov_0.717868_g7405_i0.p	noTP	0.982874	0.004834	0.012292	
