# Supplementary material for: Salivary and Intestinal Transcriptomes Reveal Differential Gene Expression in Starving, Fed and Trypanosoma cruzi-Infected Rhodnius neglectus
Source: Front Cell Infect Microbiol. 2021 Dec 17;11:773357. doi: 10.3389/fcimb.2021.773357 (PMC8722679; doi:10.3389/fcimb.2021.773357)
Supplement: Supplementary file 10 [file DataSheet_10.zip › links/pep04-targetp/NODE_10311_length_563_cov_2.230315_g7085_i0.p-pep_summary.targetp2]

# TargetP-2.0	Organism: Non-Plant	Timestamp: 20210129092714
# ID	Prediction	noTP	SP	mTP	CS Position
NODE_10311_length_563_cov_2.230315_g7085_i0.p	noTP	0.649406	0.279389	0.071206	
NODE_10311_length_563_cov_2.230315_g7085_i0.p	mTP	0.163126	0.004018	0.832856	CS pos: 13-14. RYW-TS. Pr: 0.1673
NODE_10311_length_563_cov_2.230315_g7085_i0.p	noTP	0.523001	0.320754	0.156244	
NODE_10311_length_563_cov_2.230315_g7085_i0.p	SP	0.302340	0.697421	0.000238	CS pos: 22-23. VLC-IN. Pr: 0.7701
