# Supplementary material for: Salivary and Intestinal Transcriptomes Reveal Differential Gene Expression in Starving, Fed and Trypanosoma cruzi-Infected Rhodnius neglectus
Source: Front Cell Infect Microbiol. 2021 Dec 17;11:773357. doi: 10.3389/fcimb.2021.773357 (PMC8722679; doi:10.3389/fcimb.2021.773357)
Supplement: Supplementary file 10 [file DataSheet_10.zip › links/pep04-targetp/NODE_10320_length_562_cov_13.751479_g5898_i1.p-pep_summary.targetp2]

# TargetP-2.0	Organism: Non-Plant	Timestamp: 20210129092714
# ID	Prediction	noTP	SP	mTP	CS Position
NODE_10320_length_562_cov_13.751479_g5898_i1.p	noTP	0.492077	0.253405	0.254518	
NODE_10320_length_562_cov_13.751479_g5898_i1.p	noTP	0.844672	0.122298	0.033030	
NODE_10320_length_562_cov_13.751479_g5898_i1.p	noTP	0.793208	0.132728	0.074064	
NODE_10320_length_562_cov_13.751479_g5898_i1.p	noTP	0.989521	0.002916	0.007563	
