# Supplementary material for: Salivary and Intestinal Transcriptomes Reveal Differential Gene Expression in Starving, Fed and Trypanosoma cruzi-Infected Rhodnius neglectus
Source: Front Cell Infect Microbiol. 2021 Dec 17;11:773357. doi: 10.3389/fcimb.2021.773357 (PMC8722679; doi:10.3389/fcimb.2021.773357)
Supplement: Supplementary file 10 [file DataSheet_10.zip › links/pep04-targetp/NODE_10322_length_562_cov_7.944773_g7094_i0.p-pep_summary.targetp2]

# TargetP-2.0	Organism: Non-Plant	Timestamp: 20210129092721
# ID	Prediction	noTP	SP	mTP	CS Position
NODE_10322_length_562_cov_7.944773_g7094_i0.p	noTP	0.809572	0.167117	0.023311	
NODE_10322_length_562_cov_7.944773_g7094_i0.p	noTP	0.995777	0.000292	0.003931	
NODE_10322_length_562_cov_7.944773_g7094_i0.p	SP	0.135091	0.830301	0.034608	CS pos: 22-23. SCG-RL. Pr: 0.7395
NODE_10322_length_562_cov_7.944773_g7094_i0.p	noTP	0.934147	0.000407	0.065445	
