# Supplementary material for: Salivary and Intestinal Transcriptomes Reveal Differential Gene Expression in Starving, Fed and Trypanosoma cruzi-Infected Rhodnius neglectus
Source: Front Cell Infect Microbiol. 2021 Dec 17;11:773357. doi: 10.3389/fcimb.2021.773357 (PMC8722679; doi:10.3389/fcimb.2021.773357)
Supplement: Supplementary file 10 [file DataSheet_10.zip › links/pep04-targetp/NODE_10325_length_393_cov_2.132075_g7433_i0.p-pep_summary.targetp2]

# TargetP-2.0	Organism: Non-Plant	Timestamp: 20210129092721
# ID	Prediction	noTP	SP	mTP	CS Position
NODE_10325_length_393_cov_2.132075_g7433_i0.p	noTP	0.613556	0.363982	0.022463	
NODE_10325_length_393_cov_2.132075_g7433_i0.p	noTP	0.917595	0.025613	0.056792	
NODE_10325_length_393_cov_2.132075_g7433_i0.p	SP	0.020471	0.978183	0.001346	CS pos: 24-25. ANQ-IN. Pr: 0.7765
NODE_10325_length_393_cov_2.132075_g7433_i0.p	SP	0.276279	0.651546	0.072175	CS pos: 20-21. TSG-SS. Pr: 0.8326
