# Supplementary material for: Salivary and Intestinal Transcriptomes Reveal Differential Gene Expression in Starving, Fed and Trypanosoma cruzi-Infected Rhodnius neglectus
Source: Front Cell Infect Microbiol. 2021 Dec 17;11:773357. doi: 10.3389/fcimb.2021.773357 (PMC8722679; doi:10.3389/fcimb.2021.773357)
Supplement: Supplementary file 10 [file DataSheet_10.zip › links/pep04-targetp/NODE_10331_length_393_cov_1.874214_g7439_i0.p-pep_summary.targetp2]

# TargetP-2.0	Organism: Non-Plant	Timestamp: 20210129092726
# ID	Prediction	noTP	SP	mTP	CS Position
NODE_10331_length_393_cov_1.874214_g7439_i0.p	SP	0.193618	0.806229	0.000153	CS pos: 18-19. VTC-LV. Pr: 0.4962
NODE_10331_length_393_cov_1.874214_g7439_i0.p	SP	0.185116	0.814281	0.000602	CS pos: 16-17. CYG-RN. Pr: 0.9317
NODE_10331_length_393_cov_1.874214_g7439_i0.p	noTP	0.654838	0.059722	0.285440	
NODE_10331_length_393_cov_1.874214_g7439_i0.p	noTP	0.768814	0.167372	0.063814	
