# Supplementary material for: Salivary and Intestinal Transcriptomes Reveal Differential Gene Expression in Starving, Fed and Trypanosoma cruzi-Infected Rhodnius neglectus
Source: Front Cell Infect Microbiol. 2021 Dec 17;11:773357. doi: 10.3389/fcimb.2021.773357 (PMC8722679; doi:10.3389/fcimb.2021.773357)
Supplement: Supplementary file 10 [file DataSheet_10.zip › links/pep04-targetp/NODE_10334_length_562_cov_2.276134_g7105_i0.p-pep_summary.targetp2]

# TargetP-2.0	Organism: Non-Plant	Timestamp: 20210129092732
# ID	Prediction	noTP	SP	mTP	CS Position
NODE_10334_length_562_cov_2.276134_g7105_i0.p	noTP	0.925664	0.073259	0.001077	
NODE_10334_length_562_cov_2.276134_g7105_i0.p	noTP	0.876211	0.009688	0.114101	
NODE_10334_length_562_cov_2.276134_g7105_i0.p	noTP	0.591394	0.408345	0.000261	
NODE_10334_length_562_cov_2.276134_g7105_i0.p	noTP	0.907725	0.001001	0.091274	
