# Supplementary material for: Salivary and Intestinal Transcriptomes Reveal Differential Gene Expression in Starving, Fed and Trypanosoma cruzi-Infected Rhodnius neglectus
Source: Front Cell Infect Microbiol. 2021 Dec 17;11:773357. doi: 10.3389/fcimb.2021.773357 (PMC8722679; doi:10.3389/fcimb.2021.773357)
Supplement: Supplementary file 10 [file DataSheet_10.zip › links/pep04-targetp/NODE_10337_length_562_cov_1.875740_g7108_i0.p-pep_summary.targetp2]

# TargetP-2.0	Organism: Non-Plant	Timestamp: 20210129092900
# ID	Prediction	noTP	SP	mTP	CS Position
NODE_10337_length_562_cov_1.875740_g7108_i0.p	noTP	0.588968	0.177898	0.233134	
NODE_10337_length_562_cov_1.875740_g7108_i0.p	SP	0.440106	0.461701	0.098193	CS pos: 20-21. SNS-LR. Pr: 0.5448
NODE_10337_length_562_cov_1.875740_g7108_i0.p	noTP	0.950076	0.045796	0.004128	
NODE_10337_length_562_cov_1.875740_g7108_i0.p	noTP	0.733348	0.179089	0.087564	
