# Supplementary material for: Salivary and Intestinal Transcriptomes Reveal Differential Gene Expression in Starving, Fed and Trypanosoma cruzi-Infected Rhodnius neglectus
Source: Front Cell Infect Microbiol. 2021 Dec 17;11:773357. doi: 10.3389/fcimb.2021.773357 (PMC8722679; doi:10.3389/fcimb.2021.773357)
Supplement: Supplementary file 10 [file DataSheet_10.zip › links/pep04-targetp/NODE_10341_length_561_cov_14.731225_g7111_i0.p-pep_summary.targetp2]

# TargetP-2.0	Organism: Non-Plant	Timestamp: 20210129092900
# ID	Prediction	noTP	SP	mTP	CS Position
NODE_10341_length_561_cov_14.731225_g7111_i0.p	noTP	0.763984	0.100582	0.135434	
NODE_10341_length_561_cov_14.731225_g7111_i0.p	noTP	0.994718	0.002795	0.002487	
NODE_10341_length_561_cov_14.731225_g7111_i0.p	noTP	0.884919	0.047006	0.068075	
NODE_10341_length_561_cov_14.731225_g7111_i0.p	noTP	0.988426	0.006973	0.004601	
