# Supplementary material for: Salivary and Intestinal Transcriptomes Reveal Differential Gene Expression in Starving, Fed and Trypanosoma cruzi-Infected Rhodnius neglectus
Source: Front Cell Infect Microbiol. 2021 Dec 17;11:773357. doi: 10.3389/fcimb.2021.773357 (PMC8722679; doi:10.3389/fcimb.2021.773357)
Supplement: Supplementary file 10 [file DataSheet_10.zip › links/pep04-targetp/NODE_10345_length_393_cov_1.166667_g7453_i0.p-pep_summary.targetp2]

# TargetP-2.0	Organism: Non-Plant	Timestamp: 20210129092907
# ID	Prediction	noTP	SP	mTP	CS Position
NODE_10345_length_393_cov_1.166667_g7453_i0.p	noTP	0.999492	0.000077	0.000431	
NODE_10345_length_393_cov_1.166667_g7453_i0.p	noTP	0.973853	0.001914	0.024232	
NODE_10345_length_393_cov_1.166667_g7453_i0.p	noTP	0.999694	0.000109	0.000196	
NODE_10345_length_393_cov_1.166667_g7453_i0.p	SP	0.026306	0.903524	0.070169	CS pos: 21-22. FHS-LS. Pr: 0.2947
