# Supplementary material for: Salivary and Intestinal Transcriptomes Reveal Differential Gene Expression in Starving, Fed and Trypanosoma cruzi-Infected Rhodnius neglectus
Source: Front Cell Infect Microbiol. 2021 Dec 17;11:773357. doi: 10.3389/fcimb.2021.773357 (PMC8722679; doi:10.3389/fcimb.2021.773357)
Supplement: Supplementary file 10 [file DataSheet_10.zip › links/pep04-targetp/NODE_10345_length_561_cov_5.952569_g7114_i0.p-pep_summary.targetp2]

# TargetP-2.0	Organism: Non-Plant	Timestamp: 20210129092914
# ID	Prediction	noTP	SP	mTP	CS Position
NODE_10345_length_561_cov_5.952569_g7114_i0.p	noTP	0.984314	0.000047	0.015639	
NODE_10345_length_561_cov_5.952569_g7114_i0.p	noTP	0.895907	0.039179	0.064914	
NODE_10345_length_561_cov_5.952569_g7114_i0.p	noTP	0.631163	0.317416	0.051421	
NODE_10345_length_561_cov_5.952569_g7114_i0.p	noTP	0.638870	0.360180	0.000950	
