# Supplementary material for: Salivary and Intestinal Transcriptomes Reveal Differential Gene Expression in Starving, Fed and Trypanosoma cruzi-Infected Rhodnius neglectus
Source: Front Cell Infect Microbiol. 2021 Dec 17;11:773357. doi: 10.3389/fcimb.2021.773357 (PMC8722679; doi:10.3389/fcimb.2021.773357)
Supplement: Supplementary file 10 [file DataSheet_10.zip › links/pep04-targetp/NODE_10357_length_561_cov_3.136364_g7125_i0.p-pep_summary.targetp2]

# TargetP-2.0	Organism: Non-Plant	Timestamp: 20210129092920
# ID	Prediction	noTP	SP	mTP	CS Position
NODE_10357_length_561_cov_3.136364_g7125_i0.p	noTP	0.876283	0.001774	0.121943	
NODE_10357_length_561_cov_3.136364_g7125_i0.p	noTP	0.864596	0.119346	0.016057	
NODE_10357_length_561_cov_3.136364_g7125_i0.p	noTP	0.612859	0.386628	0.000513	
NODE_10357_length_561_cov_3.136364_g7125_i0.p	noTP	0.633419	0.310083	0.056498	
