# Supplementary material for: Salivary and Intestinal Transcriptomes Reveal Differential Gene Expression in Starving, Fed and Trypanosoma cruzi-Infected Rhodnius neglectus
Source: Front Cell Infect Microbiol. 2021 Dec 17;11:773357. doi: 10.3389/fcimb.2021.773357 (PMC8722679; doi:10.3389/fcimb.2021.773357)
Supplement: Supplementary file 10 [file DataSheet_10.zip › links/pep04-targetp/NODE_10362_length_561_cov_2.610672_g7129_i0.p-pep_summary.targetp2]

# TargetP-2.0	Organism: Non-Plant	Timestamp: 20210129092920
# ID	Prediction	noTP	SP	mTP	CS Position
NODE_10362_length_561_cov_2.610672_g7129_i0.p	noTP	0.924725	0.075025	0.000249	
NODE_10362_length_561_cov_2.610672_g7129_i0.p	SP	0.290681	0.642757	0.066561	CS pos: 31-32. ARS-VE. Pr: 0.8181
NODE_10362_length_561_cov_2.610672_g7129_i0.p	noTP	0.998967	0.000031	0.001002	
NODE_10362_length_561_cov_2.610672_g7129_i0.p	noTP	0.952467	0.018276	0.029257	
