# Supplementary material for: Salivary and Intestinal Transcriptomes Reveal Differential Gene Expression in Starving, Fed and Trypanosoma cruzi-Infected Rhodnius neglectus
Source: Front Cell Infect Microbiol. 2021 Dec 17;11:773357. doi: 10.3389/fcimb.2021.773357 (PMC8722679; doi:10.3389/fcimb.2021.773357)
Supplement: Supplementary file 10 [file DataSheet_10.zip › links/pep04-targetp/NODE_10410_length_559_cov_6.117063_g7163_i0.p-pep_summary.targetp2]

# TargetP-2.0	Organism: Non-Plant	Timestamp: 20210129092925
# ID	Prediction	noTP	SP	mTP	CS Position
NODE_10410_length_559_cov_6.117063_g7163_i0.p	noTP	0.522963	0.476917	0.000120	
NODE_10410_length_559_cov_6.117063_g7163_i0.p	noTP	0.621544	0.075655	0.302802	
NODE_10410_length_559_cov_6.117063_g7163_i0.p	SP	0.119831	0.879197	0.000972	CS pos: 28-29. CKS-LY. Pr: 0.5034
NODE_10410_length_559_cov_6.117063_g7163_i0.p	noTP	0.823369	0.006057	0.170574	
