# Supplementary material for: Salivary and Intestinal Transcriptomes Reveal Differential Gene Expression in Starving, Fed and Trypanosoma cruzi-Infected Rhodnius neglectus
Source: Front Cell Infect Microbiol. 2021 Dec 17;11:773357. doi: 10.3389/fcimb.2021.773357 (PMC8722679; doi:10.3389/fcimb.2021.773357)
Supplement: Supplementary file 10 [file DataSheet_10.zip › links/pep04-targetp/NODE_10416_length_559_cov_4.337302_g7169_i0.p-pep_summary.targetp2]

# TargetP-2.0	Organism: Non-Plant	Timestamp: 20210129093037
# ID	Prediction	noTP	SP	mTP	CS Position
NODE_10416_length_559_cov_4.337302_g7169_i0.p	noTP	0.998044	0.000021	0.001935	
NODE_10416_length_559_cov_4.337302_g7169_i0.p	SP	0.295720	0.703676	0.000604	CS pos: 39-40. SEA-TT. Pr: 0.9169
NODE_10416_length_559_cov_4.337302_g7169_i0.p	SP	0.157912	0.665992	0.176096	CS pos: 27-28. LIT-SP. Pr: 0.3337
NODE_10416_length_559_cov_4.337302_g7169_i0.p	noTP	0.968268	0.003301	0.028431	
