# Supplementary material for: Salivary and Intestinal Transcriptomes Reveal Differential Gene Expression in Starving, Fed and Trypanosoma cruzi-Infected Rhodnius neglectus
Source: Front Cell Infect Microbiol. 2021 Dec 17;11:773357. doi: 10.3389/fcimb.2021.773357 (PMC8722679; doi:10.3389/fcimb.2021.773357)
Supplement: Supplementary file 10 [file DataSheet_10.zip › links/pep04-targetp/NODE_10418_length_559_cov_3.670635_g7171_i0.p-pep_summary.targetp2]

# TargetP-2.0	Organism: Non-Plant	Timestamp: 20210129093044
# ID	Prediction	noTP	SP	mTP	CS Position
NODE_10418_length_559_cov_3.670635_g7171_i0.p	noTP	0.890736	0.050925	0.058339	
NODE_10418_length_559_cov_3.670635_g7171_i0.p	noTP	0.968444	0.020607	0.010950	
NODE_10418_length_559_cov_3.670635_g7171_i0.p	noTP	0.998965	0.000365	0.000670	
NODE_10418_length_559_cov_3.670635_g7171_i0.p	noTP	0.986767	0.011467	0.001766	
