# Supplementary material for: Salivary and Intestinal Transcriptomes Reveal Differential Gene Expression in Starving, Fed and Trypanosoma cruzi-Infected Rhodnius neglectus
Source: Front Cell Infect Microbiol. 2021 Dec 17;11:773357. doi: 10.3389/fcimb.2021.773357 (PMC8722679; doi:10.3389/fcimb.2021.773357)
Supplement: Supplementary file 10 [file DataSheet_10.zip › links/pep04-targetp/NODE_10425_length_559_cov_3.146825_g7177_i0.p-pep_summary.targetp2]

# TargetP-2.0	Organism: Non-Plant	Timestamp: 20210129093050
# ID	Prediction	noTP	SP	mTP	CS Position
NODE_10425_length_559_cov_3.146825_g7177_i0.p	mTP	0.375531	0.012442	0.612027	CS pos: 7-8. VRF-QI. Pr: 0.1557
NODE_10425_length_559_cov_3.146825_g7177_i0.p	noTP	0.781782	0.165663	0.052556	
NODE_10425_length_559_cov_3.146825_g7177_i0.p	noTP	0.554057	0.103420	0.342523	
NODE_10425_length_559_cov_3.146825_g7177_i0.p	SP	0.003442	0.995886	0.000672	CS pos: 23-24. VFS-LK. Pr: 0.9232
