# Supplementary material for: Salivary and Intestinal Transcriptomes Reveal Differential Gene Expression in Starving, Fed and Trypanosoma cruzi-Infected Rhodnius neglectus
Source: Front Cell Infect Microbiol. 2021 Dec 17;11:773357. doi: 10.3389/fcimb.2021.773357 (PMC8722679; doi:10.3389/fcimb.2021.773357)
Supplement: Supplementary file 10 [file DataSheet_10.zip › links/pep04-targetp/NODE_10427_length_391_cov_2.107595_g7533_i0.p-pep_summary.targetp2]

# TargetP-2.0	Organism: Non-Plant	Timestamp: 20210129093056
# ID	Prediction	noTP	SP	mTP	CS Position
NODE_10427_length_391_cov_2.107595_g7533_i0.p	noTP	0.912492	0.086325	0.001183	
NODE_10427_length_391_cov_2.107595_g7533_i0.p	noTP	0.996907	0.001386	0.001706	
NODE_10427_length_391_cov_2.107595_g7533_i0.p	noTP	0.703080	0.126981	0.169939	
NODE_10427_length_391_cov_2.107595_g7533_i0.p	SP	0.107043	0.873248	0.019709	CS pos: 31-32. VVG-LT. Pr: 0.8819
