# Supplementary material for: Salivary and Intestinal Transcriptomes Reveal Differential Gene Expression in Starving, Fed and Trypanosoma cruzi-Infected Rhodnius neglectus
Source: Front Cell Infect Microbiol. 2021 Dec 17;11:773357. doi: 10.3389/fcimb.2021.773357 (PMC8722679; doi:10.3389/fcimb.2021.773357)
Supplement: Supplementary file 10 [file DataSheet_10.zip › links/pep04-targetp/NODE_10436_length_558_cov_7.926441_g7186_i0.p-pep_summary.targetp2]

# TargetP-2.0	Organism: Non-Plant	Timestamp: 20210129093056
# ID	Prediction	noTP	SP	mTP	CS Position
NODE_10436_length_558_cov_7.926441_g7186_i0.p	noTP	0.928697	0.000599	0.070704	
NODE_10436_length_558_cov_7.926441_g7186_i0.p	noTP	0.995607	0.001230	0.003162	
NODE_10436_length_558_cov_7.926441_g7186_i0.p	noTP	0.961128	0.008567	0.030305	
NODE_10436_length_558_cov_7.926441_g7186_i0.p	noTP	0.961535	0.028066	0.010399	
