# Supplementary material for: Salivary and Intestinal Transcriptomes Reveal Differential Gene Expression in Starving, Fed and Trypanosoma cruzi-Infected Rhodnius neglectus
Source: Front Cell Infect Microbiol. 2021 Dec 17;11:773357. doi: 10.3389/fcimb.2021.773357 (PMC8722679; doi:10.3389/fcimb.2021.773357)
Supplement: Supplementary file 10 [file DataSheet_10.zip › links/pep04-targetp/NODE_10443_length_558_cov_4.439364_g7191_i0.p-pep_summary.targetp2]

# TargetP-2.0	Organism: Non-Plant	Timestamp: 20210129093102
# ID	Prediction	noTP	SP	mTP	CS Position
NODE_10443_length_558_cov_4.439364_g7191_i0.p	noTP	0.925222	0.070089	0.004689	
NODE_10443_length_558_cov_4.439364_g7191_i0.p	noTP	0.977924	0.021202	0.000874	
NODE_10443_length_558_cov_4.439364_g7191_i0.p	noTP	0.908635	0.000255	0.091110	
NODE_10443_length_558_cov_4.439364_g7191_i0.p	noTP	0.663009	0.305043	0.031947	
