# Supplementary material for: Salivary and Intestinal Transcriptomes Reveal Differential Gene Expression in Starving, Fed and Trypanosoma cruzi-Infected Rhodnius neglectus
Source: Front Cell Infect Microbiol. 2021 Dec 17;11:773357. doi: 10.3389/fcimb.2021.773357 (PMC8722679; doi:10.3389/fcimb.2021.773357)
Supplement: Supplementary file 10 [file DataSheet_10.zip › links/pep04-targetp/NODE_10449_length_558_cov_3.463221_g7196_i0.p-pep_summary.targetp2]

# TargetP-2.0	Organism: Non-Plant	Timestamp: 20210129093102
# ID	Prediction	noTP	SP	mTP	CS Position
NODE_10449_length_558_cov_3.463221_g7196_i0.p	noTP	0.967643	0.008836	0.023521	
NODE_10449_length_558_cov_3.463221_g7196_i0.p	noTP	0.557413	0.442490	0.000097	
NODE_10449_length_558_cov_3.463221_g7196_i0.p	SP	0.318097	0.653723	0.028180	CS pos: 27-28. LKT-FD. Pr: 0.2807
NODE_10449_length_558_cov_3.463221_g7196_i0.p	mTP	0.196669	0.400020	0.403311	CS pos: 24-25. LRT-LT. Pr: 0.1268
