# Supplementary material for: Salivary and Intestinal Transcriptomes Reveal Differential Gene Expression in Starving, Fed and Trypanosoma cruzi-Infected Rhodnius neglectus
Source: Front Cell Infect Microbiol. 2021 Dec 17;11:773357. doi: 10.3389/fcimb.2021.773357 (PMC8722679; doi:10.3389/fcimb.2021.773357)
Supplement: Supplementary file 10 [file DataSheet_10.zip › links/pep04-targetp/NODE_10456_length_558_cov_2.727634_g7201_i0.p-pep_summary.targetp2]

# TargetP-2.0	Organism: Non-Plant	Timestamp: 20210129093220
# ID	Prediction	noTP	SP	mTP	CS Position
NODE_10456_length_558_cov_2.727634_g7201_i0.p	noTP	0.950808	0.044153	0.005039	
NODE_10456_length_558_cov_2.727634_g7201_i0.p	noTP	0.695723	0.303667	0.000610	
NODE_10456_length_558_cov_2.727634_g7201_i0.p	SP	0.008594	0.983509	0.007897	CS pos: 18-19. ITA-HL. Pr: 0.6825
NODE_10456_length_558_cov_2.727634_g7201_i0.p	noTP	0.865964	0.100165	0.033871	
