# Supplementary material for: Salivary and Intestinal Transcriptomes Reveal Differential Gene Expression in Starving, Fed and Trypanosoma cruzi-Infected Rhodnius neglectus
Source: Front Cell Infect Microbiol. 2021 Dec 17;11:773357. doi: 10.3389/fcimb.2021.773357 (PMC8722679; doi:10.3389/fcimb.2021.773357)
Supplement: Supplementary file 10 [file DataSheet_10.zip › links/pep04-targetp/NODE_10457_length_558_cov_2.606362_g7202_i0.p-pep_summary.targetp2]

# TargetP-2.0	Organism: Non-Plant	Timestamp: 20210129093226
# ID	Prediction	noTP	SP	mTP	CS Position
NODE_10457_length_558_cov_2.606362_g7202_i0.p	SP	0.187805	0.557599	0.254596	CS pos: 20-21. GQN-DI. Pr: 0.3151
NODE_10457_length_558_cov_2.606362_g7202_i0.p	SP	0.209124	0.727659	0.063216	CS pos: 14-15. TMA-CD. Pr: 0.4684
NODE_10457_length_558_cov_2.606362_g7202_i0.p	noTP	0.534802	0.462998	0.002200	
NODE_10457_length_558_cov_2.606362_g7202_i0.p	noTP	0.649902	0.161665	0.188433	
