# Supplementary material for: Salivary and Intestinal Transcriptomes Reveal Differential Gene Expression in Starving, Fed and Trypanosoma cruzi-Infected Rhodnius neglectus
Source: Front Cell Infect Microbiol. 2021 Dec 17;11:773357. doi: 10.3389/fcimb.2021.773357 (PMC8722679; doi:10.3389/fcimb.2021.773357)
Supplement: Supplementary file 10 [file DataSheet_10.zip › links/pep04-targetp/NODE_10458_length_558_cov_2.554672_g7203_i0.p-pep_summary.targetp2]

# TargetP-2.0	Organism: Non-Plant	Timestamp: 20210129093237
# ID	Prediction	noTP	SP	mTP	CS Position
NODE_10458_length_558_cov_2.554672_g7203_i0.p	noTP	0.990276	0.004973	0.004751	
NODE_10458_length_558_cov_2.554672_g7203_i0.p	noTP	0.927770	0.028579	0.043651	
NODE_10458_length_558_cov_2.554672_g7203_i0.p	SP	0.378849	0.620966	0.000185	CS pos: 27-28. ILG-EM. Pr: 0.5405
NODE_10458_length_558_cov_2.554672_g7203_i0.p	noTP	0.928306	0.037091	0.034603	
