# Supplementary material for: Salivary and Intestinal Transcriptomes Reveal Differential Gene Expression in Starving, Fed and Trypanosoma cruzi-Infected Rhodnius neglectus
Source: Front Cell Infect Microbiol. 2021 Dec 17;11:773357. doi: 10.3389/fcimb.2021.773357 (PMC8722679; doi:10.3389/fcimb.2021.773357)
Supplement: Supplementary file 10 [file DataSheet_10.zip › links/pep04-targetp/NODE_10471_length_390_cov_3.361905_g7576_i0.p-pep_summary.targetp2]

# TargetP-2.0	Organism: Non-Plant	Timestamp: 20210129093244
# ID	Prediction	noTP	SP	mTP	CS Position
NODE_10471_length_390_cov_3.361905_g7576_i0.p	SP	0.375214	0.622129	0.002657	CS pos: 26-27. IHS-SV. Pr: 0.9434
NODE_10471_length_390_cov_3.361905_g7576_i0.p	noTP	0.893135	0.099784	0.007081	
NODE_10471_length_390_cov_3.361905_g7576_i0.p	noTP	0.712868	0.276522	0.010610	
NODE_10471_length_390_cov_3.361905_g7576_i0.p	noTP	0.764381	0.125950	0.109670	
