# Supplementary material for: Salivary and Intestinal Transcriptomes Reveal Differential Gene Expression in Starving, Fed and Trypanosoma cruzi-Infected Rhodnius neglectus
Source: Front Cell Infect Microbiol. 2021 Dec 17;11:773357. doi: 10.3389/fcimb.2021.773357 (PMC8722679; doi:10.3389/fcimb.2021.773357)
Supplement: Supplementary file 10 [file DataSheet_10.zip › links/pep04-targetp/NODE_10507_length_556_cov_6.550898_g7217_i1.p-pep_summary.targetp2]

# TargetP-2.0	Organism: Non-Plant	Timestamp: 20210129093244
# ID	Prediction	noTP	SP	mTP	CS Position
NODE_10507_length_556_cov_6.550898_g7217_i1.p	noTP	0.981530	0.008979	0.009491	
NODE_10507_length_556_cov_6.550898_g7217_i1.p	noTP	0.993329	0.006322	0.000349	
NODE_10507_length_556_cov_6.550898_g7217_i1.p	SP	0.002041	0.997884	0.000075	CS pos: 23-24. TKG-NP. Pr: 0.9836
NODE_10507_length_556_cov_6.550898_g7217_i1.p	noTP	0.952760	0.010053	0.037187	
