# Supplementary material for: Salivary and Intestinal Transcriptomes Reveal Differential Gene Expression in Starving, Fed and Trypanosoma cruzi-Infected Rhodnius neglectus
Source: Front Cell Infect Microbiol. 2021 Dec 17;11:773357. doi: 10.3389/fcimb.2021.773357 (PMC8722679; doi:10.3389/fcimb.2021.773357)
Supplement: Supplementary file 10 [file DataSheet_10.zip › links/pep04-targetp/NODE_10524_length_556_cov_3.195609_g7255_i0.p-pep_summary.targetp2]

# TargetP-2.0	Organism: Non-Plant	Timestamp: 20210129093249
# ID	Prediction	noTP	SP	mTP	CS Position
NODE_10524_length_556_cov_3.195609_g7255_i0.p	mTP	0.495451	0.008588	0.495961	CS pos: 22-23. LFG-FS. Pr: 0.3270
NODE_10524_length_556_cov_3.195609_g7255_i0.p	mTP	0.409836	0.079843	0.510321	CS pos: 30-31. VRM-GS. Pr: 0.2336
NODE_10524_length_556_cov_3.195609_g7255_i0.p	noTP	0.992400	0.001975	0.005626	
NODE_10524_length_556_cov_3.195609_g7255_i0.p	noTP	0.986616	0.001097	0.012287	
