# Supplementary material for: Salivary and Intestinal Transcriptomes Reveal Differential Gene Expression in Starving, Fed and Trypanosoma cruzi-Infected Rhodnius neglectus
Source: Front Cell Infect Microbiol. 2021 Dec 17;11:773357. doi: 10.3389/fcimb.2021.773357 (PMC8722679; doi:10.3389/fcimb.2021.773357)
Supplement: Supplementary file 10 [file DataSheet_10.zip › links/pep04-targetp/NODE_10528_length_556_cov_2.399202_g7258_i0.p-pep_summary.targetp2]

# TargetP-2.0	Organism: Non-Plant	Timestamp: 20210129093254
# ID	Prediction	noTP	SP	mTP	CS Position
NODE_10528_length_556_cov_2.399202_g7258_i0.p	noTP	0.565048	0.238460	0.196492	
NODE_10528_length_556_cov_2.399202_g7258_i0.p	noTP	0.695142	0.031405	0.273454	
NODE_10528_length_556_cov_2.399202_g7258_i0.p	noTP	0.960106	0.033496	0.006398	
NODE_10528_length_556_cov_2.399202_g7258_i0.p	noTP	0.532387	0.458257	0.009357	
