# Supplementary material for: Salivary and Intestinal Transcriptomes Reveal Differential Gene Expression in Starving, Fed and Trypanosoma cruzi-Infected Rhodnius neglectus
Source: Front Cell Infect Microbiol. 2021 Dec 17;11:773357. doi: 10.3389/fcimb.2021.773357 (PMC8722679; doi:10.3389/fcimb.2021.773357)
Supplement: Supplementary file 10 [file DataSheet_10.zip › links/pep04-targetp/NODE_10543_length_389_cov_2.834395_g7643_i0.p-pep_summary.targetp2]

# TargetP-2.0	Organism: Non-Plant	Timestamp: 20210129093348
# ID	Prediction	noTP	SP	mTP	CS Position
NODE_10543_length_389_cov_2.834395_g7643_i0.p	noTP	0.675383	0.179946	0.144671	
NODE_10543_length_389_cov_2.834395_g7643_i0.p	noTP	0.782491	0.165066	0.052444	
NODE_10543_length_389_cov_2.834395_g7643_i0.p	noTP	0.994782	0.001725	0.003493	
NODE_10543_length_389_cov_2.834395_g7643_i0.p	mTP	0.441924	0.034416	0.523660	CS pos: 21-22. GRI-AN. Pr: 0.1298
