# Supplementary material for: Salivary and Intestinal Transcriptomes Reveal Differential Gene Expression in Starving, Fed and Trypanosoma cruzi-Infected Rhodnius neglectus
Source: Front Cell Infect Microbiol. 2021 Dec 17;11:773357. doi: 10.3389/fcimb.2021.773357 (PMC8722679; doi:10.3389/fcimb.2021.773357)
Supplement: Supplementary file 10 [file DataSheet_10.zip › links/pep04-targetp/NODE_10543_length_555_cov_6.214000_g7273_i0.p-pep_summary.targetp2]

# TargetP-2.0	Organism: Non-Plant	Timestamp: 20210129093412
# ID	Prediction	noTP	SP	mTP	CS Position
NODE_10543_length_555_cov_6.214000_g7273_i0.p	noTP	0.987750	0.006891	0.005359	
NODE_10543_length_555_cov_6.214000_g7273_i0.p	noTP	0.703205	0.002555	0.294240	
NODE_10543_length_555_cov_6.214000_g7273_i0.p	noTP	0.999845	0.000078	0.000077	
NODE_10543_length_555_cov_6.214000_g7273_i0.p	SP	0.448164	0.545719	0.006117	CS pos: 16-17. IEL-QL. Pr: 0.1963
