# Supplementary material for: Salivary and Intestinal Transcriptomes Reveal Differential Gene Expression in Starving, Fed and Trypanosoma cruzi-Infected Rhodnius neglectus
Source: Front Cell Infect Microbiol. 2021 Dec 17;11:773357. doi: 10.3389/fcimb.2021.773357 (PMC8722679; doi:10.3389/fcimb.2021.773357)
Supplement: Supplementary file 10 [file DataSheet_10.zip › links/pep04-targetp/NODE_10544_length_555_cov_6.210000_g7274_i0.p-pep_summary.targetp2]

# TargetP-2.0	Organism: Non-Plant	Timestamp: 20210129093420
# ID	Prediction	noTP	SP	mTP	CS Position
NODE_10544_length_555_cov_6.210000_g7274_i0.p	SP	0.447277	0.551641	0.001083	CS pos: 19-20. VVA-VD. Pr: 0.4285
NODE_10544_length_555_cov_6.210000_g7274_i0.p	noTP	0.999996	0.000001	0.000003	
NODE_10544_length_555_cov_6.210000_g7274_i0.p	noTP	0.985224	0.014361	0.000415	
NODE_10544_length_555_cov_6.210000_g7274_i0.p	SP	0.075588	0.924407	0.000005	CS pos: 19-20. TSA-TT. Pr: 0.6297
