# Supplementary material for: Salivary and Intestinal Transcriptomes Reveal Differential Gene Expression in Starving, Fed and Trypanosoma cruzi-Infected Rhodnius neglectus
Source: Front Cell Infect Microbiol. 2021 Dec 17;11:773357. doi: 10.3389/fcimb.2021.773357 (PMC8722679; doi:10.3389/fcimb.2021.773357)
Supplement: Supplementary file 10 [file DataSheet_10.zip › links/pep04-targetp/NODE_10546_length_555_cov_5.936000_g7276_i0.p-pep_summary.targetp2]

# TargetP-2.0	Organism: Non-Plant	Timestamp: 20210129093421
# ID	Prediction	noTP	SP	mTP	CS Position
NODE_10546_length_555_cov_5.936000_g7276_i0.p	noTP	0.983623	0.016201	0.000176	
NODE_10546_length_555_cov_5.936000_g7276_i0.p	noTP	0.668254	0.307471	0.024275	
NODE_10546_length_555_cov_5.936000_g7276_i0.p	noTP	0.976922	0.020253	0.002825	
NODE_10546_length_555_cov_5.936000_g7276_i0.p	noTP	0.999848	0.000013	0.000140	
