# Supplementary material for: Salivary and Intestinal Transcriptomes Reveal Differential Gene Expression in Starving, Fed and Trypanosoma cruzi-Infected Rhodnius neglectus
Source: Front Cell Infect Microbiol. 2021 Dec 17;11:773357. doi: 10.3389/fcimb.2021.773357 (PMC8722679; doi:10.3389/fcimb.2021.773357)
Supplement: Supplementary file 10 [file DataSheet_10.zip › links/pep04-targetp/NODE_10552_length_555_cov_4.578000_g7280_i0.p-pep_summary.targetp2]

# TargetP-2.0	Organism: Non-Plant	Timestamp: 20210129093429
# ID	Prediction	noTP	SP	mTP	CS Position
NODE_10552_length_555_cov_4.578000_g7280_i0.p	SP	0.311616	0.688191	0.000193	CS pos: 18-19. IYT-KW. Pr: 0.5094
NODE_10552_length_555_cov_4.578000_g7280_i0.p	SP	0.379985	0.618182	0.001833	CS pos: 28-29. IKK-KM. Pr: 0.4023
NODE_10552_length_555_cov_4.578000_g7280_i0.p	noTP	0.635125	0.087687	0.277188	
NODE_10552_length_555_cov_4.578000_g7280_i0.p	noTP	0.998733	0.000459	0.000808	
