# Supplementary material for: Salivary and Intestinal Transcriptomes Reveal Differential Gene Expression in Starving, Fed and Trypanosoma cruzi-Infected Rhodnius neglectus
Source: Front Cell Infect Microbiol. 2021 Dec 17;11:773357. doi: 10.3389/fcimb.2021.773357 (PMC8722679; doi:10.3389/fcimb.2021.773357)
Supplement: Supplementary file 10 [file DataSheet_10.zip › links/pep04-targetp/NODE_10553_length_555_cov_3.530000_g7281_i0.p-pep_summary.targetp2]

# TargetP-2.0	Organism: Non-Plant	Timestamp: 20210129093434
# ID	Prediction	noTP	SP	mTP	CS Position
NODE_10553_length_555_cov_3.530000_g7281_i0.p	noTP	0.735615	0.258617	0.005768	
NODE_10553_length_555_cov_3.530000_g7281_i0.p	noTP	0.868150	0.089544	0.042307	
NODE_10553_length_555_cov_3.530000_g7281_i0.p	noTP	0.993203	0.000426	0.006371	
NODE_10553_length_555_cov_3.530000_g7281_i0.p	noTP	0.997219	0.000249	0.002532	
