# Supplementary material for: Salivary and Intestinal Transcriptomes Reveal Differential Gene Expression in Starving, Fed and Trypanosoma cruzi-Infected Rhodnius neglectus
Source: Front Cell Infect Microbiol. 2021 Dec 17;11:773357. doi: 10.3389/fcimb.2021.773357 (PMC8722679; doi:10.3389/fcimb.2021.773357)
Supplement: Supplementary file 10 [file DataSheet_10.zip › links/pep04-targetp/NODE_10554_length_555_cov_3.440000_g7282_i0.p-pep_summary.targetp2]

# TargetP-2.0	Organism: Non-Plant	Timestamp: 20210129093438
# ID	Prediction	noTP	SP	mTP	CS Position
NODE_10554_length_555_cov_3.440000_g7282_i0.p	noTP	0.610755	0.001118	0.388127	
NODE_10554_length_555_cov_3.440000_g7282_i0.p	SP	0.096890	0.894225	0.008885	CS pos: 26-27. ASS-SR. Pr: 0.4033
NODE_10554_length_555_cov_3.440000_g7282_i0.p	noTP	0.896468	0.089192	0.014339	
NODE_10554_length_555_cov_3.440000_g7282_i0.p	noTP	0.977488	0.021154	0.001358	
