# Supplementary material for: Salivary and Intestinal Transcriptomes Reveal Differential Gene Expression in Starving, Fed and Trypanosoma cruzi-Infected Rhodnius neglectus
Source: Front Cell Infect Microbiol. 2021 Dec 17;11:773357. doi: 10.3389/fcimb.2021.773357 (PMC8722679; doi:10.3389/fcimb.2021.773357)
Supplement: Supplementary file 10 [file DataSheet_10.zip › links/pep04-targetp/NODE_10559_length_555_cov_2.646000_g7287_i0.p-pep_summary.targetp2]

# TargetP-2.0	Organism: Non-Plant	Timestamp: 20210129093543
# ID	Prediction	noTP	SP	mTP	CS Position
NODE_10559_length_555_cov_2.646000_g7287_i0.p	noTP	0.638909	0.119778	0.241313	
NODE_10559_length_555_cov_2.646000_g7287_i0.p	SP	0.177021	0.821332	0.001646	CS pos: 22-23. VQF-YN. Pr: 0.4903
NODE_10559_length_555_cov_2.646000_g7287_i0.p	noTP	0.890065	0.004215	0.105720	
NODE_10559_length_555_cov_2.646000_g7287_i0.p	mTP	0.258345	0.002319	0.739336	CS pos: 21-22. RQR-TE. Pr: 0.1927
