# Supplementary material for: Salivary and Intestinal Transcriptomes Reveal Differential Gene Expression in Starving, Fed and Trypanosoma cruzi-Infected Rhodnius neglectus
Source: Front Cell Infect Microbiol. 2021 Dec 17;11:773357. doi: 10.3389/fcimb.2021.773357 (PMC8722679; doi:10.3389/fcimb.2021.773357)
Supplement: Supplementary file 10 [file DataSheet_10.zip › links/pep04-targetp/NODE_10562_length_389_cov_1.449045_g7662_i0.p-pep_summary.targetp2]

# TargetP-2.0	Organism: Non-Plant	Timestamp: 20210129093602
# ID	Prediction	noTP	SP	mTP	CS Position
NODE_10562_length_389_cov_1.449045_g7662_i0.p	noTP	0.735076	0.042832	0.222092	
NODE_10562_length_389_cov_1.449045_g7662_i0.p	SP	0.265623	0.728888	0.005489	CS pos: 29-30. CLS-RF. Pr: 0.9279
NODE_10562_length_389_cov_1.449045_g7662_i0.p	noTP	0.899140	0.082634	0.018227	
NODE_10562_length_389_cov_1.449045_g7662_i0.p	noTP	0.985625	0.000696	0.013679	
