# Supplementary material for: Salivary and Intestinal Transcriptomes Reveal Differential Gene Expression in Starving, Fed and Trypanosoma cruzi-Infected Rhodnius neglectus
Source: Front Cell Infect Microbiol. 2021 Dec 17;11:773357. doi: 10.3389/fcimb.2021.773357 (PMC8722679; doi:10.3389/fcimb.2021.773357)
Supplement: Supplementary file 10 [file DataSheet_10.zip › links/pep04-targetp/NODE_10562_length_555_cov_2.372000_g7290_i0.p-pep_summary.targetp2]

# TargetP-2.0	Organism: Non-Plant	Timestamp: 20210129093614
# ID	Prediction	noTP	SP	mTP	CS Position
NODE_10562_length_555_cov_2.372000_g7290_i0.p	noTP	0.946944	0.032957	0.020099	
NODE_10562_length_555_cov_2.372000_g7290_i0.p	noTP	0.981379	0.018430	0.000191	
NODE_10562_length_555_cov_2.372000_g7290_i0.p	noTP	0.999992	0.000000	0.000008	
NODE_10562_length_555_cov_2.372000_g7290_i0.p	noTP	0.999810	0.000032	0.000158	
