# Supplementary material for: Salivary and Intestinal Transcriptomes Reveal Differential Gene Expression in Starving, Fed and Trypanosoma cruzi-Infected Rhodnius neglectus
Source: Front Cell Infect Microbiol. 2021 Dec 17;11:773357. doi: 10.3389/fcimb.2021.773357 (PMC8722679; doi:10.3389/fcimb.2021.773357)
Supplement: Supplementary file 10 [file DataSheet_10.zip › links/pep04-targetp/NODE_10565_length_555_cov_1.832000_g7293_i0.p-pep_summary.targetp2]

# TargetP-2.0	Organism: Non-Plant	Timestamp: 20210129093618
# ID	Prediction	noTP	SP	mTP	CS Position
NODE_10565_length_555_cov_1.832000_g7293_i0.p	noTP	0.994387	0.004081	0.001532	
NODE_10565_length_555_cov_1.832000_g7293_i0.p	SP	0.012593	0.987357	0.000050	CS pos: 22-23. SLS-ST. Pr: 0.4726
NODE_10565_length_555_cov_1.832000_g7293_i0.p	noTP	0.651888	0.061620	0.286492	
NODE_10565_length_555_cov_1.832000_g7293_i0.p	noTP	0.720000	0.000625	0.279375	
