# Supplementary material for: Salivary and Intestinal Transcriptomes Reveal Differential Gene Expression in Starving, Fed and Trypanosoma cruzi-Infected Rhodnius neglectus
Source: Front Cell Infect Microbiol. 2021 Dec 17;11:773357. doi: 10.3389/fcimb.2021.773357 (PMC8722679; doi:10.3389/fcimb.2021.773357)
Supplement: Supplementary file 10 [file DataSheet_10.zip › links/pep04-targetp/NODE_10569_length_554_cov_9.835671_g4375_i4.p-pep_summary.targetp2]

# TargetP-2.0	Organism: Non-Plant	Timestamp: 20210129093619
# ID	Prediction	noTP	SP	mTP	CS Position
NODE_10569_length_554_cov_9.835671_g4375_i4.p	noTP	0.497304	0.450048	0.052648	
NODE_10569_length_554_cov_9.835671_g4375_i4.p	noTP	0.862053	0.102384	0.035563	
NODE_10569_length_554_cov_9.835671_g4375_i4.p	noTP	0.918529	0.075366	0.006105	
NODE_10569_length_554_cov_9.835671_g4375_i4.p	noTP	0.500208	0.211210	0.288583	
