# Supplementary material for: Salivary and Intestinal Transcriptomes Reveal Differential Gene Expression in Starving, Fed and Trypanosoma cruzi-Infected Rhodnius neglectus
Source: Front Cell Infect Microbiol. 2021 Dec 17;11:773357. doi: 10.3389/fcimb.2021.773357 (PMC8722679; doi:10.3389/fcimb.2021.773357)
Supplement: Supplementary file 10 [file DataSheet_10.zip › links/pep04-targetp/NODE_10571_length_388_cov_10.862620_g7671_i0.p-pep_summary.targetp2]

# TargetP-2.0	Organism: Non-Plant	Timestamp: 20210129093625
# ID	Prediction	noTP	SP	mTP	CS Position
NODE_10571_length_388_cov_10.862620_g7671_i0.p	noTP	0.954749	0.020136	0.025115	
NODE_10571_length_388_cov_10.862620_g7671_i0.p	noTP	0.903732	0.079920	0.016348	
NODE_10571_length_388_cov_10.862620_g7671_i0.p	SP	0.136888	0.862690	0.000422	CS pos: 26-27. GHK-FP. Pr: 0.4103
NODE_10571_length_388_cov_10.862620_g7671_i0.p	SP	0.131461	0.603865	0.264674	CS pos: 29-30. TSA-VS. Pr: 0.2897
