# Supplementary material for: Salivary and Intestinal Transcriptomes Reveal Differential Gene Expression in Starving, Fed and Trypanosoma cruzi-Infected Rhodnius neglectus
Source: Front Cell Infect Microbiol. 2021 Dec 17;11:773357. doi: 10.3389/fcimb.2021.773357 (PMC8722679; doi:10.3389/fcimb.2021.773357)
Supplement: Supplementary file 10 [file DataSheet_10.zip › links/pep04-targetp/NODE_10576_length_554_cov_5.168337_g7298_i0.p-pep_summary.targetp2]

# TargetP-2.0	Organism: Non-Plant	Timestamp: 20210129093625
# ID	Prediction	noTP	SP	mTP	CS Position
NODE_10576_length_554_cov_5.168337_g7298_i0.p	mTP	0.364436	0.049970	0.585595	CS pos: 28-29. CRN-VQ. Pr: 0.5824
NODE_10576_length_554_cov_5.168337_g7298_i0.p	noTP	0.929717	0.005110	0.065173	
NODE_10576_length_554_cov_5.168337_g7298_i0.p	noTP	0.998906	0.000816	0.000278	
NODE_10576_length_554_cov_5.168337_g7298_i0.p	noTP	0.740604	0.195188	0.064208	
