# Supplementary material for: Salivary and Intestinal Transcriptomes Reveal Differential Gene Expression in Starving, Fed and Trypanosoma cruzi-Infected Rhodnius neglectus
Source: Front Cell Infect Microbiol. 2021 Dec 17;11:773357. doi: 10.3389/fcimb.2021.773357 (PMC8722679; doi:10.3389/fcimb.2021.773357)
Supplement: Supplementary file 10 [file DataSheet_10.zip › links/pep04-targetp/NODE_10578_length_388_cov_4.801917_g7676_i0.p-pep_summary.targetp2]

# TargetP-2.0	Organism: Non-Plant	Timestamp: 20210129093728
# ID	Prediction	noTP	SP	mTP	CS Position
NODE_10578_length_388_cov_4.801917_g7676_i0.p	noTP	0.764145	0.004043	0.231812	
NODE_10578_length_388_cov_4.801917_g7676_i0.p	noTP	0.820606	0.115482	0.063912	
NODE_10578_length_388_cov_4.801917_g7676_i0.p	noTP	0.595194	0.203234	0.201572	
NODE_10578_length_388_cov_4.801917_g7676_i0.p	noTP	0.992286	0.006864	0.000850	
