# Supplementary material for: Salivary and Intestinal Transcriptomes Reveal Differential Gene Expression in Starving, Fed and Trypanosoma cruzi-Infected Rhodnius neglectus
Source: Front Cell Infect Microbiol. 2021 Dec 17;11:773357. doi: 10.3389/fcimb.2021.773357 (PMC8722679; doi:10.3389/fcimb.2021.773357)
Supplement: Supplementary file 10 [file DataSheet_10.zip › links/pep04-targetp/NODE_10589_length_388_cov_3.543131_g7686_i0.p-pep_summary.targetp2]

# TargetP-2.0	Organism: Non-Plant	Timestamp: 20210129093754
# ID	Prediction	noTP	SP	mTP	CS Position
NODE_10589_length_388_cov_3.543131_g7686_i0.p	noTP	0.891154	0.085389	0.023457	
NODE_10589_length_388_cov_3.543131_g7686_i0.p	noTP	0.792004	0.194774	0.013222	
NODE_10589_length_388_cov_3.543131_g7686_i0.p	noTP	0.911835	0.073270	0.014895	
NODE_10589_length_388_cov_3.543131_g7686_i0.p	SP	0.258000	0.741949	0.000051	CS pos: 21-22. CFS-KT. Pr: 0.5425
