# Supplementary material for: Salivary and Intestinal Transcriptomes Reveal Differential Gene Expression in Starving, Fed and Trypanosoma cruzi-Infected Rhodnius neglectus
Source: Front Cell Infect Microbiol. 2021 Dec 17;11:773357. doi: 10.3389/fcimb.2021.773357 (PMC8722679; doi:10.3389/fcimb.2021.773357)
Supplement: Supplementary file 10 [file DataSheet_10.zip › links/pep04-targetp/NODE_10590_length_554_cov_2.250501_g7311_i0.p-pep_summary.targetp2]

# TargetP-2.0	Organism: Non-Plant	Timestamp: 20210129093755
# ID	Prediction	noTP	SP	mTP	CS Position
NODE_10590_length_554_cov_2.250501_g7311_i0.p	noTP	0.892236	0.058825	0.048940	
NODE_10590_length_554_cov_2.250501_g7311_i0.p	SP	0.008353	0.991644	0.000003	CS pos: 21-22. TQA-YT. Pr: 0.9782
NODE_10590_length_554_cov_2.250501_g7311_i0.p	noTP	0.782957	0.066225	0.150818	
NODE_10590_length_554_cov_2.250501_g7311_i0.p	noTP	0.699313	0.291446	0.009241	
