# Supplementary material for: Salivary and Intestinal Transcriptomes Reveal Differential Gene Expression in Starving, Fed and Trypanosoma cruzi-Infected Rhodnius neglectus
Source: Front Cell Infect Microbiol. 2021 Dec 17;11:773357. doi: 10.3389/fcimb.2021.773357 (PMC8722679; doi:10.3389/fcimb.2021.773357)
Supplement: Supplementary file 10 [file DataSheet_10.zip › links/pep04-targetp/NODE_10594_length_553_cov_28.421687_g7315_i0.p-pep_summary.targetp2]

# TargetP-2.0	Organism: Non-Plant	Timestamp: 20210129093758
# ID	Prediction	noTP	SP	mTP	CS Position
NODE_10594_length_553_cov_28.421687_g7315_i0.p	noTP	0.877852	0.000523	0.121625	
NODE_10594_length_553_cov_28.421687_g7315_i0.p	noTP	0.937094	0.008590	0.054316	
NODE_10594_length_553_cov_28.421687_g7315_i0.p	noTP	0.540002	0.459264	0.000734	
NODE_10594_length_553_cov_28.421687_g7315_i0.p	noTP	0.979002	0.020850	0.000148	
