# Supplementary material for: Salivary and Intestinal Transcriptomes Reveal Differential Gene Expression in Starving, Fed and Trypanosoma cruzi-Infected Rhodnius neglectus
Source: Front Cell Infect Microbiol. 2021 Dec 17;11:773357. doi: 10.3389/fcimb.2021.773357 (PMC8722679; doi:10.3389/fcimb.2021.773357)
Supplement: Supplementary file 10 [file DataSheet_10.zip › links/pep04-targetp/NODE_10618_length_387_cov_29.362179_g7715_i0.p-pep_summary.targetp2]

# TargetP-2.0	Organism: Non-Plant	Timestamp: 20210129093759
# ID	Prediction	noTP	SP	mTP	CS Position
NODE_10618_length_387_cov_29.362179_g7715_i0.p	noTP	0.999991	0.000008	0.000001	
NODE_10618_length_387_cov_29.362179_g7715_i0.p	noTP	0.772959	0.226901	0.000141	
NODE_10618_length_387_cov_29.362179_g7715_i0.p	noTP	0.992490	0.000031	0.007479	
NODE_10618_length_387_cov_29.362179_g7715_i0.p	noTP	0.987419	0.000002	0.012579	
