# Supplementary material for: Salivary and Intestinal Transcriptomes Reveal Differential Gene Expression in Starving, Fed and Trypanosoma cruzi-Infected Rhodnius neglectus
Source: Front Cell Infect Microbiol. 2021 Dec 17;11:773357. doi: 10.3389/fcimb.2021.773357 (PMC8722679; doi:10.3389/fcimb.2021.773357)
Supplement: Supplementary file 10 [file DataSheet_10.zip › links/pep04-targetp/NODE_10618_length_553_cov_3.297189_g7333_i0.p-pep_summary.targetp2]

# TargetP-2.0	Organism: Non-Plant	Timestamp: 20210129093759
# ID	Prediction	noTP	SP	mTP	CS Position
NODE_10618_length_553_cov_3.297189_g7333_i0.p	SP	0.023121	0.976524	0.000355	CS pos: 22-23. QRA-IQ. Pr: 0.6387
NODE_10618_length_553_cov_3.297189_g7333_i0.p	noTP	0.930117	0.003046	0.066838	
NODE_10618_length_553_cov_3.297189_g7333_i0.p	SP	0.442347	0.557478	0.000175	CS pos: 22-23. ASA-KP. Pr: 0.9150
NODE_10618_length_553_cov_3.297189_g7333_i0.p	SP	0.224408	0.775202	0.000389	CS pos: 19-20. KLA-NK. Pr: 0.3818
