# Supplementary material for: Salivary and Intestinal Transcriptomes Reveal Differential Gene Expression in Starving, Fed and Trypanosoma cruzi-Infected Rhodnius neglectus
Source: Front Cell Infect Microbiol. 2021 Dec 17;11:773357. doi: 10.3389/fcimb.2021.773357 (PMC8722679; doi:10.3389/fcimb.2021.773357)
Supplement: Supplementary file 10 [file DataSheet_10.zip › links/pep04-targetp/NODE_10623_length_553_cov_2.690763_g7338_i0.p-pep_summary.targetp2]

# TargetP-2.0	Organism: Non-Plant	Timestamp: 20210129093805
# ID	Prediction	noTP	SP	mTP	CS Position
NODE_10623_length_553_cov_2.690763_g7338_i0.p	noTP	0.927148	0.071384	0.001469	
NODE_10623_length_553_cov_2.690763_g7338_i0.p	noTP	0.877974	0.000823	0.121203	
NODE_10623_length_553_cov_2.690763_g7338_i0.p	noTP	0.564547	0.001649	0.433803	
NODE_10623_length_553_cov_2.690763_g7338_i0.p	noTP	0.773710	0.203263	0.023028	
