# Supplementary material for: Salivary and Intestinal Transcriptomes Reveal Differential Gene Expression in Starving, Fed and Trypanosoma cruzi-Infected Rhodnius neglectus
Source: Front Cell Infect Microbiol. 2021 Dec 17;11:773357. doi: 10.3389/fcimb.2021.773357 (PMC8722679; doi:10.3389/fcimb.2021.773357)
Supplement: Supplementary file 10 [file DataSheet_10.zip › links/pep04-targetp/NODE_10625_length_387_cov_5.240385_g7722_i0.p-pep_summary.targetp2]

# TargetP-2.0	Organism: Non-Plant	Timestamp: 20210129093854
# ID	Prediction	noTP	SP	mTP	CS Position
NODE_10625_length_387_cov_5.240385_g7722_i0.p	noTP	0.715620	0.235033	0.049347	
NODE_10625_length_387_cov_5.240385_g7722_i0.p	noTP	0.736323	0.214265	0.049412	
NODE_10625_length_387_cov_5.240385_g7722_i0.p	noTP	0.988698	0.000213	0.011089	
NODE_10625_length_387_cov_5.240385_g7722_i0.p	noTP	0.991800	0.000003	0.008197	
