# Supplementary material for: Salivary and Intestinal Transcriptomes Reveal Differential Gene Expression in Starving, Fed and Trypanosoma cruzi-Infected Rhodnius neglectus
Source: Front Cell Infect Microbiol. 2021 Dec 17;11:773357. doi: 10.3389/fcimb.2021.773357 (PMC8722679; doi:10.3389/fcimb.2021.773357)
Supplement: Supplementary file 10 [file DataSheet_10.zip › links/pep04-targetp/NODE_10626_length_553_cov_2.459839_g7341_i0.p-pep_summary.targetp2]

# TargetP-2.0	Organism: Non-Plant	Timestamp: 20210129093916
# ID	Prediction	noTP	SP	mTP	CS Position
NODE_10626_length_553_cov_2.459839_g7341_i0.p	noTP	0.377029	0.296716	0.326254	
NODE_10626_length_553_cov_2.459839_g7341_i0.p	noTP	0.990699	0.002458	0.006843	
NODE_10626_length_553_cov_2.459839_g7341_i0.p	noTP	0.707054	0.281667	0.011279	
NODE_10626_length_553_cov_2.459839_g7341_i0.p	noTP	0.655013	0.343269	0.001718	
