# Supplementary material for: Salivary and Intestinal Transcriptomes Reveal Differential Gene Expression in Starving, Fed and Trypanosoma cruzi-Infected Rhodnius neglectus
Source: Front Cell Infect Microbiol. 2021 Dec 17;11:773357. doi: 10.3389/fcimb.2021.773357 (PMC8722679; doi:10.3389/fcimb.2021.773357)
Supplement: Supplementary file 10 [file DataSheet_10.zip › links/pep04-targetp/NODE_1062_length_1224_cov_4.244560_g514_i0.p-pep_summary.targetp2]

# TargetP-2.0	Organism: Non-Plant	Timestamp: 20210129093916
# ID	Prediction	noTP	SP	mTP	CS Position
NODE_1062_length_1224_cov_4.244560_g514_i0.p	noTP	0.997807	0.000578	0.001615	
NODE_1062_length_1224_cov_4.244560_g514_i0.p	noTP	0.658971	0.026030	0.314999	
NODE_1062_length_1224_cov_4.244560_g514_i0.p	SP	0.327369	0.594707	0.077924	CS pos: 19-20. VPS-CS. Pr: 0.3404
NODE_1062_length_1224_cov_4.244560_g514_i0.p	SP	0.198625	0.790539	0.010836	CS pos: 33-34. VTA-TF. Pr: 0.5169
