# Supplementary material for: Salivary and Intestinal Transcriptomes Reveal Differential Gene Expression in Starving, Fed and Trypanosoma cruzi-Infected Rhodnius neglectus
Source: Front Cell Infect Microbiol. 2021 Dec 17;11:773357. doi: 10.3389/fcimb.2021.773357 (PMC8722679; doi:10.3389/fcimb.2021.773357)
Supplement: Supplementary file 10 [file DataSheet_10.zip › links/pep04-targetp/NODE_10630_length_387_cov_3.269231_g7727_i0.p-pep_summary.targetp2]

# TargetP-2.0	Organism: Non-Plant	Timestamp: 20210129093920
# ID	Prediction	noTP	SP	mTP	CS Position
NODE_10630_length_387_cov_3.269231_g7727_i0.p	noTP	0.749538	0.108283	0.142180	
NODE_10630_length_387_cov_3.269231_g7727_i0.p	SP	0.336618	0.654995	0.008386	CS pos: 25-26. FHS-FL. Pr: 0.3917
NODE_10630_length_387_cov_3.269231_g7727_i0.p	SP	0.000877	0.999069	0.000055	CS pos: 23-24. GQS-TE. Pr: 0.8674
NODE_10630_length_387_cov_3.269231_g7727_i0.p	noTP	0.736645	0.212414	0.050941	
