# Supplementary material for: Salivary and Intestinal Transcriptomes Reveal Differential Gene Expression in Starving, Fed and Trypanosoma cruzi-Infected Rhodnius neglectus
Source: Front Cell Infect Microbiol. 2021 Dec 17;11:773357. doi: 10.3389/fcimb.2021.773357 (PMC8722679; doi:10.3389/fcimb.2021.773357)
Supplement: Supplementary file 10 [file DataSheet_10.zip › links/pep04-targetp/NODE_10643_length_552_cov_3.883300_g7357_i0.p-pep_summary.targetp2]

# TargetP-2.0	Organism: Non-Plant	Timestamp: 20210129093922
# ID	Prediction	noTP	SP	mTP	CS Position
NODE_10643_length_552_cov_3.883300_g7357_i0.p	SP	0.370232	0.461376	0.168392	CS pos: 18-19. AFA-IW. Pr: 0.2408
NODE_10643_length_552_cov_3.883300_g7357_i0.p	noTP	0.788616	0.007408	0.203975	
NODE_10643_length_552_cov_3.883300_g7357_i0.p	noTP	0.987395	0.011684	0.000921	
NODE_10643_length_552_cov_3.883300_g7357_i0.p	noTP	0.662385	0.329470	0.008145	
