# Supplementary material for: Salivary and Intestinal Transcriptomes Reveal Differential Gene Expression in Starving, Fed and Trypanosoma cruzi-Infected Rhodnius neglectus
Source: Front Cell Infect Microbiol. 2021 Dec 17;11:773357. doi: 10.3389/fcimb.2021.773357 (PMC8722679; doi:10.3389/fcimb.2021.773357)
Supplement: Supplementary file 10 [file DataSheet_10.zip › links/pep04-targetp/NODE_10644_length_387_cov_1.730769_g7740_i0.p-pep_summary.targetp2]

# TargetP-2.0	Organism: Non-Plant	Timestamp: 20210129093922
# ID	Prediction	noTP	SP	mTP	CS Position
NODE_10644_length_387_cov_1.730769_g7740_i0.p	noTP	0.998608	0.000008	0.001385	
NODE_10644_length_387_cov_1.730769_g7740_i0.p	SP	0.435872	0.499505	0.064623	CS pos: 17-18. SVL-KI. Pr: 0.2197
NODE_10644_length_387_cov_1.730769_g7740_i0.p	SP	0.150176	0.849803	0.000021	CS pos: 20-21. TYS-SY. Pr: 0.4203
NODE_10644_length_387_cov_1.730769_g7740_i0.p	noTP	0.647377	0.344514	0.008108	
