# Supplementary material for: Salivary and Intestinal Transcriptomes Reveal Differential Gene Expression in Starving, Fed and Trypanosoma cruzi-Infected Rhodnius neglectus
Source: Front Cell Infect Microbiol. 2021 Dec 17;11:773357. doi: 10.3389/fcimb.2021.773357 (PMC8722679; doi:10.3389/fcimb.2021.773357)
Supplement: Supplementary file 10 [file DataSheet_10.zip › links/pep04-targetp/NODE_10648_length_387_cov_1.346154_g7744_i0.p-pep_summary.targetp2]

# TargetP-2.0	Organism: Non-Plant	Timestamp: 20210129094013
# ID	Prediction	noTP	SP	mTP	CS Position
NODE_10648_length_387_cov_1.346154_g7744_i0.p	SP	0.206850	0.792978	0.000172	CS pos: 14-15. CDS-VD. Pr: 0.4350
NODE_10648_length_387_cov_1.346154_g7744_i0.p	noTP	0.835176	0.027631	0.137194	
NODE_10648_length_387_cov_1.346154_g7744_i0.p	SP	0.037549	0.962405	0.000046	CS pos: 25-26. ISA-QE. Pr: 0.3885
NODE_10648_length_387_cov_1.346154_g7744_i0.p	mTP	0.148214	0.350537	0.501249	CS pos: 7-8. VFL-KA. Pr: 0.1681
