# Supplementary material for: Salivary and Intestinal Transcriptomes Reveal Differential Gene Expression in Starving, Fed and Trypanosoma cruzi-Infected Rhodnius neglectus
Source: Front Cell Infect Microbiol. 2021 Dec 17;11:773357. doi: 10.3389/fcimb.2021.773357 (PMC8722679; doi:10.3389/fcimb.2021.773357)
Supplement: Supplementary file 10 [file DataSheet_10.zip › links/pep04-targetp/NODE_10649_length_552_cov_1.794769_g7363_i0.p-pep_summary.targetp2]

# TargetP-2.0	Organism: Non-Plant	Timestamp: 20210129094032
# ID	Prediction	noTP	SP	mTP	CS Position
NODE_10649_length_552_cov_1.794769_g7363_i0.p	SP	0.035250	0.814566	0.150184	CS pos: 16-17. CTA-CQ. Pr: 0.8089
NODE_10649_length_552_cov_1.794769_g7363_i0.p	SP	0.000007	0.999993	0.000000	CS pos: 20-21. TCA-EE. Pr: 0.8085
NODE_10649_length_552_cov_1.794769_g7363_i0.p	noTP	0.658721	0.021004	0.320275	
NODE_10649_length_552_cov_1.794769_g7363_i0.p	noTP	0.705225	0.241015	0.053760	
