# Supplementary material for: Salivary and Intestinal Transcriptomes Reveal Differential Gene Expression in Starving, Fed and Trypanosoma cruzi-Infected Rhodnius neglectus
Source: Front Cell Infect Microbiol. 2021 Dec 17;11:773357. doi: 10.3389/fcimb.2021.773357 (PMC8722679; doi:10.3389/fcimb.2021.773357)
Supplement: Supplementary file 10 [file DataSheet_10.zip › links/pep04-targetp/NODE_10673_length_551_cov_3.661290_g7377_i0.p-pep_summary.targetp2]

# TargetP-2.0	Organism: Non-Plant	Timestamp: 20210129094037
# ID	Prediction	noTP	SP	mTP	CS Position
NODE_10673_length_551_cov_3.661290_g7377_i0.p	SP	0.343574	0.486927	0.169499	CS pos: 22-23. ATI-SP. Pr: 0.3784
NODE_10673_length_551_cov_3.661290_g7377_i0.p	noTP	0.995021	0.004249	0.000731	
NODE_10673_length_551_cov_3.661290_g7377_i0.p	SP	0.001944	0.998055	0.000000	CS pos: 23-24. GDC-ND. Pr: 0.5640
NODE_10673_length_551_cov_3.661290_g7377_i0.p	noTP	0.625600	0.369687	0.004713	
