# Supplementary material for: Salivary and Intestinal Transcriptomes Reveal Differential Gene Expression in Starving, Fed and Trypanosoma cruzi-Infected Rhodnius neglectus
Source: Front Cell Infect Microbiol. 2021 Dec 17;11:773357. doi: 10.3389/fcimb.2021.773357 (PMC8722679; doi:10.3389/fcimb.2021.773357)
Supplement: Supplementary file 10 [file DataSheet_10.zip › links/pep04-targetp/NODE_10680_length_551_cov_2.542339_g7381_i0.p-pep_summary.targetp2]

# TargetP-2.0	Organism: Non-Plant	Timestamp: 20210129094039
# ID	Prediction	noTP	SP	mTP	CS Position
NODE_10680_length_551_cov_2.542339_g7381_i0.p	noTP	0.800306	0.120382	0.079312	
NODE_10680_length_551_cov_2.542339_g7381_i0.p	noTP	0.685454	0.027132	0.287415	
NODE_10680_length_551_cov_2.542339_g7381_i0.p	mTP	0.290556	0.004476	0.704967	CS pos: 12-13. RIF-SN. Pr: 0.7289
NODE_10680_length_551_cov_2.542339_g7381_i0.p	noTP	0.473237	0.421480	0.105283	
