# Supplementary material for: Salivary and Intestinal Transcriptomes Reveal Differential Gene Expression in Starving, Fed and Trypanosoma cruzi-Infected Rhodnius neglectus
Source: Front Cell Infect Microbiol. 2021 Dec 17;11:773357. doi: 10.3389/fcimb.2021.773357 (PMC8722679; doi:10.3389/fcimb.2021.773357)
Supplement: Supplementary file 10 [file DataSheet_10.zip › links/pep04-targetp/NODE_10691_length_550_cov_11.668687_g7392_i0.p-pep_summary.targetp2]

# TargetP-2.0	Organism: Non-Plant	Timestamp: 20210129094042
# ID	Prediction	noTP	SP	mTP	CS Position
NODE_10691_length_550_cov_11.668687_g7392_i0.p	noTP	0.914548	0.081252	0.004201	
NODE_10691_length_550_cov_11.668687_g7392_i0.p	noTP	0.954553	0.045380	0.000067	
NODE_10691_length_550_cov_11.668687_g7392_i0.p	noTP	0.536611	0.455561	0.007828	
NODE_10691_length_550_cov_11.668687_g7392_i0.p	noTP	0.998282	0.001557	0.000160	
