# Supplementary material for: Salivary and Intestinal Transcriptomes Reveal Differential Gene Expression in Starving, Fed and Trypanosoma cruzi-Infected Rhodnius neglectus
Source: Front Cell Infect Microbiol. 2021 Dec 17;11:773357. doi: 10.3389/fcimb.2021.773357 (PMC8722679; doi:10.3389/fcimb.2021.773357)
Supplement: Supplementary file 10 [file DataSheet_10.zip › links/pep04-targetp/NODE_10692_length_550_cov_9.664646_g7393_i0.p-pep_summary.targetp2]

# TargetP-2.0	Organism: Non-Plant	Timestamp: 20210129094044
# ID	Prediction	noTP	SP	mTP	CS Position
NODE_10692_length_550_cov_9.664646_g7393_i0.p	noTP	0.758699	0.233300	0.008001	
NODE_10692_length_550_cov_9.664646_g7393_i0.p	SP	0.434884	0.533913	0.031203	CS pos: 28-29. ACG-SI. Pr: 0.2783
NODE_10692_length_550_cov_9.664646_g7393_i0.p	noTP	0.364466	0.304917	0.330617	
NODE_10692_length_550_cov_9.664646_g7393_i0.p	noTP	0.885501	0.106914	0.007585	
