# Supplementary material for: Salivary and Intestinal Transcriptomes Reveal Differential Gene Expression in Starving, Fed and Trypanosoma cruzi-Infected Rhodnius neglectus
Source: Front Cell Infect Microbiol. 2021 Dec 17;11:773357. doi: 10.3389/fcimb.2021.773357 (PMC8722679; doi:10.3389/fcimb.2021.773357)
Supplement: Supplementary file 10 [file DataSheet_10.zip › links/pep04-targetp/NODE_10699_length_550_cov_5.098990_g7398_i0.p-pep_summary.targetp2]

# TargetP-2.0	Organism: Non-Plant	Timestamp: 20210129094057
# ID	Prediction	noTP	SP	mTP	CS Position
NODE_10699_length_550_cov_5.098990_g7398_i0.p	noTP	0.801734	0.178360	0.019905	
NODE_10699_length_550_cov_5.098990_g7398_i0.p	noTP	0.996565	0.002719	0.000716	
NODE_10699_length_550_cov_5.098990_g7398_i0.p	SP	0.114862	0.837482	0.047657	CS pos: 22-23. TSP-FS. Pr: 0.3301
NODE_10699_length_550_cov_5.098990_g7398_i0.p	noTP	0.999296	0.000631	0.000073	
