# Supplementary material for: Salivary and Intestinal Transcriptomes Reveal Differential Gene Expression in Starving, Fed and Trypanosoma cruzi-Infected Rhodnius neglectus
Source: Front Cell Infect Microbiol. 2021 Dec 17;11:773357. doi: 10.3389/fcimb.2021.773357 (PMC8722679; doi:10.3389/fcimb.2021.773357)
Supplement: Supplementary file 10 [file DataSheet_10.zip › links/pep04-targetp/NODE_10702_length_386_cov_1.434084_g7796_i0.p-pep_summary.targetp2]

# TargetP-2.0	Organism: Non-Plant	Timestamp: 20210129094136
# ID	Prediction	noTP	SP	mTP	CS Position
NODE_10702_length_386_cov_1.434084_g7796_i0.p	noTP	0.940937	0.001986	0.057077	
NODE_10702_length_386_cov_1.434084_g7796_i0.p	noTP	0.780371	0.195267	0.024362	
NODE_10702_length_386_cov_1.434084_g7796_i0.p	noTP	0.942865	0.046076	0.011059	
NODE_10702_length_386_cov_1.434084_g7796_i0.p	noTP	0.871837	0.022017	0.106146	
