# Supplementary material for: Salivary and Intestinal Transcriptomes Reveal Differential Gene Expression in Starving, Fed and Trypanosoma cruzi-Infected Rhodnius neglectus
Source: Front Cell Infect Microbiol. 2021 Dec 17;11:773357. doi: 10.3389/fcimb.2021.773357 (PMC8722679; doi:10.3389/fcimb.2021.773357)
Supplement: Supplementary file 10 [file DataSheet_10.zip › links/pep04-targetp/NODE_10719_length_549_cov_6.593117_g7413_i0.p-pep_summary.targetp2]

# TargetP-2.0	Organism: Non-Plant	Timestamp: 20210129094156
# ID	Prediction	noTP	SP	mTP	CS Position
NODE_10719_length_549_cov_6.593117_g7413_i0.p	SP	0.005083	0.994908	0.000008	CS pos: 24-25. GDA-NI. Pr: 0.5010
NODE_10719_length_549_cov_6.593117_g7413_i0.p	noTP	0.999804	0.000009	0.000186	
NODE_10719_length_549_cov_6.593117_g7413_i0.p	noTP	0.822037	0.138502	0.039461	
NODE_10719_length_549_cov_6.593117_g7413_i0.p	noTP	0.856568	0.001392	0.142040	
