# Supplementary material for: Salivary and Intestinal Transcriptomes Reveal Differential Gene Expression in Starving, Fed and Trypanosoma cruzi-Infected Rhodnius neglectus
Source: Front Cell Infect Microbiol. 2021 Dec 17;11:773357. doi: 10.3389/fcimb.2021.773357 (PMC8722679; doi:10.3389/fcimb.2021.773357)
Supplement: Supplementary file 10 [file DataSheet_10.zip › links/pep04-targetp/NODE_10723_length_549_cov_4.576923_g7416_i0.p-pep_summary.targetp2]

# TargetP-2.0	Organism: Non-Plant	Timestamp: 20210129094201
# ID	Prediction	noTP	SP	mTP	CS Position
NODE_10723_length_549_cov_4.576923_g7416_i0.p	noTP	0.993676	0.003408	0.002917	
NODE_10723_length_549_cov_4.576923_g7416_i0.p	SP	0.000670	0.999209	0.000121	CS pos: 17-18. SSS-SS. Pr: 0.2657
NODE_10723_length_549_cov_4.576923_g7416_i0.p	noTP	0.997391	0.000004	0.002605	
NODE_10723_length_549_cov_4.576923_g7416_i0.p	noTP	0.999889	0.000033	0.000078	
