# Supplementary material for: Salivary and Intestinal Transcriptomes Reveal Differential Gene Expression in Starving, Fed and Trypanosoma cruzi-Infected Rhodnius neglectus
Source: Front Cell Infect Microbiol. 2021 Dec 17;11:773357. doi: 10.3389/fcimb.2021.773357 (PMC8722679; doi:10.3389/fcimb.2021.773357)
Supplement: Supplementary file 10 [file DataSheet_10.zip › links/pep04-targetp/NODE_10730_length_549_cov_3.410931_g7423_i0.p-pep_summary.targetp2]

# TargetP-2.0	Organism: Non-Plant	Timestamp: 20210129094201
# ID	Prediction	noTP	SP	mTP	CS Position
NODE_10730_length_549_cov_3.410931_g7423_i0.p	noTP	0.599731	0.341836	0.058433	
NODE_10730_length_549_cov_3.410931_g7423_i0.p	noTP	0.819420	0.176182	0.004398	
NODE_10730_length_549_cov_3.410931_g7423_i0.p	noTP	0.931716	0.014863	0.053420	
NODE_10730_length_549_cov_3.410931_g7423_i0.p	noTP	0.948264	0.043219	0.008517	
