# Supplementary material for: Salivary and Intestinal Transcriptomes Reveal Differential Gene Expression in Starving, Fed and Trypanosoma cruzi-Infected Rhodnius neglectus
Source: Front Cell Infect Microbiol. 2021 Dec 17;11:773357. doi: 10.3389/fcimb.2021.773357 (PMC8722679; doi:10.3389/fcimb.2021.773357)
Supplement: Supplementary file 10 [file DataSheet_10.zip › links/pep04-targetp/NODE_10740_length_549_cov_1.919028_g7432_i0.p-pep_summary.targetp2]

# TargetP-2.0	Organism: Non-Plant	Timestamp: 20210129094211
# ID	Prediction	noTP	SP	mTP	CS Position
NODE_10740_length_549_cov_1.919028_g7432_i0.p	noTP	0.787443	0.202895	0.009663	
NODE_10740_length_549_cov_1.919028_g7432_i0.p	noTP	0.981562	0.017932	0.000506	
NODE_10740_length_549_cov_1.919028_g7432_i0.p	noTP	0.887985	0.111210	0.000805	
NODE_10740_length_549_cov_1.919028_g7432_i0.p	mTP	0.249449	0.002169	0.748382	CS pos: 20-21. RLF-IH. Pr: 0.4283
