# Supplementary material for: Salivary and Intestinal Transcriptomes Reveal Differential Gene Expression in Starving, Fed and Trypanosoma cruzi-Infected Rhodnius neglectus
Source: Front Cell Infect Microbiol. 2021 Dec 17;11:773357. doi: 10.3389/fcimb.2021.773357 (PMC8722679; doi:10.3389/fcimb.2021.773357)
Supplement: Supplementary file 10 [file DataSheet_10.zip › links/pep04-targetp/NODE_10744_length_385_cov_2.341935_g7837_i0.p-pep_summary.targetp2]

# TargetP-2.0	Organism: Non-Plant	Timestamp: 20210129094216
# ID	Prediction	noTP	SP	mTP	CS Position
NODE_10744_length_385_cov_2.341935_g7837_i0.p	noTP	0.640332	0.002398	0.357270	
NODE_10744_length_385_cov_2.341935_g7837_i0.p	noTP	0.893736	0.020403	0.085861	
NODE_10744_length_385_cov_2.341935_g7837_i0.p	SP	0.190546	0.710714	0.098740	CS pos: 25-26. YYG-VA. Pr: 0.4571
NODE_10744_length_385_cov_2.341935_g7837_i0.p	SP	0.414449	0.550916	0.034635	CS pos: 22-23. VFC-FT. Pr: 0.2612
