# Supplementary material for: Salivary and Intestinal Transcriptomes Reveal Differential Gene Expression in Starving, Fed and Trypanosoma cruzi-Infected Rhodnius neglectus
Source: Front Cell Infect Microbiol. 2021 Dec 17;11:773357. doi: 10.3389/fcimb.2021.773357 (PMC8722679; doi:10.3389/fcimb.2021.773357)
Supplement: Supplementary file 10 [file DataSheet_10.zip › links/pep04-targetp/NODE_10751_length_548_cov_4.754564_g7443_i0.p-pep_summary.targetp2]

# TargetP-2.0	Organism: Non-Plant	Timestamp: 20210129094220
# ID	Prediction	noTP	SP	mTP	CS Position
NODE_10751_length_548_cov_4.754564_g7443_i0.p	noTP	0.899432	0.044640	0.055927	
NODE_10751_length_548_cov_4.754564_g7443_i0.p	noTP	0.878036	0.117240	0.004725	
NODE_10751_length_548_cov_4.754564_g7443_i0.p	SP	0.408542	0.524425	0.067033	CS pos: 22-23. IRA-AL. Pr: 0.9220
NODE_10751_length_548_cov_4.754564_g7443_i0.p	noTP	0.523502	0.288814	0.187685	
