# Supplementary material for: Salivary and Intestinal Transcriptomes Reveal Differential Gene Expression in Starving, Fed and Trypanosoma cruzi-Infected Rhodnius neglectus
Source: Front Cell Infect Microbiol. 2021 Dec 17;11:773357. doi: 10.3389/fcimb.2021.773357 (PMC8722679; doi:10.3389/fcimb.2021.773357)
Supplement: Supplementary file 10 [file DataSheet_10.zip › links/pep04-targetp/NODE_10763_length_548_cov_2.434077_g7454_i0.p-pep_summary.targetp2]

# TargetP-2.0	Organism: Non-Plant	Timestamp: 20210129094255
# ID	Prediction	noTP	SP	mTP	CS Position
NODE_10763_length_548_cov_2.434077_g7454_i0.p	noTP	0.996224	0.000182	0.003595	
NODE_10763_length_548_cov_2.434077_g7454_i0.p	noTP	0.834432	0.109828	0.055740	
NODE_10763_length_548_cov_2.434077_g7454_i0.p	noTP	0.781129	0.217824	0.001048	
NODE_10763_length_548_cov_2.434077_g7454_i0.p	SP	0.427111	0.470039	0.102850	CS pos: 21-22. ITG-IR. Pr: 0.9320
