# Supplementary material for: Salivary and Intestinal Transcriptomes Reveal Differential Gene Expression in Starving, Fed and Trypanosoma cruzi-Infected Rhodnius neglectus
Source: Front Cell Infect Microbiol. 2021 Dec 17;11:773357. doi: 10.3389/fcimb.2021.773357 (PMC8722679; doi:10.3389/fcimb.2021.773357)
Supplement: Supplementary file 10 [file DataSheet_10.zip › links/pep04-targetp/NODE_10764_length_548_cov_2.281947_g7455_i0.p-pep_summary.targetp2]

# TargetP-2.0	Organism: Non-Plant	Timestamp: 20210129094325
# ID	Prediction	noTP	SP	mTP	CS Position
NODE_10764_length_548_cov_2.281947_g7455_i0.p	noTP	0.918408	0.027273	0.054318	
NODE_10764_length_548_cov_2.281947_g7455_i0.p	mTP	0.357232	0.206977	0.435791	CS pos: 30-31. SRA-AK. Pr: 0.1453
NODE_10764_length_548_cov_2.281947_g7455_i0.p	noTP	0.909152	0.048662	0.042186	
NODE_10764_length_548_cov_2.281947_g7455_i0.p	noTP	0.775892	0.108572	0.115536	
