# Supplementary material for: Salivary and Intestinal Transcriptomes Reveal Differential Gene Expression in Starving, Fed and Trypanosoma cruzi-Infected Rhodnius neglectus
Source: Front Cell Infect Microbiol. 2021 Dec 17;11:773357. doi: 10.3389/fcimb.2021.773357 (PMC8722679; doi:10.3389/fcimb.2021.773357)
Supplement: Supplementary file 10 [file DataSheet_10.zip › links/pep04-targetp/NODE_10766_length_548_cov_1.395538_g7457_i0.p-pep_summary.targetp2]

# TargetP-2.0	Organism: Non-Plant	Timestamp: 20210129094325
# ID	Prediction	noTP	SP	mTP	CS Position
NODE_10766_length_548_cov_1.395538_g7457_i0.p	noTP	0.539189	0.009090	0.451721	
NODE_10766_length_548_cov_1.395538_g7457_i0.p	SP	0.235819	0.759488	0.004693	CS pos: 23-24. TRG-SV. Pr: 0.5979
NODE_10766_length_548_cov_1.395538_g7457_i0.p	mTP	0.297574	0.203795	0.498631	CS pos: 7-8. FSL-NS. Pr: 0.3682
NODE_10766_length_548_cov_1.395538_g7457_i0.p	noTP	0.933259	0.017886	0.048854	
