# Supplementary material for: Salivary and Intestinal Transcriptomes Reveal Differential Gene Expression in Starving, Fed and Trypanosoma cruzi-Infected Rhodnius neglectus
Source: Front Cell Infect Microbiol. 2021 Dec 17;11:773357. doi: 10.3389/fcimb.2021.773357 (PMC8722679; doi:10.3389/fcimb.2021.773357)
Supplement: Supplementary file 10 [file DataSheet_10.zip › links/pep04-targetp/NODE_10773_length_384_cov_5.388350_g7866_i0.p-pep_summary.targetp2]

# TargetP-2.0	Organism: Non-Plant	Timestamp: 20210129094335
# ID	Prediction	noTP	SP	mTP	CS Position
NODE_10773_length_384_cov_5.388350_g7866_i0.p	noTP	0.996186	0.000354	0.003460	
NODE_10773_length_384_cov_5.388350_g7866_i0.p	noTP	0.861467	0.045337	0.093196	
NODE_10773_length_384_cov_5.388350_g7866_i0.p	noTP	0.999866	0.000109	0.000025	
NODE_10773_length_384_cov_5.388350_g7866_i0.p	SP	0.209721	0.788740	0.001539	CS pos: 25-26. AEG-LE. Pr: 0.8142
