# Supplementary material for: Salivary and Intestinal Transcriptomes Reveal Differential Gene Expression in Starving, Fed and Trypanosoma cruzi-Infected Rhodnius neglectus
Source: Front Cell Infect Microbiol. 2021 Dec 17;11:773357. doi: 10.3389/fcimb.2021.773357 (PMC8722679; doi:10.3389/fcimb.2021.773357)
Supplement: Supplementary file 10 [file DataSheet_10.zip › links/pep04-targetp/NODE_10777_length_384_cov_4.873786_g7870_i0.p-pep_summary.targetp2]

# TargetP-2.0	Organism: Non-Plant	Timestamp: 20210129094340
# ID	Prediction	noTP	SP	mTP	CS Position
NODE_10777_length_384_cov_4.873786_g7870_i0.p	noTP	0.999891	0.000108	0.000000	
NODE_10777_length_384_cov_4.873786_g7870_i0.p	noTP	0.832436	0.114592	0.052972	
NODE_10777_length_384_cov_4.873786_g7870_i0.p	noTP	0.999935	0.000016	0.000049	
NODE_10777_length_384_cov_4.873786_g7870_i0.p	noTP	0.984533	0.000468	0.014999	
