# Supplementary material for: Salivary and Intestinal Transcriptomes Reveal Differential Gene Expression in Starving, Fed and Trypanosoma cruzi-Infected Rhodnius neglectus
Source: Front Cell Infect Microbiol. 2021 Dec 17;11:773357. doi: 10.3389/fcimb.2021.773357 (PMC8722679; doi:10.3389/fcimb.2021.773357)
Supplement: Supplementary file 10 [file DataSheet_10.zip › links/pep04-targetp/NODE_10779_length_547_cov_5.648374_g2636_i2.p-pep_summary.targetp2]

# TargetP-2.0	Organism: Non-Plant	Timestamp: 20210129094340
# ID	Prediction	noTP	SP	mTP	CS Position
NODE_10779_length_547_cov_5.648374_g2636_i2.p	noTP	0.503188	0.494659	0.002153	
NODE_10779_length_547_cov_5.648374_g2636_i2.p	noTP	0.747481	0.250843	0.001676	
NODE_10779_length_547_cov_5.648374_g2636_i2.p	mTP	0.361013	0.000451	0.638536	CS pos: 15-16. WRY-KK. Pr: 0.2632
NODE_10779_length_547_cov_5.648374_g2636_i2.p	noTP	0.987088	0.000967	0.011945	
