# Supplementary material for: Salivary and Intestinal Transcriptomes Reveal Differential Gene Expression in Starving, Fed and Trypanosoma cruzi-Infected Rhodnius neglectus
Source: Front Cell Infect Microbiol. 2021 Dec 17;11:773357. doi: 10.3389/fcimb.2021.773357 (PMC8722679; doi:10.3389/fcimb.2021.773357)
Supplement: Supplementary file 10 [file DataSheet_10.zip › links/pep04-targetp/NODE_10790_length_547_cov_2.815041_g7480_i0.p-pep_summary.targetp2]

# TargetP-2.0	Organism: Non-Plant	Timestamp: 20210129094345
# ID	Prediction	noTP	SP	mTP	CS Position
NODE_10790_length_547_cov_2.815041_g7480_i0.p	noTP	0.783109	0.202313	0.014579	
NODE_10790_length_547_cov_2.815041_g7480_i0.p	noTP	0.999056	0.000673	0.000272	
NODE_10790_length_547_cov_2.815041_g7480_i0.p	noTP	0.936342	0.055485	0.008173	
NODE_10790_length_547_cov_2.815041_g7480_i0.p	noTP	0.999844	0.000012	0.000144	
