# Supplementary material for: Salivary and Intestinal Transcriptomes Reveal Differential Gene Expression in Starving, Fed and Trypanosoma cruzi-Infected Rhodnius neglectus
Source: Front Cell Infect Microbiol. 2021 Dec 17;11:773357. doi: 10.3389/fcimb.2021.773357 (PMC8722679; doi:10.3389/fcimb.2021.773357)
Supplement: Supplementary file 10 [file DataSheet_10.zip › links/pep04-targetp/NODE_10792_length_547_cov_2.719512_g7482_i0.p-pep_summary.targetp2]

# TargetP-2.0	Organism: Non-Plant	Timestamp: 20210129094427
# ID	Prediction	noTP	SP	mTP	CS Position
NODE_10792_length_547_cov_2.719512_g7482_i0.p	noTP	0.916273	0.023088	0.060640	
NODE_10792_length_547_cov_2.719512_g7482_i0.p	noTP	0.887335	0.027521	0.085144	
NODE_10792_length_547_cov_2.719512_g7482_i0.p	noTP	0.937695	0.000755	0.061550	
NODE_10792_length_547_cov_2.719512_g7482_i0.p	noTP	0.827758	0.126659	0.045583	
