# Supplementary material for: Salivary and Intestinal Transcriptomes Reveal Differential Gene Expression in Starving, Fed and Trypanosoma cruzi-Infected Rhodnius neglectus
Source: Front Cell Infect Microbiol. 2021 Dec 17;11:773357. doi: 10.3389/fcimb.2021.773357 (PMC8722679; doi:10.3389/fcimb.2021.773357)
Supplement: Supplementary file 10 [file DataSheet_10.zip › links/pep04-targetp/NODE_10793_length_547_cov_2.670732_g7483_i0.p-pep_summary.targetp2]

# TargetP-2.0	Organism: Non-Plant	Timestamp: 20210129094502
# ID	Prediction	noTP	SP	mTP	CS Position
NODE_10793_length_547_cov_2.670732_g7483_i0.p	mTP	0.384987	0.013511	0.601502	CS pos: 16-17. SLL-AK. Pr: 0.4204
NODE_10793_length_547_cov_2.670732_g7483_i0.p	noTP	0.953365	0.038792	0.007843	
NODE_10793_length_547_cov_2.670732_g7483_i0.p	noTP	0.993118	0.002190	0.004692	
NODE_10793_length_547_cov_2.670732_g7483_i0.p	noTP	0.875713	0.105510	0.018777	
