# Supplementary material for: Salivary and Intestinal Transcriptomes Reveal Differential Gene Expression in Starving, Fed and Trypanosoma cruzi-Infected Rhodnius neglectus
Source: Front Cell Infect Microbiol. 2021 Dec 17;11:773357. doi: 10.3389/fcimb.2021.773357 (PMC8722679; doi:10.3389/fcimb.2021.773357)
Supplement: Supplementary file 10 [file DataSheet_10.zip › links/pep04-targetp/NODE_10796_length_384_cov_3.355987_g7888_i0.p-pep_summary.targetp2]

# TargetP-2.0	Organism: Non-Plant	Timestamp: 20210129094503
# ID	Prediction	noTP	SP	mTP	CS Position
NODE_10796_length_384_cov_3.355987_g7888_i0.p	mTP	0.416982	0.000158	0.582860	CS pos: 20-21. RWW-ST. Pr: 0.1000
NODE_10796_length_384_cov_3.355987_g7888_i0.p	noTP	0.909987	0.000030	0.089983	
NODE_10796_length_384_cov_3.355987_g7888_i0.p	noTP	0.999603	0.000392	0.000004	
NODE_10796_length_384_cov_3.355987_g7888_i0.p	noTP	0.878001	0.121999	0.000001	
