# Supplementary material for: Salivary and Intestinal Transcriptomes Reveal Differential Gene Expression in Starving, Fed and Trypanosoma cruzi-Infected Rhodnius neglectus
Source: Front Cell Infect Microbiol. 2021 Dec 17;11:773357. doi: 10.3389/fcimb.2021.773357 (PMC8722679; doi:10.3389/fcimb.2021.773357)
Supplement: Supplementary file 10 [file DataSheet_10.zip › links/pep04-targetp/NODE_10797_length_547_cov_2.030488_g7487_i0.p-pep_summary.targetp2]

# TargetP-2.0	Organism: Non-Plant	Timestamp: 20210129094503
# ID	Prediction	noTP	SP	mTP	CS Position
NODE_10797_length_547_cov_2.030488_g7487_i0.p	noTP	0.999497	0.000428	0.000075	
NODE_10797_length_547_cov_2.030488_g7487_i0.p	SP	0.000310	0.999655	0.000035	CS pos: 19-20. TFT-FQ. Pr: 0.5562
NODE_10797_length_547_cov_2.030488_g7487_i0.p	noTP	0.692780	0.264821	0.042400	
NODE_10797_length_547_cov_2.030488_g7487_i0.p	noTP	0.697705	0.277741	0.024554	
