# Supplementary material for: Salivary and Intestinal Transcriptomes Reveal Differential Gene Expression in Starving, Fed and Trypanosoma cruzi-Infected Rhodnius neglectus
Source: Front Cell Infect Microbiol. 2021 Dec 17;11:773357. doi: 10.3389/fcimb.2021.773357 (PMC8722679; doi:10.3389/fcimb.2021.773357)
Supplement: Supplementary file 10 [file DataSheet_10.zip › links/pep04-targetp/NODE_10798_length_384_cov_3.262136_g7890_i0.p-pep_summary.targetp2]

# TargetP-2.0	Organism: Non-Plant	Timestamp: 20210129094509
# ID	Prediction	noTP	SP	mTP	CS Position
NODE_10798_length_384_cov_3.262136_g7890_i0.p	noTP	0.522071	0.477430	0.000498	
NODE_10798_length_384_cov_3.262136_g7890_i0.p	noTP	0.971201	0.005627	0.023172	
NODE_10798_length_384_cov_3.262136_g7890_i0.p	noTP	0.884993	0.051543	0.063464	
NODE_10798_length_384_cov_3.262136_g7890_i0.p	noTP	0.935410	0.051179	0.013411	
