# Supplementary material for: Salivary and Intestinal Transcriptomes Reveal Differential Gene Expression in Starving, Fed and Trypanosoma cruzi-Infected Rhodnius neglectus
Source: Front Cell Infect Microbiol. 2021 Dec 17;11:773357. doi: 10.3389/fcimb.2021.773357 (PMC8722679; doi:10.3389/fcimb.2021.773357)
Supplement: Supplementary file 10 [file DataSheet_10.zip › links/pep04-targetp/NODE_10821_length_384_cov_1.161812_g7913_i0.p-pep_summary.targetp2]

# TargetP-2.0	Organism: Non-Plant	Timestamp: 20210129094517
# ID	Prediction	noTP	SP	mTP	CS Position
NODE_10821_length_384_cov_1.161812_g7913_i0.p	mTP	0.463986	0.001646	0.534368	CS pos: 20-21. FRY-SG. Pr: 0.7918
NODE_10821_length_384_cov_1.161812_g7913_i0.p	noTP	0.956152	0.029131	0.014716	
NODE_10821_length_384_cov_1.161812_g7913_i0.p	noTP	0.992096	0.005515	0.002389	
NODE_10821_length_384_cov_1.161812_g7913_i0.p	noTP	0.605535	0.343927	0.050538	
