# Supplementary material for: Salivary and Intestinal Transcriptomes Reveal Differential Gene Expression in Starving, Fed and Trypanosoma cruzi-Infected Rhodnius neglectus
Source: Front Cell Infect Microbiol. 2021 Dec 17;11:773357. doi: 10.3389/fcimb.2021.773357 (PMC8722679; doi:10.3389/fcimb.2021.773357)
Supplement: Supplementary file 10 [file DataSheet_10.zip › links/pep04-targetp/NODE_10823_length_546_cov_5.415479_g7505_i1.p-pep_summary.targetp2]

# TargetP-2.0	Organism: Non-Plant	Timestamp: 20210129094520
# ID	Prediction	noTP	SP	mTP	CS Position
NODE_10823_length_546_cov_5.415479_g7505_i1.p	SP	0.262873	0.721189	0.015938	CS pos: 22-23. VYS-FF. Pr: 0.9197
NODE_10823_length_546_cov_5.415479_g7505_i1.p	noTP	0.999988	0.000012	0.000000	
NODE_10823_length_546_cov_5.415479_g7505_i1.p	noTP	0.827489	0.078788	0.093723	
NODE_10823_length_546_cov_5.415479_g7505_i1.p	noTP	1.000000	0.000000	0.000000	
