# Supplementary material for: Salivary and Intestinal Transcriptomes Reveal Differential Gene Expression in Starving, Fed and Trypanosoma cruzi-Infected Rhodnius neglectus
Source: Front Cell Infect Microbiol. 2021 Dec 17;11:773357. doi: 10.3389/fcimb.2021.773357 (PMC8722679; doi:10.3389/fcimb.2021.773357)
Supplement: Supplementary file 10 [file DataSheet_10.zip › links/pep04-targetp/NODE_10841_length_545_cov_99.965306_g7519_i0.p-pep_summary.targetp2]

# TargetP-2.0	Organism: Non-Plant	Timestamp: 20210129094607
# ID	Prediction	noTP	SP	mTP	CS Position
NODE_10841_length_545_cov_99.965306_g7519_i0.p	noTP	0.862761	0.114926	0.022314	
NODE_10841_length_545_cov_99.965306_g7519_i0.p	noTP	0.587137	0.353545	0.059318	
NODE_10841_length_545_cov_99.965306_g7519_i0.p	SP	0.011647	0.977110	0.011243	CS pos: 16-17. SYS-YF. Pr: 0.6242
NODE_10841_length_545_cov_99.965306_g7519_i0.p	noTP	0.813336	0.142524	0.044140	
