# Supplementary material for: Salivary and Intestinal Transcriptomes Reveal Differential Gene Expression in Starving, Fed and Trypanosoma cruzi-Infected Rhodnius neglectus
Source: Front Cell Infect Microbiol. 2021 Dec 17;11:773357. doi: 10.3389/fcimb.2021.773357 (PMC8722679; doi:10.3389/fcimb.2021.773357)
Supplement: Supplementary file 10 [file DataSheet_10.zip › links/pep04-targetp/NODE_10847_length_383_cov_3.474026_g7937_i0.p-pep_summary.targetp2]

# TargetP-2.0	Organism: Non-Plant	Timestamp: 20210129094627
# ID	Prediction	noTP	SP	mTP	CS Position
NODE_10847_length_383_cov_3.474026_g7937_i0.p	noTP	0.937081	0.008434	0.054485	
NODE_10847_length_383_cov_3.474026_g7937_i0.p	noTP	0.686773	0.312359	0.000868	
NODE_10847_length_383_cov_3.474026_g7937_i0.p	SP	0.274795	0.725147	0.000059	CS pos: 27-28. GRC-LI. Pr: 0.7716
NODE_10847_length_383_cov_3.474026_g7937_i0.p	SP	0.000133	0.999866	0.000001	CS pos: 19-20. TQT-XX. Pr: 0.5971
