# Supplementary material for: Salivary and Intestinal Transcriptomes Reveal Differential Gene Expression in Starving, Fed and Trypanosoma cruzi-Infected Rhodnius neglectus
Source: Front Cell Infect Microbiol. 2021 Dec 17;11:773357. doi: 10.3389/fcimb.2021.773357 (PMC8722679; doi:10.3389/fcimb.2021.773357)
Supplement: Supplementary file 10 [file DataSheet_10.zip › links/pep04-targetp/NODE_10861_length_545_cov_4.742857_g7530_i0.p-pep_summary.targetp2]

# TargetP-2.0	Organism: Non-Plant	Timestamp: 20210129094633
# ID	Prediction	noTP	SP	mTP	CS Position
NODE_10861_length_545_cov_4.742857_g7530_i0.p	noTP	0.861746	0.117630	0.020624	
NODE_10861_length_545_cov_4.742857_g7530_i0.p	SP	0.277244	0.717277	0.005479	CS pos: 27-28. IIS-VP. Pr: 0.5519
NODE_10861_length_545_cov_4.742857_g7530_i0.p	noTP	0.644254	0.340608	0.015138	
NODE_10861_length_545_cov_4.742857_g7530_i0.p	SP	0.274423	0.617620	0.107957	CS pos: 19-20. SLL-II. Pr: 0.3407
