# Supplementary material for: Salivary and Intestinal Transcriptomes Reveal Differential Gene Expression in Starving, Fed and Trypanosoma cruzi-Infected Rhodnius neglectus
Source: Front Cell Infect Microbiol. 2021 Dec 17;11:773357. doi: 10.3389/fcimb.2021.773357 (PMC8722679; doi:10.3389/fcimb.2021.773357)
Supplement: Supplementary file 10 [file DataSheet_10.zip › links/pep04-targetp/NODE_10865_length_545_cov_4.016327_g7532_i0.p-pep_summary.targetp2]

# TargetP-2.0	Organism: Non-Plant	Timestamp: 20210129094633
# ID	Prediction	noTP	SP	mTP	CS Position
NODE_10865_length_545_cov_4.016327_g7532_i0.p	noTP	0.966760	0.021779	0.011460	
NODE_10865_length_545_cov_4.016327_g7532_i0.p	noTP	0.528406	0.214695	0.256899	
NODE_10865_length_545_cov_4.016327_g7532_i0.p	noTP	0.987719	0.009959	0.002322	
NODE_10865_length_545_cov_4.016327_g7532_i0.p	noTP	0.980686	0.007500	0.011814	
