# Supplementary material for: Salivary and Intestinal Transcriptomes Reveal Differential Gene Expression in Starving, Fed and Trypanosoma cruzi-Infected Rhodnius neglectus
Source: Front Cell Infect Microbiol. 2021 Dec 17;11:773357. doi: 10.3389/fcimb.2021.773357 (PMC8722679; doi:10.3389/fcimb.2021.773357)
Supplement: Supplementary file 10 [file DataSheet_10.zip › links/pep04-targetp/NODE_10867_length_545_cov_3.344898_g7533_i0.p-pep_summary.targetp2]

# TargetP-2.0	Organism: Non-Plant	Timestamp: 20210129094643
# ID	Prediction	noTP	SP	mTP	CS Position
NODE_10867_length_545_cov_3.344898_g7533_i0.p	noTP	0.911218	0.086014	0.002768	
NODE_10867_length_545_cov_3.344898_g7533_i0.p	noTP	0.997911	0.001842	0.000246	
NODE_10867_length_545_cov_3.344898_g7533_i0.p	noTP	0.502368	0.013218	0.484414	
NODE_10867_length_545_cov_3.344898_g7533_i0.p	noTP	0.834122	0.159123	0.006754	
