# Supplementary material for: Salivary and Intestinal Transcriptomes Reveal Differential Gene Expression in Starving, Fed and Trypanosoma cruzi-Infected Rhodnius neglectus
Source: Front Cell Infect Microbiol. 2021 Dec 17;11:773357. doi: 10.3389/fcimb.2021.773357 (PMC8722679; doi:10.3389/fcimb.2021.773357)
Supplement: Supplementary file 10 [file DataSheet_10.zip › links/pep04-targetp/NODE_10872_length_545_cov_2.655102_g7538_i0.p-pep_summary.targetp2]

# TargetP-2.0	Organism: Non-Plant	Timestamp: 20210129094643
# ID	Prediction	noTP	SP	mTP	CS Position
NODE_10872_length_545_cov_2.655102_g7538_i0.p	noTP	0.843650	0.004027	0.152323	
NODE_10872_length_545_cov_2.655102_g7538_i0.p	noTP	0.914923	0.068088	0.016989	
NODE_10872_length_545_cov_2.655102_g7538_i0.p	noTP	0.999464	0.000327	0.000210	
NODE_10872_length_545_cov_2.655102_g7538_i0.p	noTP	0.771600	0.042215	0.186186	
