# Supplementary material for: Salivary and Intestinal Transcriptomes Reveal Differential Gene Expression in Starving, Fed and Trypanosoma cruzi-Infected Rhodnius neglectus
Source: Front Cell Infect Microbiol. 2021 Dec 17;11:773357. doi: 10.3389/fcimb.2021.773357 (PMC8722679; doi:10.3389/fcimb.2021.773357)
Supplement: Supplementary file 10 [file DataSheet_10.zip › links/pep04-targetp/NODE_10877_length_383_cov_0.425325_g7966_i0.p-pep_summary.targetp2]

# TargetP-2.0	Organism: Non-Plant	Timestamp: 20210129094702
# ID	Prediction	noTP	SP	mTP	CS Position
NODE_10877_length_383_cov_0.425325_g7966_i0.p	noTP	0.967179	0.031628	0.001193	
NODE_10877_length_383_cov_0.425325_g7966_i0.p	noTP	0.909509	0.087443	0.003048	
NODE_10877_length_383_cov_0.425325_g7966_i0.p	noTP	0.985405	0.003733	0.010862	
NODE_10877_length_383_cov_0.425325_g7966_i0.p	noTP	0.856219	0.018717	0.125064	
