# Supplementary material for: Salivary and Intestinal Transcriptomes Reveal Differential Gene Expression in Starving, Fed and Trypanosoma cruzi-Infected Rhodnius neglectus
Source: Front Cell Infect Microbiol. 2021 Dec 17;11:773357. doi: 10.3389/fcimb.2021.773357 (PMC8722679; doi:10.3389/fcimb.2021.773357)
Supplement: Supplementary file 10 [file DataSheet_10.zip › links/pep04-targetp/NODE_10880_length_382_cov_9.638436_g481_i7.p-pep_summary.targetp2]

# TargetP-2.0	Organism: Non-Plant	Timestamp: 20210129094739
# ID	Prediction	noTP	SP	mTP	CS Position
NODE_10880_length_382_cov_9.638436_g481_i7.p	SP	0.172806	0.753627	0.073566	CS pos: 24-25. IFS-KR. Pr: 0.2523
NODE_10880_length_382_cov_9.638436_g481_i7.p	noTP	0.627205	0.369737	0.003058	
NODE_10880_length_382_cov_9.638436_g481_i7.p	noTP	0.946639	0.038220	0.015141	
NODE_10880_length_382_cov_9.638436_g481_i7.p	noTP	0.904712	0.063763	0.031524	
