# Supplementary material for: Salivary and Intestinal Transcriptomes Reveal Differential Gene Expression in Starving, Fed and Trypanosoma cruzi-Infected Rhodnius neglectus
Source: Front Cell Infect Microbiol. 2021 Dec 17;11:773357. doi: 10.3389/fcimb.2021.773357 (PMC8722679; doi:10.3389/fcimb.2021.773357)
Supplement: Supplementary file 10 [file DataSheet_10.zip › links/pep04-targetp/NODE_10895_length_544_cov_4.083845_g7559_i0.p-pep_summary.targetp2]

# TargetP-2.0	Organism: Non-Plant	Timestamp: 20210129094759
# ID	Prediction	noTP	SP	mTP	CS Position
NODE_10895_length_544_cov_4.083845_g7559_i0.p	SP	0.328612	0.666933	0.004455	CS pos: 15-16. VVG-ID. Pr: 0.1532
NODE_10895_length_544_cov_4.083845_g7559_i0.p	noTP	0.899417	0.033338	0.067244	
NODE_10895_length_544_cov_4.083845_g7559_i0.p	SP	0.071902	0.863795	0.064303	CS pos: 19-20. TTG-VN. Pr: 0.6367
NODE_10895_length_544_cov_4.083845_g7559_i0.p	noTP	0.937267	0.031394	0.031338	
