# Supplementary material for: Salivary and Intestinal Transcriptomes Reveal Differential Gene Expression in Starving, Fed and Trypanosoma cruzi-Infected Rhodnius neglectus
Source: Front Cell Infect Microbiol. 2021 Dec 17;11:773357. doi: 10.3389/fcimb.2021.773357 (PMC8722679; doi:10.3389/fcimb.2021.773357)
Supplement: Supplementary file 10 [file DataSheet_10.zip › links/pep04-targetp/NODE_10901_length_544_cov_2.470348_g7564_i0.p-pep_summary.targetp2]

# TargetP-2.0	Organism: Non-Plant	Timestamp: 20210129094759
# ID	Prediction	noTP	SP	mTP	CS Position
NODE_10901_length_544_cov_2.470348_g7564_i0.p	noTP	0.919912	0.021211	0.058877	
NODE_10901_length_544_cov_2.470348_g7564_i0.p	noTP	0.565593	0.000802	0.433604	
NODE_10901_length_544_cov_2.470348_g7564_i0.p	noTP	0.779610	0.084015	0.136375	
NODE_10901_length_544_cov_2.470348_g7564_i0.p	noTP	0.535022	0.390257	0.074721	
