# Supplementary material for: Salivary and Intestinal Transcriptomes Reveal Differential Gene Expression in Starving, Fed and Trypanosoma cruzi-Infected Rhodnius neglectus
Source: Front Cell Infect Microbiol. 2021 Dec 17;11:773357. doi: 10.3389/fcimb.2021.773357 (PMC8722679; doi:10.3389/fcimb.2021.773357)
Supplement: Supplementary file 10 [file DataSheet_10.zip › links/pep04-targetp/NODE_10904_length_544_cov_1.807771_g7567_i0.p-pep_summary.targetp2]

# TargetP-2.0	Organism: Non-Plant	Timestamp: 20210129094810
# ID	Prediction	noTP	SP	mTP	CS Position
NODE_10904_length_544_cov_1.807771_g7567_i0.p	mTP	0.263766	0.003972	0.732262	CS pos: 22-23. FRQ-FN. Pr: 0.1566
NODE_10904_length_544_cov_1.807771_g7567_i0.p	noTP	0.758329	0.062765	0.178907	
NODE_10904_length_544_cov_1.807771_g7567_i0.p	noTP	0.993253	0.001947	0.004800	
NODE_10904_length_544_cov_1.807771_g7567_i0.p	noTP	0.755785	0.013711	0.230504	
