# Supplementary material for: Salivary and Intestinal Transcriptomes Reveal Differential Gene Expression in Starving, Fed and Trypanosoma cruzi-Infected Rhodnius neglectus
Source: Front Cell Infect Microbiol. 2021 Dec 17;11:773357. doi: 10.3389/fcimb.2021.773357 (PMC8722679; doi:10.3389/fcimb.2021.773357)
Supplement: Supplementary file 10 [file DataSheet_10.zip › links/pep04-targetp/NODE_10916_length_543_cov_3.985656_g7573_i0.p-pep_summary.targetp2]

# TargetP-2.0	Organism: Non-Plant	Timestamp: 20210129094811
# ID	Prediction	noTP	SP	mTP	CS Position
NODE_10916_length_543_cov_3.985656_g7573_i0.p	noTP	0.980008	0.019328	0.000665	
NODE_10916_length_543_cov_3.985656_g7573_i0.p	noTP	0.991651	0.002821	0.005529	
NODE_10916_length_543_cov_3.985656_g7573_i0.p	noTP	0.736782	0.013941	0.249277	
NODE_10916_length_543_cov_3.985656_g7573_i0.p	noTP	0.950430	0.048388	0.001182	
