# Supplementary material for: Salivary and Intestinal Transcriptomes Reveal Differential Gene Expression in Starving, Fed and Trypanosoma cruzi-Infected Rhodnius neglectus
Source: Front Cell Infect Microbiol. 2021 Dec 17;11:773357. doi: 10.3389/fcimb.2021.773357 (PMC8722679; doi:10.3389/fcimb.2021.773357)
Supplement: Supplementary file 10 [file DataSheet_10.zip › links/pep04-targetp/NODE_10932_length_543_cov_1.715164_g7588_i0.p-pep_summary.targetp2]

# TargetP-2.0	Organism: Non-Plant	Timestamp: 20210129094831
# ID	Prediction	noTP	SP	mTP	CS Position
NODE_10932_length_543_cov_1.715164_g7588_i0.p	noTP	0.994374	0.005569	0.000057	
NODE_10932_length_543_cov_1.715164_g7588_i0.p	mTP	0.299340	0.069417	0.631244	CS pos: 8-9. VRA-AL. Pr: 0.1832
NODE_10932_length_543_cov_1.715164_g7588_i0.p	noTP	0.872143	0.116986	0.010871	
NODE_10932_length_543_cov_1.715164_g7588_i0.p	noTP	0.988611	0.002793	0.008596	
