# Supplementary material for: Salivary and Intestinal Transcriptomes Reveal Differential Gene Expression in Starving, Fed and Trypanosoma cruzi-Infected Rhodnius neglectus
Source: Front Cell Infect Microbiol. 2021 Dec 17;11:773357. doi: 10.3389/fcimb.2021.773357 (PMC8722679; doi:10.3389/fcimb.2021.773357)
Supplement: Supplementary file 10 [file DataSheet_10.zip › links/pep04-targetp/NODE_10933_length_543_cov_1.551230_g7589_i0.p-pep_summary.targetp2]

# TargetP-2.0	Organism: Non-Plant	Timestamp: 20210129094908
# ID	Prediction	noTP	SP	mTP	CS Position
NODE_10933_length_543_cov_1.551230_g7589_i0.p	noTP	0.801409	0.102172	0.096419	
NODE_10933_length_543_cov_1.551230_g7589_i0.p	SP	0.080486	0.910916	0.008598	CS pos: 18-19. KLM-YH. Pr: 0.2777
NODE_10933_length_543_cov_1.551230_g7589_i0.p	noTP	0.471046	0.300997	0.227957	
NODE_10933_length_543_cov_1.551230_g7589_i0.p	noTP	0.870008	0.113212	0.016780	
