# Supplementary material for: Salivary and Intestinal Transcriptomes Reveal Differential Gene Expression in Starving, Fed and Trypanosoma cruzi-Infected Rhodnius neglectus
Source: Front Cell Infect Microbiol. 2021 Dec 17;11:773357. doi: 10.3389/fcimb.2021.773357 (PMC8722679; doi:10.3389/fcimb.2021.773357)
Supplement: Supplementary file 10 [file DataSheet_10.zip › links/pep04-targetp/NODE_10937_length_542_cov_8.983573_g7593_i0.p-pep_summary.targetp2]

# TargetP-2.0	Organism: Non-Plant	Timestamp: 20210129094939
# ID	Prediction	noTP	SP	mTP	CS Position
NODE_10937_length_542_cov_8.983573_g7593_i0.p	noTP	0.986749	0.001641	0.011611	
NODE_10937_length_542_cov_8.983573_g7593_i0.p	noTP	0.953658	0.040271	0.006071	
NODE_10937_length_542_cov_8.983573_g7593_i0.p	noTP	0.689732	0.309692	0.000576	
NODE_10937_length_542_cov_8.983573_g7593_i0.p	noTP	0.800938	0.159102	0.039960	
