# Supplementary material for: Salivary and Intestinal Transcriptomes Reveal Differential Gene Expression in Starving, Fed and Trypanosoma cruzi-Infected Rhodnius neglectus
Source: Front Cell Infect Microbiol. 2021 Dec 17;11:773357. doi: 10.3389/fcimb.2021.773357 (PMC8722679; doi:10.3389/fcimb.2021.773357)
Supplement: Supplementary file 10 [file DataSheet_10.zip › links/pep04-targetp/NODE_10950_length_542_cov_2.963039_g7603_i0.p-pep_summary.targetp2]

# TargetP-2.0	Organism: Non-Plant	Timestamp: 20210129094939
# ID	Prediction	noTP	SP	mTP	CS Position
NODE_10950_length_542_cov_2.963039_g7603_i0.p	noTP	0.457985	0.432322	0.109693	
NODE_10950_length_542_cov_2.963039_g7603_i0.p	noTP	0.854699	0.014562	0.130739	
NODE_10950_length_542_cov_2.963039_g7603_i0.p	noTP	0.983325	0.009670	0.007005	
NODE_10950_length_542_cov_2.963039_g7603_i0.p	noTP	0.997317	0.001672	0.001011	
