# Supplementary material for: Salivary and Intestinal Transcriptomes Reveal Differential Gene Expression in Starving, Fed and Trypanosoma cruzi-Infected Rhodnius neglectus
Source: Front Cell Infect Microbiol. 2021 Dec 17;11:773357. doi: 10.3389/fcimb.2021.773357 (PMC8722679; doi:10.3389/fcimb.2021.773357)
Supplement: Supplementary file 10 [file DataSheet_10.zip › links/pep04-targetp/NODE_10958_length_381_cov_2.650327_g8044_i0.p-pep_summary.targetp2]

# TargetP-2.0	Organism: Non-Plant	Timestamp: 20210129094939
# ID	Prediction	noTP	SP	mTP	CS Position
NODE_10958_length_381_cov_2.650327_g8044_i0.p	noTP	0.593743	0.062148	0.344108	
NODE_10958_length_381_cov_2.650327_g8044_i0.p	SP	0.052743	0.900118	0.047139	CS pos: 18-19. LRS-LE. Pr: 0.3844
NODE_10958_length_381_cov_2.650327_g8044_i0.p	SP	0.224978	0.680002	0.095021	CS pos: 31-32. TKG-LD. Pr: 0.3733
NODE_10958_length_381_cov_2.650327_g8044_i0.p	SP	0.090984	0.906504	0.002512	CS pos: 18-19. VFS-QL. Pr: 0.8799
