# Supplementary material for: Salivary and Intestinal Transcriptomes Reveal Differential Gene Expression in Starving, Fed and Trypanosoma cruzi-Infected Rhodnius neglectus
Source: Front Cell Infect Microbiol. 2021 Dec 17;11:773357. doi: 10.3389/fcimb.2021.773357 (PMC8722679; doi:10.3389/fcimb.2021.773357)
Supplement: Supplementary file 10 [file DataSheet_10.zip › links/pep04-targetp/NODE_10959_length_542_cov_1.503080_g7612_i0.p-pep_summary.targetp2]

# TargetP-2.0	Organism: Non-Plant	Timestamp: 20210129094944
# ID	Prediction	noTP	SP	mTP	CS Position
NODE_10959_length_542_cov_1.503080_g7612_i0.p	noTP	0.834865	0.163268	0.001867	
NODE_10959_length_542_cov_1.503080_g7612_i0.p	noTP	0.799801	0.194840	0.005359	
NODE_10959_length_542_cov_1.503080_g7612_i0.p	noTP	0.928351	0.003299	0.068351	
NODE_10959_length_542_cov_1.503080_g7612_i0.p	noTP	0.694547	0.033253	0.272200	
