# Supplementary material for: Salivary and Intestinal Transcriptomes Reveal Differential Gene Expression in Starving, Fed and Trypanosoma cruzi-Infected Rhodnius neglectus
Source: Front Cell Infect Microbiol. 2021 Dec 17;11:773357. doi: 10.3389/fcimb.2021.773357 (PMC8722679; doi:10.3389/fcimb.2021.773357)
Supplement: Supplementary file 10 [file DataSheet_10.zip › links/pep04-targetp/NODE_10970_length_381_cov_1.689542_g8056_i0.p-pep_summary.targetp2]

# TargetP-2.0	Organism: Non-Plant	Timestamp: 20210129094944
# ID	Prediction	noTP	SP	mTP	CS Position
NODE_10970_length_381_cov_1.689542_g8056_i0.p	noTP	0.680048	0.312391	0.007561	
NODE_10970_length_381_cov_1.689542_g8056_i0.p	noTP	0.892697	0.057934	0.049370	
NODE_10970_length_381_cov_1.689542_g8056_i0.p	noTP	0.639344	0.045120	0.315537	
NODE_10970_length_381_cov_1.689542_g8056_i0.p	SP	0.001211	0.998782	0.000007	CS pos: 18-19. FQG-NV. Pr: 0.2429
