# Supplementary material for: Salivary and Intestinal Transcriptomes Reveal Differential Gene Expression in Starving, Fed and Trypanosoma cruzi-Infected Rhodnius neglectus
Source: Front Cell Infect Microbiol. 2021 Dec 17;11:773357. doi: 10.3389/fcimb.2021.773357 (PMC8722679; doi:10.3389/fcimb.2021.773357)
Supplement: Supplementary file 10 [file DataSheet_10.zip › links/pep04-targetp/NODE_10985_length_380_cov_38.498361_g8071_i0.p-pep_summary.targetp2]

# TargetP-2.0	Organism: Non-Plant	Timestamp: 20210129094955
# ID	Prediction	noTP	SP	mTP	CS Position
NODE_10985_length_380_cov_38.498361_g8071_i0.p	noTP	0.927440	0.044393	0.028167	
NODE_10985_length_380_cov_38.498361_g8071_i0.p	noTP	0.829637	0.168320	0.002043	
NODE_10985_length_380_cov_38.498361_g8071_i0.p	noTP	0.833219	0.149391	0.017390	
NODE_10985_length_380_cov_38.498361_g8071_i0.p	SP	0.472165	0.482569	0.045266	CS pos: 27-28. VGS-RH. Pr: 0.3544
