# Supplementary material for: Salivary and Intestinal Transcriptomes Reveal Differential Gene Expression in Starving, Fed and Trypanosoma cruzi-Infected Rhodnius neglectus
Source: Front Cell Infect Microbiol. 2021 Dec 17;11:773357. doi: 10.3389/fcimb.2021.773357 (PMC8722679; doi:10.3389/fcimb.2021.773357)
Supplement: Supplementary file 10 [file DataSheet_10.zip › links/pep04-targetp/NODE_10993_length_541_cov_1.685185_g7637_i0.p-pep_summary.targetp2]

# TargetP-2.0	Organism: Non-Plant	Timestamp: 20210129095039
# ID	Prediction	noTP	SP	mTP	CS Position
NODE_10993_length_541_cov_1.685185_g7637_i0.p	noTP	0.991706	0.007472	0.000823	
NODE_10993_length_541_cov_1.685185_g7637_i0.p	noTP	0.824249	0.175528	0.000222	
NODE_10993_length_541_cov_1.685185_g7637_i0.p	SP	0.453845	0.492180	0.053975	CS pos: 17-18. IYL-NR. Pr: 0.2366
NODE_10993_length_541_cov_1.685185_g7637_i0.p	noTP	0.721192	0.278578	0.000230	
