# Supplementary material for: Salivary and Intestinal Transcriptomes Reveal Differential Gene Expression in Starving, Fed and Trypanosoma cruzi-Infected Rhodnius neglectus
Source: Front Cell Infect Microbiol. 2021 Dec 17;11:773357. doi: 10.3389/fcimb.2021.773357 (PMC8722679; doi:10.3389/fcimb.2021.773357)
Supplement: Supplementary file 10 [file DataSheet_10.zip › links/pep04-targetp/NODE_11002_length_380_cov_2.396721_g8088_i0.p-pep_summary.targetp2]

# TargetP-2.0	Organism: Non-Plant	Timestamp: 20210129095107
# ID	Prediction	noTP	SP	mTP	CS Position
NODE_11002_length_380_cov_2.396721_g8088_i0.p	SP	0.112747	0.860202	0.027051	CS pos: 20-21. ICG-SK. Pr: 0.6849
NODE_11002_length_380_cov_2.396721_g8088_i0.p	SP	0.342742	0.608156	0.049102	CS pos: 23-24. FIG-YL. Pr: 0.6355
NODE_11002_length_380_cov_2.396721_g8088_i0.p	SP	0.081101	0.918878	0.000021	CS pos: 23-24. FIG-YL. Pr: 0.7285
NODE_11002_length_380_cov_2.396721_g8088_i0.p	noTP	0.914948	0.083762	0.001290	
