# Supplementary material for: Salivary and Intestinal Transcriptomes Reveal Differential Gene Expression in Starving, Fed and Trypanosoma cruzi-Infected Rhodnius neglectus
Source: Front Cell Infect Microbiol. 2021 Dec 17;11:773357. doi: 10.3389/fcimb.2021.773357 (PMC8722679; doi:10.3389/fcimb.2021.773357)
Supplement: Supplementary file 10 [file DataSheet_10.zip › links/pep04-targetp/NODE_11028_length_380_cov_0.655738_g8114_i0.p-pep_summary.targetp2]

# TargetP-2.0	Organism: Non-Plant	Timestamp: 20210129095111
# ID	Prediction	noTP	SP	mTP	CS Position
NODE_11028_length_380_cov_0.655738_g8114_i0.p	noTP	0.538505	0.459974	0.001521	
NODE_11028_length_380_cov_0.655738_g8114_i0.p	noTP	0.720086	0.168824	0.111090	
NODE_11028_length_380_cov_0.655738_g8114_i0.p	noTP	0.999598	0.000300	0.000103	
NODE_11028_length_380_cov_0.655738_g8114_i0.p	noTP	0.999939	0.000028	0.000034	
