# Supplementary material for: Salivary and Intestinal Transcriptomes Reveal Differential Gene Expression in Starving, Fed and Trypanosoma cruzi-Infected Rhodnius neglectus
Source: Front Cell Infect Microbiol. 2021 Dec 17;11:773357. doi: 10.3389/fcimb.2021.773357 (PMC8722679; doi:10.3389/fcimb.2021.773357)
Supplement: Supplementary file 10 [file DataSheet_10.zip › links/pep04-targetp/NODE_11029_length_380_cov_0.652459_g8115_i0.p-pep_summary.targetp2]

# TargetP-2.0	Organism: Non-Plant	Timestamp: 20210129095112
# ID	Prediction	noTP	SP	mTP	CS Position
NODE_11029_length_380_cov_0.652459_g8115_i0.p	noTP	0.984489	0.000942	0.014569	
NODE_11029_length_380_cov_0.652459_g8115_i0.p	noTP	0.988635	0.001437	0.009928	
NODE_11029_length_380_cov_0.652459_g8115_i0.p	noTP	0.637110	0.030010	0.332880	
NODE_11029_length_380_cov_0.652459_g8115_i0.p	noTP	0.698047	0.299693	0.002260	
