# Supplementary material for: Salivary and Intestinal Transcriptomes Reveal Differential Gene Expression in Starving, Fed and Trypanosoma cruzi-Infected Rhodnius neglectus
Source: Front Cell Infect Microbiol. 2021 Dec 17;11:773357. doi: 10.3389/fcimb.2021.773357 (PMC8722679; doi:10.3389/fcimb.2021.773357)
Supplement: Supplementary file 10 [file DataSheet_10.zip › links/pep04-targetp/NODE_11053_length_539_cov_3.741736_g7684_i0.p-pep_summary.targetp2]

# TargetP-2.0	Organism: Non-Plant	Timestamp: 20210129095117
# ID	Prediction	noTP	SP	mTP	CS Position
NODE_11053_length_539_cov_3.741736_g7684_i0.p	noTP	0.997297	0.001270	0.001433	
NODE_11053_length_539_cov_3.741736_g7684_i0.p	mTP	0.271575	0.000590	0.727836	CS pos: 28-29. SRD-IV. Pr: 0.1934
NODE_11053_length_539_cov_3.741736_g7684_i0.p	noTP	0.967882	0.008123	0.023995	
NODE_11053_length_539_cov_3.741736_g7684_i0.p	SP	0.025578	0.793992	0.180430	CS pos: 15-16. CIQ-DF. Pr: 0.3509
