# Supplementary material for: Salivary and Intestinal Transcriptomes Reveal Differential Gene Expression in Starving, Fed and Trypanosoma cruzi-Infected Rhodnius neglectus
Source: Front Cell Infect Microbiol. 2021 Dec 17;11:773357. doi: 10.3389/fcimb.2021.773357 (PMC8722679; doi:10.3389/fcimb.2021.773357)
Supplement: Supplementary file 10 [file DataSheet_10.zip › links/pep04-targetp/NODE_11056_length_379_cov_2.759868_g8137_i0.p-pep_summary.targetp2]

# TargetP-2.0	Organism: Non-Plant	Timestamp: 20210129095117
# ID	Prediction	noTP	SP	mTP	CS Position
NODE_11056_length_379_cov_2.759868_g8137_i0.p	noTP	0.616980	0.183406	0.199615	
NODE_11056_length_379_cov_2.759868_g8137_i0.p	noTP	0.858121	0.140533	0.001345	
NODE_11056_length_379_cov_2.759868_g8137_i0.p	noTP	0.700385	0.050974	0.248642	
NODE_11056_length_379_cov_2.759868_g8137_i0.p	noTP	0.930432	0.035804	0.033764	
