# Supplementary material for: Salivary and Intestinal Transcriptomes Reveal Differential Gene Expression in Starving, Fed and Trypanosoma cruzi-Infected Rhodnius neglectus
Source: Front Cell Infect Microbiol. 2021 Dec 17;11:773357. doi: 10.3389/fcimb.2021.773357 (PMC8722679; doi:10.3389/fcimb.2021.773357)
Supplement: Supplementary file 10 [file DataSheet_10.zip › links/pep04-targetp/NODE_11069_length_539_cov_1.917355_g7697_i0.p-pep_summary.targetp2]

# TargetP-2.0	Organism: Non-Plant	Timestamp: 20210129095133
# ID	Prediction	noTP	SP	mTP	CS Position
NODE_11069_length_539_cov_1.917355_g7697_i0.p	noTP	0.877316	0.107383	0.015301	
NODE_11069_length_539_cov_1.917355_g7697_i0.p	noTP	0.977776	0.005265	0.016959	
NODE_11069_length_539_cov_1.917355_g7697_i0.p	noTP	0.585962	0.335650	0.078388	
NODE_11069_length_539_cov_1.917355_g7697_i0.p	noTP	0.818148	0.000601	0.181252	
