# Supplementary material for: Salivary and Intestinal Transcriptomes Reveal Differential Gene Expression in Starving, Fed and Trypanosoma cruzi-Infected Rhodnius neglectus
Source: Front Cell Infect Microbiol. 2021 Dec 17;11:773357. doi: 10.3389/fcimb.2021.773357 (PMC8722679; doi:10.3389/fcimb.2021.773357)
Supplement: Supplementary file 10 [file DataSheet_10.zip › links/pep04-targetp/NODE_11080_length_538_cov_7.273292_g7706_i0.p-pep_summary.targetp2]

# TargetP-2.0	Organism: Non-Plant	Timestamp: 20210129095215
# ID	Prediction	noTP	SP	mTP	CS Position
NODE_11080_length_538_cov_7.273292_g7706_i0.p	noTP	0.593130	0.346050	0.060820	
NODE_11080_length_538_cov_7.273292_g7706_i0.p	noTP	0.476936	0.446422	0.076642	
NODE_11080_length_538_cov_7.273292_g7706_i0.p	noTP	0.890901	0.105325	0.003775	
NODE_11080_length_538_cov_7.273292_g7706_i0.p	noTP	0.892136	0.003271	0.104592	
