# Supplementary material for: Salivary and Intestinal Transcriptomes Reveal Differential Gene Expression in Starving, Fed and Trypanosoma cruzi-Infected Rhodnius neglectus
Source: Front Cell Infect Microbiol. 2021 Dec 17;11:773357. doi: 10.3389/fcimb.2021.773357 (PMC8722679; doi:10.3389/fcimb.2021.773357)
Supplement: Supplementary file 10 [file DataSheet_10.zip › links/pep04-targetp/NODE_11096_length_538_cov_2.939959_g7719_i0.p-pep_summary.targetp2]

# TargetP-2.0	Organism: Non-Plant	Timestamp: 20210129095241
# ID	Prediction	noTP	SP	mTP	CS Position
NODE_11096_length_538_cov_2.939959_g7719_i0.p	SP	0.148267	0.851227	0.000506	CS pos: 23-24. IYS-DG. Pr: 0.7751
NODE_11096_length_538_cov_2.939959_g7719_i0.p	noTP	0.893283	0.018649	0.088068	
NODE_11096_length_538_cov_2.939959_g7719_i0.p	noTP	0.976599	0.005661	0.017740	
NODE_11096_length_538_cov_2.939959_g7719_i0.p	noTP	0.975432	0.023776	0.000793	
