# Supplementary material for: Salivary and Intestinal Transcriptomes Reveal Differential Gene Expression in Starving, Fed and Trypanosoma cruzi-Infected Rhodnius neglectus
Source: Front Cell Infect Microbiol. 2021 Dec 17;11:773357. doi: 10.3389/fcimb.2021.773357 (PMC8722679; doi:10.3389/fcimb.2021.773357)
Supplement: Supplementary file 10 [file DataSheet_10.zip › links/pep04-targetp/NODE_11098_length_538_cov_2.681159_g7721_i0.p-pep_summary.targetp2]

# TargetP-2.0	Organism: Non-Plant	Timestamp: 20210129095242
# ID	Prediction	noTP	SP	mTP	CS Position
NODE_11098_length_538_cov_2.681159_g7721_i0.p	SP	0.016964	0.979193	0.003843	CS pos: 18-19. GYS-VR. Pr: 0.8116
NODE_11098_length_538_cov_2.681159_g7721_i0.p	noTP	0.931135	0.032625	0.036240	
NODE_11098_length_538_cov_2.681159_g7721_i0.p	SP	0.198532	0.801035	0.000433	CS pos: 27-28. TDH-RK. Pr: 0.3211
NODE_11098_length_538_cov_2.681159_g7721_i0.p	SP	0.351908	0.462193	0.185898	CS pos: 19-20. SRS-SF. Pr: 0.6719
