# Supplementary material for: Salivary and Intestinal Transcriptomes Reveal Differential Gene Expression in Starving, Fed and Trypanosoma cruzi-Infected Rhodnius neglectus
Source: Front Cell Infect Microbiol. 2021 Dec 17;11:773357. doi: 10.3389/fcimb.2021.773357 (PMC8722679; doi:10.3389/fcimb.2021.773357)
Supplement: Supplementary file 10 [file DataSheet_10.zip › links/pep04-targetp/NODE_11099_length_538_cov_2.672878_g7722_i0.p-pep_summary.targetp2]

# TargetP-2.0	Organism: Non-Plant	Timestamp: 20210129095247
# ID	Prediction	noTP	SP	mTP	CS Position
NODE_11099_length_538_cov_2.672878_g7722_i0.p	noTP	0.810430	0.188964	0.000607	
NODE_11099_length_538_cov_2.672878_g7722_i0.p	noTP	0.946371	0.001982	0.051647	
NODE_11099_length_538_cov_2.672878_g7722_i0.p	mTP	0.423700	0.012458	0.563842	CS pos: 21-22. KLF-GK. Pr: 0.1137
NODE_11099_length_538_cov_2.672878_g7722_i0.p	noTP	0.999971	0.000001	0.000028	
