# Supplementary material for: Salivary and Intestinal Transcriptomes Reveal Differential Gene Expression in Starving, Fed and Trypanosoma cruzi-Infected Rhodnius neglectus
Source: Front Cell Infect Microbiol. 2021 Dec 17;11:773357. doi: 10.3389/fcimb.2021.773357 (PMC8722679; doi:10.3389/fcimb.2021.773357)
Supplement: Supplementary file 10 [file DataSheet_10.zip › links/pep04-targetp/NODE_11100_length_538_cov_2.364389_g6312_i2.p-pep_summary.targetp2]

# TargetP-2.0	Organism: Non-Plant	Timestamp: 20210129095252
# ID	Prediction	noTP	SP	mTP	CS Position
NODE_11100_length_538_cov_2.364389_g6312_i2.p	noTP	0.617316	0.000413	0.382271	
NODE_11100_length_538_cov_2.364389_g6312_i2.p	noTP	0.647406	0.032328	0.320266	
NODE_11100_length_538_cov_2.364389_g6312_i2.p	noTP	0.999927	0.000001	0.000072	
NODE_11100_length_538_cov_2.364389_g6312_i2.p	noTP	0.999988	0.000000	0.000012	
