# Supplementary material for: Salivary and Intestinal Transcriptomes Reveal Differential Gene Expression in Starving, Fed and Trypanosoma cruzi-Infected Rhodnius neglectus
Source: Front Cell Infect Microbiol. 2021 Dec 17;11:773357. doi: 10.3389/fcimb.2021.773357 (PMC8722679; doi:10.3389/fcimb.2021.773357)
Supplement: Supplementary file 10 [file DataSheet_10.zip › links/pep04-targetp/NODE_11103_length_378_cov_2.894389_g8181_i0.p-pep_summary.targetp2]

# TargetP-2.0	Organism: Non-Plant	Timestamp: 20210129095258
# ID	Prediction	noTP	SP	mTP	CS Position
NODE_11103_length_378_cov_2.894389_g8181_i0.p	noTP	0.990056	0.000279	0.009665	
NODE_11103_length_378_cov_2.894389_g8181_i0.p	noTP	0.486862	0.051510	0.461628	
NODE_11103_length_378_cov_2.894389_g8181_i0.p	noTP	0.841823	0.000578	0.157599	
NODE_11103_length_378_cov_2.894389_g8181_i0.p	noTP	0.787622	0.161689	0.050689	
