# Supplementary material for: Salivary and Intestinal Transcriptomes Reveal Differential Gene Expression in Starving, Fed and Trypanosoma cruzi-Infected Rhodnius neglectus
Source: Front Cell Infect Microbiol. 2021 Dec 17;11:773357. doi: 10.3389/fcimb.2021.773357 (PMC8722679; doi:10.3389/fcimb.2021.773357)
Supplement: Supplementary file 10 [file DataSheet_10.zip › links/pep04-targetp/NODE_11113_length_537_cov_5.912863_g7734_i0.p-pep_summary.targetp2]

# TargetP-2.0	Organism: Non-Plant	Timestamp: 20210129095314
# ID	Prediction	noTP	SP	mTP	CS Position
NODE_11113_length_537_cov_5.912863_g7734_i0.p	noTP	0.668573	0.047010	0.284417	
NODE_11113_length_537_cov_5.912863_g7734_i0.p	SP	0.024306	0.975669	0.000025	CS pos: 19-20. IKV-IF. Pr: 0.2816
NODE_11113_length_537_cov_5.912863_g7734_i0.p	SP	0.190278	0.755257	0.054465	CS pos: 22-23. SLA-GR. Pr: 0.8012
NODE_11113_length_537_cov_5.912863_g7734_i0.p	noTP	0.990678	0.000312	0.009009	
