# Supplementary material for: Salivary and Intestinal Transcriptomes Reveal Differential Gene Expression in Starving, Fed and Trypanosoma cruzi-Infected Rhodnius neglectus
Source: Front Cell Infect Microbiol. 2021 Dec 17;11:773357. doi: 10.3389/fcimb.2021.773357 (PMC8722679; doi:10.3389/fcimb.2021.773357)
Supplement: Supplementary file 10 [file DataSheet_10.zip › links/pep04-targetp/NODE_11120_length_378_cov_1.488449_g8198_i0.p-pep_summary.targetp2]

# TargetP-2.0	Organism: Non-Plant	Timestamp: 20210129095350
# ID	Prediction	noTP	SP	mTP	CS Position
NODE_11120_length_378_cov_1.488449_g8198_i0.p	noTP	0.725558	0.076548	0.197894	
NODE_11120_length_378_cov_1.488449_g8198_i0.p	noTP	0.448557	0.351898	0.199545	
NODE_11120_length_378_cov_1.488449_g8198_i0.p	noTP	0.945745	0.050461	0.003794	
NODE_11120_length_378_cov_1.488449_g8198_i0.p	noTP	0.874737	0.025172	0.100091	
