# Supplementary material for: Salivary and Intestinal Transcriptomes Reveal Differential Gene Expression in Starving, Fed and Trypanosoma cruzi-Infected Rhodnius neglectus
Source: Front Cell Infect Microbiol. 2021 Dec 17;11:773357. doi: 10.3389/fcimb.2021.773357 (PMC8722679; doi:10.3389/fcimb.2021.773357)
Supplement: Supplementary file 10 [file DataSheet_10.zip › links/pep04-targetp/NODE_11120_length_537_cov_4.863071_g7740_i0.p-pep_summary.targetp2]

# TargetP-2.0	Organism: Non-Plant	Timestamp: 20210129095412
# ID	Prediction	noTP	SP	mTP	CS Position
NODE_11120_length_537_cov_4.863071_g7740_i0.p	noTP	0.684569	0.172029	0.143402	
NODE_11120_length_537_cov_4.863071_g7740_i0.p	noTP	0.804637	0.000879	0.194484	
NODE_11120_length_537_cov_4.863071_g7740_i0.p	noTP	0.589672	0.002399	0.407929	
NODE_11120_length_537_cov_4.863071_g7740_i0.p	SP	0.023318	0.972005	0.004677	CS pos: 21-22. VSQ-FE. Pr: 0.4866
