# Supplementary material for: Salivary and Intestinal Transcriptomes Reveal Differential Gene Expression in Starving, Fed and Trypanosoma cruzi-Infected Rhodnius neglectus
Source: Front Cell Infect Microbiol. 2021 Dec 17;11:773357. doi: 10.3389/fcimb.2021.773357 (PMC8722679; doi:10.3389/fcimb.2021.773357)
Supplement: Supplementary file 10 [file DataSheet_10.zip › links/pep04-targetp/NODE_11123_length_537_cov_4.195021_g7647_i1.p-pep_summary.targetp2]

# TargetP-2.0	Organism: Non-Plant	Timestamp: 20210129095413
# ID	Prediction	noTP	SP	mTP	CS Position
NODE_11123_length_537_cov_4.195021_g7647_i1.p	noTP	0.772750	0.034685	0.192564	
NODE_11123_length_537_cov_4.195021_g7647_i1.p	noTP	0.832926	0.050689	0.116384	
NODE_11123_length_537_cov_4.195021_g7647_i1.p	noTP	0.644320	0.099653	0.256027	
NODE_11123_length_537_cov_4.195021_g7647_i1.p	noTP	0.751780	0.241072	0.007148	
