# Supplementary material for: Salivary and Intestinal Transcriptomes Reveal Differential Gene Expression in Starving, Fed and Trypanosoma cruzi-Infected Rhodnius neglectus
Source: Front Cell Infect Microbiol. 2021 Dec 17;11:773357. doi: 10.3389/fcimb.2021.773357 (PMC8722679; doi:10.3389/fcimb.2021.773357)
Supplement: Supplementary file 10 [file DataSheet_10.zip › links/pep04-targetp/NODE_11140_length_537_cov_1.721992_g7758_i0.p-pep_summary.targetp2]

# TargetP-2.0	Organism: Non-Plant	Timestamp: 20210129095428
# ID	Prediction	noTP	SP	mTP	CS Position
NODE_11140_length_537_cov_1.721992_g7758_i0.p	noTP	0.999521	0.000441	0.000037	
NODE_11140_length_537_cov_1.721992_g7758_i0.p	noTP	0.929701	0.053922	0.016377	
NODE_11140_length_537_cov_1.721992_g7758_i0.p	noTP	0.980850	0.001340	0.017810	
NODE_11140_length_537_cov_1.721992_g7758_i0.p	SP	0.047323	0.856287	0.096390	CS pos: 20-21. GGA-IS. Pr: 0.5162
