# Supplementary material for: Salivary and Intestinal Transcriptomes Reveal Differential Gene Expression in Starving, Fed and Trypanosoma cruzi-Infected Rhodnius neglectus
Source: Front Cell Infect Microbiol. 2021 Dec 17;11:773357. doi: 10.3389/fcimb.2021.773357 (PMC8722679; doi:10.3389/fcimb.2021.773357)
Supplement: Supplementary file 10 [file DataSheet_10.zip › links/pep04-targetp/NODE_11155_length_377_cov_2.086093_g8233_i0.p-pep_summary.targetp2]

# TargetP-2.0	Organism: Non-Plant	Timestamp: 20210129095433
# ID	Prediction	noTP	SP	mTP	CS Position
NODE_11155_length_377_cov_2.086093_g8233_i0.p	SP	0.493766	0.494215	0.012019	CS pos: 19-20. VLP-IY. Pr: 0.5435
NODE_11155_length_377_cov_2.086093_g8233_i0.p	noTP	0.892759	0.035380	0.071861	
NODE_11155_length_377_cov_2.086093_g8233_i0.p	noTP	0.764665	0.147910	0.087425	
NODE_11155_length_377_cov_2.086093_g8233_i0.p	noTP	0.999990	0.000001	0.000009	
