# Supplementary material for: Salivary and Intestinal Transcriptomes Reveal Differential Gene Expression in Starving, Fed and Trypanosoma cruzi-Infected Rhodnius neglectus
Source: Front Cell Infect Microbiol. 2021 Dec 17;11:773357. doi: 10.3389/fcimb.2021.773357 (PMC8722679; doi:10.3389/fcimb.2021.773357)
Supplement: Supplementary file 10 [file DataSheet_10.zip › links/pep04-targetp/NODE_11164_length_377_cov_0.947020_g8242_i0.p-pep_summary.targetp2]

# TargetP-2.0	Organism: Non-Plant	Timestamp: 20210129095434
# ID	Prediction	noTP	SP	mTP	CS Position
NODE_11164_length_377_cov_0.947020_g8242_i0.p	noTP	0.986516	0.003378	0.010106	
NODE_11164_length_377_cov_0.947020_g8242_i0.p	noTP	0.700621	0.294621	0.004758	
NODE_11164_length_377_cov_0.947020_g8242_i0.p	SP	0.489880	0.505916	0.004204	CS pos: 26-27. VDN-TT. Pr: 0.2453
NODE_11164_length_377_cov_0.947020_g8242_i0.p	noTP	0.930715	0.006933	0.062352	
