# Supplementary material for: Salivary and Intestinal Transcriptomes Reveal Differential Gene Expression in Starving, Fed and Trypanosoma cruzi-Infected Rhodnius neglectus
Source: Front Cell Infect Microbiol. 2021 Dec 17;11:773357. doi: 10.3389/fcimb.2021.773357 (PMC8722679; doi:10.3389/fcimb.2021.773357)
Supplement: Supplementary file 10 [file DataSheet_10.zip › links/pep04-targetp/NODE_11169_length_536_cov_2.808732_g7782_i1.p-pep_summary.targetp2]

# TargetP-2.0	Organism: Non-Plant	Timestamp: 20210129095445
# ID	Prediction	noTP	SP	mTP	CS Position
NODE_11169_length_536_cov_2.808732_g7782_i1.p	noTP	0.570553	0.325299	0.104148	
NODE_11169_length_536_cov_2.808732_g7782_i1.p	noTP	0.984558	0.010765	0.004676	
NODE_11169_length_536_cov_2.808732_g7782_i1.p	noTP	0.901628	0.014868	0.083504	
NODE_11169_length_536_cov_2.808732_g7782_i1.p	noTP	0.887332	0.066180	0.046488	
