# Supplementary material for: Salivary and Intestinal Transcriptomes Reveal Differential Gene Expression in Starving, Fed and Trypanosoma cruzi-Infected Rhodnius neglectus
Source: Front Cell Infect Microbiol. 2021 Dec 17;11:773357. doi: 10.3389/fcimb.2021.773357 (PMC8722679; doi:10.3389/fcimb.2021.773357)
Supplement: Supplementary file 10 [file DataSheet_10.zip › links/pep04-targetp/NODE_11173_length_536_cov_1.927235_g7786_i0.p-pep_summary.targetp2]

# TargetP-2.0	Organism: Non-Plant	Timestamp: 20210129095531
# ID	Prediction	noTP	SP	mTP	CS Position
NODE_11173_length_536_cov_1.927235_g7786_i0.p	noTP	0.984179	0.003451	0.012370	
NODE_11173_length_536_cov_1.927235_g7786_i0.p	SP	0.375676	0.580434	0.043890	CS pos: 19-20. IYP-FS. Pr: 0.2051
NODE_11173_length_536_cov_1.927235_g7786_i0.p	noTP	0.862627	0.016755	0.120618	
NODE_11173_length_536_cov_1.927235_g7786_i0.p	noTP	0.961366	0.004327	0.034307	
