# Supplementary material for: Salivary and Intestinal Transcriptomes Reveal Differential Gene Expression in Starving, Fed and Trypanosoma cruzi-Infected Rhodnius neglectus
Source: Front Cell Infect Microbiol. 2021 Dec 17;11:773357. doi: 10.3389/fcimb.2021.773357 (PMC8722679; doi:10.3389/fcimb.2021.773357)
Supplement: Supplementary file 10 [file DataSheet_10.zip › links/pep04-targetp/NODE_11178_length_535_cov_7.637500_g7791_i0.p-pep_summary.targetp2]

# TargetP-2.0	Organism: Non-Plant	Timestamp: 20210129095542
# ID	Prediction	noTP	SP	mTP	CS Position
NODE_11178_length_535_cov_7.637500_g7791_i0.p	noTP	0.999186	0.000579	0.000235	
NODE_11178_length_535_cov_7.637500_g7791_i0.p	mTP	0.463724	0.001284	0.534992	CS pos: 13-14. RRL-SG. Pr: 0.1962
NODE_11178_length_535_cov_7.637500_g7791_i0.p	SP	0.236535	0.760747	0.002718	CS pos: 21-22. NVA-DH. Pr: 0.4273
NODE_11178_length_535_cov_7.637500_g7791_i0.p	noTP	0.698874	0.000180	0.300946	
