# Supplementary material for: Salivary and Intestinal Transcriptomes Reveal Differential Gene Expression in Starving, Fed and Trypanosoma cruzi-Infected Rhodnius neglectus
Source: Front Cell Infect Microbiol. 2021 Dec 17;11:773357. doi: 10.3389/fcimb.2021.773357 (PMC8722679; doi:10.3389/fcimb.2021.773357)
Supplement: Supplementary file 10 [file DataSheet_10.zip › links/pep04-targetp/NODE_11188_length_376_cov_3.664452_g8264_i0.p-pep_summary.targetp2]

# TargetP-2.0	Organism: Non-Plant	Timestamp: 20210129095553
# ID	Prediction	noTP	SP	mTP	CS Position
NODE_11188_length_376_cov_3.664452_g8264_i0.p	SP	0.391645	0.419321	0.189034	CS pos: 23-24. SLS-ST. Pr: 0.3746
NODE_11188_length_376_cov_3.664452_g8264_i0.p	mTP	0.347563	0.041180	0.611257	CS pos: 32-33. NRT-IY. Pr: 0.1740
NODE_11188_length_376_cov_3.664452_g8264_i0.p	noTP	0.887263	0.001245	0.111492	
NODE_11188_length_376_cov_3.664452_g8264_i0.p	SP	0.042798	0.957201	0.000001	CS pos: 24-25. CLC-EE. Pr: 0.9410
