# Supplementary material for: Salivary and Intestinal Transcriptomes Reveal Differential Gene Expression in Starving, Fed and Trypanosoma cruzi-Infected Rhodnius neglectus
Source: Front Cell Infect Microbiol. 2021 Dec 17;11:773357. doi: 10.3389/fcimb.2021.773357 (PMC8722679; doi:10.3389/fcimb.2021.773357)
Supplement: Supplementary file 10 [file DataSheet_10.zip › links/pep04-targetp/NODE_11191_length_535_cov_3.497917_g7802_i0.p-pep_summary.targetp2]

# TargetP-2.0	Organism: Non-Plant	Timestamp: 20210129095559
# ID	Prediction	noTP	SP	mTP	CS Position
NODE_11191_length_535_cov_3.497917_g7802_i0.p	noTP	0.639178	0.047346	0.313476	
NODE_11191_length_535_cov_3.497917_g7802_i0.p	SP	0.360440	0.549903	0.089657	CS pos: 19-20. VQS-IT. Pr: 0.4542
NODE_11191_length_535_cov_3.497917_g7802_i0.p	noTP	0.975658	0.008623	0.015719	
NODE_11191_length_535_cov_3.497917_g7802_i0.p	noTP	0.997747	0.000429	0.001825	
