# Supplementary material for: Salivary and Intestinal Transcriptomes Reveal Differential Gene Expression in Starving, Fed and Trypanosoma cruzi-Infected Rhodnius neglectus
Source: Front Cell Infect Microbiol. 2021 Dec 17;11:773357. doi: 10.3389/fcimb.2021.773357 (PMC8722679; doi:10.3389/fcimb.2021.773357)
Supplement: Supplementary file 10 [file DataSheet_10.zip › links/pep04-targetp/NODE_11193_length_376_cov_3.066445_g8269_i0.p-pep_summary.targetp2]

# TargetP-2.0	Organism: Non-Plant	Timestamp: 20210129095604
# ID	Prediction	noTP	SP	mTP	CS Position
NODE_11193_length_376_cov_3.066445_g8269_i0.p	noTP	0.999964	0.000009	0.000027	
NODE_11193_length_376_cov_3.066445_g8269_i0.p	noTP	0.999985	0.000015	0.000001	
NODE_11193_length_376_cov_3.066445_g8269_i0.p	noTP	0.999516	0.000001	0.000483	
NODE_11193_length_376_cov_3.066445_g8269_i0.p	noTP	0.999967	0.000000	0.000033	
