# Supplementary material for: Salivary and Intestinal Transcriptomes Reveal Differential Gene Expression in Starving, Fed and Trypanosoma cruzi-Infected Rhodnius neglectus
Source: Front Cell Infect Microbiol. 2021 Dec 17;11:773357. doi: 10.3389/fcimb.2021.773357 (PMC8722679; doi:10.3389/fcimb.2021.773357)
Supplement: Supplementary file 10 [file DataSheet_10.zip › links/pep04-targetp/NODE_11193_length_535_cov_3.052083_g7804_i0.p-pep_summary.targetp2]

# TargetP-2.0	Organism: Non-Plant	Timestamp: 20210129095610
# ID	Prediction	noTP	SP	mTP	CS Position
NODE_11193_length_535_cov_3.052083_g7804_i0.p	noTP	0.561020	0.438252	0.000728	
NODE_11193_length_535_cov_3.052083_g7804_i0.p	noTP	0.803896	0.005608	0.190495	
NODE_11193_length_535_cov_3.052083_g7804_i0.p	noTP	0.948556	0.040724	0.010720	
NODE_11193_length_535_cov_3.052083_g7804_i0.p	noTP	0.688411	0.001425	0.310165	
