# Supplementary material for: Salivary and Intestinal Transcriptomes Reveal Differential Gene Expression in Starving, Fed and Trypanosoma cruzi-Infected Rhodnius neglectus
Source: Front Cell Infect Microbiol. 2021 Dec 17;11:773357. doi: 10.3389/fcimb.2021.773357 (PMC8722679; doi:10.3389/fcimb.2021.773357)
Supplement: Supplementary file 10 [file DataSheet_10.zip › links/pep04-targetp/NODE_11216_length_534_cov_5.127349_g7824_i0.p-pep_summary.targetp2]

# TargetP-2.0	Organism: Non-Plant	Timestamp: 20210129095620
# ID	Prediction	noTP	SP	mTP	CS Position
NODE_11216_length_534_cov_5.127349_g7824_i0.p	noTP	0.857169	0.102430	0.040401	
NODE_11216_length_534_cov_5.127349_g7824_i0.p	noTP	0.948007	0.021470	0.030523	
NODE_11216_length_534_cov_5.127349_g7824_i0.p	SP	0.051846	0.946844	0.001311	CS pos: 21-22. SIC-KI. Pr: 0.8766
NODE_11216_length_534_cov_5.127349_g7824_i0.p	noTP	0.928059	0.017157	0.054784	
