# Supplementary material for: Salivary and Intestinal Transcriptomes Reveal Differential Gene Expression in Starving, Fed and Trypanosoma cruzi-Infected Rhodnius neglectus
Source: Front Cell Infect Microbiol. 2021 Dec 17;11:773357. doi: 10.3389/fcimb.2021.773357 (PMC8722679; doi:10.3389/fcimb.2021.773357)
Supplement: Supplementary file 10 [file DataSheet_10.zip › links/pep04-targetp/NODE_11234_length_375_cov_4.823333_g8308_i0.p-pep_summary.targetp2]

# TargetP-2.0	Organism: Non-Plant	Timestamp: 20210129095703
# ID	Prediction	noTP	SP	mTP	CS Position
NODE_11234_length_375_cov_4.823333_g8308_i0.p	noTP	0.782958	0.196073	0.020970	
NODE_11234_length_375_cov_4.823333_g8308_i0.p	noTP	0.791366	0.119699	0.088936	
NODE_11234_length_375_cov_4.823333_g8308_i0.p	noTP	0.981982	0.009701	0.008317	
NODE_11234_length_375_cov_4.823333_g8308_i0.p	noTP	0.602865	0.333939	0.063196	
