# Supplementary material for: Salivary and Intestinal Transcriptomes Reveal Differential Gene Expression in Starving, Fed and Trypanosoma cruzi-Infected Rhodnius neglectus
Source: Front Cell Infect Microbiol. 2021 Dec 17;11:773357. doi: 10.3389/fcimb.2021.773357 (PMC8722679; doi:10.3389/fcimb.2021.773357)
Supplement: Supplementary file 10 [file DataSheet_10.zip › links/pep04-targetp/NODE_11236_length_375_cov_4.410000_g8310_i0.p-pep_summary.targetp2]

# TargetP-2.0	Organism: Non-Plant	Timestamp: 20210129095712
# ID	Prediction	noTP	SP	mTP	CS Position
NODE_11236_length_375_cov_4.410000_g8310_i0.p	noTP	0.919074	0.067009	0.013917	
NODE_11236_length_375_cov_4.410000_g8310_i0.p	noTP	0.880416	0.098812	0.020772	
NODE_11236_length_375_cov_4.410000_g8310_i0.p	noTP	0.998795	0.000105	0.001100	
NODE_11236_length_375_cov_4.410000_g8310_i0.p	SP	0.371775	0.572147	0.056077	CS pos: 38-39. LKS-QT. Pr: 0.2898
