# Supplementary material for: Salivary and Intestinal Transcriptomes Reveal Differential Gene Expression in Starving, Fed and Trypanosoma cruzi-Infected Rhodnius neglectus
Source: Front Cell Infect Microbiol. 2021 Dec 17;11:773357. doi: 10.3389/fcimb.2021.773357 (PMC8722679; doi:10.3389/fcimb.2021.773357)
Supplement: Supplementary file 10 [file DataSheet_10.zip › links/pep04-targetp/NODE_11241_length_533_cov_9.284519_g7846_i0.p-pep_summary.targetp2]

# TargetP-2.0	Organism: Non-Plant	Timestamp: 20210129095720
# ID	Prediction	noTP	SP	mTP	CS Position
NODE_11241_length_533_cov_9.284519_g7846_i0.p	noTP	0.643723	0.232593	0.123684	
NODE_11241_length_533_cov_9.284519_g7846_i0.p	noTP	0.787098	0.107224	0.105678	
NODE_11241_length_533_cov_9.284519_g7846_i0.p	noTP	0.765713	0.096029	0.138258	
NODE_11241_length_533_cov_9.284519_g7846_i0.p	noTP	0.896852	0.076787	0.026361	
