# Supplementary material for: Salivary and Intestinal Transcriptomes Reveal Differential Gene Expression in Starving, Fed and Trypanosoma cruzi-Infected Rhodnius neglectus
Source: Front Cell Infect Microbiol. 2021 Dec 17;11:773357. doi: 10.3389/fcimb.2021.773357 (PMC8722679; doi:10.3389/fcimb.2021.773357)
Supplement: Supplementary file 10 [file DataSheet_10.zip › links/pep04-targetp/NODE_11243_length_375_cov_3.656667_g8316_i0.p-pep_summary.targetp2]

# TargetP-2.0	Organism: Non-Plant	Timestamp: 20210129095729
# ID	Prediction	noTP	SP	mTP	CS Position
NODE_11243_length_375_cov_3.656667_g8316_i0.p	noTP	0.351440	0.346142	0.302419	
NODE_11243_length_375_cov_3.656667_g8316_i0.p	noTP	0.999898	0.000092	0.000010	
NODE_11243_length_375_cov_3.656667_g8316_i0.p	noTP	0.997599	0.001972	0.000429	
NODE_11243_length_375_cov_3.656667_g8316_i0.p	noTP	0.999066	0.000331	0.000603	
