# Supplementary material for: Salivary and Intestinal Transcriptomes Reveal Differential Gene Expression in Starving, Fed and Trypanosoma cruzi-Infected Rhodnius neglectus
Source: Front Cell Infect Microbiol. 2021 Dec 17;11:773357. doi: 10.3389/fcimb.2021.773357 (PMC8722679; doi:10.3389/fcimb.2021.773357)
Supplement: Supplementary file 10 [file DataSheet_10.zip › links/pep04-targetp/NODE_11247_length_533_cov_6.169456_g7851_i0.p-pep_summary.targetp2]

# TargetP-2.0	Organism: Non-Plant	Timestamp: 20210129095733
# ID	Prediction	noTP	SP	mTP	CS Position
NODE_11247_length_533_cov_6.169456_g7851_i0.p	noTP	0.707698	0.129650	0.162652	
NODE_11247_length_533_cov_6.169456_g7851_i0.p	noTP	0.943440	0.029596	0.026964	
NODE_11247_length_533_cov_6.169456_g7851_i0.p	noTP	0.998189	0.000870	0.000941	
NODE_11247_length_533_cov_6.169456_g7851_i0.p	noTP	0.999980	0.000003	0.000017	
