# Supplementary material for: Salivary and Intestinal Transcriptomes Reveal Differential Gene Expression in Starving, Fed and Trypanosoma cruzi-Infected Rhodnius neglectus
Source: Front Cell Infect Microbiol. 2021 Dec 17;11:773357. doi: 10.3389/fcimb.2021.773357 (PMC8722679; doi:10.3389/fcimb.2021.773357)
Supplement: Supplementary file 10 [file DataSheet_10.zip › links/pep04-targetp/NODE_11254_length_533_cov_4.083682_g7856_i0.p-pep_summary.targetp2]

# TargetP-2.0	Organism: Non-Plant	Timestamp: 20210129095738
# ID	Prediction	noTP	SP	mTP	CS Position
NODE_11254_length_533_cov_4.083682_g7856_i0.p	noTP	0.837646	0.041278	0.121076	
NODE_11254_length_533_cov_4.083682_g7856_i0.p	noTP	0.917418	0.058386	0.024195	
NODE_11254_length_533_cov_4.083682_g7856_i0.p	SP	0.021059	0.978825	0.000116	CS pos: 19-20. FQT-AP. Pr: 0.6322
NODE_11254_length_533_cov_4.083682_g7856_i0.p	noTP	0.992109	0.001196	0.006696	
