# Supplementary material for: Salivary and Intestinal Transcriptomes Reveal Differential Gene Expression in Starving, Fed and Trypanosoma cruzi-Infected Rhodnius neglectus
Source: Front Cell Infect Microbiol. 2021 Dec 17;11:773357. doi: 10.3389/fcimb.2021.773357 (PMC8722679; doi:10.3389/fcimb.2021.773357)
Supplement: Supplementary file 10 [file DataSheet_10.zip › links/pep04-targetp/NODE_11256_length_533_cov_3.230126_g7082_i1.p-pep_summary.targetp2]

# TargetP-2.0	Organism: Non-Plant	Timestamp: 20210129095738
# ID	Prediction	noTP	SP	mTP	CS Position
NODE_11256_length_533_cov_3.230126_g7082_i1.p	noTP	0.839345	0.108561	0.052094	
NODE_11256_length_533_cov_3.230126_g7082_i1.p	noTP	0.974054	0.003876	0.022070	
NODE_11256_length_533_cov_3.230126_g7082_i1.p	noTP	0.879377	0.120235	0.000389	
NODE_11256_length_533_cov_3.230126_g7082_i1.p	noTP	0.970397	0.000252	0.029351	
