# Supplementary material for: Salivary and Intestinal Transcriptomes Reveal Differential Gene Expression in Starving, Fed and Trypanosoma cruzi-Infected Rhodnius neglectus
Source: Front Cell Infect Microbiol. 2021 Dec 17;11:773357. doi: 10.3389/fcimb.2021.773357 (PMC8722679; doi:10.3389/fcimb.2021.773357)
Supplement: Supplementary file 10 [file DataSheet_10.zip › links/pep04-targetp/NODE_11258_length_533_cov_2.838912_g1104_i1.p-pep_summary.targetp2]

# TargetP-2.0	Organism: Non-Plant	Timestamp: 20210129095816
# ID	Prediction	noTP	SP	mTP	CS Position
NODE_11258_length_533_cov_2.838912_g1104_i1.p	SP	0.107759	0.890660	0.001581	CS pos: 19-20. VTG-GT. Pr: 0.6219
NODE_11258_length_533_cov_2.838912_g1104_i1.p	SP	0.143269	0.819130	0.037601	CS pos: 22-23. VVA-LM. Pr: 0.5785
NODE_11258_length_533_cov_2.838912_g1104_i1.p	noTP	0.706141	0.096260	0.197599	
NODE_11258_length_533_cov_2.838912_g1104_i1.p	noTP	0.654644	0.243456	0.101900	
