# Supplementary material for: Salivary and Intestinal Transcriptomes Reveal Differential Gene Expression in Starving, Fed and Trypanosoma cruzi-Infected Rhodnius neglectus
Source: Front Cell Infect Microbiol. 2021 Dec 17;11:773357. doi: 10.3389/fcimb.2021.773357 (PMC8722679; doi:10.3389/fcimb.2021.773357)
Supplement: Supplementary file 10 [file DataSheet_10.zip › links/pep04-targetp/NODE_11260_length_533_cov_2.621339_g7860_i0.p-pep_summary.targetp2]

# TargetP-2.0	Organism: Non-Plant	Timestamp: 20210129095831
# ID	Prediction	noTP	SP	mTP	CS Position
NODE_11260_length_533_cov_2.621339_g7860_i0.p	noTP	0.859638	0.088414	0.051948	
NODE_11260_length_533_cov_2.621339_g7860_i0.p	noTP	0.998880	0.000566	0.000553	
NODE_11260_length_533_cov_2.621339_g7860_i0.p	noTP	0.999964	0.000011	0.000025	
NODE_11260_length_533_cov_2.621339_g7860_i0.p	noTP	0.998223	0.000082	0.001695	
