# Supplementary material for: Salivary and Intestinal Transcriptomes Reveal Differential Gene Expression in Starving, Fed and Trypanosoma cruzi-Infected Rhodnius neglectus
Source: Front Cell Infect Microbiol. 2021 Dec 17;11:773357. doi: 10.3389/fcimb.2021.773357 (PMC8722679; doi:10.3389/fcimb.2021.773357)
Supplement: Supplementary file 10 [file DataSheet_10.zip › links/pep04-targetp/NODE_11271_length_375_cov_1.376667_g8344_i0.p-pep_summary.targetp2]

# TargetP-2.0	Organism: Non-Plant	Timestamp: 20210129095835
# ID	Prediction	noTP	SP	mTP	CS Position
NODE_11271_length_375_cov_1.376667_g8344_i0.p	noTP	0.917405	0.000196	0.082399	
NODE_11271_length_375_cov_1.376667_g8344_i0.p	noTP	0.751743	0.244238	0.004019	
NODE_11271_length_375_cov_1.376667_g8344_i0.p	noTP	0.975459	0.003069	0.021472	
NODE_11271_length_375_cov_1.376667_g8344_i0.p	noTP	0.504562	0.062890	0.432548	
