# Supplementary material for: Salivary and Intestinal Transcriptomes Reveal Differential Gene Expression in Starving, Fed and Trypanosoma cruzi-Infected Rhodnius neglectus
Source: Front Cell Infect Microbiol. 2021 Dec 17;11:773357. doi: 10.3389/fcimb.2021.773357 (PMC8722679; doi:10.3389/fcimb.2021.773357)
Supplement: Supplementary file 10 [file DataSheet_10.zip › links/pep04-targetp/NODE_11272_length_533_cov_2.054393_g7872_i0.p-pep_summary.targetp2]

# TargetP-2.0	Organism: Non-Plant	Timestamp: 20210129095845
# ID	Prediction	noTP	SP	mTP	CS Position
NODE_11272_length_533_cov_2.054393_g7872_i0.p	noTP	0.771048	0.001640	0.227312	
NODE_11272_length_533_cov_2.054393_g7872_i0.p	noTP	0.944308	0.053854	0.001837	
NODE_11272_length_533_cov_2.054393_g7872_i0.p	SP	0.466664	0.518782	0.014553	CS pos: 25-26. CRS-AI. Pr: 0.6436
NODE_11272_length_533_cov_2.054393_g7872_i0.p	noTP	0.973543	0.025004	0.001453	
