# Supplementary material for: Salivary and Intestinal Transcriptomes Reveal Differential Gene Expression in Starving, Fed and Trypanosoma cruzi-Infected Rhodnius neglectus
Source: Front Cell Infect Microbiol. 2021 Dec 17;11:773357. doi: 10.3389/fcimb.2021.773357 (PMC8722679; doi:10.3389/fcimb.2021.773357)
Supplement: Supplementary file 11 [file DataSheet_11.zip]

Archive with 41,386 entries (9,998 files):
- links/
- links/pep04-tmhmm/
- links/pep04-tmhmm/J305111.p-pep_summary.tmh
- links/pep04-tmhmm/J305387.p-pep_summary.tmh
- links/pep04-tmhmm/J305506.p-pep_summary.tmh
- links/pep04-tmhmm/J307301.p-pep_summary.tmh
- links/pep04-tmhmm/J307782.p-pep_summary.tmh
- links/pep04-tmhmm/J307846.p-pep_summary.tmh
- links/pep04-tmhmm/J308030.p-pep_summary.tmh
- links/pep04-tmhmm/J308256.p-pep_summary.tmh
- links/pep04-tmhmm/J308295.p-pep_summary.tmh
- links/pep04-tmhmm/J308738.p-pep_summary.tmh
- links/pep04-tmhmm/J309268.p-pep_summary.tmh
- links/pep04-tmhmm/J309550.p-pep_summary.tmh
- links/pep04-tmhmm/J309681.p-pep_summary.tmh
- links/pep04-tmhmm/NODE_10004_length_574_cov_4.672447_g6840_i0.p-pep_summary.tmh
- links/pep04-tmhmm/NODE_10006_length_400_cov_1.966154_g7131_i0.p-pep_summary.tmh
- links/pep04-tmhmm/NODE_10010_length_400_cov_1.590769_g7135_i0.p-pep_summary.tmh
- links/pep04-tmhmm/NODE_10032_length_573_cov_4.003861_g6859_i0.p-pep_summary.tmh
- links/pep04-tmhmm/NODE_10038_length_573_cov_2.696911_g6864_i0.p-pep_summary.tmh
- links/pep04-tmhmm/NODE_10045_length_572_cov_7.353965_g6870_i0.p-pep_summary.tmh
- links/pep04-tmhmm/NODE_10047_length_399_cov_1.808642_g7169_i0.p-pep_summary.tmh
- links/pep04-tmhmm/NODE_10068_length_398_cov_5.934985_g7188_i0.p-pep_summary.tmh
- links/pep04-tmhmm/NODE_10070_length_398_cov_4.941176_g7190_i0.p-pep_summary.tmh
- links/pep04-tmhmm/NODE_10074_length_571_cov_9.131783_g6894_i0.p-pep_summary.tmh
- links/pep04-tmhmm/NODE_10081_length_571_cov_3.881783_g6899_i0.p-pep_summary.tmh
- links/pep04-tmhmm/NODE_10088_length_571_cov_2.959302_g6905_i0.p-pep_summary.tmh
- links/pep04-tmhmm/NODE_10093_length_571_cov_2.476744_g6910_i0.p-pep_summary.tmh
- links/pep04-tmhmm/NODE_10097_length_398_cov_1.637771_g7216_i0.p-pep_summary.tmh
- links/pep04-tmhmm/NODE_10105_length_570_cov_7.299029_g6919_i0.p-pep_summary.tmh
- links/pep04-tmhmm/NODE_10107_length_570_cov_6.341748_g6921_i0.p-pep_summary.tmh
- links/pep04-tmhmm/NODE_10112_length_397_cov_5.751553_g7230_i0.p-pep_summary.tmh
- links/pep04-tmhmm/NODE_10119_length_570_cov_3.576699_g6931_i0.p-pep_summary.tmh
- links/pep04-tmhmm/NODE_10120_length_570_cov_3.506796_g6932_i0.p-pep_summary.tmh
- links/pep04-tmhmm/NODE_10128_length_570_cov_2.726214_g6939_i0.p-pep_summary.tmh
- links/pep04-tmhmm/NODE_10141_length_569_cov_5.054475_g6950_i0.p-pep_summary.tmh
- links/pep04-tmhmm/NODE_10143_length_569_cov_3.735409_g6952_i0.p-pep_summary.tmh
- links/pep04-tmhmm/NODE_10149_length_569_cov_2.857977_g6958_i0.p-pep_summary.tmh
- links/pep04-tmhmm/NODE_10154_length_569_cov_1.933852_g6962_i0.p-pep_summary.tmh
- links/pep04-tmhmm/NODE_10165_length_568_cov_5.306043_g6970_i0.p-pep_summary.tmh
- links/pep04-tmhmm/NODE_10167_length_568_cov_5.128655_g6972_i0.p-pep_summary.tmh
- links/pep04-tmhmm/NODE_10174_length_568_cov_3.113060_g6976_i0.p-pep_summary.tmh
- links/pep04-tmhmm/NODE_10178_length_568_cov_2.405458_g6980_i0.p-pep_summary.tmh
- links/pep04-tmhmm/NODE_10189_length_567_cov_6.826172_g6661_i1.p-pep_summary.tmh
- links/pep04-tmhmm/NODE_10190_length_395_cov_8.356250_g7303_i0.p-pep_summary.tmh
- links/pep04-tmhmm/NODE_10192_length_395_cov_5.146875_g7305_i0.p-pep_summary.tmh
- links/pep04-tmhmm/NODE_10202_length_567_cov_2.193359_g6998_i0.p-pep_summary.tmh
- links/pep04-tmhmm/NODE_10203_length_567_cov_2.082031_g6999_i0.p-pep_summary.tmh
- links/pep04-tmhmm/NODE_10204_length_567_cov_1.812500_g7000_i0.p-pep_summary.tmh
- links/pep04-tmhmm/NODE_10215_length_395_cov_2.534375_g7328_i0.p-pep_summary.tmh
- links/pep04-tmhmm/NODE_10233_length_566_cov_2.761252_g7024_i0.p-pep_summary.tmh
- links/pep04-tmhmm/NODE_10240_length_566_cov_1.499022_g7031_i0.p-pep_summary.tmh
- links/pep04-tmhmm/NODE_10260_length_565_cov_2.649020_g7044_i0.p-pep_summary.tmh
- links/pep04-tmhmm/NODE_10263_length_565_cov_2.072549_g7047_i0.p-pep_summary.tmh
- links/pep04-tmhmm/NODE_10283_length_394_cov_1.686520_g7393_i0.p-pep_summary.tmh
- links/pep04-tmhmm/NODE_10286_length_394_cov_1.523511_g7396_i0.p-pep_summary.tmh
- links/pep04-tmhmm/NODE_10289_length_564_cov_2.954813_g7066_i0.p-pep_summary.tmh
- links/pep04-tmhmm/NODE_10291_length_394_cov_1.347962_g7401_i0.p-pep_summary.tmh
- links/pep04-tmhmm/NODE_10295_length_394_cov_0.717868_g7405_i0.p-pep_summary.tmh
- links/pep04-tmhmm/NODE_10311_length_563_cov_2.230315_g7085_i0.p-pep_summary.tmh
- links/pep04-tmhmm/NODE_10320_length_562_cov_13.751479_g5898_i1.p-pep_summary.tmh
- links/pep04-tmhmm/NODE_10322_length_562_cov_7.944773_g7094_i0.p-pep_summary.tmh
- links/pep04-tmhmm/NODE_10325_length_393_cov_2.132075_g7433_i0.p-pep_summary.tmh
- links/pep04-tmhmm/NODE_10331_length_393_cov_1.874214_g7439_i0.p-pep_summary.tmh
- links/pep04-tmhmm/NODE_10334_length_562_cov_2.276134_g7105_i0.p-pep_summary.tmh
- links/pep04-tmhmm/NODE_10337_length_562_cov_1.875740_g7108_i0.p-pep_summary.tmh
- links/pep04-tmhmm/NODE_10341_length_561_cov_14.731225_g7111_i0.p-pep_summary.tmh
- links/pep04-tmhmm/NODE_10345_length_393_cov_1.166667_g7453_i0.p-pep_summary.tmh
- links/pep04-tmhmm/NODE_10345_length_561_cov_5.952569_g7114_i0.p-pep_summary.tmh
- links/pep04-tmhmm/NODE_10357_length_561_cov_3.136364_g7125_i0.p-pep_summary.tmh
- links/pep04-tmhmm/NODE_10362_length_561_cov_2.610672_g7129_i0.p-pep_summary.tmh
- links/pep04-tmhmm/NODE_10410_length_559_cov_6.117063_g7163_i0.p-pep_summary.tmh
- links/pep04-tmhmm/NODE_10416_length_559_cov_4.337302_g7169_i0.p-pep_summary.tmh
- links/pep04-tmhmm/NODE_10418_length_559_cov_3.670635_g7171_i0.p-pep_summary.tmh
- links/pep04-tmhmm/NODE_10425_length_559_cov_3.146825_g7177_i0.p-pep_summary.tmh
- links/pep04-tmhmm/NODE_10427_length_391_cov_2.107595_g7533_i0.p-pep_summary.tmh
- links/pep04-tmhmm/NODE_10436_length_558_cov_7.926441_g7186_i0.p-pep_summary.tmh
- links/pep04-tmhmm/NODE_10443_length_558_cov_4.439364_g7191_i0.p-pep_summary.tmh
- links/pep04-tmhmm/NODE_10449_length_558_cov_3.463221_g7196_i0.p-pep_summary.tmh
- links/pep04-tmhmm/NODE_10456_length_558_cov_2.727634_g7201_i0.p-pep_summary.tmh
- links/pep04-tmhmm/NODE_10457_length_558_cov_2.606362_g7202_i0.p-pep_summary.tmh
- links/pep04-tmhmm/NODE_10458_length_558_cov_2.554672_g7203_i0.p-pep_summary.tmh
- links/pep04-tmhmm/NODE_10471_length_390_cov_3.361905_g7576_i0.p-pep_summary.tmh
- links/pep04-tmhmm/NODE_10507_length_556_cov_6.550898_g7217_i1.p-pep_summary.tmh
- links/pep04-tmhmm/NODE_10524_length_556_cov_3.195609_g7255_i0.p-pep_summary.tmh
- links/pep04-tmhmm/NODE_10528_length_556_cov_2.399202_g7258_i0.p-pep_summary.tmh
- links/pep04-tmhmm/NODE_10543_length_389_cov_2.834395_g7643_i0.p-pep_summary.tmh
- links/pep04-tmhmm/NODE_10543_length_555_cov_6.214000_g7273_i0.p-pep_summary.tmh
- links/pep04-tmhmm/NODE_10544_length_555_cov_6.210000_g7274_i0.p-pep_summary.tmh
- links/pep04-tmhmm/NODE_10546_length_555_cov_5.936000_g7276_i0.p-pep_summary.tmh
- links/pep04-tmhmm/NODE_10552_length_555_cov_4.578000_g7280_i0.p-pep_summary.tmh
- links/pep04-tmhmm/NODE_10553_length_555_cov_3.530000_g7281_i0.p-pep_summary.tmh
- links/pep04-tmhmm/NODE_10554_length_555_cov_3.440000_g7282_i0.p-pep_summary.tmh
- links/pep04-tmhmm/NODE_10559_length_555_cov_2.646000_g7287_i0.p-pep_summary.tmh
- links/pep04-tmhmm/NODE_10562_length_389_cov_1.449045_g7662_i0.p-pep_summary.tmh
- links/pep04-tmhmm/NODE_10562_length_555_cov_2.372000_g7290_i0.p-pep_summary.tmh
- links/pep04-tmhmm/NODE_10565_length_555_cov_1.832000_g7293_i0.p-pep_summary.tmh
- links/pep04-tmhmm/NODE_10569_length_554_cov_9.835671_g4375_i4.p-pep_summary.tmh
- links/pep04-tmhmm/NODE_10571_length_388_cov_10.862620_g7671_i0.p-pep_summary.tmh
- links/pep04-tmhmm/NODE_10576_length_554_cov_5.168337_g7298_i0.p-pep_summary.tmh
- links/pep04-tmhmm/NODE_10578_length_388_cov_4.801917_g7676_i0.p-pep_summary.tmh
- links/pep04-tmhmm/NODE_10589_length_388_cov_3.543131_g7686_i0.p-pep_summary.tmh
- links/pep04-tmhmm/NODE_10590_length_554_cov_2.250501_g7311_i0.p-pep_summary.tmh
- links/pep04-tmhmm/NODE_10594_length_553_cov_28.421687_g7315_i0.p-pep_summary.tmh
- links/pep04-tmhmm/NODE_10618_length_387_cov_29.362179_g7715_i0.p-pep_summary.tmh
- links/pep04-tmhmm/NODE_10618_length_553_cov_3.297189_g7333_i0.p-pep_summary.tmh
- links/pep04-tmhmm/NODE_10623_length_553_cov_2.690763_g7338_i0.p-pep_summary.tmh
- links/pep04-tmhmm/NODE_10625_length_387_cov_5.240385_g7722_i0.p-pep_summary.tmh
- links/pep04-tmhmm/NODE_10626_length_553_cov_2.459839_g7341_i0.p-pep_summary.tmh
- links/pep04-tmhmm/NODE_1062_length_1224_cov_4.244560_g514_i0.p-pep_summary.tmh
- links/pep04-tmhmm/NODE_10630_length_387_cov_3.269231_g7727_i0.p-pep_summary.tmh
- links/pep04-tmhmm/NODE_10643_length_552_cov_3.883300_g7357_i0.p-pep_summary.tmh
- links/pep04-tmhmm/NODE_10644_length_387_cov_1.730769_g7740_i0.p-pep_summary.tmh
- links/pep04-tmhmm/NODE_10647_length_552_cov_2.822938_g7361_i0.p-pep_summary.tmh
- links/pep04-tmhmm/NODE_10648_length_387_cov_1.346154_g7744_i0.p-pep_summary.tmh
- links/pep04-tmhmm/NODE_10649_length_552_cov_1.794769_g7363_i0.p-pep_summary.tmh
- links/pep04-tmhmm/NODE_10673_length_551_cov_3.661290_g7377_i0.p-pep_summary.tmh
- links/pep04-tmhmm/NODE_10680_length_551_cov_2.542339_g7381_i0.p-pep_summary.tmh
- links/pep04-tmhmm/NODE_10691_length_550_cov_11.668687_g7392_i0.p-pep_summary.tmh
- links/pep04-tmhmm/NODE_10692_length_550_cov_9.664646_g7393_i0.p-pep_summary.tmh
- links/pep04-tmhmm/NODE_10699_length_550_cov_5.098990_g7398_i0.p-pep_summary.tmh
- links/pep04-tmhmm/NODE_10702_length_386_cov_1.434084_g7796_i0.p-pep_summary.tmh
- links/pep04-tmhmm/NODE_10719_length_549_cov_6.593117_g7413_i0.p-pep_summary.tmh
- links/pep04-tmhmm/NODE_10723_length_549_cov_4.576923_g7416_i0.p-pep_summary.tmh
- links/pep04-tmhmm/NODE_10730_length_549_cov_3.410931_g7423_i0.p-pep_summary.tmh
- links/pep04-tmhmm/NODE_10740_length_549_cov_1.919028_g7432_i0.p-pep_summary.tmh
- links/pep04-tmhmm/NODE_10744_length_385_cov_2.341935_g7837_i0.p-pep_summary.tmh
- links/pep04-tmhmm/NODE_10751_length_548_cov_4.754564_g7443_i0.p-pep_summary.tmh
- links/pep04-tmhmm/NODE_10763_length_548_cov_2.434077_g7454_i0.p-pep_summary.tmh
- links/pep04-tmhmm/NODE_10764_length_548_cov_2.281947_g7455_i0.p-pep_summary.tmh
- links/pep04-tmhmm/NODE_10766_length_548_cov_1.395538_g7457_i0.p-pep_summary.tmh
- links/pep04-tmhmm/NODE_10773_length_384_cov_5.388350_g7866_i0.p-pep_summary.tmh
- links/pep04-tmhmm/NODE_10777_length_384_cov_4.873786_g7870_i0.p-pep_summary.tmh
- links/pep04-tmhmm/NODE_10779_length_547_cov_5.648374_g2636_i2.p-pep_summary.tmh
- links/pep04-tmhmm/NODE_10790_length_547_cov_2.815041_g7480_i0.p-pep_summary.tmh
- links/pep04-tmhmm/NODE_10792_length_547_cov_2.719512_g7482_i0.p-pep_summary.tmh
- links/pep04-tmhmm/NODE_10793_length_547_cov_2.670732_g7483_i0.p-pep_summary.tmh
- links/pep04-tmhmm/NODE_10796_length_384_cov_3.355987_g7888_i0.p-pep_summary.tmh
- links/pep04-tmhmm/NODE_10797_length_547_cov_2.030488_g7487_i0.p-pep_summary.tmh
- links/pep04-tmhmm/NODE_10798_length_384_cov_3.262136_g7890_i0.p-pep_summary.tmh
- links/pep04-tmhmm/NODE_10821_length_384_cov_1.161812_g7913_i0.p-pep_summary.tmh
- links/pep04-tmhmm/NODE_10823_length_546_cov_5.415479_g7505_i1.p-pep_summary.tmh
- links/pep04-tmhmm/NODE_10841_length_545_cov_99.965306_g7519_i0.p-pep_summary.tmh
- links/pep04-tmhmm/NODE_10847_length_383_cov_3.474026_g7937_i0.p-pep_summary.tmh
- links/pep04-tmhmm/NODE_10861_length_545_cov_4.742857_g7530_i0.p-pep_summary.tmh
- links/pep04-tmhmm/NODE_10865_length_545_cov_4.016327_g7532_i0.p-pep_summary.tmh
- links/pep04-tmhmm/NODE_10867_length_545_cov_3.344898_g7533_i0.p-pep_summary.tmh
- links/pep04-tmhmm/NODE_10872_length_545_cov_2.655102_g7538_i0.p-pep_summary.tmh
- links/pep04-tmhmm/NODE_10877_length_383_cov_0.425325_g7966_i0.p-pep_summary.tmh
- links/pep04-tmhmm/NODE_10880_length_382_cov_9.638436_g481_i7.p-pep_summary.tmh
- links/pep04-tmhmm/NODE_10888_length_544_cov_7.108384_g6661_i2.p-pep_summary.tmh
- links/pep04-tmhmm/NODE_10895_length_544_cov_4.083845_g7559_i0.p-pep_summary.tmh
- links/pep04-tmhmm/NODE_10901_length_544_cov_2.470348_g7564_i0.p-pep_summary.tmh
- links/pep04-tmhmm/NODE_10904_length_544_cov_1.807771_g7567_i0.p-pep_summary.tmh
- links/pep04-tmhmm/NODE_10916_length_543_cov_3.985656_g7573_i0.p-pep_summary.tmh
- links/pep04-tmhmm/NODE_10932_length_543_cov_1.715164_g7588_i0.p-pep_summary.tmh
- links/pep04-tmhmm/NODE_10933_length_543_cov_1.551230_g7589_i0.p-pep_summary.tmh
- links/pep04-tmhmm/NODE_10937_length_542_cov_8.983573_g7593_i0.p-pep_summary.tmh
- links/pep04-tmhmm/NODE_10950_length_542_cov_2.963039_g7603_i0.p-pep_summary.tmh
- links/pep04-tmhmm/NODE_10958_length_381_cov_2.650327_g8044_i0.p-pep_summary.tmh
- links/pep04-tmhmm/NODE_10959_length_542_cov_1.503080_g7612_i0.p-pep_summary.tmh
- links/pep04-tmhmm/NODE_10970_length_381_cov_1.689542_g8056_i0.p-pep_summary.tmh
- links/pep04-tmhmm/NODE_10985_length_380_cov_38.498361_g8071_i0.p-pep_summary.tmh
- links/pep04-tmhmm/NODE_10993_length_541_cov_1.685185_g7637_i0.p-pep_summary.tmh
- links/pep04-tmhmm/NODE_11002_length_380_cov_2.396721_g8088_i0.p-pep_summary.tmh
- links/pep04-tmhmm/NODE_11028_length_380_cov_0.655738_g8114_i0.p-pep_summary.tmh
- links/pep04-tmhmm/NODE_11029_length_380_cov_0.652459_g8115_i0.p-pep_summary.tmh
- links/pep04-tmhmm/NODE_11053_length_539_cov_3.741736_g7684_i0.p-pep_summary.tmh
- links/pep04-tmhmm/NODE_11056_length_379_cov_2.759868_g8137_i0.p-pep_summary.tmh
- links/pep04-tmhmm/NODE_11069_length_539_cov_1.917355_g7697_i0.p-pep_summary.tmh
- links/pep04-tmhmm/NODE_11080_length_538_cov_7.273292_g7706_i0.p-pep_summary.tmh
- links/pep04-tmhmm/NODE_11096_length_538_cov_2.939959_g7719_i0.p-pep_summary.tmh
- links/pep04-tmhmm/NODE_11098_length_538_cov_2.681159_g7721_i0.p-pep_summary.tmh
- links/pep04-tmhmm/NODE_11099_length_538_cov_2.672878_g7722_i0.p-pep_summary.tmh
- links/pep04-tmhmm/NODE_11100_length_538_cov_2.364389_g6312_i2.p-pep_summary.tmh
- links/pep04-tmhmm/NODE_11103_length_378_cov_2.894389_g8181_i0.p-pep_summary.tmh
- links/pep04-tmhmm/NODE_11113_length_537_cov_5.912863_g7734_i0.p-pep_summary.tmh
- links/pep04-tmhmm/NODE_11120_length_378_cov_1.488449_g8198_i0.p-pep_summary.tmh
- links/pep04-tmhmm/NODE_11120_length_537_cov_4.863071_g7740_i0.p-pep_summary.tmh
- links/pep04-tmhmm/NODE_11123_length_537_cov_4.195021_g7647_i1.p-pep_summary.tmh
- links/pep04-tmhmm/NODE_11140_length_537_cov_1.721992_g7758_i0.p-pep_summary.tmh
- links/pep04-tmhmm/NODE_11155_length_377_cov_2.086093_g8233_i0.p-pep_summary.tmh
- links/pep04-tmhmm/NODE_11164_length_377_cov_0.947020_g8242_i0.p-pep_summary.tmh
- links/pep04-tmhmm/NODE_11169_length_536_cov_2.808732_g7782_i1.p-pep_summary.tmh
- links/pep04-tmhmm/NODE_11173_length_536_cov_1.927235_g7786_i0.p-pep_summary.tmh
- links/pep04-tmhmm/NODE_11178_length_535_cov_7.637500_g7791_i0.p-pep_summary.tmh
- links/pep04-tmhmm/NODE_11188_length_376_cov_3.664452_g8264_i0.p-pep_summary.tmh
- links/pep04-tmhmm/NODE_11191_length_535_cov_3.497917_g7802_i0.p-pep_summary.tmh
- links/pep04-tmhmm/NODE_11193_length_376_cov_3.066445_g8269_i0.p-pep_summary.tmh
- links/pep04-tmhmm/NODE_11193_length_535_cov_3.052083_g7804_i0.p-pep_summary.tmh
- links/pep04-tmhmm/NODE_11216_length_534_cov_5.127349_g7824_i0.p-pep_summary.tmh
- links/pep04-tmhmm/NODE_11234_length_375_cov_4.823333_g8308_i0.p-pep_summary.tmh
- links/pep04-tmhmm/NODE_11236_length_375_cov_4.410000_g8310_i0.p-pep_summary.tmh
- links/pep04-tmhmm/NODE_11241_length_533_cov_9.284519_g7846_i0.p-pep_summary.tmh
- links/pep04-tmhmm/NODE_11243_length_375_cov_3.656667_g8316_i0.p-pep_summary.tmh
- links/pep04-tmhmm/NODE_11247_length_533_cov_6.169456_g7851_i0.p-pep_summary.tmh
- links/pep04-tmhmm/NODE_11254_length_533_cov_4.083682_g7856_i0.p-pep_summary.tmh
- links/pep04-tmhmm/NODE_11256_length_533_cov_3.230126_g7082_i1.p-pep_summary.tmh
- links/pep04-tmhmm/NODE_11258_length_533_cov_2.838912_g1104_i1.p-pep_summary.tmh
- links/pep04-tmhmm/NODE_11260_length_533_cov_2.621339_g7860_i0.p-pep_summary.tmh
- links/pep04-tmhmm/NODE_11271_length_375_cov_1.376667_g8344_i0.p-pep_summary.tmh
- links/pep04-tmhmm/NODE_11272_length_533_cov_2.054393_g7872_i0.p-pep_summary.tmh
- links/pep04-tmhmm/NODE_11275_length_533_cov_1.596234_g7874_i0.p-pep_summary.tmh
- links/pep04-tmhmm/NODE_11285_length_375_cov_0.903333_g8358_i0.p-pep_summary.tmh
- links/pep04-tmhmm/NODE_11285_length_532_cov_7.545073_g7884_i0.p-pep_summary.tmh
- links/pep04-tmhmm/NODE_11296_length_374_cov_5.678930_g8369_i0.p-pep_summary.tmh
- links/pep04-tmhmm/NODE_11309_length_532_cov_3.385744_g7899_i0.p-pep_summary.tmh
- links/pep04-tmhmm/NODE_11311_length_374_cov_3.006689_g8383_i0.p-pep_summary.tmh
- links/pep04-tmhmm/NODE_11319_length_532_cov_2.683438_g7906_i0.p-pep_summary.tmh
- links/pep04-tmhmm/NODE_11327_length_532_cov_2.153040_g7914_i0.p-pep_summary.tmh
- links/pep04-tmhmm/NODE_11339_length_531_cov_4.044118_g7922_i0.p-pep_summary.tmh
- links/pep04-tmhmm/NODE_11346_length_531_cov_1.745798_g7928_i0.p-pep_summary.tmh
- links/pep04-tmhmm/NODE_11349_length_530_cov_69.755789_g6333_i1.p-pep_summary.tmh
- links/pep04-tmhmm/NODE_11351_length_530_cov_27.214737_g7932_i0.p-pep_summary.tmh
- links/pep04-tmhmm/NODE_11353_length_373_cov_9.013423_g8425_i0.p-pep_summary.tmh
- links/pep04-tmhmm/NODE_11358_length_530_cov_6.760000_g7938_i0.p-pep_summary.tmh
- links/pep04-tmhmm/NODE_11362_length_530_cov_6.334737_g7942_i0.p-pep_summary.tmh
- links/pep04-tmhmm/NODE_11375_length_530_cov_3.783158_g7953_i0.p-pep_summary.tmh
- links/pep04-tmhmm/NODE_11381_length_530_cov_3.183158_g1043_i3.p-pep_summary.tmh
- links/pep04-tmhmm/NODE_11389_length_530_cov_1.922105_g7964_i0.p-pep_summary.tmh
- links/pep04-tmhmm/NODE_11394_length_530_cov_1.018947_g7968_i0.p-pep_summary.tmh
- links/pep04-tmhmm/NODE_11401_length_529_cov_6.124473_g7973_i0.p-pep_summary.tmh
- links/pep04-tmhmm/NODE_11403_length_529_cov_5.675105_g7974_i0.p-pep_summary.tmh
- links/pep04-tmhmm/NODE_11411_length_529_cov_3.358650_g7980_i0.p-pep_summary.tmh
- links/pep04-tmhmm/NODE_11419_length_529_cov_2.508439_g7987_i0.p-pep_summary.tmh
- links/pep04-tmhmm/NODE_11424_length_529_cov_1.381857_g7991_i0.p-pep_summary.tmh
- links/pep04-tmhmm/NODE_1142_length_1853_cov_5.862625_g596_i1.p-pep_summary.tmh
- links/pep04-tmhmm/NODE_11448_length_528_cov_2.539112_g8013_i0.p-pep_summary.tmh
- links/pep04-tmhmm/NODE_11449_length_372_cov_0.838384_g8519_i0.p-pep_summary.tmh
- links/pep04-tmhmm/NODE_11453_length_371_cov_20.557432_g8523_i0.p-pep_summary.tmh
- links/pep04-tmhmm/NODE_11453_length_528_cov_1.873150_g8018_i0.p-pep_summary.tmh
- links/pep04-tmhmm/NODE_11468_length_527_cov_4.260593_g7894_i1.p-pep_summary.tmh
- links/pep04-tmhmm/NODE_11470_length_527_cov_3.713983_g8030_i0.p-pep_summary.tmh
- links/pep04-tmhmm/NODE_11472_length_527_cov_3.637712_g8032_i0.p-pep_summary.tmh
- links/pep04-tmhmm/NODE_11477_length_527_cov_3.341102_g8037_i0.p-pep_summary.tmh
- links/pep04-tmhmm/NODE_11485_length_527_cov_1.963983_g8045_i0.p-pep_summary.tmh
- links/pep04-tmhmm/NODE_11486_length_527_cov_1.919492_g8046_i0.p-pep_summary.tmh
- links/pep04-tmhmm/NODE_11490_length_371_cov_1.489865_g8560_i0.p-pep_summary.tmh
- links/pep04-tmhmm/NODE_11493_length_526_cov_9.324841_g8052_i0.p-pep_summary.tmh
- links/pep04-tmhmm/NODE_11495_length_526_cov_8.422505_g8053_i0.p-pep_summary.tmh
- links/pep04-tmhmm/NODE_11496_length_526_cov_8.371550_g8054_i0.p-pep_summary.tmh
- links/pep04-tmhmm/NODE_11510_length_526_cov_3.857749_g8063_i0.p-pep_summary.tmh
- links/pep04-tmhmm/NODE_11514_length_526_cov_2.819533_g8067_i0.p-pep_summary.tmh
- links/pep04-tmhmm/NODE_11516_length_526_cov_2.558386_g8069_i0.p-pep_summary.tmh
- links/pep04-tmhmm/NODE_11522_length_370_cov_1.823729_g8591_i0.p-pep_summary.tmh
- links/pep04-tmhmm/NODE_11528_length_525_cov_6.768085_g8081_i0.p-pep_summary.tmh
- links/pep04-tmhmm/NODE_11530_length_525_cov_6.255319_g8083_i0.p-pep_summary.tmh
- links/pep04-tmhmm/NODE_11536_length_525_cov_4.995745_g8088_i0.p-pep_summary.tmh
- links/pep04-tmhmm/NODE_11539_length_525_cov_4.180851_g8091_i0.p-pep_summary.tmh
- links/pep04-tmhmm/NODE_1154_length_1174_cov_6.753412_g566_i0.p-pep_summary.tmh
- links/pep04-tmhmm/NODE_11550_length_370_cov_0.793220_g8619_i0.p-pep_summary.tmh
- links/pep04-tmhmm/NODE_11563_length_524_cov_5.816631_g8109_i0.p-pep_summary.tmh
- links/pep04-tmhmm/NODE_11568_length_369_cov_4.489796_g8633_i0.p-pep_summary.tmh
- links/pep04-tmhmm/NODE_11577_length_369_cov_3.326531_g8641_i0.p-pep_summary.tmh
- links/pep04-tmhmm/NODE_11579_length_524_cov_2.068230_g8124_i0.p-pep_summary.tmh
- links/pep04-tmhmm/NODE_11584_length_524_cov_1.434968_g8129_i0.p-pep_summary.tmh
- links/pep04-tmhmm/NODE_11596_length_369_cov_2.707483_g8660_i0.p-pep_summary.tmh
- links/pep04-tmhmm/NODE_11597_length_523_cov_4.091880_g8139_i0.p-pep_summary.tmh
- links/pep04-tmhmm/NODE_11599_length_523_cov_3.976496_g8141_i0.p-pep_summary.tmh
- links/pep04-tmhmm/NODE_11617_length_369_cov_1.129252_g8680_i0.p-pep_summary.tmh
- links/pep04-tmhmm/NODE_11618_length_522_cov_7.680942_g8156_i0.p-pep_summary.tmh
- links/pep04-tmhmm/NODE_11628_length_522_cov_4.304069_g6614_i2.p-pep_summary.tmh
- links/pep04-tmhmm/NODE_11643_length_522_cov_2.854390_g8174_i0.p-pep_summary.tmh
- links/pep04-tmhmm/NODE_11655_length_368_cov_2.542662_g8716_i0.p-pep_summary.tmh
- links/pep04-tmhmm/NODE_11657_length_368_cov_2.474403_g8718_i0.p-pep_summary.tmh
- links/pep04-tmhmm/NODE_11672_length_521_cov_3.519313_g8193_i0.p-pep_summary.tmh
- links/pep04-tmhmm/NODE_11681_length_521_cov_2.568670_g8201_i1.p-pep_summary.tmh
- links/pep04-tmhmm/NODE_11685_length_521_cov_1.912017_g8205_i0.p-pep_summary.tmh
- links/pep04-tmhmm/NODE_11686_length_521_cov_1.746781_g8206_i0.p-pep_summary.tmh
- links/pep04-tmhmm/NODE_11687_length_368_cov_1.385666_g8748_i0.p-pep_summary.tmh
- links/pep04-tmhmm/NODE_11687_length_521_cov_1.633047_g8207_i0.p-pep_summary.tmh
- links/pep04-tmhmm/NODE_11690_length_521_cov_1.190987_g8210_i0.p-pep_summary.tmh
- links/pep04-tmhmm/NODE_11691_length_520_cov_496.483871_g8211_i0.p-pep_summary.tmh
- links/pep04-tmhmm/NODE_11700_length_368_cov_0.781570_g8761_i0.p-pep_summary.tmh
- links/pep04-tmhmm/NODE_11701_length_368_cov_0.447099_g8762_i0.p-pep_summary.tmh
- links/pep04-tmhmm/NODE_11722_length_367_cov_3.256849_g8783_i0.p-pep_summary.tmh
- links/pep04-tmhmm/NODE_11726_length_520_cov_2.000000_g8243_i0.p-pep_summary.tmh
- links/pep04-tmhmm/NODE_11735_length_519_cov_8.605603_g8251_i1.p-pep_summary.tmh
- links/pep04-tmhmm/NODE_11739_length_367_cov_2.061644_g8800_i0.p-pep_summary.tmh
- links/pep04-tmhmm/NODE_11744_length_367_cov_1.719178_g8805_i0.p-pep_summary.tmh
- links/pep04-tmhmm/NODE_11744_length_519_cov_5.006466_g8257_i0.p-pep_summary.tmh
- links/pep04-tmhmm/NODE_11754_length_367_cov_0.952055_g8815_i0.p-pep_summary.tmh
- links/pep04-tmhmm/NODE_11766_length_366_cov_6.164948_g3937_i4.p-pep_summary.tmh
- links/pep04-tmhmm/NODE_11771_length_518_cov_8.755940_g8280_i0.p-pep_summary.tmh
- links/pep04-tmhmm/NODE_11773_length_518_cov_8.183585_g7215_i1.p-pep_summary.tmh
- links/pep04-tmhmm/NODE_11776_length_518_cov_6.021598_g8284_i0.p-pep_summary.tmh
- links/pep04-tmhmm/NODE_11777_length_366_cov_2.958763_g8837_i0.p-pep_summary.tmh
- links/pep04-tmhmm/NODE_11792_length_518_cov_2.587473_g8299_i0.p-pep_summary.tmh
- links/pep04-tmhmm/NODE_11793_length_366_cov_1.951890_g8853_i0.p-pep_summary.tmh
- links/pep04-tmhmm/NODE_11797_length_366_cov_1.828179_g8857_i0.p-pep_summary.tmh
- links/pep04-tmhmm/NODE_11803_length_366_cov_1.577320_g8863_i0.p-pep_summary.tmh
- links/pep04-tmhmm/NODE_11807_length_517_cov_9.597403_g8313_i0.p-pep_summary.tmh
- links/pep04-tmhmm/NODE_11810_length_366_cov_1.213058_g8870_i0.p-pep_summary.tmh
- links/pep04-tmhmm/NODE_11816_length_517_cov_4.352814_g8321_i0.p-pep_summary.tmh
- links/pep04-tmhmm/NODE_11825_length_517_cov_2.833333_g8328_i0.p-pep_summary.tmh
- links/pep04-tmhmm/NODE_11837_length_516_cov_6.082430_g8024_i3.p-pep_summary.tmh
- links/pep04-tmhmm/NODE_11838_length_365_cov_3.010345_g8896_i0.p-pep_summary.tmh
- links/pep04-tmhmm/NODE_11841_length_516_cov_4.869848_g8341_i0.p-pep_summary.tmh
- links/pep04-tmhmm/NODE_11842_length_516_cov_4.861171_g8342_i0.p-pep_summary.tmh
- links/pep04-tmhmm/NODE_11849_length_365_cov_2.234483_g8906_i0.p-pep_summary.tmh
[truncated: 9,700 more entries]
