# Supplementary material for: Salivary and Intestinal Transcriptomes Reveal Differential Gene Expression in Starving, Fed and Trypanosoma cruzi-Infected Rhodnius neglectus
Source: Front Cell Infect Microbiol. 2021 Dec 17;11:773357. doi: 10.3389/fcimb.2021.773357 (PMC8722679; doi:10.3389/fcimb.2021.773357)
Supplement: Supplementary file 11 [file DataSheet_11.zip › links/pep04-tmhmm/J305111.p-pep_summary.tmh]

# J305111.p Length: 95
# J305111.p Number of predicted TMHs:  0
# J305111.p Exp number of AAs in TMHs: 0
# J305111.p Exp number, first 60 AAs:  0
# J305111.p Total prob of N-in:        0.70686
J305111.p	TMHMM2.0	inside	     1    95
# J305111.p Length: 106
# J305111.p Number of predicted TMHs:  0
# J305111.p Exp number of AAs in TMHs: 0
# J305111.p Exp number, first 60 AAs:  0
# J305111.p Total prob of N-in:        0.18868
J305111.p	TMHMM2.0	outside	     1   106
# J305111.p Length: 58
# J305111.p Number of predicted TMHs:  2
# J305111.p Exp number of AAs in TMHs: 43.61586
# J305111.p Exp number, first 60 AAs:  43.61586
# J305111.p Total prob of N-in:        0.57038
# J305111.p POSSIBLE N-term signal sequence
J305111.p	TMHMM2.0	inside	     1     4
J305111.p	TMHMM2.0	TMhelix	     5    27
J305111.p	TMHMM2.0	outside	    28    31
J305111.p	TMHMM2.0	TMhelix	    32    54
J305111.p	TMHMM2.0	inside	    55    58
# J305111.p Length: 69
# J305111.p Number of predicted TMHs:  0
# J305111.p Exp number of AAs in TMHs: 8.07172
# J305111.p Exp number, first 60 AAs:  5.83635
# J305111.p Total prob of N-in:        0.05552
J305111.p	TMHMM2.0	outside	     1    69
