# Supplementary material for: Salivary and Intestinal Transcriptomes Reveal Differential Gene Expression in Starving, Fed and Trypanosoma cruzi-Infected Rhodnius neglectus
Source: Front Cell Infect Microbiol. 2021 Dec 17;11:773357. doi: 10.3389/fcimb.2021.773357 (PMC8722679; doi:10.3389/fcimb.2021.773357)
Supplement: Supplementary file 11 [file DataSheet_11.zip › links/pep04-tmhmm/J305387.p-pep_summary.tmh]

# J305387.p Length: 47
# J305387.p Number of predicted TMHs:  0
# J305387.p Exp number of AAs in TMHs: 11.29816
# J305387.p Exp number, first 60 AAs:  11.29816
# J305387.p Total prob of N-in:        0.51557
# J305387.p POSSIBLE N-term signal sequence
J305387.p	TMHMM2.0	outside	     1    47
# J305387.p Length: 49
# J305387.p Number of predicted TMHs:  1
# J305387.p Exp number of AAs in TMHs: 21.28724
# J305387.p Exp number, first 60 AAs:  21.28724
# J305387.p Total prob of N-in:        0.92079
# J305387.p POSSIBLE N-term signal sequence
J305387.p	TMHMM2.0	inside	     1    25
J305387.p	TMHMM2.0	TMhelix	    26    48
J305387.p	TMHMM2.0	outside	    49    49
# J305387.p Length: 62
# J305387.p Number of predicted TMHs:  1
# J305387.p Exp number of AAs in TMHs: 22.75251
# J305387.p Exp number, first 60 AAs:  22.75249
# J305387.p Total prob of N-in:        0.02687
# J305387.p POSSIBLE N-term signal sequence
J305387.p	TMHMM2.0	outside	     1     9
J305387.p	TMHMM2.0	TMhelix	    10    32
J305387.p	TMHMM2.0	inside	    33    62
# J305387.p Length: 136
# J305387.p Number of predicted TMHs:  0
# J305387.p Exp number of AAs in TMHs: 0.11204
# J305387.p Exp number, first 60 AAs:  0.03609
# J305387.p Total prob of N-in:        0.09888
J305387.p	TMHMM2.0	outside	     1   136
