# Supplementary material for: Salivary and Intestinal Transcriptomes Reveal Differential Gene Expression in Starving, Fed and Trypanosoma cruzi-Infected Rhodnius neglectus
Source: Front Cell Infect Microbiol. 2021 Dec 17;11:773357. doi: 10.3389/fcimb.2021.773357 (PMC8722679; doi:10.3389/fcimb.2021.773357)
Supplement: Supplementary file 11 [file DataSheet_11.zip › links/pep04-tmhmm/J305506.p-pep_summary.tmh]

# J305506.p Length: 56
# J305506.p Number of predicted TMHs:  1
# J305506.p Exp number of AAs in TMHs: 22.81803
# J305506.p Exp number, first 60 AAs:  22.81803
# J305506.p Total prob of N-in:        0.13774
# J305506.p POSSIBLE N-term signal sequence
J305506.p	TMHMM2.0	outside	     1     9
J305506.p	TMHMM2.0	TMhelix	    10    32
J305506.p	TMHMM2.0	inside	    33    56
# J305506.p Length: 81
# J305506.p Number of predicted TMHs:  1
# J305506.p Exp number of AAs in TMHs: 21.11821
# J305506.p Exp number, first 60 AAs:  21.11821
# J305506.p Total prob of N-in:        0.06643
# J305506.p POSSIBLE N-term signal sequence
J305506.p	TMHMM2.0	outside	     1    14
J305506.p	TMHMM2.0	TMhelix	    15    37
J305506.p	TMHMM2.0	inside	    38    81
# J305506.p Length: 41
# J305506.p Number of predicted TMHs:  0
# J305506.p Exp number of AAs in TMHs: 0.00046
# J305506.p Exp number, first 60 AAs:  0.00046
# J305506.p Total prob of N-in:        0.64639
J305506.p	TMHMM2.0	inside	     1    41
# J305506.p Length: 51
# J305506.p Number of predicted TMHs:  0
# J305506.p Exp number of AAs in TMHs: 0.08606
# J305506.p Exp number, first 60 AAs:  0.08606
# J305506.p Total prob of N-in:        0.12990
J305506.p	TMHMM2.0	outside	     1    51
