# Supplementary material for: Salivary and Intestinal Transcriptomes Reveal Differential Gene Expression in Starving, Fed and Trypanosoma cruzi-Infected Rhodnius neglectus
Source: Front Cell Infect Microbiol. 2021 Dec 17;11:773357. doi: 10.3389/fcimb.2021.773357 (PMC8722679; doi:10.3389/fcimb.2021.773357)
Supplement: Supplementary file 11 [file DataSheet_11.zip › links/pep04-tmhmm/J307301.p-pep_summary.tmh]

# J307301.p Length: 187
# J307301.p Number of predicted TMHs:  0
# J307301.p Exp number of AAs in TMHs: 0
# J307301.p Exp number, first 60 AAs:  0
# J307301.p Total prob of N-in:        0.16926
J307301.p	TMHMM2.0	outside	     1   187
# J307301.p Length: 179
# J307301.p Number of predicted TMHs:  0
# J307301.p Exp number of AAs in TMHs: 42.50014
# J307301.p Exp number, first 60 AAs:  3.12614
# J307301.p Total prob of N-in:        0.11290
J307301.p	TMHMM2.0	outside	     1   179
# J307301.p Length: 79
# J307301.p Number of predicted TMHs:  0
# J307301.p Exp number of AAs in TMHs: 4.61127
# J307301.p Exp number, first 60 AAs:  2.30207
# J307301.p Total prob of N-in:        0.21968
J307301.p	TMHMM2.0	outside	     1    79
# J307301.p Length: 57
# J307301.p Number of predicted TMHs:  1
# J307301.p Exp number of AAs in TMHs: 22.38036
# J307301.p Exp number, first 60 AAs:  22.38036
# J307301.p Total prob of N-in:        0.04198
# J307301.p POSSIBLE N-term signal sequence
J307301.p	TMHMM2.0	outside	     1    14
J307301.p	TMHMM2.0	TMhelix	    15    37
J307301.p	TMHMM2.0	inside	    38    57
