# Supplementary material for: Salivary and Intestinal Transcriptomes Reveal Differential Gene Expression in Starving, Fed and Trypanosoma cruzi-Infected Rhodnius neglectus
Source: Front Cell Infect Microbiol. 2021 Dec 17;11:773357. doi: 10.3389/fcimb.2021.773357 (PMC8722679; doi:10.3389/fcimb.2021.773357)
Supplement: Supplementary file 11 [file DataSheet_11.zip › links/pep04-tmhmm/J307782.p-pep_summary.tmh]

# J307782.p Length: 51
# J307782.p Number of predicted TMHs:  1
# J307782.p Exp number of AAs in TMHs: 18.38833
# J307782.p Exp number, first 60 AAs:  18.38833
# J307782.p Total prob of N-in:        0.02827
# J307782.p POSSIBLE N-term signal sequence
J307782.p	TMHMM2.0	outside	     1     9
J307782.p	TMHMM2.0	TMhelix	    10    27
J307782.p	TMHMM2.0	inside	    28    51
# J307782.p Length: 53
# J307782.p Number of predicted TMHs:  0
# J307782.p Exp number of AAs in TMHs: 0.01443
# J307782.p Exp number, first 60 AAs:  0.01443
# J307782.p Total prob of N-in:        0.98391
J307782.p	TMHMM2.0	inside	     1    53
# J307782.p Length: 52
# J307782.p Number of predicted TMHs:  0
# J307782.p Exp number of AAs in TMHs: 0.00013
# J307782.p Exp number, first 60 AAs:  0.00013
# J307782.p Total prob of N-in:        0.40465
J307782.p	TMHMM2.0	outside	     1    52
# J307782.p Length: 61
# J307782.p Number of predicted TMHs:  0
# J307782.p Exp number of AAs in TMHs: 12.61814
# J307782.p Exp number, first 60 AAs:  12.61814
# J307782.p Total prob of N-in:        0.81132
# J307782.p POSSIBLE N-term signal sequence
J307782.p	TMHMM2.0	inside	     1    61
