# Supplementary material for: Salivary and Intestinal Transcriptomes Reveal Differential Gene Expression in Starving, Fed and Trypanosoma cruzi-Infected Rhodnius neglectus
Source: Front Cell Infect Microbiol. 2021 Dec 17;11:773357. doi: 10.3389/fcimb.2021.773357 (PMC8722679; doi:10.3389/fcimb.2021.773357)
Supplement: Supplementary file 11 [file DataSheet_11.zip › links/pep04-tmhmm/J307846.p-pep_summary.tmh]

# J307846.p Length: 96
# J307846.p Number of predicted TMHs:  0
# J307846.p Exp number of AAs in TMHs: 0
# J307846.p Exp number, first 60 AAs:  0
# J307846.p Total prob of N-in:        0.85527
J307846.p	TMHMM2.0	inside	     1    96
# J307846.p Length: 97
# J307846.p Number of predicted TMHs:  3
# J307846.p Exp number of AAs in TMHs: 65.44223
# J307846.p Exp number, first 60 AAs:  44.00028
# J307846.p Total prob of N-in:        0.60207
# J307846.p POSSIBLE N-term signal sequence
J307846.p	TMHMM2.0	inside	     1     1
J307846.p	TMHMM2.0	TMhelix	     2    24
J307846.p	TMHMM2.0	outside	    25    33
J307846.p	TMHMM2.0	TMhelix	    34    52
J307846.p	TMHMM2.0	inside	    53    58
J307846.p	TMHMM2.0	TMhelix	    59    81
J307846.p	TMHMM2.0	outside	    82    97
# J307846.p Length: 55
# J307846.p Number of predicted TMHs:  1
# J307846.p Exp number of AAs in TMHs: 25.17375
# J307846.p Exp number, first 60 AAs:  25.17375
# J307846.p Total prob of N-in:        0.66086
# J307846.p POSSIBLE N-term signal sequence
J307846.p	TMHMM2.0	outside	     1    19
J307846.p	TMHMM2.0	TMhelix	    20    42
J307846.p	TMHMM2.0	inside	    43    55
# J307846.p Length: 96
# J307846.p Number of predicted TMHs:  3
# J307846.p Exp number of AAs in TMHs: 61.99239
# J307846.p Exp number, first 60 AAs:  38.88057
# J307846.p Total prob of N-in:        0.67301
# J307846.p POSSIBLE N-term signal sequence
J307846.p	TMHMM2.0	inside	     1     4
J307846.p	TMHMM2.0	TMhelix	     5    27
J307846.p	TMHMM2.0	outside	    28    41
J307846.p	TMHMM2.0	TMhelix	    42    64
J307846.p	TMHMM2.0	inside	    65    70
J307846.p	TMHMM2.0	TMhelix	    71    93
J307846.p	TMHMM2.0	outside	    94    96
