# Supplementary material for: Salivary and Intestinal Transcriptomes Reveal Differential Gene Expression in Starving, Fed and Trypanosoma cruzi-Infected Rhodnius neglectus
Source: Front Cell Infect Microbiol. 2021 Dec 17;11:773357. doi: 10.3389/fcimb.2021.773357 (PMC8722679; doi:10.3389/fcimb.2021.773357)
Supplement: Supplementary file 11 [file DataSheet_11.zip › links/pep04-tmhmm/J308030.p-pep_summary.tmh]

# J308030.p Length: 97
# J308030.p Number of predicted TMHs:  0
# J308030.p Exp number of AAs in TMHs: 0
# J308030.p Exp number, first 60 AAs:  0
# J308030.p Total prob of N-in:        0.83869
J308030.p	TMHMM2.0	inside	     1    97
# J308030.p Length: 202
# J308030.p Number of predicted TMHs:  0
# J308030.p Exp number of AAs in TMHs: 0.00724
# J308030.p Exp number, first 60 AAs:  0.00724
# J308030.p Total prob of N-in:        0.02676
J308030.p	TMHMM2.0	outside	     1   202
# J308030.p Length: 96
# J308030.p Number of predicted TMHs:  0
# J308030.p Exp number of AAs in TMHs: 0.1516
# J308030.p Exp number, first 60 AAs:  0.03492
# J308030.p Total prob of N-in:        0.12105
J308030.p	TMHMM2.0	outside	     1    96
# J308030.p Length: 148
# J308030.p Number of predicted TMHs:  1
# J308030.p Exp number of AAs in TMHs: 19.70705
# J308030.p Exp number, first 60 AAs:  0.20624
# J308030.p Total prob of N-in:        0.06942
J308030.p	TMHMM2.0	outside	     1   109
J308030.p	TMHMM2.0	TMhelix	   110   132
J308030.p	TMHMM2.0	inside	   133   148
