# Supplementary material for: Salivary and Intestinal Transcriptomes Reveal Differential Gene Expression in Starving, Fed and Trypanosoma cruzi-Infected Rhodnius neglectus
Source: Front Cell Infect Microbiol. 2021 Dec 17;11:773357. doi: 10.3389/fcimb.2021.773357 (PMC8722679; doi:10.3389/fcimb.2021.773357)
Supplement: Supplementary file 11 [file DataSheet_11.zip › links/pep04-tmhmm/J308256.p-pep_summary.tmh]

# J308256.p Length: 70
# J308256.p Number of predicted TMHs:  0
# J308256.p Exp number of AAs in TMHs: 0
# J308256.p Exp number, first 60 AAs:  0
# J308256.p Total prob of N-in:        0.65605
J308256.p	TMHMM2.0	inside	     1    70
# J308256.p Length: 75
# J308256.p Number of predicted TMHs:  0
# J308256.p Exp number of AAs in TMHs: 0.00861
# J308256.p Exp number, first 60 AAs:  0.0078
# J308256.p Total prob of N-in:        0.63962
J308256.p	TMHMM2.0	inside	     1    75
# J308256.p Length: 105
# J308256.p Number of predicted TMHs:  0
# J308256.p Exp number of AAs in TMHs: 0.20829
# J308256.p Exp number, first 60 AAs:  0.05549
# J308256.p Total prob of N-in:        0.42533
J308256.p	TMHMM2.0	outside	     1   105
# J308256.p Length: 103
# J308256.p Number of predicted TMHs:  1
# J308256.p Exp number of AAs in TMHs: 47.25682
# J308256.p Exp number, first 60 AAs:  21.72335
# J308256.p Total prob of N-in:        0.77634
# J308256.p POSSIBLE N-term signal sequence
J308256.p	TMHMM2.0	inside	     1    71
J308256.p	TMHMM2.0	TMhelix	    72    94
J308256.p	TMHMM2.0	outside	    95   103
