# Supplementary material for: Salivary and Intestinal Transcriptomes Reveal Differential Gene Expression in Starving, Fed and Trypanosoma cruzi-Infected Rhodnius neglectus
Source: Front Cell Infect Microbiol. 2021 Dec 17;11:773357. doi: 10.3389/fcimb.2021.773357 (PMC8722679; doi:10.3389/fcimb.2021.773357)
Supplement: Supplementary file 11 [file DataSheet_11.zip › links/pep04-tmhmm/J308295.p-pep_summary.tmh]

# J308295.p Length: 49
# J308295.p Number of predicted TMHs:  0
# J308295.p Exp number of AAs in TMHs: 0
# J308295.p Exp number, first 60 AAs:  0
# J308295.p Total prob of N-in:        0.14070
J308295.p	TMHMM2.0	outside	     1    49
# J308295.p Length: 66
# J308295.p Number of predicted TMHs:  0
# J308295.p Exp number of AAs in TMHs: 7e-05
# J308295.p Exp number, first 60 AAs:  7e-05
# J308295.p Total prob of N-in:        0.10990
J308295.p	TMHMM2.0	outside	     1    66
# J308295.p Length: 137
# J308295.p Number of predicted TMHs:  0
# J308295.p Exp number of AAs in TMHs: 0.19416
# J308295.p Exp number, first 60 AAs:  0
# J308295.p Total prob of N-in:        0.00981
J308295.p	TMHMM2.0	outside	     1   137
# J308295.p Length: 77
# J308295.p Number of predicted TMHs:  0
# J308295.p Exp number of AAs in TMHs: 0.00039
# J308295.p Exp number, first 60 AAs:  8e-05
# J308295.p Total prob of N-in:        0.41685
J308295.p	TMHMM2.0	outside	     1    77
