# Supplementary material for: Salivary and Intestinal Transcriptomes Reveal Differential Gene Expression in Starving, Fed and Trypanosoma cruzi-Infected Rhodnius neglectus
Source: Front Cell Infect Microbiol. 2021 Dec 17;11:773357. doi: 10.3389/fcimb.2021.773357 (PMC8722679; doi:10.3389/fcimb.2021.773357)
Supplement: Supplementary file 11 [file DataSheet_11.zip › links/pep04-tmhmm/J308738.p-pep_summary.tmh]

# J308738.p Length: 72
# J308738.p Number of predicted TMHs:  0
# J308738.p Exp number of AAs in TMHs: 0.0588
# J308738.p Exp number, first 60 AAs:  0.03113
# J308738.p Total prob of N-in:        0.08058
J308738.p	TMHMM2.0	outside	     1    72
# J308738.p Length: 42
# J308738.p Number of predicted TMHs:  0
# J308738.p Exp number of AAs in TMHs: 0
# J308738.p Exp number, first 60 AAs:  0
# J308738.p Total prob of N-in:        0.93282
J308738.p	TMHMM2.0	inside	     1    42
# J308738.p Length: 49
# J308738.p Number of predicted TMHs:  0
# J308738.p Exp number of AAs in TMHs: 0.02316
# J308738.p Exp number, first 60 AAs:  0.02316
# J308738.p Total prob of N-in:        0.45387
J308738.p	TMHMM2.0	outside	     1    49
# J308738.p Length: 73
# J308738.p Number of predicted TMHs:  0
# J308738.p Exp number of AAs in TMHs: 0.28973
# J308738.p Exp number, first 60 AAs:  0.28973
# J308738.p Total prob of N-in:        0.14332
J308738.p	TMHMM2.0	outside	     1    73
