# Supplementary material for: Salivary and Intestinal Transcriptomes Reveal Differential Gene Expression in Starving, Fed and Trypanosoma cruzi-Infected Rhodnius neglectus
Source: Front Cell Infect Microbiol. 2021 Dec 17;11:773357. doi: 10.3389/fcimb.2021.773357 (PMC8722679; doi:10.3389/fcimb.2021.773357)
Supplement: Supplementary file 11 [file DataSheet_11.zip › links/pep04-tmhmm/J309268.p-pep_summary.tmh]

# J309268.p Length: 71
# J309268.p Number of predicted TMHs:  0
# J309268.p Exp number of AAs in TMHs: 0.28288
# J309268.p Exp number, first 60 AAs:  0.28271
# J309268.p Total prob of N-in:        0.28878
J309268.p	TMHMM2.0	outside	     1    71
# J309268.p Length: 40
# J309268.p Number of predicted TMHs:  0
# J309268.p Exp number of AAs in TMHs: 0.20091
# J309268.p Exp number, first 60 AAs:  0.20091
# J309268.p Total prob of N-in:        0.30629
J309268.p	TMHMM2.0	outside	     1    40
# J309268.p Length: 55
# J309268.p Number of predicted TMHs:  0
# J309268.p Exp number of AAs in TMHs: 0.03997
# J309268.p Exp number, first 60 AAs:  0.03997
# J309268.p Total prob of N-in:        0.30417
J309268.p	TMHMM2.0	outside	     1    55
# J309268.p Length: 88
# J309268.p Number of predicted TMHs:  0
# J309268.p Exp number of AAs in TMHs: 0.00018
# J309268.p Exp number, first 60 AAs:  0.00018
# J309268.p Total prob of N-in:        0.19473
J309268.p	TMHMM2.0	outside	     1    88
