# Supplementary material for: Salivary and Intestinal Transcriptomes Reveal Differential Gene Expression in Starving, Fed and Trypanosoma cruzi-Infected Rhodnius neglectus
Source: Front Cell Infect Microbiol. 2021 Dec 17;11:773357. doi: 10.3389/fcimb.2021.773357 (PMC8722679; doi:10.3389/fcimb.2021.773357)
Supplement: Supplementary file 11 [file DataSheet_11.zip › links/pep04-tmhmm/J309550.p-pep_summary.tmh]

# J309550.p Length: 49
# J309550.p Number of predicted TMHs:  0
# J309550.p Exp number of AAs in TMHs: 0.88454
# J309550.p Exp number, first 60 AAs:  0.88454
# J309550.p Total prob of N-in:        0.12837
J309550.p	TMHMM2.0	outside	     1    49
# J309550.p Length: 49
# J309550.p Number of predicted TMHs:  0
# J309550.p Exp number of AAs in TMHs: 3.90531
# J309550.p Exp number, first 60 AAs:  3.90531
# J309550.p Total prob of N-in:        0.57599
J309550.p	TMHMM2.0	outside	     1    49
# J309550.p Length: 62
# J309550.p Number of predicted TMHs:  0
# J309550.p Exp number of AAs in TMHs: 2.66654
# J309550.p Exp number, first 60 AAs:  2.64883
# J309550.p Total prob of N-in:        0.52711
J309550.p	TMHMM2.0	inside	     1    62
# J309550.p Length: 43
# J309550.p Number of predicted TMHs:  1
# J309550.p Exp number of AAs in TMHs: 15.72937
# J309550.p Exp number, first 60 AAs:  15.72937
# J309550.p Total prob of N-in:        0.71271
# J309550.p POSSIBLE N-term signal sequence
J309550.p	TMHMM2.0	inside	     1    11
J309550.p	TMHMM2.0	TMhelix	    12    31
J309550.p	TMHMM2.0	outside	    32    43
