# Supplementary material for: Salivary and Intestinal Transcriptomes Reveal Differential Gene Expression in Starving, Fed and Trypanosoma cruzi-Infected Rhodnius neglectus
Source: Front Cell Infect Microbiol. 2021 Dec 17;11:773357. doi: 10.3389/fcimb.2021.773357 (PMC8722679; doi:10.3389/fcimb.2021.773357)
Supplement: Supplementary file 11 [file DataSheet_11.zip › links/pep04-tmhmm/J309681.p-pep_summary.tmh]

# J309681.p Length: 84
# J309681.p Number of predicted TMHs:  0
# J309681.p Exp number of AAs in TMHs: 0
# J309681.p Exp number, first 60 AAs:  0
# J309681.p Total prob of N-in:        0.54154
J309681.p	TMHMM2.0	inside	     1    84
# J309681.p Length: 87
# J309681.p Number of predicted TMHs:  0
# J309681.p Exp number of AAs in TMHs: 0
# J309681.p Exp number, first 60 AAs:  0
# J309681.p Total prob of N-in:        0.85305
J309681.p	TMHMM2.0	inside	     1    87
# J309681.p Length: 76
# J309681.p Number of predicted TMHs:  2
# J309681.p Exp number of AAs in TMHs: 43.35805
# J309681.p Exp number, first 60 AAs:  35.39263
# J309681.p Total prob of N-in:        0.53098
# J309681.p POSSIBLE N-term signal sequence
J309681.p	TMHMM2.0	inside	     1    11
J309681.p	TMHMM2.0	TMhelix	    12    34
J309681.p	TMHMM2.0	outside	    35    48
J309681.p	TMHMM2.0	TMhelix	    49    71
J309681.p	TMHMM2.0	inside	    72    76
# J309681.p Length: 76
# J309681.p Number of predicted TMHs:  2
# J309681.p Exp number of AAs in TMHs: 47.73416
# J309681.p Exp number, first 60 AAs:  39.09055
# J309681.p Total prob of N-in:        0.23764
# J309681.p POSSIBLE N-term signal sequence
J309681.p	TMHMM2.0	outside	     1    14
J309681.p	TMHMM2.0	TMhelix	    15    37
J309681.p	TMHMM2.0	inside	    38    43
J309681.p	TMHMM2.0	TMhelix	    44    66
J309681.p	TMHMM2.0	outside	    67    76
