# Supplementary material for: Salivary and Intestinal Transcriptomes Reveal Differential Gene Expression in Starving, Fed and Trypanosoma cruzi-Infected Rhodnius neglectus
Source: Front Cell Infect Microbiol. 2021 Dec 17;11:773357. doi: 10.3389/fcimb.2021.773357 (PMC8722679; doi:10.3389/fcimb.2021.773357)
Supplement: Supplementary file 11 [file DataSheet_11.zip › links/pep04-tmhmm/NODE_10004_length_574_cov_4.672447_g6840_i0.p-pep_summary.tmh]

# NODE_10004_length_574_cov_4.672447_g6840_i0.p Length: 58
# NODE_10004_length_574_cov_4.672447_g6840_i0.p Number of predicted TMHs:  0
# NODE_10004_length_574_cov_4.672447_g6840_i0.p Exp number of AAs in TMHs: 0.04545
# NODE_10004_length_574_cov_4.672447_g6840_i0.p Exp number, first 60 AAs:  0.04545
# NODE_10004_length_574_cov_4.672447_g6840_i0.p Total prob of N-in:        0.23265
NODE_10004_length_574_cov_4.672447_g6840_i0.p	TMHMM2.0	outside	     1    58
# NODE_10004_length_574_cov_4.672447_g6840_i0.p Length: 60
# NODE_10004_length_574_cov_4.672447_g6840_i0.p Number of predicted TMHs:  0
# NODE_10004_length_574_cov_4.672447_g6840_i0.p Exp number of AAs in TMHs: 0.00032
# NODE_10004_length_574_cov_4.672447_g6840_i0.p Exp number, first 60 AAs:  0.00032
# NODE_10004_length_574_cov_4.672447_g6840_i0.p Total prob of N-in:        0.13016
NODE_10004_length_574_cov_4.672447_g6840_i0.p	TMHMM2.0	outside	     1    60
# NODE_10004_length_574_cov_4.672447_g6840_i0.p Length: 67
# NODE_10004_length_574_cov_4.672447_g6840_i0.p Number of predicted TMHs:  0
# NODE_10004_length_574_cov_4.672447_g6840_i0.p Exp number of AAs in TMHs: 15.75668
# NODE_10004_length_574_cov_4.672447_g6840_i0.p Exp number, first 60 AAs:  15.7377
# NODE_10004_length_574_cov_4.672447_g6840_i0.p Total prob of N-in:        0.88015
# NODE_10004_length_574_cov_4.672447_g6840_i0.p POSSIBLE N-term signal sequence
NODE_10004_length_574_cov_4.672447_g6840_i0.p	TMHMM2.0	inside	     1    67
# NODE_10004_length_574_cov_4.672447_g6840_i0.p Length: 66
# NODE_10004_length_574_cov_4.672447_g6840_i0.p Number of predicted TMHs:  1
# NODE_10004_length_574_cov_4.672447_g6840_i0.p Exp number of AAs in TMHs: 26.79308
# NODE_10004_length_574_cov_4.672447_g6840_i0.p Exp number, first 60 AAs:  26.78268
# NODE_10004_length_574_cov_4.672447_g6840_i0.p Total prob of N-in:        0.96748
# NODE_10004_length_574_cov_4.672447_g6840_i0.p POSSIBLE N-term signal sequence
NODE_10004_length_574_cov_4.672447_g6840_i0.p	TMHMM2.0	inside	     1     8
NODE_10004_length_574_cov_4.672447_g6840_i0.p	TMHMM2.0	TMhelix	     9    31
NODE_10004_length_574_cov_4.672447_g6840_i0.p	TMHMM2.0	outside	    32    66
