# Supplementary material for: Salivary and Intestinal Transcriptomes Reveal Differential Gene Expression in Starving, Fed and Trypanosoma cruzi-Infected Rhodnius neglectus
Source: Front Cell Infect Microbiol. 2021 Dec 17;11:773357. doi: 10.3389/fcimb.2021.773357 (PMC8722679; doi:10.3389/fcimb.2021.773357)
Supplement: Supplementary file 11 [file DataSheet_11.zip › links/pep04-tmhmm/NODE_10006_length_400_cov_1.966154_g7131_i0.p-pep_summary.tmh]

# NODE_10006_length_400_cov_1.966154_g7131_i0.p Length: 51
# NODE_10006_length_400_cov_1.966154_g7131_i0.p Number of predicted TMHs:  1
# NODE_10006_length_400_cov_1.966154_g7131_i0.p Exp number of AAs in TMHs: 22.07623
# NODE_10006_length_400_cov_1.966154_g7131_i0.p Exp number, first 60 AAs:  22.07623
# NODE_10006_length_400_cov_1.966154_g7131_i0.p Total prob of N-in:        0.93597
# NODE_10006_length_400_cov_1.966154_g7131_i0.p POSSIBLE N-term signal sequence
NODE_10006_length_400_cov_1.966154_g7131_i0.p	TMHMM2.0	inside	     1    19
NODE_10006_length_400_cov_1.966154_g7131_i0.p	TMHMM2.0	TMhelix	    20    42
NODE_10006_length_400_cov_1.966154_g7131_i0.p	TMHMM2.0	outside	    43    51
# NODE_10006_length_400_cov_1.966154_g7131_i0.p Length: 36
# NODE_10006_length_400_cov_1.966154_g7131_i0.p Number of predicted TMHs:  0
# NODE_10006_length_400_cov_1.966154_g7131_i0.p Exp number of AAs in TMHs: 12.05682
# NODE_10006_length_400_cov_1.966154_g7131_i0.p Exp number, first 60 AAs:  12.05682
# NODE_10006_length_400_cov_1.966154_g7131_i0.p Total prob of N-in:        0.31502
# NODE_10006_length_400_cov_1.966154_g7131_i0.p POSSIBLE N-term signal sequence
NODE_10006_length_400_cov_1.966154_g7131_i0.p	TMHMM2.0	outside	     1    36
# NODE_10006_length_400_cov_1.966154_g7131_i0.p Length: 46
# NODE_10006_length_400_cov_1.966154_g7131_i0.p Number of predicted TMHs:  0
# NODE_10006_length_400_cov_1.966154_g7131_i0.p Exp number of AAs in TMHs: 0.3543
# NODE_10006_length_400_cov_1.966154_g7131_i0.p Exp number, first 60 AAs:  0.3543
# NODE_10006_length_400_cov_1.966154_g7131_i0.p Total prob of N-in:        0.71315
NODE_10006_length_400_cov_1.966154_g7131_i0.p	TMHMM2.0	inside	     1    46
# NODE_10006_length_400_cov_1.966154_g7131_i0.p Length: 36
# NODE_10006_length_400_cov_1.966154_g7131_i0.p Number of predicted TMHs:  0
# NODE_10006_length_400_cov_1.966154_g7131_i0.p Exp number of AAs in TMHs: 0
# NODE_10006_length_400_cov_1.966154_g7131_i0.p Exp number, first 60 AAs:  0
# NODE_10006_length_400_cov_1.966154_g7131_i0.p Total prob of N-in:        0.71848
NODE_10006_length_400_cov_1.966154_g7131_i0.p	TMHMM2.0	inside	     1    36
