# Supplementary material for: Salivary and Intestinal Transcriptomes Reveal Differential Gene Expression in Starving, Fed and Trypanosoma cruzi-Infected Rhodnius neglectus
Source: Front Cell Infect Microbiol. 2021 Dec 17;11:773357. doi: 10.3389/fcimb.2021.773357 (PMC8722679; doi:10.3389/fcimb.2021.773357)
Supplement: Supplementary file 11 [file DataSheet_11.zip › links/pep04-tmhmm/NODE_10010_length_400_cov_1.590769_g7135_i0.p-pep_summary.tmh]

# NODE_10010_length_400_cov_1.590769_g7135_i0.p Length: 49
# NODE_10010_length_400_cov_1.590769_g7135_i0.p Number of predicted TMHs:  0
# NODE_10010_length_400_cov_1.590769_g7135_i0.p Exp number of AAs in TMHs: 0.00231
# NODE_10010_length_400_cov_1.590769_g7135_i0.p Exp number, first 60 AAs:  0.00231
# NODE_10010_length_400_cov_1.590769_g7135_i0.p Total prob of N-in:        0.23825
NODE_10010_length_400_cov_1.590769_g7135_i0.p	TMHMM2.0	outside	     1    49
# NODE_10010_length_400_cov_1.590769_g7135_i0.p Length: 37
# NODE_10010_length_400_cov_1.590769_g7135_i0.p Number of predicted TMHs:  1
# NODE_10010_length_400_cov_1.590769_g7135_i0.p Exp number of AAs in TMHs: 21.42187
# NODE_10010_length_400_cov_1.590769_g7135_i0.p Exp number, first 60 AAs:  21.42187
# NODE_10010_length_400_cov_1.590769_g7135_i0.p Total prob of N-in:        0.63201
# NODE_10010_length_400_cov_1.590769_g7135_i0.p POSSIBLE N-term signal sequence
NODE_10010_length_400_cov_1.590769_g7135_i0.p	TMHMM2.0	inside	     1     6
NODE_10010_length_400_cov_1.590769_g7135_i0.p	TMHMM2.0	TMhelix	     7    29
NODE_10010_length_400_cov_1.590769_g7135_i0.p	TMHMM2.0	outside	    30    37
# NODE_10010_length_400_cov_1.590769_g7135_i0.p Length: 37
# NODE_10010_length_400_cov_1.590769_g7135_i0.p Number of predicted TMHs:  0
# NODE_10010_length_400_cov_1.590769_g7135_i0.p Exp number of AAs in TMHs: 0.00294
# NODE_10010_length_400_cov_1.590769_g7135_i0.p Exp number, first 60 AAs:  0.00294
# NODE_10010_length_400_cov_1.590769_g7135_i0.p Total prob of N-in:        0.43175
NODE_10010_length_400_cov_1.590769_g7135_i0.p	TMHMM2.0	outside	     1    37
# NODE_10010_length_400_cov_1.590769_g7135_i0.p Length: 36
# NODE_10010_length_400_cov_1.590769_g7135_i0.p Number of predicted TMHs:  1
# NODE_10010_length_400_cov_1.590769_g7135_i0.p Exp number of AAs in TMHs: 13.26071
# NODE_10010_length_400_cov_1.590769_g7135_i0.p Exp number, first 60 AAs:  13.26071
# NODE_10010_length_400_cov_1.590769_g7135_i0.p Total prob of N-in:        0.73184
# NODE_10010_length_400_cov_1.590769_g7135_i0.p POSSIBLE N-term signal sequence
NODE_10010_length_400_cov_1.590769_g7135_i0.p	TMHMM2.0	inside	     1    12
NODE_10010_length_400_cov_1.590769_g7135_i0.p	TMHMM2.0	TMhelix	    13    35
NODE_10010_length_400_cov_1.590769_g7135_i0.p	TMHMM2.0	outside	    36    36
