# Supplementary material for: Salivary and Intestinal Transcriptomes Reveal Differential Gene Expression in Starving, Fed and Trypanosoma cruzi-Infected Rhodnius neglectus
Source: Front Cell Infect Microbiol. 2021 Dec 17;11:773357. doi: 10.3389/fcimb.2021.773357 (PMC8722679; doi:10.3389/fcimb.2021.773357)
Supplement: Supplementary file 11 [file DataSheet_11.zip › links/pep04-tmhmm/NODE_10032_length_573_cov_4.003861_g6859_i0.p-pep_summary.tmh]

# NODE_10032_length_573_cov_4.003861_g6859_i0.p Length: 56
# NODE_10032_length_573_cov_4.003861_g6859_i0.p Number of predicted TMHs:  0
# NODE_10032_length_573_cov_4.003861_g6859_i0.p Exp number of AAs in TMHs: 0.00039
# NODE_10032_length_573_cov_4.003861_g6859_i0.p Exp number, first 60 AAs:  0.00039
# NODE_10032_length_573_cov_4.003861_g6859_i0.p Total prob of N-in:        0.07303
NODE_10032_length_573_cov_4.003861_g6859_i0.p	TMHMM2.0	outside	     1    56
# NODE_10032_length_573_cov_4.003861_g6859_i0.p Length: 35
# NODE_10032_length_573_cov_4.003861_g6859_i0.p Number of predicted TMHs:  1
# NODE_10032_length_573_cov_4.003861_g6859_i0.p Exp number of AAs in TMHs: 20.70171
# NODE_10032_length_573_cov_4.003861_g6859_i0.p Exp number, first 60 AAs:  20.70171
# NODE_10032_length_573_cov_4.003861_g6859_i0.p Total prob of N-in:        0.99541
# NODE_10032_length_573_cov_4.003861_g6859_i0.p POSSIBLE N-term signal sequence
NODE_10032_length_573_cov_4.003861_g6859_i0.p	TMHMM2.0	inside	     1     6
NODE_10032_length_573_cov_4.003861_g6859_i0.p	TMHMM2.0	TMhelix	     7    26
NODE_10032_length_573_cov_4.003861_g6859_i0.p	TMHMM2.0	outside	    27    35
# NODE_10032_length_573_cov_4.003861_g6859_i0.p Length: 45
# NODE_10032_length_573_cov_4.003861_g6859_i0.p Number of predicted TMHs:  0
# NODE_10032_length_573_cov_4.003861_g6859_i0.p Exp number of AAs in TMHs: 0.01156
# NODE_10032_length_573_cov_4.003861_g6859_i0.p Exp number, first 60 AAs:  0.01156
# NODE_10032_length_573_cov_4.003861_g6859_i0.p Total prob of N-in:        0.50790
NODE_10032_length_573_cov_4.003861_g6859_i0.p	TMHMM2.0	inside	     1    45
# NODE_10032_length_573_cov_4.003861_g6859_i0.p Length: 38
# NODE_10032_length_573_cov_4.003861_g6859_i0.p Number of predicted TMHs:  0
# NODE_10032_length_573_cov_4.003861_g6859_i0.p Exp number of AAs in TMHs: 0.10334
# NODE_10032_length_573_cov_4.003861_g6859_i0.p Exp number, first 60 AAs:  0.10334
# NODE_10032_length_573_cov_4.003861_g6859_i0.p Total prob of N-in:        0.16738
NODE_10032_length_573_cov_4.003861_g6859_i0.p	TMHMM2.0	outside	     1    38
