# Supplementary material for: Salivary and Intestinal Transcriptomes Reveal Differential Gene Expression in Starving, Fed and Trypanosoma cruzi-Infected Rhodnius neglectus
Source: Front Cell Infect Microbiol. 2021 Dec 17;11:773357. doi: 10.3389/fcimb.2021.773357 (PMC8722679; doi:10.3389/fcimb.2021.773357)
Supplement: Supplementary file 11 [file DataSheet_11.zip › links/pep04-tmhmm/NODE_10038_length_573_cov_2.696911_g6864_i0.p-pep_summary.tmh]

# NODE_10038_length_573_cov_2.696911_g6864_i0.p Length: 49
# NODE_10038_length_573_cov_2.696911_g6864_i0.p Number of predicted TMHs:  0
# NODE_10038_length_573_cov_2.696911_g6864_i0.p Exp number of AAs in TMHs: 0
# NODE_10038_length_573_cov_2.696911_g6864_i0.p Exp number, first 60 AAs:  0
# NODE_10038_length_573_cov_2.696911_g6864_i0.p Total prob of N-in:        0.59403
NODE_10038_length_573_cov_2.696911_g6864_i0.p	TMHMM2.0	inside	     1    49
# NODE_10038_length_573_cov_2.696911_g6864_i0.p Length: 51
# NODE_10038_length_573_cov_2.696911_g6864_i0.p Number of predicted TMHs:  0
# NODE_10038_length_573_cov_2.696911_g6864_i0.p Exp number of AAs in TMHs: 0.00017
# NODE_10038_length_573_cov_2.696911_g6864_i0.p Exp number, first 60 AAs:  0.00017
# NODE_10038_length_573_cov_2.696911_g6864_i0.p Total prob of N-in:        0.24130
NODE_10038_length_573_cov_2.696911_g6864_i0.p	TMHMM2.0	outside	     1    51
# NODE_10038_length_573_cov_2.696911_g6864_i0.p Length: 44
# NODE_10038_length_573_cov_2.696911_g6864_i0.p Number of predicted TMHs:  0
# NODE_10038_length_573_cov_2.696911_g6864_i0.p Exp number of AAs in TMHs: 0.00146
# NODE_10038_length_573_cov_2.696911_g6864_i0.p Exp number, first 60 AAs:  0.00146
# NODE_10038_length_573_cov_2.696911_g6864_i0.p Total prob of N-in:        0.45872
NODE_10038_length_573_cov_2.696911_g6864_i0.p	TMHMM2.0	outside	     1    44
# NODE_10038_length_573_cov_2.696911_g6864_i0.p Length: 51
# NODE_10038_length_573_cov_2.696911_g6864_i0.p Number of predicted TMHs:  0
# NODE_10038_length_573_cov_2.696911_g6864_i0.p Exp number of AAs in TMHs: 0.27312
# NODE_10038_length_573_cov_2.696911_g6864_i0.p Exp number, first 60 AAs:  0.27312
# NODE_10038_length_573_cov_2.696911_g6864_i0.p Total prob of N-in:        0.46556
NODE_10038_length_573_cov_2.696911_g6864_i0.p	TMHMM2.0	outside	     1    51
