# Supplementary material for: Salivary and Intestinal Transcriptomes Reveal Differential Gene Expression in Starving, Fed and Trypanosoma cruzi-Infected Rhodnius neglectus
Source: Front Cell Infect Microbiol. 2021 Dec 17;11:773357. doi: 10.3389/fcimb.2021.773357 (PMC8722679; doi:10.3389/fcimb.2021.773357)
Supplement: Supplementary file 11 [file DataSheet_11.zip › links/pep04-tmhmm/NODE_10045_length_572_cov_7.353965_g6870_i0.p-pep_summary.tmh]

# NODE_10045_length_572_cov_7.353965_g6870_i0.p Length: 50
# NODE_10045_length_572_cov_7.353965_g6870_i0.p Number of predicted TMHs:  0
# NODE_10045_length_572_cov_7.353965_g6870_i0.p Exp number of AAs in TMHs: 0.00033
# NODE_10045_length_572_cov_7.353965_g6870_i0.p Exp number, first 60 AAs:  0.00033
# NODE_10045_length_572_cov_7.353965_g6870_i0.p Total prob of N-in:        0.04488
NODE_10045_length_572_cov_7.353965_g6870_i0.p	TMHMM2.0	outside	     1    50
# NODE_10045_length_572_cov_7.353965_g6870_i0.p Length: 48
# NODE_10045_length_572_cov_7.353965_g6870_i0.p Number of predicted TMHs:  0
# NODE_10045_length_572_cov_7.353965_g6870_i0.p Exp number of AAs in TMHs: 0.31378
# NODE_10045_length_572_cov_7.353965_g6870_i0.p Exp number, first 60 AAs:  0.31378
# NODE_10045_length_572_cov_7.353965_g6870_i0.p Total prob of N-in:        0.29860
NODE_10045_length_572_cov_7.353965_g6870_i0.p	TMHMM2.0	outside	     1    48
# NODE_10045_length_572_cov_7.353965_g6870_i0.p Length: 48
# NODE_10045_length_572_cov_7.353965_g6870_i0.p Number of predicted TMHs:  0
# NODE_10045_length_572_cov_7.353965_g6870_i0.p Exp number of AAs in TMHs: 0.00023
# NODE_10045_length_572_cov_7.353965_g6870_i0.p Exp number, first 60 AAs:  0.00023
# NODE_10045_length_572_cov_7.353965_g6870_i0.p Total prob of N-in:        0.13840
NODE_10045_length_572_cov_7.353965_g6870_i0.p	TMHMM2.0	outside	     1    48
# NODE_10045_length_572_cov_7.353965_g6870_i0.p Length: 49
# NODE_10045_length_572_cov_7.353965_g6870_i0.p Number of predicted TMHs:  0
# NODE_10045_length_572_cov_7.353965_g6870_i0.p Exp number of AAs in TMHs: 0
# NODE_10045_length_572_cov_7.353965_g6870_i0.p Exp number, first 60 AAs:  0
# NODE_10045_length_572_cov_7.353965_g6870_i0.p Total prob of N-in:        0.18260
NODE_10045_length_572_cov_7.353965_g6870_i0.p	TMHMM2.0	outside	     1    49
