# Supplementary material for: Salivary and Intestinal Transcriptomes Reveal Differential Gene Expression in Starving, Fed and Trypanosoma cruzi-Infected Rhodnius neglectus
Source: Front Cell Infect Microbiol. 2021 Dec 17;11:773357. doi: 10.3389/fcimb.2021.773357 (PMC8722679; doi:10.3389/fcimb.2021.773357)
Supplement: Supplementary file 11 [file DataSheet_11.zip › links/pep04-tmhmm/NODE_10047_length_399_cov_1.808642_g7169_i0.p-pep_summary.tmh]

# NODE_10047_length_399_cov_1.808642_g7169_i0.p Length: 31
# NODE_10047_length_399_cov_1.808642_g7169_i0.p Number of predicted TMHs:  0
# NODE_10047_length_399_cov_1.808642_g7169_i0.p Exp number of AAs in TMHs: 1.27799
# NODE_10047_length_399_cov_1.808642_g7169_i0.p Exp number, first 60 AAs:  1.27799
# NODE_10047_length_399_cov_1.808642_g7169_i0.p Total prob of N-in:        0.67726
NODE_10047_length_399_cov_1.808642_g7169_i0.p	TMHMM2.0	inside	     1    31
# NODE_10047_length_399_cov_1.808642_g7169_i0.p Length: 44
# NODE_10047_length_399_cov_1.808642_g7169_i0.p Number of predicted TMHs:  0
# NODE_10047_length_399_cov_1.808642_g7169_i0.p Exp number of AAs in TMHs: 10.14042
# NODE_10047_length_399_cov_1.808642_g7169_i0.p Exp number, first 60 AAs:  10.14042
# NODE_10047_length_399_cov_1.808642_g7169_i0.p Total prob of N-in:        0.60436
# NODE_10047_length_399_cov_1.808642_g7169_i0.p POSSIBLE N-term signal sequence
NODE_10047_length_399_cov_1.808642_g7169_i0.p	TMHMM2.0	outside	     1    44
# NODE_10047_length_399_cov_1.808642_g7169_i0.p Length: 30
# NODE_10047_length_399_cov_1.808642_g7169_i0.p Number of predicted TMHs:  0
# NODE_10047_length_399_cov_1.808642_g7169_i0.p Exp number of AAs in TMHs: 0.00657
# NODE_10047_length_399_cov_1.808642_g7169_i0.p Exp number, first 60 AAs:  0.00657
# NODE_10047_length_399_cov_1.808642_g7169_i0.p Total prob of N-in:        0.59625
NODE_10047_length_399_cov_1.808642_g7169_i0.p	TMHMM2.0	inside	     1    30
# NODE_10047_length_399_cov_1.808642_g7169_i0.p Length: 44
# NODE_10047_length_399_cov_1.808642_g7169_i0.p Number of predicted TMHs:  0
# NODE_10047_length_399_cov_1.808642_g7169_i0.p Exp number of AAs in TMHs: 0.04311
# NODE_10047_length_399_cov_1.808642_g7169_i0.p Exp number, first 60 AAs:  0.04311
# NODE_10047_length_399_cov_1.808642_g7169_i0.p Total prob of N-in:        0.63942
NODE_10047_length_399_cov_1.808642_g7169_i0.p	TMHMM2.0	inside	     1    44
