# Supplementary material for: Salivary and Intestinal Transcriptomes Reveal Differential Gene Expression in Starving, Fed and Trypanosoma cruzi-Infected Rhodnius neglectus
Source: Front Cell Infect Microbiol. 2021 Dec 17;11:773357. doi: 10.3389/fcimb.2021.773357 (PMC8722679; doi:10.3389/fcimb.2021.773357)
Supplement: Supplementary file 11 [file DataSheet_11.zip › links/pep04-tmhmm/NODE_10068_length_398_cov_5.934985_g7188_i0.p-pep_summary.tmh]

# NODE_10068_length_398_cov_5.934985_g7188_i0.p Length: 59
# NODE_10068_length_398_cov_5.934985_g7188_i0.p Number of predicted TMHs:  0
# NODE_10068_length_398_cov_5.934985_g7188_i0.p Exp number of AAs in TMHs: 13.6271
# NODE_10068_length_398_cov_5.934985_g7188_i0.p Exp number, first 60 AAs:  13.6271
# NODE_10068_length_398_cov_5.934985_g7188_i0.p Total prob of N-in:        0.39785
# NODE_10068_length_398_cov_5.934985_g7188_i0.p POSSIBLE N-term signal sequence
NODE_10068_length_398_cov_5.934985_g7188_i0.p	TMHMM2.0	outside	     1    59
# NODE_10068_length_398_cov_5.934985_g7188_i0.p Length: 114
# NODE_10068_length_398_cov_5.934985_g7188_i0.p Number of predicted TMHs:  1
# NODE_10068_length_398_cov_5.934985_g7188_i0.p Exp number of AAs in TMHs: 30.05029
# NODE_10068_length_398_cov_5.934985_g7188_i0.p Exp number, first 60 AAs:  26.71624
# NODE_10068_length_398_cov_5.934985_g7188_i0.p Total prob of N-in:        0.07296
# NODE_10068_length_398_cov_5.934985_g7188_i0.p POSSIBLE N-term signal sequence
NODE_10068_length_398_cov_5.934985_g7188_i0.p	TMHMM2.0	outside	     1    14
NODE_10068_length_398_cov_5.934985_g7188_i0.p	TMHMM2.0	TMhelix	    15    32
NODE_10068_length_398_cov_5.934985_g7188_i0.p	TMHMM2.0	inside	    33   114
# NODE_10068_length_398_cov_5.934985_g7188_i0.p Length: 45
# NODE_10068_length_398_cov_5.934985_g7188_i0.p Number of predicted TMHs:  0
# NODE_10068_length_398_cov_5.934985_g7188_i0.p Exp number of AAs in TMHs: 0
# NODE_10068_length_398_cov_5.934985_g7188_i0.p Exp number, first 60 AAs:  0
# NODE_10068_length_398_cov_5.934985_g7188_i0.p Total prob of N-in:        0.77663
NODE_10068_length_398_cov_5.934985_g7188_i0.p	TMHMM2.0	inside	     1    45
# NODE_10068_length_398_cov_5.934985_g7188_i0.p Length: 52
# NODE_10068_length_398_cov_5.934985_g7188_i0.p Number of predicted TMHs:  0
# NODE_10068_length_398_cov_5.934985_g7188_i0.p Exp number of AAs in TMHs: 0
# NODE_10068_length_398_cov_5.934985_g7188_i0.p Exp number, first 60 AAs:  0
# NODE_10068_length_398_cov_5.934985_g7188_i0.p Total prob of N-in:        0.73689
NODE_10068_length_398_cov_5.934985_g7188_i0.p	TMHMM2.0	inside	     1    52
