# Supplementary material for: Salivary and Intestinal Transcriptomes Reveal Differential Gene Expression in Starving, Fed and Trypanosoma cruzi-Infected Rhodnius neglectus
Source: Front Cell Infect Microbiol. 2021 Dec 17;11:773357. doi: 10.3389/fcimb.2021.773357 (PMC8722679; doi:10.3389/fcimb.2021.773357)
Supplement: Supplementary file 11 [file DataSheet_11.zip › links/pep04-tmhmm/NODE_10070_length_398_cov_4.941176_g7190_i0.p-pep_summary.tmh]

# NODE_10070_length_398_cov_4.941176_g7190_i0.p Length: 88
# NODE_10070_length_398_cov_4.941176_g7190_i0.p Number of predicted TMHs:  0
# NODE_10070_length_398_cov_4.941176_g7190_i0.p Exp number of AAs in TMHs: 0.24544
# NODE_10070_length_398_cov_4.941176_g7190_i0.p Exp number, first 60 AAs:  0.24544
# NODE_10070_length_398_cov_4.941176_g7190_i0.p Total prob of N-in:        0.31959
NODE_10070_length_398_cov_4.941176_g7190_i0.p	TMHMM2.0	outside	     1    88
# NODE_10070_length_398_cov_4.941176_g7190_i0.p Length: 62
# NODE_10070_length_398_cov_4.941176_g7190_i0.p Number of predicted TMHs:  0
# NODE_10070_length_398_cov_4.941176_g7190_i0.p Exp number of AAs in TMHs: 1.42578
# NODE_10070_length_398_cov_4.941176_g7190_i0.p Exp number, first 60 AAs:  1.42068
# NODE_10070_length_398_cov_4.941176_g7190_i0.p Total prob of N-in:        0.40195
NODE_10070_length_398_cov_4.941176_g7190_i0.p	TMHMM2.0	outside	     1    62
# NODE_10070_length_398_cov_4.941176_g7190_i0.p Length: 57
# NODE_10070_length_398_cov_4.941176_g7190_i0.p Number of predicted TMHs:  1
# NODE_10070_length_398_cov_4.941176_g7190_i0.p Exp number of AAs in TMHs: 21.70105
# NODE_10070_length_398_cov_4.941176_g7190_i0.p Exp number, first 60 AAs:  21.70105
# NODE_10070_length_398_cov_4.941176_g7190_i0.p Total prob of N-in:        0.05109
# NODE_10070_length_398_cov_4.941176_g7190_i0.p POSSIBLE N-term signal sequence
NODE_10070_length_398_cov_4.941176_g7190_i0.p	TMHMM2.0	outside	     1    18
NODE_10070_length_398_cov_4.941176_g7190_i0.p	TMHMM2.0	TMhelix	    19    41
NODE_10070_length_398_cov_4.941176_g7190_i0.p	TMHMM2.0	inside	    42    57
# NODE_10070_length_398_cov_4.941176_g7190_i0.p Length: 50
# NODE_10070_length_398_cov_4.941176_g7190_i0.p Number of predicted TMHs:  0
# NODE_10070_length_398_cov_4.941176_g7190_i0.p Exp number of AAs in TMHs: 2.11111
# NODE_10070_length_398_cov_4.941176_g7190_i0.p Exp number, first 60 AAs:  2.11111
# NODE_10070_length_398_cov_4.941176_g7190_i0.p Total prob of N-in:        0.88259
NODE_10070_length_398_cov_4.941176_g7190_i0.p	TMHMM2.0	inside	     1    50
