# Supplementary material for: Salivary and Intestinal Transcriptomes Reveal Differential Gene Expression in Starving, Fed and Trypanosoma cruzi-Infected Rhodnius neglectus
Source: Front Cell Infect Microbiol. 2021 Dec 17;11:773357. doi: 10.3389/fcimb.2021.773357 (PMC8722679; doi:10.3389/fcimb.2021.773357)
Supplement: Supplementary file 11 [file DataSheet_11.zip › links/pep04-tmhmm/NODE_10074_length_571_cov_9.131783_g6894_i0.p-pep_summary.tmh]

# NODE_10074_length_571_cov_9.131783_g6894_i0.p Length: 47
# NODE_10074_length_571_cov_9.131783_g6894_i0.p Number of predicted TMHs:  0
# NODE_10074_length_571_cov_9.131783_g6894_i0.p Exp number of AAs in TMHs: 0
# NODE_10074_length_571_cov_9.131783_g6894_i0.p Exp number, first 60 AAs:  0
# NODE_10074_length_571_cov_9.131783_g6894_i0.p Total prob of N-in:        0.88892
NODE_10074_length_571_cov_9.131783_g6894_i0.p	TMHMM2.0	inside	     1    47
# NODE_10074_length_571_cov_9.131783_g6894_i0.p Length: 74
# NODE_10074_length_571_cov_9.131783_g6894_i0.p Number of predicted TMHs:  0
# NODE_10074_length_571_cov_9.131783_g6894_i0.p Exp number of AAs in TMHs: 0.35739
# NODE_10074_length_571_cov_9.131783_g6894_i0.p Exp number, first 60 AAs:  0.35707
# NODE_10074_length_571_cov_9.131783_g6894_i0.p Total prob of N-in:        0.07144
NODE_10074_length_571_cov_9.131783_g6894_i0.p	TMHMM2.0	outside	     1    74
# NODE_10074_length_571_cov_9.131783_g6894_i0.p Length: 51
# NODE_10074_length_571_cov_9.131783_g6894_i0.p Number of predicted TMHs:  0
# NODE_10074_length_571_cov_9.131783_g6894_i0.p Exp number of AAs in TMHs: 0.15051
# NODE_10074_length_571_cov_9.131783_g6894_i0.p Exp number, first 60 AAs:  0.15051
# NODE_10074_length_571_cov_9.131783_g6894_i0.p Total prob of N-in:        0.25301
NODE_10074_length_571_cov_9.131783_g6894_i0.p	TMHMM2.0	outside	     1    51
# NODE_10074_length_571_cov_9.131783_g6894_i0.p Length: 57
# NODE_10074_length_571_cov_9.131783_g6894_i0.p Number of predicted TMHs:  0
# NODE_10074_length_571_cov_9.131783_g6894_i0.p Exp number of AAs in TMHs: 1.37108
# NODE_10074_length_571_cov_9.131783_g6894_i0.p Exp number, first 60 AAs:  1.37108
# NODE_10074_length_571_cov_9.131783_g6894_i0.p Total prob of N-in:        0.21755
NODE_10074_length_571_cov_9.131783_g6894_i0.p	TMHMM2.0	outside	     1    57
