# Supplementary material for: Salivary and Intestinal Transcriptomes Reveal Differential Gene Expression in Starving, Fed and Trypanosoma cruzi-Infected Rhodnius neglectus
Source: Front Cell Infect Microbiol. 2021 Dec 17;11:773357. doi: 10.3389/fcimb.2021.773357 (PMC8722679; doi:10.3389/fcimb.2021.773357)
Supplement: Supplementary file 11 [file DataSheet_11.zip › links/pep04-tmhmm/NODE_10081_length_571_cov_3.881783_g6899_i0.p-pep_summary.tmh]

# NODE_10081_length_571_cov_3.881783_g6899_i0.p Length: 51
# NODE_10081_length_571_cov_3.881783_g6899_i0.p Number of predicted TMHs:  0
# NODE_10081_length_571_cov_3.881783_g6899_i0.p Exp number of AAs in TMHs: 0.00867
# NODE_10081_length_571_cov_3.881783_g6899_i0.p Exp number, first 60 AAs:  0.00867
# NODE_10081_length_571_cov_3.881783_g6899_i0.p Total prob of N-in:        0.66690
NODE_10081_length_571_cov_3.881783_g6899_i0.p	TMHMM2.0	inside	     1    51
# NODE_10081_length_571_cov_3.881783_g6899_i0.p Length: 45
# NODE_10081_length_571_cov_3.881783_g6899_i0.p Number of predicted TMHs:  0
# NODE_10081_length_571_cov_3.881783_g6899_i0.p Exp number of AAs in TMHs: 0.04836
# NODE_10081_length_571_cov_3.881783_g6899_i0.p Exp number, first 60 AAs:  0.04836
# NODE_10081_length_571_cov_3.881783_g6899_i0.p Total prob of N-in:        0.10276
NODE_10081_length_571_cov_3.881783_g6899_i0.p	TMHMM2.0	outside	     1    45
# NODE_10081_length_571_cov_3.881783_g6899_i0.p Length: 72
# NODE_10081_length_571_cov_3.881783_g6899_i0.p Number of predicted TMHs:  1
# NODE_10081_length_571_cov_3.881783_g6899_i0.p Exp number of AAs in TMHs: 15.86704
# NODE_10081_length_571_cov_3.881783_g6899_i0.p Exp number, first 60 AAs:  15.79354
# NODE_10081_length_571_cov_3.881783_g6899_i0.p Total prob of N-in:        0.08548
# NODE_10081_length_571_cov_3.881783_g6899_i0.p POSSIBLE N-term signal sequence
NODE_10081_length_571_cov_3.881783_g6899_i0.p	TMHMM2.0	outside	     1    33
NODE_10081_length_571_cov_3.881783_g6899_i0.p	TMHMM2.0	TMhelix	    34    56
NODE_10081_length_571_cov_3.881783_g6899_i0.p	TMHMM2.0	inside	    57    72
# NODE_10081_length_571_cov_3.881783_g6899_i0.p Length: 122
# NODE_10081_length_571_cov_3.881783_g6899_i0.p Number of predicted TMHs:  0
# NODE_10081_length_571_cov_3.881783_g6899_i0.p Exp number of AAs in TMHs: 0.00295
# NODE_10081_length_571_cov_3.881783_g6899_i0.p Exp number, first 60 AAs:  0.00088
# NODE_10081_length_571_cov_3.881783_g6899_i0.p Total prob of N-in:        0.28349
NODE_10081_length_571_cov_3.881783_g6899_i0.p	TMHMM2.0	outside	     1   122
