# Supplementary material for: Salivary and Intestinal Transcriptomes Reveal Differential Gene Expression in Starving, Fed and Trypanosoma cruzi-Infected Rhodnius neglectus
Source: Front Cell Infect Microbiol. 2021 Dec 17;11:773357. doi: 10.3389/fcimb.2021.773357 (PMC8722679; doi:10.3389/fcimb.2021.773357)
Supplement: Supplementary file 11 [file DataSheet_11.zip › links/pep04-tmhmm/NODE_10088_length_571_cov_2.959302_g6905_i0.p-pep_summary.tmh]

# NODE_10088_length_571_cov_2.959302_g6905_i0.p Length: 38
# NODE_10088_length_571_cov_2.959302_g6905_i0.p Number of predicted TMHs:  0
# NODE_10088_length_571_cov_2.959302_g6905_i0.p Exp number of AAs in TMHs: 0.0003
# NODE_10088_length_571_cov_2.959302_g6905_i0.p Exp number, first 60 AAs:  0.0003
# NODE_10088_length_571_cov_2.959302_g6905_i0.p Total prob of N-in:        0.57155
NODE_10088_length_571_cov_2.959302_g6905_i0.p	TMHMM2.0	inside	     1    38
# NODE_10088_length_571_cov_2.959302_g6905_i0.p Length: 38
# NODE_10088_length_571_cov_2.959302_g6905_i0.p Number of predicted TMHs:  0
# NODE_10088_length_571_cov_2.959302_g6905_i0.p Exp number of AAs in TMHs: 1.11628
# NODE_10088_length_571_cov_2.959302_g6905_i0.p Exp number, first 60 AAs:  1.11628
# NODE_10088_length_571_cov_2.959302_g6905_i0.p Total prob of N-in:        0.17666
NODE_10088_length_571_cov_2.959302_g6905_i0.p	TMHMM2.0	outside	     1    38
# NODE_10088_length_571_cov_2.959302_g6905_i0.p Length: 38
# NODE_10088_length_571_cov_2.959302_g6905_i0.p Number of predicted TMHs:  0
# NODE_10088_length_571_cov_2.959302_g6905_i0.p Exp number of AAs in TMHs: 0.00112
# NODE_10088_length_571_cov_2.959302_g6905_i0.p Exp number, first 60 AAs:  0.00112
# NODE_10088_length_571_cov_2.959302_g6905_i0.p Total prob of N-in:        0.51400
NODE_10088_length_571_cov_2.959302_g6905_i0.p	TMHMM2.0	inside	     1    38
# NODE_10088_length_571_cov_2.959302_g6905_i0.p Length: 48
# NODE_10088_length_571_cov_2.959302_g6905_i0.p Number of predicted TMHs:  1
# NODE_10088_length_571_cov_2.959302_g6905_i0.p Exp number of AAs in TMHs: 21.73306
# NODE_10088_length_571_cov_2.959302_g6905_i0.p Exp number, first 60 AAs:  21.73306
# NODE_10088_length_571_cov_2.959302_g6905_i0.p Total prob of N-in:        0.85476
# NODE_10088_length_571_cov_2.959302_g6905_i0.p POSSIBLE N-term signal sequence
NODE_10088_length_571_cov_2.959302_g6905_i0.p	TMHMM2.0	inside	     1    12
NODE_10088_length_571_cov_2.959302_g6905_i0.p	TMHMM2.0	TMhelix	    13    35
NODE_10088_length_571_cov_2.959302_g6905_i0.p	TMHMM2.0	outside	    36    48
