# Supplementary material for: Salivary and Intestinal Transcriptomes Reveal Differential Gene Expression in Starving, Fed and Trypanosoma cruzi-Infected Rhodnius neglectus
Source: Front Cell Infect Microbiol. 2021 Dec 17;11:773357. doi: 10.3389/fcimb.2021.773357 (PMC8722679; doi:10.3389/fcimb.2021.773357)
Supplement: Supplementary file 11 [file DataSheet_11.zip › links/pep04-tmhmm/NODE_10093_length_571_cov_2.476744_g6910_i0.p-pep_summary.tmh]

# NODE_10093_length_571_cov_2.476744_g6910_i0.p Length: 67
# NODE_10093_length_571_cov_2.476744_g6910_i0.p Number of predicted TMHs:  2
# NODE_10093_length_571_cov_2.476744_g6910_i0.p Exp number of AAs in TMHs: 38.27763
# NODE_10093_length_571_cov_2.476744_g6910_i0.p Exp number, first 60 AAs:  33.70595
# NODE_10093_length_571_cov_2.476744_g6910_i0.p Total prob of N-in:        0.73185
# NODE_10093_length_571_cov_2.476744_g6910_i0.p POSSIBLE N-term signal sequence
NODE_10093_length_571_cov_2.476744_g6910_i0.p	TMHMM2.0	inside	     1     6
NODE_10093_length_571_cov_2.476744_g6910_i0.p	TMHMM2.0	TMhelix	     7    24
NODE_10093_length_571_cov_2.476744_g6910_i0.p	TMHMM2.0	outside	    25    43
NODE_10093_length_571_cov_2.476744_g6910_i0.p	TMHMM2.0	TMhelix	    44    66
NODE_10093_length_571_cov_2.476744_g6910_i0.p	TMHMM2.0	inside	    67    67
# NODE_10093_length_571_cov_2.476744_g6910_i0.p Length: 95
# NODE_10093_length_571_cov_2.476744_g6910_i0.p Number of predicted TMHs:  0
# NODE_10093_length_571_cov_2.476744_g6910_i0.p Exp number of AAs in TMHs: 0
# NODE_10093_length_571_cov_2.476744_g6910_i0.p Exp number, first 60 AAs:  0
# NODE_10093_length_571_cov_2.476744_g6910_i0.p Total prob of N-in:        0.19932
NODE_10093_length_571_cov_2.476744_g6910_i0.p	TMHMM2.0	outside	     1    95
# NODE_10093_length_571_cov_2.476744_g6910_i0.p Length: 45
# NODE_10093_length_571_cov_2.476744_g6910_i0.p Number of predicted TMHs:  0
# NODE_10093_length_571_cov_2.476744_g6910_i0.p Exp number of AAs in TMHs: 0
# NODE_10093_length_571_cov_2.476744_g6910_i0.p Exp number, first 60 AAs:  0
# NODE_10093_length_571_cov_2.476744_g6910_i0.p Total prob of N-in:        0.60164
NODE_10093_length_571_cov_2.476744_g6910_i0.p	TMHMM2.0	inside	     1    45
# NODE_10093_length_571_cov_2.476744_g6910_i0.p Length: 80
# NODE_10093_length_571_cov_2.476744_g6910_i0.p Number of predicted TMHs:  0
# NODE_10093_length_571_cov_2.476744_g6910_i0.p Exp number of AAs in TMHs: 0.14191
# NODE_10093_length_571_cov_2.476744_g6910_i0.p Exp number, first 60 AAs:  0.0565
# NODE_10093_length_571_cov_2.476744_g6910_i0.p Total prob of N-in:        0.29878
NODE_10093_length_571_cov_2.476744_g6910_i0.p	TMHMM2.0	outside	     1    80
