# Supplementary material for: Salivary and Intestinal Transcriptomes Reveal Differential Gene Expression in Starving, Fed and Trypanosoma cruzi-Infected Rhodnius neglectus
Source: Front Cell Infect Microbiol. 2021 Dec 17;11:773357. doi: 10.3389/fcimb.2021.773357 (PMC8722679; doi:10.3389/fcimb.2021.773357)
Supplement: Supplementary file 11 [file DataSheet_11.zip › links/pep04-tmhmm/NODE_10097_length_398_cov_1.637771_g7216_i0.p-pep_summary.tmh]

# NODE_10097_length_398_cov_1.637771_g7216_i0.p Length: 82
# NODE_10097_length_398_cov_1.637771_g7216_i0.p Number of predicted TMHs:  0
# NODE_10097_length_398_cov_1.637771_g7216_i0.p Exp number of AAs in TMHs: 0.17741
# NODE_10097_length_398_cov_1.637771_g7216_i0.p Exp number, first 60 AAs:  0.16835
# NODE_10097_length_398_cov_1.637771_g7216_i0.p Total prob of N-in:        0.45238
NODE_10097_length_398_cov_1.637771_g7216_i0.p	TMHMM2.0	outside	     1    82
# NODE_10097_length_398_cov_1.637771_g7216_i0.p Length: 89
# NODE_10097_length_398_cov_1.637771_g7216_i0.p Number of predicted TMHs:  0
# NODE_10097_length_398_cov_1.637771_g7216_i0.p Exp number of AAs in TMHs: 12.21097
# NODE_10097_length_398_cov_1.637771_g7216_i0.p Exp number, first 60 AAs:  11.559
# NODE_10097_length_398_cov_1.637771_g7216_i0.p Total prob of N-in:        0.32110
# NODE_10097_length_398_cov_1.637771_g7216_i0.p POSSIBLE N-term signal sequence
NODE_10097_length_398_cov_1.637771_g7216_i0.p	TMHMM2.0	outside	     1    89
# NODE_10097_length_398_cov_1.637771_g7216_i0.p Length: 59
# NODE_10097_length_398_cov_1.637771_g7216_i0.p Number of predicted TMHs:  0
# NODE_10097_length_398_cov_1.637771_g7216_i0.p Exp number of AAs in TMHs: 5.46775
# NODE_10097_length_398_cov_1.637771_g7216_i0.p Exp number, first 60 AAs:  5.46775
# NODE_10097_length_398_cov_1.637771_g7216_i0.p Total prob of N-in:        0.15528
NODE_10097_length_398_cov_1.637771_g7216_i0.p	TMHMM2.0	outside	     1    59
# NODE_10097_length_398_cov_1.637771_g7216_i0.p Length: 85
# NODE_10097_length_398_cov_1.637771_g7216_i0.p Number of predicted TMHs:  1
# NODE_10097_length_398_cov_1.637771_g7216_i0.p Exp number of AAs in TMHs: 24.34826
# NODE_10097_length_398_cov_1.637771_g7216_i0.p Exp number, first 60 AAs:  17.33867
# NODE_10097_length_398_cov_1.637771_g7216_i0.p Total prob of N-in:        0.54666
# NODE_10097_length_398_cov_1.637771_g7216_i0.p POSSIBLE N-term signal sequence
NODE_10097_length_398_cov_1.637771_g7216_i0.p	TMHMM2.0	inside	     1    44
NODE_10097_length_398_cov_1.637771_g7216_i0.p	TMHMM2.0	TMhelix	    45    67
NODE_10097_length_398_cov_1.637771_g7216_i0.p	TMHMM2.0	outside	    68    85
