# Supplementary material for: Salivary and Intestinal Transcriptomes Reveal Differential Gene Expression in Starving, Fed and Trypanosoma cruzi-Infected Rhodnius neglectus
Source: Front Cell Infect Microbiol. 2021 Dec 17;11:773357. doi: 10.3389/fcimb.2021.773357 (PMC8722679; doi:10.3389/fcimb.2021.773357)
Supplement: Supplementary file 11 [file DataSheet_11.zip › links/pep04-tmhmm/NODE_10105_length_570_cov_7.299029_g6919_i0.p-pep_summary.tmh]

# NODE_10105_length_570_cov_7.299029_g6919_i0.p Length: 51
# NODE_10105_length_570_cov_7.299029_g6919_i0.p Number of predicted TMHs:  0
# NODE_10105_length_570_cov_7.299029_g6919_i0.p Exp number of AAs in TMHs: 0.82359
# NODE_10105_length_570_cov_7.299029_g6919_i0.p Exp number, first 60 AAs:  0.82359
# NODE_10105_length_570_cov_7.299029_g6919_i0.p Total prob of N-in:        0.22802
NODE_10105_length_570_cov_7.299029_g6919_i0.p	TMHMM2.0	outside	     1    51
# NODE_10105_length_570_cov_7.299029_g6919_i0.p Length: 78
# NODE_10105_length_570_cov_7.299029_g6919_i0.p Number of predicted TMHs:  1
# NODE_10105_length_570_cov_7.299029_g6919_i0.p Exp number of AAs in TMHs: 18.4309
# NODE_10105_length_570_cov_7.299029_g6919_i0.p Exp number, first 60 AAs:  18.4306
# NODE_10105_length_570_cov_7.299029_g6919_i0.p Total prob of N-in:        0.40641
# NODE_10105_length_570_cov_7.299029_g6919_i0.p POSSIBLE N-term signal sequence
NODE_10105_length_570_cov_7.299029_g6919_i0.p	TMHMM2.0	outside	     1     5
NODE_10105_length_570_cov_7.299029_g6919_i0.p	TMHMM2.0	TMhelix	     6    28
NODE_10105_length_570_cov_7.299029_g6919_i0.p	TMHMM2.0	inside	    29    78
# NODE_10105_length_570_cov_7.299029_g6919_i0.p Length: 45
# NODE_10105_length_570_cov_7.299029_g6919_i0.p Number of predicted TMHs:  0
# NODE_10105_length_570_cov_7.299029_g6919_i0.p Exp number of AAs in TMHs: 0.00485
# NODE_10105_length_570_cov_7.299029_g6919_i0.p Exp number, first 60 AAs:  0.00485
# NODE_10105_length_570_cov_7.299029_g6919_i0.p Total prob of N-in:        0.73688
NODE_10105_length_570_cov_7.299029_g6919_i0.p	TMHMM2.0	inside	     1    45
# NODE_10105_length_570_cov_7.299029_g6919_i0.p Length: 44
# NODE_10105_length_570_cov_7.299029_g6919_i0.p Number of predicted TMHs:  0
# NODE_10105_length_570_cov_7.299029_g6919_i0.p Exp number of AAs in TMHs: 0.0028
# NODE_10105_length_570_cov_7.299029_g6919_i0.p Exp number, first 60 AAs:  0.0028
# NODE_10105_length_570_cov_7.299029_g6919_i0.p Total prob of N-in:        0.24926
NODE_10105_length_570_cov_7.299029_g6919_i0.p	TMHMM2.0	outside	     1    44
