# Supplementary material for: Salivary and Intestinal Transcriptomes Reveal Differential Gene Expression in Starving, Fed and Trypanosoma cruzi-Infected Rhodnius neglectus
Source: Front Cell Infect Microbiol. 2021 Dec 17;11:773357. doi: 10.3389/fcimb.2021.773357 (PMC8722679; doi:10.3389/fcimb.2021.773357)
Supplement: Supplementary file 11 [file DataSheet_11.zip › links/pep04-tmhmm/NODE_10107_length_570_cov_6.341748_g6921_i0.p-pep_summary.tmh]

# NODE_10107_length_570_cov_6.341748_g6921_i0.p Length: 42
# NODE_10107_length_570_cov_6.341748_g6921_i0.p Number of predicted TMHs:  0
# NODE_10107_length_570_cov_6.341748_g6921_i0.p Exp number of AAs in TMHs: 1.31612
# NODE_10107_length_570_cov_6.341748_g6921_i0.p Exp number, first 60 AAs:  1.31612
# NODE_10107_length_570_cov_6.341748_g6921_i0.p Total prob of N-in:        0.62918
NODE_10107_length_570_cov_6.341748_g6921_i0.p	TMHMM2.0	inside	     1    42
# NODE_10107_length_570_cov_6.341748_g6921_i0.p Length: 54
# NODE_10107_length_570_cov_6.341748_g6921_i0.p Number of predicted TMHs:  1
# NODE_10107_length_570_cov_6.341748_g6921_i0.p Exp number of AAs in TMHs: 27.48413
# NODE_10107_length_570_cov_6.341748_g6921_i0.p Exp number, first 60 AAs:  27.48413
# NODE_10107_length_570_cov_6.341748_g6921_i0.p Total prob of N-in:        0.89661
# NODE_10107_length_570_cov_6.341748_g6921_i0.p POSSIBLE N-term signal sequence
NODE_10107_length_570_cov_6.341748_g6921_i0.p	TMHMM2.0	inside	     1    20
NODE_10107_length_570_cov_6.341748_g6921_i0.p	TMHMM2.0	TMhelix	    21    52
NODE_10107_length_570_cov_6.341748_g6921_i0.p	TMHMM2.0	outside	    53    54
# NODE_10107_length_570_cov_6.341748_g6921_i0.p Length: 59
# NODE_10107_length_570_cov_6.341748_g6921_i0.p Number of predicted TMHs:  1
# NODE_10107_length_570_cov_6.341748_g6921_i0.p Exp number of AAs in TMHs: 25.09735
# NODE_10107_length_570_cov_6.341748_g6921_i0.p Exp number, first 60 AAs:  25.09735
# NODE_10107_length_570_cov_6.341748_g6921_i0.p Total prob of N-in:        0.84908
# NODE_10107_length_570_cov_6.341748_g6921_i0.p POSSIBLE N-term signal sequence
NODE_10107_length_570_cov_6.341748_g6921_i0.p	TMHMM2.0	inside	     1     6
NODE_10107_length_570_cov_6.341748_g6921_i0.p	TMHMM2.0	TMhelix	     7    29
NODE_10107_length_570_cov_6.341748_g6921_i0.p	TMHMM2.0	outside	    30    59
# NODE_10107_length_570_cov_6.341748_g6921_i0.p Length: 71
# NODE_10107_length_570_cov_6.341748_g6921_i0.p Number of predicted TMHs:  1
# NODE_10107_length_570_cov_6.341748_g6921_i0.p Exp number of AAs in TMHs: 22.51979
# NODE_10107_length_570_cov_6.341748_g6921_i0.p Exp number, first 60 AAs:  22.50345
# NODE_10107_length_570_cov_6.341748_g6921_i0.p Total prob of N-in:        0.72166
# NODE_10107_length_570_cov_6.341748_g6921_i0.p POSSIBLE N-term signal sequence
NODE_10107_length_570_cov_6.341748_g6921_i0.p	TMHMM2.0	inside	     1    32
NODE_10107_length_570_cov_6.341748_g6921_i0.p	TMHMM2.0	TMhelix	    33    55
NODE_10107_length_570_cov_6.341748_g6921_i0.p	TMHMM2.0	outside	    56    71
