# Supplementary material for: Salivary and Intestinal Transcriptomes Reveal Differential Gene Expression in Starving, Fed and Trypanosoma cruzi-Infected Rhodnius neglectus
Source: Front Cell Infect Microbiol. 2021 Dec 17;11:773357. doi: 10.3389/fcimb.2021.773357 (PMC8722679; doi:10.3389/fcimb.2021.773357)
Supplement: Supplementary file 11 [file DataSheet_11.zip › links/pep04-tmhmm/NODE_10112_length_397_cov_5.751553_g7230_i0.p-pep_summary.tmh]

# NODE_10112_length_397_cov_5.751553_g7230_i0.p Length: 60
# NODE_10112_length_397_cov_5.751553_g7230_i0.p Number of predicted TMHs:  0
# NODE_10112_length_397_cov_5.751553_g7230_i0.p Exp number of AAs in TMHs: 8.09838
# NODE_10112_length_397_cov_5.751553_g7230_i0.p Exp number, first 60 AAs:  8.09838
# NODE_10112_length_397_cov_5.751553_g7230_i0.p Total prob of N-in:        0.47071
NODE_10112_length_397_cov_5.751553_g7230_i0.p	TMHMM2.0	outside	     1    60
# NODE_10112_length_397_cov_5.751553_g7230_i0.p Length: 35
# NODE_10112_length_397_cov_5.751553_g7230_i0.p Number of predicted TMHs:  0
# NODE_10112_length_397_cov_5.751553_g7230_i0.p Exp number of AAs in TMHs: 0
# NODE_10112_length_397_cov_5.751553_g7230_i0.p Exp number, first 60 AAs:  0
# NODE_10112_length_397_cov_5.751553_g7230_i0.p Total prob of N-in:        0.06158
NODE_10112_length_397_cov_5.751553_g7230_i0.p	TMHMM2.0	outside	     1    35
# NODE_10112_length_397_cov_5.751553_g7230_i0.p Length: 41
# NODE_10112_length_397_cov_5.751553_g7230_i0.p Number of predicted TMHs:  0
# NODE_10112_length_397_cov_5.751553_g7230_i0.p Exp number of AAs in TMHs: 11.36704
# NODE_10112_length_397_cov_5.751553_g7230_i0.p Exp number, first 60 AAs:  11.36704
# NODE_10112_length_397_cov_5.751553_g7230_i0.p Total prob of N-in:        0.61320
# NODE_10112_length_397_cov_5.751553_g7230_i0.p POSSIBLE N-term signal sequence
NODE_10112_length_397_cov_5.751553_g7230_i0.p	TMHMM2.0	outside	     1    41
# NODE_10112_length_397_cov_5.751553_g7230_i0.p Length: 75
# NODE_10112_length_397_cov_5.751553_g7230_i0.p Number of predicted TMHs:  0
# NODE_10112_length_397_cov_5.751553_g7230_i0.p Exp number of AAs in TMHs: 23.26478
# NODE_10112_length_397_cov_5.751553_g7230_i0.p Exp number, first 60 AAs:  21.49778
# NODE_10112_length_397_cov_5.751553_g7230_i0.p Total prob of N-in:        0.52325
# NODE_10112_length_397_cov_5.751553_g7230_i0.p POSSIBLE N-term signal sequence
NODE_10112_length_397_cov_5.751553_g7230_i0.p	TMHMM2.0	inside	     1    75
