# Supplementary material for: Salivary and Intestinal Transcriptomes Reveal Differential Gene Expression in Starving, Fed and Trypanosoma cruzi-Infected Rhodnius neglectus
Source: Front Cell Infect Microbiol. 2021 Dec 17;11:773357. doi: 10.3389/fcimb.2021.773357 (PMC8722679; doi:10.3389/fcimb.2021.773357)
Supplement: Supplementary file 11 [file DataSheet_11.zip › links/pep04-tmhmm/NODE_10120_length_570_cov_3.506796_g6932_i0.p-pep_summary.tmh]

# NODE_10120_length_570_cov_3.506796_g6932_i0.p Length: 59
# NODE_10120_length_570_cov_3.506796_g6932_i0.p Number of predicted TMHs:  0
# NODE_10120_length_570_cov_3.506796_g6932_i0.p Exp number of AAs in TMHs: 0
# NODE_10120_length_570_cov_3.506796_g6932_i0.p Exp number, first 60 AAs:  0
# NODE_10120_length_570_cov_3.506796_g6932_i0.p Total prob of N-in:        0.76843
NODE_10120_length_570_cov_3.506796_g6932_i0.p	TMHMM2.0	inside	     1    59
# NODE_10120_length_570_cov_3.506796_g6932_i0.p Length: 155
# NODE_10120_length_570_cov_3.506796_g6932_i0.p Number of predicted TMHs:  0
# NODE_10120_length_570_cov_3.506796_g6932_i0.p Exp number of AAs in TMHs: 0
# NODE_10120_length_570_cov_3.506796_g6932_i0.p Exp number, first 60 AAs:  0
# NODE_10120_length_570_cov_3.506796_g6932_i0.p Total prob of N-in:        0.45488
NODE_10120_length_570_cov_3.506796_g6932_i0.p	TMHMM2.0	outside	     1   155
# NODE_10120_length_570_cov_3.506796_g6932_i0.p Length: 67
# NODE_10120_length_570_cov_3.506796_g6932_i0.p Number of predicted TMHs:  0
# NODE_10120_length_570_cov_3.506796_g6932_i0.p Exp number of AAs in TMHs: 0.0883
# NODE_10120_length_570_cov_3.506796_g6932_i0.p Exp number, first 60 AAs:  0.08493
# NODE_10120_length_570_cov_3.506796_g6932_i0.p Total prob of N-in:        0.08466
NODE_10120_length_570_cov_3.506796_g6932_i0.p	TMHMM2.0	outside	     1    67
# NODE_10120_length_570_cov_3.506796_g6932_i0.p Length: 189
# NODE_10120_length_570_cov_3.506796_g6932_i0.p Number of predicted TMHs:  1
# NODE_10120_length_570_cov_3.506796_g6932_i0.p Exp number of AAs in TMHs: 35.0282
# NODE_10120_length_570_cov_3.506796_g6932_i0.p Exp number, first 60 AAs:  21.29075
# NODE_10120_length_570_cov_3.506796_g6932_i0.p Total prob of N-in:        0.10144
# NODE_10120_length_570_cov_3.506796_g6932_i0.p POSSIBLE N-term signal sequence
NODE_10120_length_570_cov_3.506796_g6932_i0.p	TMHMM2.0	outside	     1     3
NODE_10120_length_570_cov_3.506796_g6932_i0.p	TMHMM2.0	TMhelix	     4    26
NODE_10120_length_570_cov_3.506796_g6932_i0.p	TMHMM2.0	inside	    27   189
