# Supplementary material for: Salivary and Intestinal Transcriptomes Reveal Differential Gene Expression in Starving, Fed and Trypanosoma cruzi-Infected Rhodnius neglectus
Source: Front Cell Infect Microbiol. 2021 Dec 17;11:773357. doi: 10.3389/fcimb.2021.773357 (PMC8722679; doi:10.3389/fcimb.2021.773357)
Supplement: Supplementary file 11 [file DataSheet_11.zip › links/pep04-tmhmm/NODE_10128_length_570_cov_2.726214_g6939_i0.p-pep_summary.tmh]

# NODE_10128_length_570_cov_2.726214_g6939_i0.p Length: 76
# NODE_10128_length_570_cov_2.726214_g6939_i0.p Number of predicted TMHs:  0
# NODE_10128_length_570_cov_2.726214_g6939_i0.p Exp number of AAs in TMHs: 0.0353
# NODE_10128_length_570_cov_2.726214_g6939_i0.p Exp number, first 60 AAs:  0.03118
# NODE_10128_length_570_cov_2.726214_g6939_i0.p Total prob of N-in:        0.03479
NODE_10128_length_570_cov_2.726214_g6939_i0.p	TMHMM2.0	outside	     1    76
# NODE_10128_length_570_cov_2.726214_g6939_i0.p Length: 35
# NODE_10128_length_570_cov_2.726214_g6939_i0.p Number of predicted TMHs:  0
# NODE_10128_length_570_cov_2.726214_g6939_i0.p Exp number of AAs in TMHs: 5.27699
# NODE_10128_length_570_cov_2.726214_g6939_i0.p Exp number, first 60 AAs:  5.27699
# NODE_10128_length_570_cov_2.726214_g6939_i0.p Total prob of N-in:        0.37793
NODE_10128_length_570_cov_2.726214_g6939_i0.p	TMHMM2.0	outside	     1    35
# NODE_10128_length_570_cov_2.726214_g6939_i0.p Length: 40
# NODE_10128_length_570_cov_2.726214_g6939_i0.p Number of predicted TMHs:  0
# NODE_10128_length_570_cov_2.726214_g6939_i0.p Exp number of AAs in TMHs: 0.00178
# NODE_10128_length_570_cov_2.726214_g6939_i0.p Exp number, first 60 AAs:  0.00178
# NODE_10128_length_570_cov_2.726214_g6939_i0.p Total prob of N-in:        0.22435
NODE_10128_length_570_cov_2.726214_g6939_i0.p	TMHMM2.0	outside	     1    40
# NODE_10128_length_570_cov_2.726214_g6939_i0.p Length: 65
# NODE_10128_length_570_cov_2.726214_g6939_i0.p Number of predicted TMHs:  0
# NODE_10128_length_570_cov_2.726214_g6939_i0.p Exp number of AAs in TMHs: 0.02155
# NODE_10128_length_570_cov_2.726214_g6939_i0.p Exp number, first 60 AAs:  0.02155
# NODE_10128_length_570_cov_2.726214_g6939_i0.p Total prob of N-in:        0.17173
NODE_10128_length_570_cov_2.726214_g6939_i0.p	TMHMM2.0	outside	     1    65
