# Supplementary material for: Salivary and Intestinal Transcriptomes Reveal Differential Gene Expression in Starving, Fed and Trypanosoma cruzi-Infected Rhodnius neglectus
Source: Front Cell Infect Microbiol. 2021 Dec 17;11:773357. doi: 10.3389/fcimb.2021.773357 (PMC8722679; doi:10.3389/fcimb.2021.773357)
Supplement: Supplementary file 11 [file DataSheet_11.zip › links/pep04-tmhmm/NODE_10141_length_569_cov_5.054475_g6950_i0.p-pep_summary.tmh]

# NODE_10141_length_569_cov_5.054475_g6950_i0.p Length: 109
# NODE_10141_length_569_cov_5.054475_g6950_i0.p Number of predicted TMHs:  1
# NODE_10141_length_569_cov_5.054475_g6950_i0.p Exp number of AAs in TMHs: 18.1347
# NODE_10141_length_569_cov_5.054475_g6950_i0.p Exp number, first 60 AAs:  18.13417
# NODE_10141_length_569_cov_5.054475_g6950_i0.p Total prob of N-in:        0.03162
# NODE_10141_length_569_cov_5.054475_g6950_i0.p POSSIBLE N-term signal sequence
NODE_10141_length_569_cov_5.054475_g6950_i0.p	TMHMM2.0	outside	     1    14
NODE_10141_length_569_cov_5.054475_g6950_i0.p	TMHMM2.0	TMhelix	    15    32
NODE_10141_length_569_cov_5.054475_g6950_i0.p	TMHMM2.0	inside	    33   109
# NODE_10141_length_569_cov_5.054475_g6950_i0.p Length: 49
# NODE_10141_length_569_cov_5.054475_g6950_i0.p Number of predicted TMHs:  1
# NODE_10141_length_569_cov_5.054475_g6950_i0.p Exp number of AAs in TMHs: 22.68019
# NODE_10141_length_569_cov_5.054475_g6950_i0.p Exp number, first 60 AAs:  22.68019
# NODE_10141_length_569_cov_5.054475_g6950_i0.p Total prob of N-in:        0.99483
# NODE_10141_length_569_cov_5.054475_g6950_i0.p POSSIBLE N-term signal sequence
NODE_10141_length_569_cov_5.054475_g6950_i0.p	TMHMM2.0	inside	     1    20
NODE_10141_length_569_cov_5.054475_g6950_i0.p	TMHMM2.0	TMhelix	    21    43
NODE_10141_length_569_cov_5.054475_g6950_i0.p	TMHMM2.0	outside	    44    49
# NODE_10141_length_569_cov_5.054475_g6950_i0.p Length: 99
# NODE_10141_length_569_cov_5.054475_g6950_i0.p Number of predicted TMHs:  0
# NODE_10141_length_569_cov_5.054475_g6950_i0.p Exp number of AAs in TMHs: 15.77773
# NODE_10141_length_569_cov_5.054475_g6950_i0.p Exp number, first 60 AAs:  6.72053
# NODE_10141_length_569_cov_5.054475_g6950_i0.p Total prob of N-in:        0.11487
NODE_10141_length_569_cov_5.054475_g6950_i0.p	TMHMM2.0	outside	     1    99
# NODE_10141_length_569_cov_5.054475_g6950_i0.p Length: 40
# NODE_10141_length_569_cov_5.054475_g6950_i0.p Number of predicted TMHs:  0
# NODE_10141_length_569_cov_5.054475_g6950_i0.p Exp number of AAs in TMHs: 0.7531
# NODE_10141_length_569_cov_5.054475_g6950_i0.p Exp number, first 60 AAs:  0.7531
# NODE_10141_length_569_cov_5.054475_g6950_i0.p Total prob of N-in:        0.25701
NODE_10141_length_569_cov_5.054475_g6950_i0.p	TMHMM2.0	outside	     1    40
