# Supplementary material for: Salivary and Intestinal Transcriptomes Reveal Differential Gene Expression in Starving, Fed and Trypanosoma cruzi-Infected Rhodnius neglectus
Source: Front Cell Infect Microbiol. 2021 Dec 17;11:773357. doi: 10.3389/fcimb.2021.773357 (PMC8722679; doi:10.3389/fcimb.2021.773357)
Supplement: Supplementary file 11 [file DataSheet_11.zip › links/pep04-tmhmm/NODE_10143_length_569_cov_3.735409_g6952_i0.p-pep_summary.tmh]

# NODE_10143_length_569_cov_3.735409_g6952_i0.p Length: 48
# NODE_10143_length_569_cov_3.735409_g6952_i0.p Number of predicted TMHs:  0
# NODE_10143_length_569_cov_3.735409_g6952_i0.p Exp number of AAs in TMHs: 0
# NODE_10143_length_569_cov_3.735409_g6952_i0.p Exp number, first 60 AAs:  0
# NODE_10143_length_569_cov_3.735409_g6952_i0.p Total prob of N-in:        0.92865
NODE_10143_length_569_cov_3.735409_g6952_i0.p	TMHMM2.0	inside	     1    48
# NODE_10143_length_569_cov_3.735409_g6952_i0.p Length: 84
# NODE_10143_length_569_cov_3.735409_g6952_i0.p Number of predicted TMHs:  2
# NODE_10143_length_569_cov_3.735409_g6952_i0.p Exp number of AAs in TMHs: 44.6102
# NODE_10143_length_569_cov_3.735409_g6952_i0.p Exp number, first 60 AAs:  24.23409
# NODE_10143_length_569_cov_3.735409_g6952_i0.p Total prob of N-in:        0.31767
# NODE_10143_length_569_cov_3.735409_g6952_i0.p POSSIBLE N-term signal sequence
NODE_10143_length_569_cov_3.735409_g6952_i0.p	TMHMM2.0	inside	     1    25
NODE_10143_length_569_cov_3.735409_g6952_i0.p	TMHMM2.0	TMhelix	    26    48
NODE_10143_length_569_cov_3.735409_g6952_i0.p	TMHMM2.0	outside	    49    57
NODE_10143_length_569_cov_3.735409_g6952_i0.p	TMHMM2.0	TMhelix	    58    80
NODE_10143_length_569_cov_3.735409_g6952_i0.p	TMHMM2.0	inside	    81    84
# NODE_10143_length_569_cov_3.735409_g6952_i0.p Length: 45
# NODE_10143_length_569_cov_3.735409_g6952_i0.p Number of predicted TMHs:  0
# NODE_10143_length_569_cov_3.735409_g6952_i0.p Exp number of AAs in TMHs: 17.12137
# NODE_10143_length_569_cov_3.735409_g6952_i0.p Exp number, first 60 AAs:  17.12137
# NODE_10143_length_569_cov_3.735409_g6952_i0.p Total prob of N-in:        0.76745
# NODE_10143_length_569_cov_3.735409_g6952_i0.p POSSIBLE N-term signal sequence
NODE_10143_length_569_cov_3.735409_g6952_i0.p	TMHMM2.0	outside	     1    45
# NODE_10143_length_569_cov_3.735409_g6952_i0.p Length: 47
# NODE_10143_length_569_cov_3.735409_g6952_i0.p Number of predicted TMHs:  0
# NODE_10143_length_569_cov_3.735409_g6952_i0.p Exp number of AAs in TMHs: 0.00019
# NODE_10143_length_569_cov_3.735409_g6952_i0.p Exp number, first 60 AAs:  0.00019
# NODE_10143_length_569_cov_3.735409_g6952_i0.p Total prob of N-in:        0.19294
NODE_10143_length_569_cov_3.735409_g6952_i0.p	TMHMM2.0	outside	     1    47
