# Supplementary material for: Salivary and Intestinal Transcriptomes Reveal Differential Gene Expression in Starving, Fed and Trypanosoma cruzi-Infected Rhodnius neglectus
Source: Front Cell Infect Microbiol. 2021 Dec 17;11:773357. doi: 10.3389/fcimb.2021.773357 (PMC8722679; doi:10.3389/fcimb.2021.773357)
Supplement: Supplementary file 11 [file DataSheet_11.zip › links/pep04-tmhmm/NODE_10149_length_569_cov_2.857977_g6958_i0.p-pep_summary.tmh]

# NODE_10149_length_569_cov_2.857977_g6958_i0.p Length: 57
# NODE_10149_length_569_cov_2.857977_g6958_i0.p Number of predicted TMHs:  1
# NODE_10149_length_569_cov_2.857977_g6958_i0.p Exp number of AAs in TMHs: 22.46022
# NODE_10149_length_569_cov_2.857977_g6958_i0.p Exp number, first 60 AAs:  22.46022
# NODE_10149_length_569_cov_2.857977_g6958_i0.p Total prob of N-in:        0.03354
# NODE_10149_length_569_cov_2.857977_g6958_i0.p POSSIBLE N-term signal sequence
NODE_10149_length_569_cov_2.857977_g6958_i0.p	TMHMM2.0	outside	     1    32
NODE_10149_length_569_cov_2.857977_g6958_i0.p	TMHMM2.0	TMhelix	    33    55
NODE_10149_length_569_cov_2.857977_g6958_i0.p	TMHMM2.0	inside	    56    57
# NODE_10149_length_569_cov_2.857977_g6958_i0.p Length: 50
# NODE_10149_length_569_cov_2.857977_g6958_i0.p Number of predicted TMHs:  0
# NODE_10149_length_569_cov_2.857977_g6958_i0.p Exp number of AAs in TMHs: 0.82594
# NODE_10149_length_569_cov_2.857977_g6958_i0.p Exp number, first 60 AAs:  0.82594
# NODE_10149_length_569_cov_2.857977_g6958_i0.p Total prob of N-in:        0.23788
NODE_10149_length_569_cov_2.857977_g6958_i0.p	TMHMM2.0	outside	     1    50
# NODE_10149_length_569_cov_2.857977_g6958_i0.p Length: 62
# NODE_10149_length_569_cov_2.857977_g6958_i0.p Number of predicted TMHs:  0
# NODE_10149_length_569_cov_2.857977_g6958_i0.p Exp number of AAs in TMHs: 0.17893
# NODE_10149_length_569_cov_2.857977_g6958_i0.p Exp number, first 60 AAs:  0.17892
# NODE_10149_length_569_cov_2.857977_g6958_i0.p Total prob of N-in:        0.11155
NODE_10149_length_569_cov_2.857977_g6958_i0.p	TMHMM2.0	outside	     1    62
# NODE_10149_length_569_cov_2.857977_g6958_i0.p Length: 44
# NODE_10149_length_569_cov_2.857977_g6958_i0.p Number of predicted TMHs:  0
# NODE_10149_length_569_cov_2.857977_g6958_i0.p Exp number of AAs in TMHs: 0.01832
# NODE_10149_length_569_cov_2.857977_g6958_i0.p Exp number, first 60 AAs:  0.01832
# NODE_10149_length_569_cov_2.857977_g6958_i0.p Total prob of N-in:        0.41393
NODE_10149_length_569_cov_2.857977_g6958_i0.p	TMHMM2.0	outside	     1    44
