# Supplementary material for: Salivary and Intestinal Transcriptomes Reveal Differential Gene Expression in Starving, Fed and Trypanosoma cruzi-Infected Rhodnius neglectus
Source: Front Cell Infect Microbiol. 2021 Dec 17;11:773357. doi: 10.3389/fcimb.2021.773357 (PMC8722679; doi:10.3389/fcimb.2021.773357)
Supplement: Supplementary file 11 [file DataSheet_11.zip › links/pep04-tmhmm/NODE_10154_length_569_cov_1.933852_g6962_i0.p-pep_summary.tmh]

# NODE_10154_length_569_cov_1.933852_g6962_i0.p Length: 41
# NODE_10154_length_569_cov_1.933852_g6962_i0.p Number of predicted TMHs:  0
# NODE_10154_length_569_cov_1.933852_g6962_i0.p Exp number of AAs in TMHs: 0
# NODE_10154_length_569_cov_1.933852_g6962_i0.p Exp number, first 60 AAs:  0
# NODE_10154_length_569_cov_1.933852_g6962_i0.p Total prob of N-in:        0.21288
NODE_10154_length_569_cov_1.933852_g6962_i0.p	TMHMM2.0	outside	     1    41
# NODE_10154_length_569_cov_1.933852_g6962_i0.p Length: 39
# NODE_10154_length_569_cov_1.933852_g6962_i0.p Number of predicted TMHs:  1
# NODE_10154_length_569_cov_1.933852_g6962_i0.p Exp number of AAs in TMHs: 21.47423
# NODE_10154_length_569_cov_1.933852_g6962_i0.p Exp number, first 60 AAs:  21.47423
# NODE_10154_length_569_cov_1.933852_g6962_i0.p Total prob of N-in:        0.47729
# NODE_10154_length_569_cov_1.933852_g6962_i0.p POSSIBLE N-term signal sequence
NODE_10154_length_569_cov_1.933852_g6962_i0.p	TMHMM2.0	inside	     1     1
NODE_10154_length_569_cov_1.933852_g6962_i0.p	TMHMM2.0	TMhelix	     2    24
NODE_10154_length_569_cov_1.933852_g6962_i0.p	TMHMM2.0	outside	    25    39
# NODE_10154_length_569_cov_1.933852_g6962_i0.p Length: 56
# NODE_10154_length_569_cov_1.933852_g6962_i0.p Number of predicted TMHs:  1
# NODE_10154_length_569_cov_1.933852_g6962_i0.p Exp number of AAs in TMHs: 22.78129
# NODE_10154_length_569_cov_1.933852_g6962_i0.p Exp number, first 60 AAs:  22.78129
# NODE_10154_length_569_cov_1.933852_g6962_i0.p Total prob of N-in:        0.24829
# NODE_10154_length_569_cov_1.933852_g6962_i0.p POSSIBLE N-term signal sequence
NODE_10154_length_569_cov_1.933852_g6962_i0.p	TMHMM2.0	outside	     1     3
NODE_10154_length_569_cov_1.933852_g6962_i0.p	TMHMM2.0	TMhelix	     4    26
NODE_10154_length_569_cov_1.933852_g6962_i0.p	TMHMM2.0	inside	    27    56
# NODE_10154_length_569_cov_1.933852_g6962_i0.p Length: 43
# NODE_10154_length_569_cov_1.933852_g6962_i0.p Number of predicted TMHs:  0
# NODE_10154_length_569_cov_1.933852_g6962_i0.p Exp number of AAs in TMHs: 0.35647
# NODE_10154_length_569_cov_1.933852_g6962_i0.p Exp number, first 60 AAs:  0.35647
# NODE_10154_length_569_cov_1.933852_g6962_i0.p Total prob of N-in:        0.13270
NODE_10154_length_569_cov_1.933852_g6962_i0.p	TMHMM2.0	outside	     1    43
