# Supplementary material for: Salivary and Intestinal Transcriptomes Reveal Differential Gene Expression in Starving, Fed and Trypanosoma cruzi-Infected Rhodnius neglectus
Source: Front Cell Infect Microbiol. 2021 Dec 17;11:773357. doi: 10.3389/fcimb.2021.773357 (PMC8722679; doi:10.3389/fcimb.2021.773357)
Supplement: Supplementary file 11 [file DataSheet_11.zip › links/pep04-tmhmm/NODE_10165_length_568_cov_5.306043_g6970_i0.p-pep_summary.tmh]

# NODE_10165_length_568_cov_5.306043_g6970_i0.p Length: 49
# NODE_10165_length_568_cov_5.306043_g6970_i0.p Number of predicted TMHs:  0
# NODE_10165_length_568_cov_5.306043_g6970_i0.p Exp number of AAs in TMHs: 0.00015
# NODE_10165_length_568_cov_5.306043_g6970_i0.p Exp number, first 60 AAs:  0.00015
# NODE_10165_length_568_cov_5.306043_g6970_i0.p Total prob of N-in:        0.74700
NODE_10165_length_568_cov_5.306043_g6970_i0.p	TMHMM2.0	inside	     1    49
# NODE_10165_length_568_cov_5.306043_g6970_i0.p Length: 102
# NODE_10165_length_568_cov_5.306043_g6970_i0.p Number of predicted TMHs:  1
# NODE_10165_length_568_cov_5.306043_g6970_i0.p Exp number of AAs in TMHs: 42.49612
# NODE_10165_length_568_cov_5.306043_g6970_i0.p Exp number, first 60 AAs:  35.05648
# NODE_10165_length_568_cov_5.306043_g6970_i0.p Total prob of N-in:        0.05666
# NODE_10165_length_568_cov_5.306043_g6970_i0.p POSSIBLE N-term signal sequence
NODE_10165_length_568_cov_5.306043_g6970_i0.p	TMHMM2.0	outside	     1     3
NODE_10165_length_568_cov_5.306043_g6970_i0.p	TMHMM2.0	TMhelix	     4    26
NODE_10165_length_568_cov_5.306043_g6970_i0.p	TMHMM2.0	inside	    27   102
# NODE_10165_length_568_cov_5.306043_g6970_i0.p Length: 44
# NODE_10165_length_568_cov_5.306043_g6970_i0.p Number of predicted TMHs:  2
# NODE_10165_length_568_cov_5.306043_g6970_i0.p Exp number of AAs in TMHs: 35.44013
# NODE_10165_length_568_cov_5.306043_g6970_i0.p Exp number, first 60 AAs:  35.44013
# NODE_10165_length_568_cov_5.306043_g6970_i0.p Total prob of N-in:        0.86214
# NODE_10165_length_568_cov_5.306043_g6970_i0.p POSSIBLE N-term signal sequence
NODE_10165_length_568_cov_5.306043_g6970_i0.p	TMHMM2.0	inside	     1     1
NODE_10165_length_568_cov_5.306043_g6970_i0.p	TMHMM2.0	TMhelix	     2    19
NODE_10165_length_568_cov_5.306043_g6970_i0.p	TMHMM2.0	outside	    20    22
NODE_10165_length_568_cov_5.306043_g6970_i0.p	TMHMM2.0	TMhelix	    23    42
NODE_10165_length_568_cov_5.306043_g6970_i0.p	TMHMM2.0	inside	    43    44
# NODE_10165_length_568_cov_5.306043_g6970_i0.p Length: 46
# NODE_10165_length_568_cov_5.306043_g6970_i0.p Number of predicted TMHs:  0
# NODE_10165_length_568_cov_5.306043_g6970_i0.p Exp number of AAs in TMHs: 1.12892
# NODE_10165_length_568_cov_5.306043_g6970_i0.p Exp number, first 60 AAs:  1.12892
# NODE_10165_length_568_cov_5.306043_g6970_i0.p Total prob of N-in:        0.72744
NODE_10165_length_568_cov_5.306043_g6970_i0.p	TMHMM2.0	inside	     1    46
