# Supplementary material for: Salivary and Intestinal Transcriptomes Reveal Differential Gene Expression in Starving, Fed and Trypanosoma cruzi-Infected Rhodnius neglectus
Source: Front Cell Infect Microbiol. 2021 Dec 17;11:773357. doi: 10.3389/fcimb.2021.773357 (PMC8722679; doi:10.3389/fcimb.2021.773357)
Supplement: Supplementary file 11 [file DataSheet_11.zip › links/pep04-tmhmm/NODE_10167_length_568_cov_5.128655_g6972_i0.p-pep_summary.tmh]

# NODE_10167_length_568_cov_5.128655_g6972_i0.p Length: 38
# NODE_10167_length_568_cov_5.128655_g6972_i0.p Number of predicted TMHs:  0
# NODE_10167_length_568_cov_5.128655_g6972_i0.p Exp number of AAs in TMHs: 0
# NODE_10167_length_568_cov_5.128655_g6972_i0.p Exp number, first 60 AAs:  0
# NODE_10167_length_568_cov_5.128655_g6972_i0.p Total prob of N-in:        0.29936
NODE_10167_length_568_cov_5.128655_g6972_i0.p	TMHMM2.0	outside	     1    38
# NODE_10167_length_568_cov_5.128655_g6972_i0.p Length: 43
# NODE_10167_length_568_cov_5.128655_g6972_i0.p Number of predicted TMHs:  1
# NODE_10167_length_568_cov_5.128655_g6972_i0.p Exp number of AAs in TMHs: 16.05379
# NODE_10167_length_568_cov_5.128655_g6972_i0.p Exp number, first 60 AAs:  16.05379
# NODE_10167_length_568_cov_5.128655_g6972_i0.p Total prob of N-in:        0.10193
# NODE_10167_length_568_cov_5.128655_g6972_i0.p POSSIBLE N-term signal sequence
NODE_10167_length_568_cov_5.128655_g6972_i0.p	TMHMM2.0	outside	     1     3
NODE_10167_length_568_cov_5.128655_g6972_i0.p	TMHMM2.0	TMhelix	     4    26
NODE_10167_length_568_cov_5.128655_g6972_i0.p	TMHMM2.0	inside	    27    43
# NODE_10167_length_568_cov_5.128655_g6972_i0.p Length: 45
# NODE_10167_length_568_cov_5.128655_g6972_i0.p Number of predicted TMHs:  0
# NODE_10167_length_568_cov_5.128655_g6972_i0.p Exp number of AAs in TMHs: 0.00107
# NODE_10167_length_568_cov_5.128655_g6972_i0.p Exp number, first 60 AAs:  0.00107
# NODE_10167_length_568_cov_5.128655_g6972_i0.p Total prob of N-in:        0.43055
NODE_10167_length_568_cov_5.128655_g6972_i0.p	TMHMM2.0	outside	     1    45
# NODE_10167_length_568_cov_5.128655_g6972_i0.p Length: 37
# NODE_10167_length_568_cov_5.128655_g6972_i0.p Number of predicted TMHs:  0
# NODE_10167_length_568_cov_5.128655_g6972_i0.p Exp number of AAs in TMHs: 0.00963
# NODE_10167_length_568_cov_5.128655_g6972_i0.p Exp number, first 60 AAs:  0.00963
# NODE_10167_length_568_cov_5.128655_g6972_i0.p Total prob of N-in:        0.73588
NODE_10167_length_568_cov_5.128655_g6972_i0.p	TMHMM2.0	inside	     1    37
