# Supplementary material for: Salivary and Intestinal Transcriptomes Reveal Differential Gene Expression in Starving, Fed and Trypanosoma cruzi-Infected Rhodnius neglectus
Source: Front Cell Infect Microbiol. 2021 Dec 17;11:773357. doi: 10.3389/fcimb.2021.773357 (PMC8722679; doi:10.3389/fcimb.2021.773357)
Supplement: Supplementary file 11 [file DataSheet_11.zip › links/pep04-tmhmm/NODE_10174_length_568_cov_3.113060_g6976_i0.p-pep_summary.tmh]

# NODE_10174_length_568_cov_3.113060_g6976_i0.p Length: 51
# NODE_10174_length_568_cov_3.113060_g6976_i0.p Number of predicted TMHs:  0
# NODE_10174_length_568_cov_3.113060_g6976_i0.p Exp number of AAs in TMHs: 0
# NODE_10174_length_568_cov_3.113060_g6976_i0.p Exp number, first 60 AAs:  0
# NODE_10174_length_568_cov_3.113060_g6976_i0.p Total prob of N-in:        0.54311
NODE_10174_length_568_cov_3.113060_g6976_i0.p	TMHMM2.0	inside	     1    51
# NODE_10174_length_568_cov_3.113060_g6976_i0.p Length: 52
# NODE_10174_length_568_cov_3.113060_g6976_i0.p Number of predicted TMHs:  0
# NODE_10174_length_568_cov_3.113060_g6976_i0.p Exp number of AAs in TMHs: 0
# NODE_10174_length_568_cov_3.113060_g6976_i0.p Exp number, first 60 AAs:  0
# NODE_10174_length_568_cov_3.113060_g6976_i0.p Total prob of N-in:        0.79844
NODE_10174_length_568_cov_3.113060_g6976_i0.p	TMHMM2.0	inside	     1    52
# NODE_10174_length_568_cov_3.113060_g6976_i0.p Length: 121
# NODE_10174_length_568_cov_3.113060_g6976_i0.p Number of predicted TMHs:  1
# NODE_10174_length_568_cov_3.113060_g6976_i0.p Exp number of AAs in TMHs: 33.09888
# NODE_10174_length_568_cov_3.113060_g6976_i0.p Exp number, first 60 AAs:  18.96618
# NODE_10174_length_568_cov_3.113060_g6976_i0.p Total prob of N-in:        0.02727
# NODE_10174_length_568_cov_3.113060_g6976_i0.p POSSIBLE N-term signal sequence
NODE_10174_length_568_cov_3.113060_g6976_i0.p	TMHMM2.0	outside	     1    40
NODE_10174_length_568_cov_3.113060_g6976_i0.p	TMHMM2.0	TMhelix	    41    63
NODE_10174_length_568_cov_3.113060_g6976_i0.p	TMHMM2.0	inside	    64   121
# NODE_10174_length_568_cov_3.113060_g6976_i0.p Length: 62
# NODE_10174_length_568_cov_3.113060_g6976_i0.p Number of predicted TMHs:  2
# NODE_10174_length_568_cov_3.113060_g6976_i0.p Exp number of AAs in TMHs: 34.13651
# NODE_10174_length_568_cov_3.113060_g6976_i0.p Exp number, first 60 AAs:  34.13651
# NODE_10174_length_568_cov_3.113060_g6976_i0.p Total prob of N-in:        0.32824
# NODE_10174_length_568_cov_3.113060_g6976_i0.p POSSIBLE N-term signal sequence
NODE_10174_length_568_cov_3.113060_g6976_i0.p	TMHMM2.0	outside	     1     3
NODE_10174_length_568_cov_3.113060_g6976_i0.p	TMHMM2.0	TMhelix	     4    21
NODE_10174_length_568_cov_3.113060_g6976_i0.p	TMHMM2.0	inside	    22    27
NODE_10174_length_568_cov_3.113060_g6976_i0.p	TMHMM2.0	TMhelix	    28    50
NODE_10174_length_568_cov_3.113060_g6976_i0.p	TMHMM2.0	outside	    51    62
