# Supplementary material for: Salivary and Intestinal Transcriptomes Reveal Differential Gene Expression in Starving, Fed and Trypanosoma cruzi-Infected Rhodnius neglectus
Source: Front Cell Infect Microbiol. 2021 Dec 17;11:773357. doi: 10.3389/fcimb.2021.773357 (PMC8722679; doi:10.3389/fcimb.2021.773357)
Supplement: Supplementary file 11 [file DataSheet_11.zip › links/pep04-tmhmm/NODE_10178_length_568_cov_2.405458_g6980_i0.p-pep_summary.tmh]

# NODE_10178_length_568_cov_2.405458_g6980_i0.p Length: 52
# NODE_10178_length_568_cov_2.405458_g6980_i0.p Number of predicted TMHs:  0
# NODE_10178_length_568_cov_2.405458_g6980_i0.p Exp number of AAs in TMHs: 0
# NODE_10178_length_568_cov_2.405458_g6980_i0.p Exp number, first 60 AAs:  0
# NODE_10178_length_568_cov_2.405458_g6980_i0.p Total prob of N-in:        0.30196
NODE_10178_length_568_cov_2.405458_g6980_i0.p	TMHMM2.0	outside	     1    52
# NODE_10178_length_568_cov_2.405458_g6980_i0.p Length: 54
# NODE_10178_length_568_cov_2.405458_g6980_i0.p Number of predicted TMHs:  0
# NODE_10178_length_568_cov_2.405458_g6980_i0.p Exp number of AAs in TMHs: 0.0002
# NODE_10178_length_568_cov_2.405458_g6980_i0.p Exp number, first 60 AAs:  0.0002
# NODE_10178_length_568_cov_2.405458_g6980_i0.p Total prob of N-in:        0.54500
NODE_10178_length_568_cov_2.405458_g6980_i0.p	TMHMM2.0	inside	     1    54
# NODE_10178_length_568_cov_2.405458_g6980_i0.p Length: 98
# NODE_10178_length_568_cov_2.405458_g6980_i0.p Number of predicted TMHs:  0
# NODE_10178_length_568_cov_2.405458_g6980_i0.p Exp number of AAs in TMHs: 0.36152
# NODE_10178_length_568_cov_2.405458_g6980_i0.p Exp number, first 60 AAs:  0.34165
# NODE_10178_length_568_cov_2.405458_g6980_i0.p Total prob of N-in:        0.03975
NODE_10178_length_568_cov_2.405458_g6980_i0.p	TMHMM2.0	outside	     1    98
# NODE_10178_length_568_cov_2.405458_g6980_i0.p Length: 47
# NODE_10178_length_568_cov_2.405458_g6980_i0.p Number of predicted TMHs:  0
# NODE_10178_length_568_cov_2.405458_g6980_i0.p Exp number of AAs in TMHs: 1.06933
# NODE_10178_length_568_cov_2.405458_g6980_i0.p Exp number, first 60 AAs:  1.06933
# NODE_10178_length_568_cov_2.405458_g6980_i0.p Total prob of N-in:        0.19962
NODE_10178_length_568_cov_2.405458_g6980_i0.p	TMHMM2.0	outside	     1    47
