# Supplementary material for: Salivary and Intestinal Transcriptomes Reveal Differential Gene Expression in Starving, Fed and Trypanosoma cruzi-Infected Rhodnius neglectus
Source: Front Cell Infect Microbiol. 2021 Dec 17;11:773357. doi: 10.3389/fcimb.2021.773357 (PMC8722679; doi:10.3389/fcimb.2021.773357)
Supplement: Supplementary file 11 [file DataSheet_11.zip › links/pep04-tmhmm/NODE_10189_length_567_cov_6.826172_g6661_i1.p-pep_summary.tmh]

# NODE_10189_length_567_cov_6.826172_g6661_i1.p Length: 76
# NODE_10189_length_567_cov_6.826172_g6661_i1.p Number of predicted TMHs:  0
# NODE_10189_length_567_cov_6.826172_g6661_i1.p Exp number of AAs in TMHs: 0.00993
# NODE_10189_length_567_cov_6.826172_g6661_i1.p Exp number, first 60 AAs:  0.00652
# NODE_10189_length_567_cov_6.826172_g6661_i1.p Total prob of N-in:        0.09559
NODE_10189_length_567_cov_6.826172_g6661_i1.p	TMHMM2.0	outside	     1    76
# NODE_10189_length_567_cov_6.826172_g6661_i1.p Length: 40
# NODE_10189_length_567_cov_6.826172_g6661_i1.p Number of predicted TMHs:  0
# NODE_10189_length_567_cov_6.826172_g6661_i1.p Exp number of AAs in TMHs: 3.7586
# NODE_10189_length_567_cov_6.826172_g6661_i1.p Exp number, first 60 AAs:  3.7586
# NODE_10189_length_567_cov_6.826172_g6661_i1.p Total prob of N-in:        0.50989
NODE_10189_length_567_cov_6.826172_g6661_i1.p	TMHMM2.0	outside	     1    40
# NODE_10189_length_567_cov_6.826172_g6661_i1.p Length: 93
# NODE_10189_length_567_cov_6.826172_g6661_i1.p Number of predicted TMHs:  0
# NODE_10189_length_567_cov_6.826172_g6661_i1.p Exp number of AAs in TMHs: 0
# NODE_10189_length_567_cov_6.826172_g6661_i1.p Exp number, first 60 AAs:  0
# NODE_10189_length_567_cov_6.826172_g6661_i1.p Total prob of N-in:        0.17352
NODE_10189_length_567_cov_6.826172_g6661_i1.p	TMHMM2.0	outside	     1    93
# NODE_10189_length_567_cov_6.826172_g6661_i1.p Length: 43
# NODE_10189_length_567_cov_6.826172_g6661_i1.p Number of predicted TMHs:  0
# NODE_10189_length_567_cov_6.826172_g6661_i1.p Exp number of AAs in TMHs: 0.00333
# NODE_10189_length_567_cov_6.826172_g6661_i1.p Exp number, first 60 AAs:  0.00333
# NODE_10189_length_567_cov_6.826172_g6661_i1.p Total prob of N-in:        0.57688
NODE_10189_length_567_cov_6.826172_g6661_i1.p	TMHMM2.0	inside	     1    43
