# Supplementary material for: Salivary and Intestinal Transcriptomes Reveal Differential Gene Expression in Starving, Fed and Trypanosoma cruzi-Infected Rhodnius neglectus
Source: Front Cell Infect Microbiol. 2021 Dec 17;11:773357. doi: 10.3389/fcimb.2021.773357 (PMC8722679; doi:10.3389/fcimb.2021.773357)
Supplement: Supplementary file 11 [file DataSheet_11.zip › links/pep04-tmhmm/NODE_10190_length_395_cov_8.356250_g7303_i0.p-pep_summary.tmh]

# NODE_10190_length_395_cov_8.356250_g7303_i0.p Length: 46
# NODE_10190_length_395_cov_8.356250_g7303_i0.p Number of predicted TMHs:  0
# NODE_10190_length_395_cov_8.356250_g7303_i0.p Exp number of AAs in TMHs: 0.14177
# NODE_10190_length_395_cov_8.356250_g7303_i0.p Exp number, first 60 AAs:  0.14177
# NODE_10190_length_395_cov_8.356250_g7303_i0.p Total prob of N-in:        0.36402
NODE_10190_length_395_cov_8.356250_g7303_i0.p	TMHMM2.0	outside	     1    46
# NODE_10190_length_395_cov_8.356250_g7303_i0.p Length: 47
# NODE_10190_length_395_cov_8.356250_g7303_i0.p Number of predicted TMHs:  0
# NODE_10190_length_395_cov_8.356250_g7303_i0.p Exp number of AAs in TMHs: 0.10365
# NODE_10190_length_395_cov_8.356250_g7303_i0.p Exp number, first 60 AAs:  0.10365
# NODE_10190_length_395_cov_8.356250_g7303_i0.p Total prob of N-in:        0.37991
NODE_10190_length_395_cov_8.356250_g7303_i0.p	TMHMM2.0	outside	     1    47
# NODE_10190_length_395_cov_8.356250_g7303_i0.p Length: 48
# NODE_10190_length_395_cov_8.356250_g7303_i0.p Number of predicted TMHs:  1
# NODE_10190_length_395_cov_8.356250_g7303_i0.p Exp number of AAs in TMHs: 18.36751
# NODE_10190_length_395_cov_8.356250_g7303_i0.p Exp number, first 60 AAs:  18.36751
# NODE_10190_length_395_cov_8.356250_g7303_i0.p Total prob of N-in:        0.61581
# NODE_10190_length_395_cov_8.356250_g7303_i0.p POSSIBLE N-term signal sequence
NODE_10190_length_395_cov_8.356250_g7303_i0.p	TMHMM2.0	inside	     1    20
NODE_10190_length_395_cov_8.356250_g7303_i0.p	TMHMM2.0	TMhelix	    21    43
NODE_10190_length_395_cov_8.356250_g7303_i0.p	TMHMM2.0	outside	    44    48
# NODE_10190_length_395_cov_8.356250_g7303_i0.p Length: 38
# NODE_10190_length_395_cov_8.356250_g7303_i0.p Number of predicted TMHs:  0
# NODE_10190_length_395_cov_8.356250_g7303_i0.p Exp number of AAs in TMHs: 0.00015
# NODE_10190_length_395_cov_8.356250_g7303_i0.p Exp number, first 60 AAs:  0.00015
# NODE_10190_length_395_cov_8.356250_g7303_i0.p Total prob of N-in:        0.27761
NODE_10190_length_395_cov_8.356250_g7303_i0.p	TMHMM2.0	outside	     1    38
