# Supplementary material for: Salivary and Intestinal Transcriptomes Reveal Differential Gene Expression in Starving, Fed and Trypanosoma cruzi-Infected Rhodnius neglectus
Source: Front Cell Infect Microbiol. 2021 Dec 17;11:773357. doi: 10.3389/fcimb.2021.773357 (PMC8722679; doi:10.3389/fcimb.2021.773357)
Supplement: Supplementary file 11 [file DataSheet_11.zip › links/pep04-tmhmm/NODE_10192_length_395_cov_5.146875_g7305_i0.p-pep_summary.tmh]

# NODE_10192_length_395_cov_5.146875_g7305_i0.p Length: 51
# NODE_10192_length_395_cov_5.146875_g7305_i0.p Number of predicted TMHs:  0
# NODE_10192_length_395_cov_5.146875_g7305_i0.p Exp number of AAs in TMHs: 2.73603
# NODE_10192_length_395_cov_5.146875_g7305_i0.p Exp number, first 60 AAs:  2.73603
# NODE_10192_length_395_cov_5.146875_g7305_i0.p Total prob of N-in:        0.32215
NODE_10192_length_395_cov_5.146875_g7305_i0.p	TMHMM2.0	outside	     1    51
# NODE_10192_length_395_cov_5.146875_g7305_i0.p Length: 37
# NODE_10192_length_395_cov_5.146875_g7305_i0.p Number of predicted TMHs:  0
# NODE_10192_length_395_cov_5.146875_g7305_i0.p Exp number of AAs in TMHs: 15.71757
# NODE_10192_length_395_cov_5.146875_g7305_i0.p Exp number, first 60 AAs:  15.71757
# NODE_10192_length_395_cov_5.146875_g7305_i0.p Total prob of N-in:        0.59048
# NODE_10192_length_395_cov_5.146875_g7305_i0.p POSSIBLE N-term signal sequence
NODE_10192_length_395_cov_5.146875_g7305_i0.p	TMHMM2.0	outside	     1    37
# NODE_10192_length_395_cov_5.146875_g7305_i0.p Length: 35
# NODE_10192_length_395_cov_5.146875_g7305_i0.p Number of predicted TMHs:  0
# NODE_10192_length_395_cov_5.146875_g7305_i0.p Exp number of AAs in TMHs: 0.14667
# NODE_10192_length_395_cov_5.146875_g7305_i0.p Exp number, first 60 AAs:  0.14667
# NODE_10192_length_395_cov_5.146875_g7305_i0.p Total prob of N-in:        0.20657
NODE_10192_length_395_cov_5.146875_g7305_i0.p	TMHMM2.0	outside	     1    35
# NODE_10192_length_395_cov_5.146875_g7305_i0.p Length: 131
# NODE_10192_length_395_cov_5.146875_g7305_i0.p Number of predicted TMHs:  0
# NODE_10192_length_395_cov_5.146875_g7305_i0.p Exp number of AAs in TMHs: 0
# NODE_10192_length_395_cov_5.146875_g7305_i0.p Exp number, first 60 AAs:  0
# NODE_10192_length_395_cov_5.146875_g7305_i0.p Total prob of N-in:        0.33011
NODE_10192_length_395_cov_5.146875_g7305_i0.p	TMHMM2.0	outside	     1   131
