# Supplementary material for: Salivary and Intestinal Transcriptomes Reveal Differential Gene Expression in Starving, Fed and Trypanosoma cruzi-Infected Rhodnius neglectus
Source: Front Cell Infect Microbiol. 2021 Dec 17;11:773357. doi: 10.3389/fcimb.2021.773357 (PMC8722679; doi:10.3389/fcimb.2021.773357)
Supplement: Supplementary file 11 [file DataSheet_11.zip › links/pep04-tmhmm/NODE_10202_length_567_cov_2.193359_g6998_i0.p-pep_summary.tmh]

# NODE_10202_length_567_cov_2.193359_g6998_i0.p Length: 55
# NODE_10202_length_567_cov_2.193359_g6998_i0.p Number of predicted TMHs:  0
# NODE_10202_length_567_cov_2.193359_g6998_i0.p Exp number of AAs in TMHs: 0.09707
# NODE_10202_length_567_cov_2.193359_g6998_i0.p Exp number, first 60 AAs:  0.09707
# NODE_10202_length_567_cov_2.193359_g6998_i0.p Total prob of N-in:        0.15864
NODE_10202_length_567_cov_2.193359_g6998_i0.p	TMHMM2.0	outside	     1    55
# NODE_10202_length_567_cov_2.193359_g6998_i0.p Length: 42
# NODE_10202_length_567_cov_2.193359_g6998_i0.p Number of predicted TMHs:  0
# NODE_10202_length_567_cov_2.193359_g6998_i0.p Exp number of AAs in TMHs: 0
# NODE_10202_length_567_cov_2.193359_g6998_i0.p Exp number, first 60 AAs:  0
# NODE_10202_length_567_cov_2.193359_g6998_i0.p Total prob of N-in:        0.17239
NODE_10202_length_567_cov_2.193359_g6998_i0.p	TMHMM2.0	outside	     1    42
# NODE_10202_length_567_cov_2.193359_g6998_i0.p Length: 51
# NODE_10202_length_567_cov_2.193359_g6998_i0.p Number of predicted TMHs:  0
# NODE_10202_length_567_cov_2.193359_g6998_i0.p Exp number of AAs in TMHs: 1.64663
# NODE_10202_length_567_cov_2.193359_g6998_i0.p Exp number, first 60 AAs:  1.64663
# NODE_10202_length_567_cov_2.193359_g6998_i0.p Total prob of N-in:        0.35617
NODE_10202_length_567_cov_2.193359_g6998_i0.p	TMHMM2.0	outside	     1    51
# NODE_10202_length_567_cov_2.193359_g6998_i0.p Length: 41
# NODE_10202_length_567_cov_2.193359_g6998_i0.p Number of predicted TMHs:  0
# NODE_10202_length_567_cov_2.193359_g6998_i0.p Exp number of AAs in TMHs: 14.10672
# NODE_10202_length_567_cov_2.193359_g6998_i0.p Exp number, first 60 AAs:  14.10672
# NODE_10202_length_567_cov_2.193359_g6998_i0.p Total prob of N-in:        0.84540
# NODE_10202_length_567_cov_2.193359_g6998_i0.p POSSIBLE N-term signal sequence
NODE_10202_length_567_cov_2.193359_g6998_i0.p	TMHMM2.0	inside	     1    41
