# Supplementary material for: Salivary and Intestinal Transcriptomes Reveal Differential Gene Expression in Starving, Fed and Trypanosoma cruzi-Infected Rhodnius neglectus
Source: Front Cell Infect Microbiol. 2021 Dec 17;11:773357. doi: 10.3389/fcimb.2021.773357 (PMC8722679; doi:10.3389/fcimb.2021.773357)
Supplement: Supplementary file 11 [file DataSheet_11.zip › links/pep04-tmhmm/NODE_10203_length_567_cov_2.082031_g6999_i0.p-pep_summary.tmh]

# NODE_10203_length_567_cov_2.082031_g6999_i0.p Length: 32
# NODE_10203_length_567_cov_2.082031_g6999_i0.p Number of predicted TMHs:  0
# NODE_10203_length_567_cov_2.082031_g6999_i0.p Exp number of AAs in TMHs: 0.00031
# NODE_10203_length_567_cov_2.082031_g6999_i0.p Exp number, first 60 AAs:  0.00031
# NODE_10203_length_567_cov_2.082031_g6999_i0.p Total prob of N-in:        0.27077
NODE_10203_length_567_cov_2.082031_g6999_i0.p	TMHMM2.0	outside	     1    32
# NODE_10203_length_567_cov_2.082031_g6999_i0.p Length: 32
# NODE_10203_length_567_cov_2.082031_g6999_i0.p Number of predicted TMHs:  0
# NODE_10203_length_567_cov_2.082031_g6999_i0.p Exp number of AAs in TMHs: 0.02308
# NODE_10203_length_567_cov_2.082031_g6999_i0.p Exp number, first 60 AAs:  0.02308
# NODE_10203_length_567_cov_2.082031_g6999_i0.p Total prob of N-in:        0.37368
NODE_10203_length_567_cov_2.082031_g6999_i0.p	TMHMM2.0	outside	     1    32
# NODE_10203_length_567_cov_2.082031_g6999_i0.p Length: 38
# NODE_10203_length_567_cov_2.082031_g6999_i0.p Number of predicted TMHs:  0
# NODE_10203_length_567_cov_2.082031_g6999_i0.p Exp number of AAs in TMHs: 0.3715
# NODE_10203_length_567_cov_2.082031_g6999_i0.p Exp number, first 60 AAs:  0.3715
# NODE_10203_length_567_cov_2.082031_g6999_i0.p Total prob of N-in:        0.26423
NODE_10203_length_567_cov_2.082031_g6999_i0.p	TMHMM2.0	outside	     1    38
# NODE_10203_length_567_cov_2.082031_g6999_i0.p Length: 32
# NODE_10203_length_567_cov_2.082031_g6999_i0.p Number of predicted TMHs:  0
# NODE_10203_length_567_cov_2.082031_g6999_i0.p Exp number of AAs in TMHs: 0.00032
# NODE_10203_length_567_cov_2.082031_g6999_i0.p Exp number, first 60 AAs:  0.00032
# NODE_10203_length_567_cov_2.082031_g6999_i0.p Total prob of N-in:        0.16926
NODE_10203_length_567_cov_2.082031_g6999_i0.p	TMHMM2.0	outside	     1    32
