# Supplementary material for: Salivary and Intestinal Transcriptomes Reveal Differential Gene Expression in Starving, Fed and Trypanosoma cruzi-Infected Rhodnius neglectus
Source: Front Cell Infect Microbiol. 2021 Dec 17;11:773357. doi: 10.3389/fcimb.2021.773357 (PMC8722679; doi:10.3389/fcimb.2021.773357)
Supplement: Supplementary file 11 [file DataSheet_11.zip › links/pep04-tmhmm/NODE_10215_length_395_cov_2.534375_g7328_i0.p-pep_summary.tmh]

# NODE_10215_length_395_cov_2.534375_g7328_i0.p Length: 57
# NODE_10215_length_395_cov_2.534375_g7328_i0.p Number of predicted TMHs:  0
# NODE_10215_length_395_cov_2.534375_g7328_i0.p Exp number of AAs in TMHs: 1.70054
# NODE_10215_length_395_cov_2.534375_g7328_i0.p Exp number, first 60 AAs:  1.70054
# NODE_10215_length_395_cov_2.534375_g7328_i0.p Total prob of N-in:        0.36741
NODE_10215_length_395_cov_2.534375_g7328_i0.p	TMHMM2.0	outside	     1    57
# NODE_10215_length_395_cov_2.534375_g7328_i0.p Length: 95
# NODE_10215_length_395_cov_2.534375_g7328_i0.p Number of predicted TMHs:  0
# NODE_10215_length_395_cov_2.534375_g7328_i0.p Exp number of AAs in TMHs: 17.38914
# NODE_10215_length_395_cov_2.534375_g7328_i0.p Exp number, first 60 AAs:  17.19201
# NODE_10215_length_395_cov_2.534375_g7328_i0.p Total prob of N-in:        0.39263
# NODE_10215_length_395_cov_2.534375_g7328_i0.p POSSIBLE N-term signal sequence
NODE_10215_length_395_cov_2.534375_g7328_i0.p	TMHMM2.0	outside	     1    95
# NODE_10215_length_395_cov_2.534375_g7328_i0.p Length: 51
# NODE_10215_length_395_cov_2.534375_g7328_i0.p Number of predicted TMHs:  0
# NODE_10215_length_395_cov_2.534375_g7328_i0.p Exp number of AAs in TMHs: 6.99026
# NODE_10215_length_395_cov_2.534375_g7328_i0.p Exp number, first 60 AAs:  6.99026
# NODE_10215_length_395_cov_2.534375_g7328_i0.p Total prob of N-in:        0.71779
NODE_10215_length_395_cov_2.534375_g7328_i0.p	TMHMM2.0	inside	     1    51
# NODE_10215_length_395_cov_2.534375_g7328_i0.p Length: 69
# NODE_10215_length_395_cov_2.534375_g7328_i0.p Number of predicted TMHs:  1
# NODE_10215_length_395_cov_2.534375_g7328_i0.p Exp number of AAs in TMHs: 21.21741
# NODE_10215_length_395_cov_2.534375_g7328_i0.p Exp number, first 60 AAs:  21.21741
# NODE_10215_length_395_cov_2.534375_g7328_i0.p Total prob of N-in:        0.27840
# NODE_10215_length_395_cov_2.534375_g7328_i0.p POSSIBLE N-term signal sequence
NODE_10215_length_395_cov_2.534375_g7328_i0.p	TMHMM2.0	outside	     1     4
NODE_10215_length_395_cov_2.534375_g7328_i0.p	TMHMM2.0	TMhelix	     5    27
NODE_10215_length_395_cov_2.534375_g7328_i0.p	TMHMM2.0	inside	    28    69
