# Supplementary material for: Salivary and Intestinal Transcriptomes Reveal Differential Gene Expression in Starving, Fed and Trypanosoma cruzi-Infected Rhodnius neglectus
Source: Front Cell Infect Microbiol. 2021 Dec 17;11:773357. doi: 10.3389/fcimb.2021.773357 (PMC8722679; doi:10.3389/fcimb.2021.773357)
Supplement: Supplementary file 11 [file DataSheet_11.zip › links/pep04-tmhmm/NODE_10233_length_566_cov_2.761252_g7024_i0.p-pep_summary.tmh]

# NODE_10233_length_566_cov_2.761252_g7024_i0.p Length: 46
# NODE_10233_length_566_cov_2.761252_g7024_i0.p Number of predicted TMHs:  0
# NODE_10233_length_566_cov_2.761252_g7024_i0.p Exp number of AAs in TMHs: 4.61972
# NODE_10233_length_566_cov_2.761252_g7024_i0.p Exp number, first 60 AAs:  4.61972
# NODE_10233_length_566_cov_2.761252_g7024_i0.p Total prob of N-in:        0.78363
NODE_10233_length_566_cov_2.761252_g7024_i0.p	TMHMM2.0	inside	     1    46
# NODE_10233_length_566_cov_2.761252_g7024_i0.p Length: 47
# NODE_10233_length_566_cov_2.761252_g7024_i0.p Number of predicted TMHs:  0
# NODE_10233_length_566_cov_2.761252_g7024_i0.p Exp number of AAs in TMHs: 0.01507
# NODE_10233_length_566_cov_2.761252_g7024_i0.p Exp number, first 60 AAs:  0.01507
# NODE_10233_length_566_cov_2.761252_g7024_i0.p Total prob of N-in:        0.51069
NODE_10233_length_566_cov_2.761252_g7024_i0.p	TMHMM2.0	inside	     1    47
# NODE_10233_length_566_cov_2.761252_g7024_i0.p Length: 65
# NODE_10233_length_566_cov_2.761252_g7024_i0.p Number of predicted TMHs:  0
# NODE_10233_length_566_cov_2.761252_g7024_i0.p Exp number of AAs in TMHs: 2.23054
# NODE_10233_length_566_cov_2.761252_g7024_i0.p Exp number, first 60 AAs:  2.23043
# NODE_10233_length_566_cov_2.761252_g7024_i0.p Total prob of N-in:        0.36888
NODE_10233_length_566_cov_2.761252_g7024_i0.p	TMHMM2.0	outside	     1    65
# NODE_10233_length_566_cov_2.761252_g7024_i0.p Length: 71
# NODE_10233_length_566_cov_2.761252_g7024_i0.p Number of predicted TMHs:  1
# NODE_10233_length_566_cov_2.761252_g7024_i0.p Exp number of AAs in TMHs: 21.48686
# NODE_10233_length_566_cov_2.761252_g7024_i0.p Exp number, first 60 AAs:  21.4857
# NODE_10233_length_566_cov_2.761252_g7024_i0.p Total prob of N-in:        0.28316
# NODE_10233_length_566_cov_2.761252_g7024_i0.p POSSIBLE N-term signal sequence
NODE_10233_length_566_cov_2.761252_g7024_i0.p	TMHMM2.0	outside	     1     4
NODE_10233_length_566_cov_2.761252_g7024_i0.p	TMHMM2.0	TMhelix	     5    27
NODE_10233_length_566_cov_2.761252_g7024_i0.p	TMHMM2.0	inside	    28    71
