# Supplementary material for: Salivary and Intestinal Transcriptomes Reveal Differential Gene Expression in Starving, Fed and Trypanosoma cruzi-Infected Rhodnius neglectus
Source: Front Cell Infect Microbiol. 2021 Dec 17;11:773357. doi: 10.3389/fcimb.2021.773357 (PMC8722679; doi:10.3389/fcimb.2021.773357)
Supplement: Supplementary file 11 [file DataSheet_11.zip › links/pep04-tmhmm/NODE_10240_length_566_cov_1.499022_g7031_i0.p-pep_summary.tmh]

# NODE_10240_length_566_cov_1.499022_g7031_i0.p Length: 51
# NODE_10240_length_566_cov_1.499022_g7031_i0.p Number of predicted TMHs:  0
# NODE_10240_length_566_cov_1.499022_g7031_i0.p Exp number of AAs in TMHs: 0
# NODE_10240_length_566_cov_1.499022_g7031_i0.p Exp number, first 60 AAs:  0
# NODE_10240_length_566_cov_1.499022_g7031_i0.p Total prob of N-in:        0.10696
NODE_10240_length_566_cov_1.499022_g7031_i0.p	TMHMM2.0	outside	     1    51
# NODE_10240_length_566_cov_1.499022_g7031_i0.p Length: 48
# NODE_10240_length_566_cov_1.499022_g7031_i0.p Number of predicted TMHs:  0
# NODE_10240_length_566_cov_1.499022_g7031_i0.p Exp number of AAs in TMHs: 0.00434
# NODE_10240_length_566_cov_1.499022_g7031_i0.p Exp number, first 60 AAs:  0.00434
# NODE_10240_length_566_cov_1.499022_g7031_i0.p Total prob of N-in:        0.48144
NODE_10240_length_566_cov_1.499022_g7031_i0.p	TMHMM2.0	inside	     1    48
# NODE_10240_length_566_cov_1.499022_g7031_i0.p Length: 114
# NODE_10240_length_566_cov_1.499022_g7031_i0.p Number of predicted TMHs:  0
# NODE_10240_length_566_cov_1.499022_g7031_i0.p Exp number of AAs in TMHs: 1.86298
# NODE_10240_length_566_cov_1.499022_g7031_i0.p Exp number, first 60 AAs:  0.08679
# NODE_10240_length_566_cov_1.499022_g7031_i0.p Total prob of N-in:        0.44666
NODE_10240_length_566_cov_1.499022_g7031_i0.p	TMHMM2.0	outside	     1   114
# NODE_10240_length_566_cov_1.499022_g7031_i0.p Length: 94
# NODE_10240_length_566_cov_1.499022_g7031_i0.p Number of predicted TMHs:  0
# NODE_10240_length_566_cov_1.499022_g7031_i0.p Exp number of AAs in TMHs: 0.08363
# NODE_10240_length_566_cov_1.499022_g7031_i0.p Exp number, first 60 AAs:  0.04794
# NODE_10240_length_566_cov_1.499022_g7031_i0.p Total prob of N-in:        0.06359
NODE_10240_length_566_cov_1.499022_g7031_i0.p	TMHMM2.0	outside	     1    94
