# Supplementary material for: Salivary and Intestinal Transcriptomes Reveal Differential Gene Expression in Starving, Fed and Trypanosoma cruzi-Infected Rhodnius neglectus
Source: Front Cell Infect Microbiol. 2021 Dec 17;11:773357. doi: 10.3389/fcimb.2021.773357 (PMC8722679; doi:10.3389/fcimb.2021.773357)
Supplement: Supplementary file 11 [file DataSheet_11.zip › links/pep04-tmhmm/NODE_10260_length_565_cov_2.649020_g7044_i0.p-pep_summary.tmh]

# NODE_10260_length_565_cov_2.649020_g7044_i0.p Length: 46
# NODE_10260_length_565_cov_2.649020_g7044_i0.p Number of predicted TMHs:  0
# NODE_10260_length_565_cov_2.649020_g7044_i0.p Exp number of AAs in TMHs: 0.00282
# NODE_10260_length_565_cov_2.649020_g7044_i0.p Exp number, first 60 AAs:  0.00282
# NODE_10260_length_565_cov_2.649020_g7044_i0.p Total prob of N-in:        0.07464
NODE_10260_length_565_cov_2.649020_g7044_i0.p	TMHMM2.0	outside	     1    46
# NODE_10260_length_565_cov_2.649020_g7044_i0.p Length: 45
# NODE_10260_length_565_cov_2.649020_g7044_i0.p Number of predicted TMHs:  1
# NODE_10260_length_565_cov_2.649020_g7044_i0.p Exp number of AAs in TMHs: 14.14609
# NODE_10260_length_565_cov_2.649020_g7044_i0.p Exp number, first 60 AAs:  14.14609
# NODE_10260_length_565_cov_2.649020_g7044_i0.p Total prob of N-in:        0.80442
# NODE_10260_length_565_cov_2.649020_g7044_i0.p POSSIBLE N-term signal sequence
NODE_10260_length_565_cov_2.649020_g7044_i0.p	TMHMM2.0	inside	     1     6
NODE_10260_length_565_cov_2.649020_g7044_i0.p	TMHMM2.0	TMhelix	     7    26
NODE_10260_length_565_cov_2.649020_g7044_i0.p	TMHMM2.0	outside	    27    45
# NODE_10260_length_565_cov_2.649020_g7044_i0.p Length: 56
# NODE_10260_length_565_cov_2.649020_g7044_i0.p Number of predicted TMHs:  0
# NODE_10260_length_565_cov_2.649020_g7044_i0.p Exp number of AAs in TMHs: 0.80941
# NODE_10260_length_565_cov_2.649020_g7044_i0.p Exp number, first 60 AAs:  0.80941
# NODE_10260_length_565_cov_2.649020_g7044_i0.p Total prob of N-in:        0.28101
NODE_10260_length_565_cov_2.649020_g7044_i0.p	TMHMM2.0	outside	     1    56
# NODE_10260_length_565_cov_2.649020_g7044_i0.p Length: 99
# NODE_10260_length_565_cov_2.649020_g7044_i0.p Number of predicted TMHs:  1
# NODE_10260_length_565_cov_2.649020_g7044_i0.p Exp number of AAs in TMHs: 24.2908
# NODE_10260_length_565_cov_2.649020_g7044_i0.p Exp number, first 60 AAs:  6.45782
# NODE_10260_length_565_cov_2.649020_g7044_i0.p Total prob of N-in:        0.37772
NODE_10260_length_565_cov_2.649020_g7044_i0.p	TMHMM2.0	outside	     1    58
NODE_10260_length_565_cov_2.649020_g7044_i0.p	TMHMM2.0	TMhelix	    59    81
NODE_10260_length_565_cov_2.649020_g7044_i0.p	TMHMM2.0	inside	    82    99
