# Supplementary material for: Salivary and Intestinal Transcriptomes Reveal Differential Gene Expression in Starving, Fed and Trypanosoma cruzi-Infected Rhodnius neglectus
Source: Front Cell Infect Microbiol. 2021 Dec 17;11:773357. doi: 10.3389/fcimb.2021.773357 (PMC8722679; doi:10.3389/fcimb.2021.773357)
Supplement: Supplementary file 11 [file DataSheet_11.zip › links/pep04-tmhmm/NODE_10263_length_565_cov_2.072549_g7047_i0.p-pep_summary.tmh]

# NODE_10263_length_565_cov_2.072549_g7047_i0.p Length: 50
# NODE_10263_length_565_cov_2.072549_g7047_i0.p Number of predicted TMHs:  0
# NODE_10263_length_565_cov_2.072549_g7047_i0.p Exp number of AAs in TMHs: 0
# NODE_10263_length_565_cov_2.072549_g7047_i0.p Exp number, first 60 AAs:  0
# NODE_10263_length_565_cov_2.072549_g7047_i0.p Total prob of N-in:        0.04820
NODE_10263_length_565_cov_2.072549_g7047_i0.p	TMHMM2.0	outside	     1    50
# NODE_10263_length_565_cov_2.072549_g7047_i0.p Length: 55
# NODE_10263_length_565_cov_2.072549_g7047_i0.p Number of predicted TMHs:  0
# NODE_10263_length_565_cov_2.072549_g7047_i0.p Exp number of AAs in TMHs: 0.00088
# NODE_10263_length_565_cov_2.072549_g7047_i0.p Exp number, first 60 AAs:  0.00088
# NODE_10263_length_565_cov_2.072549_g7047_i0.p Total prob of N-in:        0.37918
NODE_10263_length_565_cov_2.072549_g7047_i0.p	TMHMM2.0	outside	     1    55
# NODE_10263_length_565_cov_2.072549_g7047_i0.p Length: 65
# NODE_10263_length_565_cov_2.072549_g7047_i0.p Number of predicted TMHs:  0
# NODE_10263_length_565_cov_2.072549_g7047_i0.p Exp number of AAs in TMHs: 7.64621
# NODE_10263_length_565_cov_2.072549_g7047_i0.p Exp number, first 60 AAs:  7.6462
# NODE_10263_length_565_cov_2.072549_g7047_i0.p Total prob of N-in:        0.38752
NODE_10263_length_565_cov_2.072549_g7047_i0.p	TMHMM2.0	outside	     1    65
# NODE_10263_length_565_cov_2.072549_g7047_i0.p Length: 75
# NODE_10263_length_565_cov_2.072549_g7047_i0.p Number of predicted TMHs:  0
# NODE_10263_length_565_cov_2.072549_g7047_i0.p Exp number of AAs in TMHs: 1.05796
# NODE_10263_length_565_cov_2.072549_g7047_i0.p Exp number, first 60 AAs:  1.05793
# NODE_10263_length_565_cov_2.072549_g7047_i0.p Total prob of N-in:        0.19113
NODE_10263_length_565_cov_2.072549_g7047_i0.p	TMHMM2.0	outside	     1    75
