# Supplementary material for: Salivary and Intestinal Transcriptomes Reveal Differential Gene Expression in Starving, Fed and Trypanosoma cruzi-Infected Rhodnius neglectus
Source: Front Cell Infect Microbiol. 2021 Dec 17;11:773357. doi: 10.3389/fcimb.2021.773357 (PMC8722679; doi:10.3389/fcimb.2021.773357)
Supplement: Supplementary file 11 [file DataSheet_11.zip › links/pep04-tmhmm/NODE_10283_length_394_cov_1.686520_g7393_i0.p-pep_summary.tmh]

# NODE_10283_length_394_cov_1.686520_g7393_i0.p Length: 47
# NODE_10283_length_394_cov_1.686520_g7393_i0.p Number of predicted TMHs:  0
# NODE_10283_length_394_cov_1.686520_g7393_i0.p Exp number of AAs in TMHs: 0.0021
# NODE_10283_length_394_cov_1.686520_g7393_i0.p Exp number, first 60 AAs:  0.0021
# NODE_10283_length_394_cov_1.686520_g7393_i0.p Total prob of N-in:        0.21866
NODE_10283_length_394_cov_1.686520_g7393_i0.p	TMHMM2.0	outside	     1    47
# NODE_10283_length_394_cov_1.686520_g7393_i0.p Length: 23
# NODE_10283_length_394_cov_1.686520_g7393_i0.p Number of predicted TMHs:  0
# NODE_10283_length_394_cov_1.686520_g7393_i0.p Exp number of AAs in TMHs: 0
# NODE_10283_length_394_cov_1.686520_g7393_i0.p Exp number, first 60 AAs:  0
# NODE_10283_length_394_cov_1.686520_g7393_i0.p Total prob of N-in:        0.27350
NODE_10283_length_394_cov_1.686520_g7393_i0.p	TMHMM2.0	outside	     1    23
# NODE_10283_length_394_cov_1.686520_g7393_i0.p Length: 44
# NODE_10283_length_394_cov_1.686520_g7393_i0.p Number of predicted TMHs:  0
# NODE_10283_length_394_cov_1.686520_g7393_i0.p Exp number of AAs in TMHs: 0.00103
# NODE_10283_length_394_cov_1.686520_g7393_i0.p Exp number, first 60 AAs:  0.00103
# NODE_10283_length_394_cov_1.686520_g7393_i0.p Total prob of N-in:        0.26092
NODE_10283_length_394_cov_1.686520_g7393_i0.p	TMHMM2.0	outside	     1    44
# NODE_10283_length_394_cov_1.686520_g7393_i0.p Length: 131
# NODE_10283_length_394_cov_1.686520_g7393_i0.p Number of predicted TMHs:  0
# NODE_10283_length_394_cov_1.686520_g7393_i0.p Exp number of AAs in TMHs: 0
# NODE_10283_length_394_cov_1.686520_g7393_i0.p Exp number, first 60 AAs:  0
# NODE_10283_length_394_cov_1.686520_g7393_i0.p Total prob of N-in:        0.10842
NODE_10283_length_394_cov_1.686520_g7393_i0.p	TMHMM2.0	outside	     1   131
