# Supplementary material for: Salivary and Intestinal Transcriptomes Reveal Differential Gene Expression in Starving, Fed and Trypanosoma cruzi-Infected Rhodnius neglectus
Source: Front Cell Infect Microbiol. 2021 Dec 17;11:773357. doi: 10.3389/fcimb.2021.773357 (PMC8722679; doi:10.3389/fcimb.2021.773357)
Supplement: Supplementary file 11 [file DataSheet_11.zip › links/pep04-tmhmm/NODE_10286_length_394_cov_1.523511_g7396_i0.p-pep_summary.tmh]

# NODE_10286_length_394_cov_1.523511_g7396_i0.p Length: 36
# NODE_10286_length_394_cov_1.523511_g7396_i0.p Number of predicted TMHs:  0
# NODE_10286_length_394_cov_1.523511_g7396_i0.p Exp number of AAs in TMHs: 0.00038
# NODE_10286_length_394_cov_1.523511_g7396_i0.p Exp number, first 60 AAs:  0.00038
# NODE_10286_length_394_cov_1.523511_g7396_i0.p Total prob of N-in:        0.77445
NODE_10286_length_394_cov_1.523511_g7396_i0.p	TMHMM2.0	inside	     1    36
# NODE_10286_length_394_cov_1.523511_g7396_i0.p Length: 31
# NODE_10286_length_394_cov_1.523511_g7396_i0.p Number of predicted TMHs:  0
# NODE_10286_length_394_cov_1.523511_g7396_i0.p Exp number of AAs in TMHs: 1.97259
# NODE_10286_length_394_cov_1.523511_g7396_i0.p Exp number, first 60 AAs:  1.97259
# NODE_10286_length_394_cov_1.523511_g7396_i0.p Total prob of N-in:        0.28815
NODE_10286_length_394_cov_1.523511_g7396_i0.p	TMHMM2.0	outside	     1    31
# NODE_10286_length_394_cov_1.523511_g7396_i0.p Length: 31
# NODE_10286_length_394_cov_1.523511_g7396_i0.p Number of predicted TMHs:  0
# NODE_10286_length_394_cov_1.523511_g7396_i0.p Exp number of AAs in TMHs: 0
# NODE_10286_length_394_cov_1.523511_g7396_i0.p Exp number, first 60 AAs:  0
# NODE_10286_length_394_cov_1.523511_g7396_i0.p Total prob of N-in:        0.72092
NODE_10286_length_394_cov_1.523511_g7396_i0.p	TMHMM2.0	inside	     1    31
# NODE_10286_length_394_cov_1.523511_g7396_i0.p Length: 39
# NODE_10286_length_394_cov_1.523511_g7396_i0.p Number of predicted TMHs:  1
# NODE_10286_length_394_cov_1.523511_g7396_i0.p Exp number of AAs in TMHs: 22.70671
# NODE_10286_length_394_cov_1.523511_g7396_i0.p Exp number, first 60 AAs:  22.70671
# NODE_10286_length_394_cov_1.523511_g7396_i0.p Total prob of N-in:        0.05487
# NODE_10286_length_394_cov_1.523511_g7396_i0.p POSSIBLE N-term signal sequence
NODE_10286_length_394_cov_1.523511_g7396_i0.p	TMHMM2.0	outside	     1    14
NODE_10286_length_394_cov_1.523511_g7396_i0.p	TMHMM2.0	TMhelix	    15    37
NODE_10286_length_394_cov_1.523511_g7396_i0.p	TMHMM2.0	inside	    38    39
