# Supplementary material for: Salivary and Intestinal Transcriptomes Reveal Differential Gene Expression in Starving, Fed and Trypanosoma cruzi-Infected Rhodnius neglectus
Source: Front Cell Infect Microbiol. 2021 Dec 17;11:773357. doi: 10.3389/fcimb.2021.773357 (PMC8722679; doi:10.3389/fcimb.2021.773357)
Supplement: Supplementary file 11 [file DataSheet_11.zip › links/pep04-tmhmm/NODE_10289_length_564_cov_2.954813_g7066_i0.p-pep_summary.tmh]

# NODE_10289_length_564_cov_2.954813_g7066_i0.p Length: 37
# NODE_10289_length_564_cov_2.954813_g7066_i0.p Number of predicted TMHs:  0
# NODE_10289_length_564_cov_2.954813_g7066_i0.p Exp number of AAs in TMHs: 0.05581
# NODE_10289_length_564_cov_2.954813_g7066_i0.p Exp number, first 60 AAs:  0.05581
# NODE_10289_length_564_cov_2.954813_g7066_i0.p Total prob of N-in:        0.84403
NODE_10289_length_564_cov_2.954813_g7066_i0.p	TMHMM2.0	inside	     1    37
# NODE_10289_length_564_cov_2.954813_g7066_i0.p Length: 33
# NODE_10289_length_564_cov_2.954813_g7066_i0.p Number of predicted TMHs:  0
# NODE_10289_length_564_cov_2.954813_g7066_i0.p Exp number of AAs in TMHs: 0
# NODE_10289_length_564_cov_2.954813_g7066_i0.p Exp number, first 60 AAs:  0
# NODE_10289_length_564_cov_2.954813_g7066_i0.p Total prob of N-in:        0.54829
NODE_10289_length_564_cov_2.954813_g7066_i0.p	TMHMM2.0	inside	     1    33
# NODE_10289_length_564_cov_2.954813_g7066_i0.p Length: 133
# NODE_10289_length_564_cov_2.954813_g7066_i0.p Number of predicted TMHs:  3
# NODE_10289_length_564_cov_2.954813_g7066_i0.p Exp number of AAs in TMHs: 58.8283
# NODE_10289_length_564_cov_2.954813_g7066_i0.p Exp number, first 60 AAs:  22.80713
# NODE_10289_length_564_cov_2.954813_g7066_i0.p Total prob of N-in:        0.56655
# NODE_10289_length_564_cov_2.954813_g7066_i0.p POSSIBLE N-term signal sequence
NODE_10289_length_564_cov_2.954813_g7066_i0.p	TMHMM2.0	inside	     1    36
NODE_10289_length_564_cov_2.954813_g7066_i0.p	TMHMM2.0	TMhelix	    37    59
NODE_10289_length_564_cov_2.954813_g7066_i0.p	TMHMM2.0	outside	    60    68
NODE_10289_length_564_cov_2.954813_g7066_i0.p	TMHMM2.0	TMhelix	    69    88
NODE_10289_length_564_cov_2.954813_g7066_i0.p	TMHMM2.0	inside	    89    94
NODE_10289_length_564_cov_2.954813_g7066_i0.p	TMHMM2.0	TMhelix	    95   117
NODE_10289_length_564_cov_2.954813_g7066_i0.p	TMHMM2.0	outside	   118   133
# NODE_10289_length_564_cov_2.954813_g7066_i0.p Length: 86
# NODE_10289_length_564_cov_2.954813_g7066_i0.p Number of predicted TMHs:  0
# NODE_10289_length_564_cov_2.954813_g7066_i0.p Exp number of AAs in TMHs: 2.4025
# NODE_10289_length_564_cov_2.954813_g7066_i0.p Exp number, first 60 AAs:  2.22278
# NODE_10289_length_564_cov_2.954813_g7066_i0.p Total prob of N-in:        0.36711
NODE_10289_length_564_cov_2.954813_g7066_i0.p	TMHMM2.0	outside	     1    86
