# Supplementary material for: Salivary and Intestinal Transcriptomes Reveal Differential Gene Expression in Starving, Fed and Trypanosoma cruzi-Infected Rhodnius neglectus
Source: Front Cell Infect Microbiol. 2021 Dec 17;11:773357. doi: 10.3389/fcimb.2021.773357 (PMC8722679; doi:10.3389/fcimb.2021.773357)
Supplement: Supplementary file 11 [file DataSheet_11.zip › links/pep04-tmhmm/NODE_10291_length_394_cov_1.347962_g7401_i0.p-pep_summary.tmh]

# NODE_10291_length_394_cov_1.347962_g7401_i0.p Length: 44
# NODE_10291_length_394_cov_1.347962_g7401_i0.p Number of predicted TMHs:  0
# NODE_10291_length_394_cov_1.347962_g7401_i0.p Exp number of AAs in TMHs: 9.54705
# NODE_10291_length_394_cov_1.347962_g7401_i0.p Exp number, first 60 AAs:  9.54705
# NODE_10291_length_394_cov_1.347962_g7401_i0.p Total prob of N-in:        0.72021
NODE_10291_length_394_cov_1.347962_g7401_i0.p	TMHMM2.0	inside	     1    44
# NODE_10291_length_394_cov_1.347962_g7401_i0.p Length: 44
# NODE_10291_length_394_cov_1.347962_g7401_i0.p Number of predicted TMHs:  0
# NODE_10291_length_394_cov_1.347962_g7401_i0.p Exp number of AAs in TMHs: 0.0011
# NODE_10291_length_394_cov_1.347962_g7401_i0.p Exp number, first 60 AAs:  0.0011
# NODE_10291_length_394_cov_1.347962_g7401_i0.p Total prob of N-in:        0.50232
NODE_10291_length_394_cov_1.347962_g7401_i0.p	TMHMM2.0	inside	     1    44
# NODE_10291_length_394_cov_1.347962_g7401_i0.p Length: 34
# NODE_10291_length_394_cov_1.347962_g7401_i0.p Number of predicted TMHs:  0
# NODE_10291_length_394_cov_1.347962_g7401_i0.p Exp number of AAs in TMHs: 1.11449
# NODE_10291_length_394_cov_1.347962_g7401_i0.p Exp number, first 60 AAs:  1.11449
# NODE_10291_length_394_cov_1.347962_g7401_i0.p Total prob of N-in:        0.66866
NODE_10291_length_394_cov_1.347962_g7401_i0.p	TMHMM2.0	inside	     1    34
# NODE_10291_length_394_cov_1.347962_g7401_i0.p Length: 44
# NODE_10291_length_394_cov_1.347962_g7401_i0.p Number of predicted TMHs:  1
# NODE_10291_length_394_cov_1.347962_g7401_i0.p Exp number of AAs in TMHs: 22.49799
# NODE_10291_length_394_cov_1.347962_g7401_i0.p Exp number, first 60 AAs:  22.49799
# NODE_10291_length_394_cov_1.347962_g7401_i0.p Total prob of N-in:        0.87502
# NODE_10291_length_394_cov_1.347962_g7401_i0.p POSSIBLE N-term signal sequence
NODE_10291_length_394_cov_1.347962_g7401_i0.p	TMHMM2.0	inside	     1    12
NODE_10291_length_394_cov_1.347962_g7401_i0.p	TMHMM2.0	TMhelix	    13    35
NODE_10291_length_394_cov_1.347962_g7401_i0.p	TMHMM2.0	outside	    36    44
