# Supplementary material for: Salivary and Intestinal Transcriptomes Reveal Differential Gene Expression in Starving, Fed and Trypanosoma cruzi-Infected Rhodnius neglectus
Source: Front Cell Infect Microbiol. 2021 Dec 17;11:773357. doi: 10.3389/fcimb.2021.773357 (PMC8722679; doi:10.3389/fcimb.2021.773357)
Supplement: Supplementary file 11 [file DataSheet_11.zip › links/pep04-tmhmm/NODE_10295_length_394_cov_0.717868_g7405_i0.p-pep_summary.tmh]

# NODE_10295_length_394_cov_0.717868_g7405_i0.p Length: 46
# NODE_10295_length_394_cov_0.717868_g7405_i0.p Number of predicted TMHs:  0
# NODE_10295_length_394_cov_0.717868_g7405_i0.p Exp number of AAs in TMHs: 0
# NODE_10295_length_394_cov_0.717868_g7405_i0.p Exp number, first 60 AAs:  0
# NODE_10295_length_394_cov_0.717868_g7405_i0.p Total prob of N-in:        0.14659
NODE_10295_length_394_cov_0.717868_g7405_i0.p	TMHMM2.0	outside	     1    46
# NODE_10295_length_394_cov_0.717868_g7405_i0.p Length: 43
# NODE_10295_length_394_cov_0.717868_g7405_i0.p Number of predicted TMHs:  0
# NODE_10295_length_394_cov_0.717868_g7405_i0.p Exp number of AAs in TMHs: 0.53335
# NODE_10295_length_394_cov_0.717868_g7405_i0.p Exp number, first 60 AAs:  0.53335
# NODE_10295_length_394_cov_0.717868_g7405_i0.p Total prob of N-in:        0.23371
NODE_10295_length_394_cov_0.717868_g7405_i0.p	TMHMM2.0	outside	     1    43
# NODE_10295_length_394_cov_0.717868_g7405_i0.p Length: 40
# NODE_10295_length_394_cov_0.717868_g7405_i0.p Number of predicted TMHs:  0
# NODE_10295_length_394_cov_0.717868_g7405_i0.p Exp number of AAs in TMHs: 3.70798
# NODE_10295_length_394_cov_0.717868_g7405_i0.p Exp number, first 60 AAs:  3.70798
# NODE_10295_length_394_cov_0.717868_g7405_i0.p Total prob of N-in:        0.23705
NODE_10295_length_394_cov_0.717868_g7405_i0.p	TMHMM2.0	outside	     1    40
# NODE_10295_length_394_cov_0.717868_g7405_i0.p Length: 64
# NODE_10295_length_394_cov_0.717868_g7405_i0.p Number of predicted TMHs:  0
# NODE_10295_length_394_cov_0.717868_g7405_i0.p Exp number of AAs in TMHs: 0.44484
# NODE_10295_length_394_cov_0.717868_g7405_i0.p Exp number, first 60 AAs:  0.44478
# NODE_10295_length_394_cov_0.717868_g7405_i0.p Total prob of N-in:        0.21015
NODE_10295_length_394_cov_0.717868_g7405_i0.p	TMHMM2.0	outside	     1    64
