# Supplementary material for: Salivary and Intestinal Transcriptomes Reveal Differential Gene Expression in Starving, Fed and Trypanosoma cruzi-Infected Rhodnius neglectus
Source: Front Cell Infect Microbiol. 2021 Dec 17;11:773357. doi: 10.3389/fcimb.2021.773357 (PMC8722679; doi:10.3389/fcimb.2021.773357)
Supplement: Supplementary file 11 [file DataSheet_11.zip › links/pep04-tmhmm/NODE_10311_length_563_cov_2.230315_g7085_i0.p-pep_summary.tmh]

# NODE_10311_length_563_cov_2.230315_g7085_i0.p Length: 78
# NODE_10311_length_563_cov_2.230315_g7085_i0.p Number of predicted TMHs:  0
# NODE_10311_length_563_cov_2.230315_g7085_i0.p Exp number of AAs in TMHs: 0.00904
# NODE_10311_length_563_cov_2.230315_g7085_i0.p Exp number, first 60 AAs:  0.00904
# NODE_10311_length_563_cov_2.230315_g7085_i0.p Total prob of N-in:        0.17705
NODE_10311_length_563_cov_2.230315_g7085_i0.p	TMHMM2.0	outside	     1    78
# NODE_10311_length_563_cov_2.230315_g7085_i0.p Length: 69
# NODE_10311_length_563_cov_2.230315_g7085_i0.p Number of predicted TMHs:  1
# NODE_10311_length_563_cov_2.230315_g7085_i0.p Exp number of AAs in TMHs: 14.97502
# NODE_10311_length_563_cov_2.230315_g7085_i0.p Exp number, first 60 AAs:  9.16713
# NODE_10311_length_563_cov_2.230315_g7085_i0.p Total prob of N-in:        0.31659
NODE_10311_length_563_cov_2.230315_g7085_i0.p	TMHMM2.0	outside	     1    48
NODE_10311_length_563_cov_2.230315_g7085_i0.p	TMHMM2.0	TMhelix	    49    68
NODE_10311_length_563_cov_2.230315_g7085_i0.p	TMHMM2.0	inside	    69    69
# NODE_10311_length_563_cov_2.230315_g7085_i0.p Length: 57
# NODE_10311_length_563_cov_2.230315_g7085_i0.p Number of predicted TMHs:  0
# NODE_10311_length_563_cov_2.230315_g7085_i0.p Exp number of AAs in TMHs: 0.03565
# NODE_10311_length_563_cov_2.230315_g7085_i0.p Exp number, first 60 AAs:  0.03565
# NODE_10311_length_563_cov_2.230315_g7085_i0.p Total prob of N-in:        0.12790
NODE_10311_length_563_cov_2.230315_g7085_i0.p	TMHMM2.0	outside	     1    57
# NODE_10311_length_563_cov_2.230315_g7085_i0.p Length: 58
# NODE_10311_length_563_cov_2.230315_g7085_i0.p Number of predicted TMHs:  1
# NODE_10311_length_563_cov_2.230315_g7085_i0.p Exp number of AAs in TMHs: 24.09386
# NODE_10311_length_563_cov_2.230315_g7085_i0.p Exp number, first 60 AAs:  24.09386
# NODE_10311_length_563_cov_2.230315_g7085_i0.p Total prob of N-in:        0.95001
# NODE_10311_length_563_cov_2.230315_g7085_i0.p POSSIBLE N-term signal sequence
NODE_10311_length_563_cov_2.230315_g7085_i0.p	TMHMM2.0	inside	     1     6
NODE_10311_length_563_cov_2.230315_g7085_i0.p	TMHMM2.0	TMhelix	     7    29
NODE_10311_length_563_cov_2.230315_g7085_i0.p	TMHMM2.0	outside	    30    58
