# Supplementary material for: Salivary and Intestinal Transcriptomes Reveal Differential Gene Expression in Starving, Fed and Trypanosoma cruzi-Infected Rhodnius neglectus
Source: Front Cell Infect Microbiol. 2021 Dec 17;11:773357. doi: 10.3389/fcimb.2021.773357 (PMC8722679; doi:10.3389/fcimb.2021.773357)
Supplement: Supplementary file 11 [file DataSheet_11.zip › links/pep04-tmhmm/NODE_10320_length_562_cov_13.751479_g5898_i1.p-pep_summary.tmh]

# NODE_10320_length_562_cov_13.751479_g5898_i1.p Length: 39
# NODE_10320_length_562_cov_13.751479_g5898_i1.p Number of predicted TMHs:  0
# NODE_10320_length_562_cov_13.751479_g5898_i1.p Exp number of AAs in TMHs: 0.97848
# NODE_10320_length_562_cov_13.751479_g5898_i1.p Exp number, first 60 AAs:  0.97848
# NODE_10320_length_562_cov_13.751479_g5898_i1.p Total prob of N-in:        0.15275
NODE_10320_length_562_cov_13.751479_g5898_i1.p	TMHMM2.0	outside	     1    39
# NODE_10320_length_562_cov_13.751479_g5898_i1.p Length: 50
# NODE_10320_length_562_cov_13.751479_g5898_i1.p Number of predicted TMHs:  0
# NODE_10320_length_562_cov_13.751479_g5898_i1.p Exp number of AAs in TMHs: 0.07197
# NODE_10320_length_562_cov_13.751479_g5898_i1.p Exp number, first 60 AAs:  0.07197
# NODE_10320_length_562_cov_13.751479_g5898_i1.p Total prob of N-in:        0.21699
NODE_10320_length_562_cov_13.751479_g5898_i1.p	TMHMM2.0	outside	     1    50
# NODE_10320_length_562_cov_13.751479_g5898_i1.p Length: 44
# NODE_10320_length_562_cov_13.751479_g5898_i1.p Number of predicted TMHs:  0
# NODE_10320_length_562_cov_13.751479_g5898_i1.p Exp number of AAs in TMHs: 15.02608
# NODE_10320_length_562_cov_13.751479_g5898_i1.p Exp number, first 60 AAs:  15.02608
# NODE_10320_length_562_cov_13.751479_g5898_i1.p Total prob of N-in:        0.65677
# NODE_10320_length_562_cov_13.751479_g5898_i1.p POSSIBLE N-term signal sequence
NODE_10320_length_562_cov_13.751479_g5898_i1.p	TMHMM2.0	outside	     1    44
# NODE_10320_length_562_cov_13.751479_g5898_i1.p Length: 54
# NODE_10320_length_562_cov_13.751479_g5898_i1.p Number of predicted TMHs:  0
# NODE_10320_length_562_cov_13.751479_g5898_i1.p Exp number of AAs in TMHs: 0.00343
# NODE_10320_length_562_cov_13.751479_g5898_i1.p Exp number, first 60 AAs:  0.00343
# NODE_10320_length_562_cov_13.751479_g5898_i1.p Total prob of N-in:        0.50723
NODE_10320_length_562_cov_13.751479_g5898_i1.p	TMHMM2.0	inside	     1    54
