# Supplementary material for: Salivary and Intestinal Transcriptomes Reveal Differential Gene Expression in Starving, Fed and Trypanosoma cruzi-Infected Rhodnius neglectus
Source: Front Cell Infect Microbiol. 2021 Dec 17;11:773357. doi: 10.3389/fcimb.2021.773357 (PMC8722679; doi:10.3389/fcimb.2021.773357)
Supplement: Supplementary file 11 [file DataSheet_11.zip › links/pep04-tmhmm/NODE_10322_length_562_cov_7.944773_g7094_i0.p-pep_summary.tmh]

# NODE_10322_length_562_cov_7.944773_g7094_i0.p Length: 68
# NODE_10322_length_562_cov_7.944773_g7094_i0.p Number of predicted TMHs:  0
# NODE_10322_length_562_cov_7.944773_g7094_i0.p Exp number of AAs in TMHs: 8.15827
# NODE_10322_length_562_cov_7.944773_g7094_i0.p Exp number, first 60 AAs:  8.03183
# NODE_10322_length_562_cov_7.944773_g7094_i0.p Total prob of N-in:        0.43558
NODE_10322_length_562_cov_7.944773_g7094_i0.p	TMHMM2.0	inside	     1    68
# NODE_10322_length_562_cov_7.944773_g7094_i0.p Length: 59
# NODE_10322_length_562_cov_7.944773_g7094_i0.p Number of predicted TMHs:  0
# NODE_10322_length_562_cov_7.944773_g7094_i0.p Exp number of AAs in TMHs: 0.00741
# NODE_10322_length_562_cov_7.944773_g7094_i0.p Exp number, first 60 AAs:  0.00741
# NODE_10322_length_562_cov_7.944773_g7094_i0.p Total prob of N-in:        0.70019
NODE_10322_length_562_cov_7.944773_g7094_i0.p	TMHMM2.0	inside	     1    59
# NODE_10322_length_562_cov_7.944773_g7094_i0.p Length: 69
# NODE_10322_length_562_cov_7.944773_g7094_i0.p Number of predicted TMHs:  0
# NODE_10322_length_562_cov_7.944773_g7094_i0.p Exp number of AAs in TMHs: 0.619299999999999
# NODE_10322_length_562_cov_7.944773_g7094_i0.p Exp number, first 60 AAs:  0.619079999999999
# NODE_10322_length_562_cov_7.944773_g7094_i0.p Total prob of N-in:        0.26060
NODE_10322_length_562_cov_7.944773_g7094_i0.p	TMHMM2.0	outside	     1    69
# NODE_10322_length_562_cov_7.944773_g7094_i0.p Length: 131
# NODE_10322_length_562_cov_7.944773_g7094_i0.p Number of predicted TMHs:  1
# NODE_10322_length_562_cov_7.944773_g7094_i0.p Exp number of AAs in TMHs: 29.16127
# NODE_10322_length_562_cov_7.944773_g7094_i0.p Exp number, first 60 AAs:  7.03366
# NODE_10322_length_562_cov_7.944773_g7094_i0.p Total prob of N-in:        0.67484
NODE_10322_length_562_cov_7.944773_g7094_i0.p	TMHMM2.0	inside	     1    81
NODE_10322_length_562_cov_7.944773_g7094_i0.p	TMHMM2.0	TMhelix	    82   104
NODE_10322_length_562_cov_7.944773_g7094_i0.p	TMHMM2.0	outside	   105   131
