# Supplementary material for: Salivary and Intestinal Transcriptomes Reveal Differential Gene Expression in Starving, Fed and Trypanosoma cruzi-Infected Rhodnius neglectus
Source: Front Cell Infect Microbiol. 2021 Dec 17;11:773357. doi: 10.3389/fcimb.2021.773357 (PMC8722679; doi:10.3389/fcimb.2021.773357)
Supplement: Supplementary file 11 [file DataSheet_11.zip › links/pep04-tmhmm/NODE_10325_length_393_cov_2.132075_g7433_i0.p-pep_summary.tmh]

# NODE_10325_length_393_cov_2.132075_g7433_i0.p Length: 41
# NODE_10325_length_393_cov_2.132075_g7433_i0.p Number of predicted TMHs:  0
# NODE_10325_length_393_cov_2.132075_g7433_i0.p Exp number of AAs in TMHs: 0.01418
# NODE_10325_length_393_cov_2.132075_g7433_i0.p Exp number, first 60 AAs:  0.01418
# NODE_10325_length_393_cov_2.132075_g7433_i0.p Total prob of N-in:        0.03117
NODE_10325_length_393_cov_2.132075_g7433_i0.p	TMHMM2.0	outside	     1    41
# NODE_10325_length_393_cov_2.132075_g7433_i0.p Length: 64
# NODE_10325_length_393_cov_2.132075_g7433_i0.p Number of predicted TMHs:  0
# NODE_10325_length_393_cov_2.132075_g7433_i0.p Exp number of AAs in TMHs: 2.04615
# NODE_10325_length_393_cov_2.132075_g7433_i0.p Exp number, first 60 AAs:  1.83623
# NODE_10325_length_393_cov_2.132075_g7433_i0.p Total prob of N-in:        0.16511
NODE_10325_length_393_cov_2.132075_g7433_i0.p	TMHMM2.0	outside	     1    64
# NODE_10325_length_393_cov_2.132075_g7433_i0.p Length: 52
# NODE_10325_length_393_cov_2.132075_g7433_i0.p Number of predicted TMHs:  0
# NODE_10325_length_393_cov_2.132075_g7433_i0.p Exp number of AAs in TMHs: 12.59661
# NODE_10325_length_393_cov_2.132075_g7433_i0.p Exp number, first 60 AAs:  12.59661
# NODE_10325_length_393_cov_2.132075_g7433_i0.p Total prob of N-in:        0.40090
# NODE_10325_length_393_cov_2.132075_g7433_i0.p POSSIBLE N-term signal sequence
NODE_10325_length_393_cov_2.132075_g7433_i0.p	TMHMM2.0	outside	     1    52
# NODE_10325_length_393_cov_2.132075_g7433_i0.p Length: 43
# NODE_10325_length_393_cov_2.132075_g7433_i0.p Number of predicted TMHs:  0
# NODE_10325_length_393_cov_2.132075_g7433_i0.p Exp number of AAs in TMHs: 9.81138
# NODE_10325_length_393_cov_2.132075_g7433_i0.p Exp number, first 60 AAs:  9.81138
# NODE_10325_length_393_cov_2.132075_g7433_i0.p Total prob of N-in:        0.10187
NODE_10325_length_393_cov_2.132075_g7433_i0.p	TMHMM2.0	outside	     1    43
