# Supplementary material for: Salivary and Intestinal Transcriptomes Reveal Differential Gene Expression in Starving, Fed and Trypanosoma cruzi-Infected Rhodnius neglectus
Source: Front Cell Infect Microbiol. 2021 Dec 17;11:773357. doi: 10.3389/fcimb.2021.773357 (PMC8722679; doi:10.3389/fcimb.2021.773357)
Supplement: Supplementary file 11 [file DataSheet_11.zip › links/pep04-tmhmm/NODE_10331_length_393_cov_1.874214_g7439_i0.p-pep_summary.tmh]

# NODE_10331_length_393_cov_1.874214_g7439_i0.p Length: 48
# NODE_10331_length_393_cov_1.874214_g7439_i0.p Number of predicted TMHs:  0
# NODE_10331_length_393_cov_1.874214_g7439_i0.p Exp number of AAs in TMHs: 0.29582
# NODE_10331_length_393_cov_1.874214_g7439_i0.p Exp number, first 60 AAs:  0.29582
# NODE_10331_length_393_cov_1.874214_g7439_i0.p Total prob of N-in:        0.19515
NODE_10331_length_393_cov_1.874214_g7439_i0.p	TMHMM2.0	outside	     1    48
# NODE_10331_length_393_cov_1.874214_g7439_i0.p Length: 60
# NODE_10331_length_393_cov_1.874214_g7439_i0.p Number of predicted TMHs:  0
# NODE_10331_length_393_cov_1.874214_g7439_i0.p Exp number of AAs in TMHs: 0.00895
# NODE_10331_length_393_cov_1.874214_g7439_i0.p Exp number, first 60 AAs:  0.00895
# NODE_10331_length_393_cov_1.874214_g7439_i0.p Total prob of N-in:        0.30100
NODE_10331_length_393_cov_1.874214_g7439_i0.p	TMHMM2.0	outside	     1    60
# NODE_10331_length_393_cov_1.874214_g7439_i0.p Length: 49
# NODE_10331_length_393_cov_1.874214_g7439_i0.p Number of predicted TMHs:  0
# NODE_10331_length_393_cov_1.874214_g7439_i0.p Exp number of AAs in TMHs: 0.00019
# NODE_10331_length_393_cov_1.874214_g7439_i0.p Exp number, first 60 AAs:  0.00019
# NODE_10331_length_393_cov_1.874214_g7439_i0.p Total prob of N-in:        0.28570
NODE_10331_length_393_cov_1.874214_g7439_i0.p	TMHMM2.0	outside	     1    49
# NODE_10331_length_393_cov_1.874214_g7439_i0.p Length: 49
# NODE_10331_length_393_cov_1.874214_g7439_i0.p Number of predicted TMHs:  0
# NODE_10331_length_393_cov_1.874214_g7439_i0.p Exp number of AAs in TMHs: 12.11873
# NODE_10331_length_393_cov_1.874214_g7439_i0.p Exp number, first 60 AAs:  12.11873
# NODE_10331_length_393_cov_1.874214_g7439_i0.p Total prob of N-in:        0.77097
# NODE_10331_length_393_cov_1.874214_g7439_i0.p POSSIBLE N-term signal sequence
NODE_10331_length_393_cov_1.874214_g7439_i0.p	TMHMM2.0	outside	     1    49
