# Supplementary material for: Salivary and Intestinal Transcriptomes Reveal Differential Gene Expression in Starving, Fed and Trypanosoma cruzi-Infected Rhodnius neglectus
Source: Front Cell Infect Microbiol. 2021 Dec 17;11:773357. doi: 10.3389/fcimb.2021.773357 (PMC8722679; doi:10.3389/fcimb.2021.773357)
Supplement: Supplementary file 11 [file DataSheet_11.zip › links/pep04-tmhmm/NODE_10334_length_562_cov_2.276134_g7105_i0.p-pep_summary.tmh]

# NODE_10334_length_562_cov_2.276134_g7105_i0.p Length: 64
# NODE_10334_length_562_cov_2.276134_g7105_i0.p Number of predicted TMHs:  0
# NODE_10334_length_562_cov_2.276134_g7105_i0.p Exp number of AAs in TMHs: 17.06881
# NODE_10334_length_562_cov_2.276134_g7105_i0.p Exp number, first 60 AAs:  16.31798
# NODE_10334_length_562_cov_2.276134_g7105_i0.p Total prob of N-in:        0.59946
# NODE_10334_length_562_cov_2.276134_g7105_i0.p POSSIBLE N-term signal sequence
NODE_10334_length_562_cov_2.276134_g7105_i0.p	TMHMM2.0	outside	     1    64
# NODE_10334_length_562_cov_2.276134_g7105_i0.p Length: 51
# NODE_10334_length_562_cov_2.276134_g7105_i0.p Number of predicted TMHs:  1
# NODE_10334_length_562_cov_2.276134_g7105_i0.p Exp number of AAs in TMHs: 19.70374
# NODE_10334_length_562_cov_2.276134_g7105_i0.p Exp number, first 60 AAs:  19.70374
# NODE_10334_length_562_cov_2.276134_g7105_i0.p Total prob of N-in:        0.97380
# NODE_10334_length_562_cov_2.276134_g7105_i0.p POSSIBLE N-term signal sequence
NODE_10334_length_562_cov_2.276134_g7105_i0.p	TMHMM2.0	inside	     1    11
NODE_10334_length_562_cov_2.276134_g7105_i0.p	TMHMM2.0	TMhelix	    12    34
NODE_10334_length_562_cov_2.276134_g7105_i0.p	TMHMM2.0	outside	    35    51
# NODE_10334_length_562_cov_2.276134_g7105_i0.p Length: 65
# NODE_10334_length_562_cov_2.276134_g7105_i0.p Number of predicted TMHs:  1
# NODE_10334_length_562_cov_2.276134_g7105_i0.p Exp number of AAs in TMHs: 22.07034
# NODE_10334_length_562_cov_2.276134_g7105_i0.p Exp number, first 60 AAs:  22.06951
# NODE_10334_length_562_cov_2.276134_g7105_i0.p Total prob of N-in:        0.71745
# NODE_10334_length_562_cov_2.276134_g7105_i0.p POSSIBLE N-term signal sequence
NODE_10334_length_562_cov_2.276134_g7105_i0.p	TMHMM2.0	inside	     1     6
NODE_10334_length_562_cov_2.276134_g7105_i0.p	TMHMM2.0	TMhelix	     7    29
NODE_10334_length_562_cov_2.276134_g7105_i0.p	TMHMM2.0	outside	    30    65
# NODE_10334_length_562_cov_2.276134_g7105_i0.p Length: 46
# NODE_10334_length_562_cov_2.276134_g7105_i0.p Number of predicted TMHs:  1
# NODE_10334_length_562_cov_2.276134_g7105_i0.p Exp number of AAs in TMHs: 22.69728
# NODE_10334_length_562_cov_2.276134_g7105_i0.p Exp number, first 60 AAs:  22.69728
# NODE_10334_length_562_cov_2.276134_g7105_i0.p Total prob of N-in:        0.96616
# NODE_10334_length_562_cov_2.276134_g7105_i0.p POSSIBLE N-term signal sequence
NODE_10334_length_562_cov_2.276134_g7105_i0.p	TMHMM2.0	inside	     1    20
NODE_10334_length_562_cov_2.276134_g7105_i0.p	TMHMM2.0	TMhelix	    21    43
NODE_10334_length_562_cov_2.276134_g7105_i0.p	TMHMM2.0	outside	    44    46
