# Supplementary material for: Salivary and Intestinal Transcriptomes Reveal Differential Gene Expression in Starving, Fed and Trypanosoma cruzi-Infected Rhodnius neglectus
Source: Front Cell Infect Microbiol. 2021 Dec 17;11:773357. doi: 10.3389/fcimb.2021.773357 (PMC8722679; doi:10.3389/fcimb.2021.773357)
Supplement: Supplementary file 11 [file DataSheet_11.zip › links/pep04-tmhmm/NODE_10337_length_562_cov_1.875740_g7108_i0.p-pep_summary.tmh]

# NODE_10337_length_562_cov_1.875740_g7108_i0.p Length: 61
# NODE_10337_length_562_cov_1.875740_g7108_i0.p Number of predicted TMHs:  0
# NODE_10337_length_562_cov_1.875740_g7108_i0.p Exp number of AAs in TMHs: 0.04387
# NODE_10337_length_562_cov_1.875740_g7108_i0.p Exp number, first 60 AAs:  0.04387
# NODE_10337_length_562_cov_1.875740_g7108_i0.p Total prob of N-in:        0.22058
NODE_10337_length_562_cov_1.875740_g7108_i0.p	TMHMM2.0	outside	     1    61
# NODE_10337_length_562_cov_1.875740_g7108_i0.p Length: 49
# NODE_10337_length_562_cov_1.875740_g7108_i0.p Number of predicted TMHs:  0
# NODE_10337_length_562_cov_1.875740_g7108_i0.p Exp number of AAs in TMHs: 4.29764
# NODE_10337_length_562_cov_1.875740_g7108_i0.p Exp number, first 60 AAs:  4.29764
# NODE_10337_length_562_cov_1.875740_g7108_i0.p Total prob of N-in:        0.50437
NODE_10337_length_562_cov_1.875740_g7108_i0.p	TMHMM2.0	outside	     1    49
# NODE_10337_length_562_cov_1.875740_g7108_i0.p Length: 52
# NODE_10337_length_562_cov_1.875740_g7108_i0.p Number of predicted TMHs:  0
# NODE_10337_length_562_cov_1.875740_g7108_i0.p Exp number of AAs in TMHs: 8.2554
# NODE_10337_length_562_cov_1.875740_g7108_i0.p Exp number, first 60 AAs:  8.2554
# NODE_10337_length_562_cov_1.875740_g7108_i0.p Total prob of N-in:        0.45764
NODE_10337_length_562_cov_1.875740_g7108_i0.p	TMHMM2.0	outside	     1    52
# NODE_10337_length_562_cov_1.875740_g7108_i0.p Length: 51
# NODE_10337_length_562_cov_1.875740_g7108_i0.p Number of predicted TMHs:  0
# NODE_10337_length_562_cov_1.875740_g7108_i0.p Exp number of AAs in TMHs: 0
# NODE_10337_length_562_cov_1.875740_g7108_i0.p Exp number, first 60 AAs:  0
# NODE_10337_length_562_cov_1.875740_g7108_i0.p Total prob of N-in:        0.59772
NODE_10337_length_562_cov_1.875740_g7108_i0.p	TMHMM2.0	inside	     1    51
