# Supplementary material for: Salivary and Intestinal Transcriptomes Reveal Differential Gene Expression in Starving, Fed and Trypanosoma cruzi-Infected Rhodnius neglectus
Source: Front Cell Infect Microbiol. 2021 Dec 17;11:773357. doi: 10.3389/fcimb.2021.773357 (PMC8722679; doi:10.3389/fcimb.2021.773357)
Supplement: Supplementary file 11 [file DataSheet_11.zip › links/pep04-tmhmm/NODE_10341_length_561_cov_14.731225_g7111_i0.p-pep_summary.tmh]

# NODE_10341_length_561_cov_14.731225_g7111_i0.p Length: 58
# NODE_10341_length_561_cov_14.731225_g7111_i0.p Number of predicted TMHs:  0
# NODE_10341_length_561_cov_14.731225_g7111_i0.p Exp number of AAs in TMHs: 15.44712
# NODE_10341_length_561_cov_14.731225_g7111_i0.p Exp number, first 60 AAs:  15.44712
# NODE_10341_length_561_cov_14.731225_g7111_i0.p Total prob of N-in:        0.61913
# NODE_10341_length_561_cov_14.731225_g7111_i0.p POSSIBLE N-term signal sequence
NODE_10341_length_561_cov_14.731225_g7111_i0.p	TMHMM2.0	outside	     1    58
# NODE_10341_length_561_cov_14.731225_g7111_i0.p Length: 111
# NODE_10341_length_561_cov_14.731225_g7111_i0.p Number of predicted TMHs:  2
# NODE_10341_length_561_cov_14.731225_g7111_i0.p Exp number of AAs in TMHs: 40.11085
# NODE_10341_length_561_cov_14.731225_g7111_i0.p Exp number, first 60 AAs:  30.23614
# NODE_10341_length_561_cov_14.731225_g7111_i0.p Total prob of N-in:        0.85202
# NODE_10341_length_561_cov_14.731225_g7111_i0.p POSSIBLE N-term signal sequence
NODE_10341_length_561_cov_14.731225_g7111_i0.p	TMHMM2.0	inside	     1     6
NODE_10341_length_561_cov_14.731225_g7111_i0.p	TMHMM2.0	TMhelix	     7    31
NODE_10341_length_561_cov_14.731225_g7111_i0.p	TMHMM2.0	outside	    32    50
NODE_10341_length_561_cov_14.731225_g7111_i0.p	TMHMM2.0	TMhelix	    51    70
NODE_10341_length_561_cov_14.731225_g7111_i0.p	TMHMM2.0	inside	    71   111
# NODE_10341_length_561_cov_14.731225_g7111_i0.p Length: 52
# NODE_10341_length_561_cov_14.731225_g7111_i0.p Number of predicted TMHs:  0
# NODE_10341_length_561_cov_14.731225_g7111_i0.p Exp number of AAs in TMHs: 2.66152
# NODE_10341_length_561_cov_14.731225_g7111_i0.p Exp number, first 60 AAs:  2.66152
# NODE_10341_length_561_cov_14.731225_g7111_i0.p Total prob of N-in:        0.29208
NODE_10341_length_561_cov_14.731225_g7111_i0.p	TMHMM2.0	outside	     1    52
# NODE_10341_length_561_cov_14.731225_g7111_i0.p Length: 70
# NODE_10341_length_561_cov_14.731225_g7111_i0.p Number of predicted TMHs:  0
# NODE_10341_length_561_cov_14.731225_g7111_i0.p Exp number of AAs in TMHs: 1.5962
# NODE_10341_length_561_cov_14.731225_g7111_i0.p Exp number, first 60 AAs:  1.5962
# NODE_10341_length_561_cov_14.731225_g7111_i0.p Total prob of N-in:        0.58173
NODE_10341_length_561_cov_14.731225_g7111_i0.p	TMHMM2.0	inside	     1    70
