# Supplementary material for: Salivary and Intestinal Transcriptomes Reveal Differential Gene Expression in Starving, Fed and Trypanosoma cruzi-Infected Rhodnius neglectus
Source: Front Cell Infect Microbiol. 2021 Dec 17;11:773357. doi: 10.3389/fcimb.2021.773357 (PMC8722679; doi:10.3389/fcimb.2021.773357)
Supplement: Supplementary file 11 [file DataSheet_11.zip › links/pep04-tmhmm/NODE_10345_length_393_cov_1.166667_g7453_i0.p-pep_summary.tmh]

# NODE_10345_length_393_cov_1.166667_g7453_i0.p Length: 74
# NODE_10345_length_393_cov_1.166667_g7453_i0.p Number of predicted TMHs:  0
# NODE_10345_length_393_cov_1.166667_g7453_i0.p Exp number of AAs in TMHs: 0.0045
# NODE_10345_length_393_cov_1.166667_g7453_i0.p Exp number, first 60 AAs:  0.0045
# NODE_10345_length_393_cov_1.166667_g7453_i0.p Total prob of N-in:        0.63991
NODE_10345_length_393_cov_1.166667_g7453_i0.p	TMHMM2.0	inside	     1    74
# NODE_10345_length_393_cov_1.166667_g7453_i0.p Length: 60
# NODE_10345_length_393_cov_1.166667_g7453_i0.p Number of predicted TMHs:  0
# NODE_10345_length_393_cov_1.166667_g7453_i0.p Exp number of AAs in TMHs: 2.63996
# NODE_10345_length_393_cov_1.166667_g7453_i0.p Exp number, first 60 AAs:  2.63996
# NODE_10345_length_393_cov_1.166667_g7453_i0.p Total prob of N-in:        0.42223
NODE_10345_length_393_cov_1.166667_g7453_i0.p	TMHMM2.0	outside	     1    60
# NODE_10345_length_393_cov_1.166667_g7453_i0.p Length: 93
# NODE_10345_length_393_cov_1.166667_g7453_i0.p Number of predicted TMHs:  1
# NODE_10345_length_393_cov_1.166667_g7453_i0.p Exp number of AAs in TMHs: 32.04085
# NODE_10345_length_393_cov_1.166667_g7453_i0.p Exp number, first 60 AAs:  19.58917
# NODE_10345_length_393_cov_1.166667_g7453_i0.p Total prob of N-in:        0.73775
# NODE_10345_length_393_cov_1.166667_g7453_i0.p POSSIBLE N-term signal sequence
NODE_10345_length_393_cov_1.166667_g7453_i0.p	TMHMM2.0	inside	     1    19
NODE_10345_length_393_cov_1.166667_g7453_i0.p	TMHMM2.0	TMhelix	    20    42
NODE_10345_length_393_cov_1.166667_g7453_i0.p	TMHMM2.0	outside	    43    93
# NODE_10345_length_393_cov_1.166667_g7453_i0.p Length: 24
# NODE_10345_length_393_cov_1.166667_g7453_i0.p Number of predicted TMHs:  0
# NODE_10345_length_393_cov_1.166667_g7453_i0.p Exp number of AAs in TMHs: 3.03594
# NODE_10345_length_393_cov_1.166667_g7453_i0.p Exp number, first 60 AAs:  3.03594
# NODE_10345_length_393_cov_1.166667_g7453_i0.p Total prob of N-in:        0.24013
NODE_10345_length_393_cov_1.166667_g7453_i0.p	TMHMM2.0	outside	     1    24
