# Supplementary material for: Salivary and Intestinal Transcriptomes Reveal Differential Gene Expression in Starving, Fed and Trypanosoma cruzi-Infected Rhodnius neglectus
Source: Front Cell Infect Microbiol. 2021 Dec 17;11:773357. doi: 10.3389/fcimb.2021.773357 (PMC8722679; doi:10.3389/fcimb.2021.773357)
Supplement: Supplementary file 11 [file DataSheet_11.zip › links/pep04-tmhmm/NODE_10345_length_561_cov_5.952569_g7114_i0.p-pep_summary.tmh]

# NODE_10345_length_561_cov_5.952569_g7114_i0.p Length: 51
# NODE_10345_length_561_cov_5.952569_g7114_i0.p Number of predicted TMHs:  0
# NODE_10345_length_561_cov_5.952569_g7114_i0.p Exp number of AAs in TMHs: 0
# NODE_10345_length_561_cov_5.952569_g7114_i0.p Exp number, first 60 AAs:  0
# NODE_10345_length_561_cov_5.952569_g7114_i0.p Total prob of N-in:        0.44673
NODE_10345_length_561_cov_5.952569_g7114_i0.p	TMHMM2.0	outside	     1    51
# NODE_10345_length_561_cov_5.952569_g7114_i0.p Length: 48
# NODE_10345_length_561_cov_5.952569_g7114_i0.p Number of predicted TMHs:  1
# NODE_10345_length_561_cov_5.952569_g7114_i0.p Exp number of AAs in TMHs: 17.80168
# NODE_10345_length_561_cov_5.952569_g7114_i0.p Exp number, first 60 AAs:  17.80168
# NODE_10345_length_561_cov_5.952569_g7114_i0.p Total prob of N-in:        0.94075
# NODE_10345_length_561_cov_5.952569_g7114_i0.p POSSIBLE N-term signal sequence
NODE_10345_length_561_cov_5.952569_g7114_i0.p	TMHMM2.0	inside	     1    20
NODE_10345_length_561_cov_5.952569_g7114_i0.p	TMHMM2.0	TMhelix	    21    38
NODE_10345_length_561_cov_5.952569_g7114_i0.p	TMHMM2.0	outside	    39    48
# NODE_10345_length_561_cov_5.952569_g7114_i0.p Length: 48
# NODE_10345_length_561_cov_5.952569_g7114_i0.p Number of predicted TMHs:  1
# NODE_10345_length_561_cov_5.952569_g7114_i0.p Exp number of AAs in TMHs: 22.76203
# NODE_10345_length_561_cov_5.952569_g7114_i0.p Exp number, first 60 AAs:  22.76203
# NODE_10345_length_561_cov_5.952569_g7114_i0.p Total prob of N-in:        0.60180
# NODE_10345_length_561_cov_5.952569_g7114_i0.p POSSIBLE N-term signal sequence
NODE_10345_length_561_cov_5.952569_g7114_i0.p	TMHMM2.0	inside	     1     6
NODE_10345_length_561_cov_5.952569_g7114_i0.p	TMHMM2.0	TMhelix	     7    29
NODE_10345_length_561_cov_5.952569_g7114_i0.p	TMHMM2.0	outside	    30    48
# NODE_10345_length_561_cov_5.952569_g7114_i0.p Length: 52
# NODE_10345_length_561_cov_5.952569_g7114_i0.p Number of predicted TMHs:  1
# NODE_10345_length_561_cov_5.952569_g7114_i0.p Exp number of AAs in TMHs: 21.86394
# NODE_10345_length_561_cov_5.952569_g7114_i0.p Exp number, first 60 AAs:  21.86394
# NODE_10345_length_561_cov_5.952569_g7114_i0.p Total prob of N-in:        0.76359
# NODE_10345_length_561_cov_5.952569_g7114_i0.p POSSIBLE N-term signal sequence
NODE_10345_length_561_cov_5.952569_g7114_i0.p	TMHMM2.0	outside	     1    14
NODE_10345_length_561_cov_5.952569_g7114_i0.p	TMHMM2.0	TMhelix	    15    37
NODE_10345_length_561_cov_5.952569_g7114_i0.p	TMHMM2.0	inside	    38    52
