# Supplementary material for: Salivary and Intestinal Transcriptomes Reveal Differential Gene Expression in Starving, Fed and Trypanosoma cruzi-Infected Rhodnius neglectus
Source: Front Cell Infect Microbiol. 2021 Dec 17;11:773357. doi: 10.3389/fcimb.2021.773357 (PMC8722679; doi:10.3389/fcimb.2021.773357)
Supplement: Supplementary file 11 [file DataSheet_11.zip › links/pep04-tmhmm/NODE_10357_length_561_cov_3.136364_g7125_i0.p-pep_summary.tmh]

# NODE_10357_length_561_cov_3.136364_g7125_i0.p Length: 68
# NODE_10357_length_561_cov_3.136364_g7125_i0.p Number of predicted TMHs:  0
# NODE_10357_length_561_cov_3.136364_g7125_i0.p Exp number of AAs in TMHs: 0.00042
# NODE_10357_length_561_cov_3.136364_g7125_i0.p Exp number, first 60 AAs:  0.00042
# NODE_10357_length_561_cov_3.136364_g7125_i0.p Total prob of N-in:        0.10542
NODE_10357_length_561_cov_3.136364_g7125_i0.p	TMHMM2.0	outside	     1    68
# NODE_10357_length_561_cov_3.136364_g7125_i0.p Length: 53
# NODE_10357_length_561_cov_3.136364_g7125_i0.p Number of predicted TMHs:  0
# NODE_10357_length_561_cov_3.136364_g7125_i0.p Exp number of AAs in TMHs: 0.01248
# NODE_10357_length_561_cov_3.136364_g7125_i0.p Exp number, first 60 AAs:  0.01248
# NODE_10357_length_561_cov_3.136364_g7125_i0.p Total prob of N-in:        0.55908
NODE_10357_length_561_cov_3.136364_g7125_i0.p	TMHMM2.0	inside	     1    53
# NODE_10357_length_561_cov_3.136364_g7125_i0.p Length: 52
# NODE_10357_length_561_cov_3.136364_g7125_i0.p Number of predicted TMHs:  1
# NODE_10357_length_561_cov_3.136364_g7125_i0.p Exp number of AAs in TMHs: 22.84616
# NODE_10357_length_561_cov_3.136364_g7125_i0.p Exp number, first 60 AAs:  22.84616
# NODE_10357_length_561_cov_3.136364_g7125_i0.p Total prob of N-in:        0.28669
# NODE_10357_length_561_cov_3.136364_g7125_i0.p POSSIBLE N-term signal sequence
NODE_10357_length_561_cov_3.136364_g7125_i0.p	TMHMM2.0	outside	     1     9
NODE_10357_length_561_cov_3.136364_g7125_i0.p	TMHMM2.0	TMhelix	    10    32
NODE_10357_length_561_cov_3.136364_g7125_i0.p	TMHMM2.0	inside	    33    52
# NODE_10357_length_561_cov_3.136364_g7125_i0.p Length: 48
# NODE_10357_length_561_cov_3.136364_g7125_i0.p Number of predicted TMHs:  1
# NODE_10357_length_561_cov_3.136364_g7125_i0.p Exp number of AAs in TMHs: 22.74456
# NODE_10357_length_561_cov_3.136364_g7125_i0.p Exp number, first 60 AAs:  22.74456
# NODE_10357_length_561_cov_3.136364_g7125_i0.p Total prob of N-in:        0.90971
# NODE_10357_length_561_cov_3.136364_g7125_i0.p POSSIBLE N-term signal sequence
NODE_10357_length_561_cov_3.136364_g7125_i0.p	TMHMM2.0	inside	     1    20
NODE_10357_length_561_cov_3.136364_g7125_i0.p	TMHMM2.0	TMhelix	    21    43
NODE_10357_length_561_cov_3.136364_g7125_i0.p	TMHMM2.0	outside	    44    48
