# Supplementary material for: Salivary and Intestinal Transcriptomes Reveal Differential Gene Expression in Starving, Fed and Trypanosoma cruzi-Infected Rhodnius neglectus
Source: Front Cell Infect Microbiol. 2021 Dec 17;11:773357. doi: 10.3389/fcimb.2021.773357 (PMC8722679; doi:10.3389/fcimb.2021.773357)
Supplement: Supplementary file 11 [file DataSheet_11.zip › links/pep04-tmhmm/NODE_10410_length_559_cov_6.117063_g7163_i0.p-pep_summary.tmh]

# NODE_10410_length_559_cov_6.117063_g7163_i0.p Length: 69
# NODE_10410_length_559_cov_6.117063_g7163_i0.p Number of predicted TMHs:  2
# NODE_10410_length_559_cov_6.117063_g7163_i0.p Exp number of AAs in TMHs: 41.01885
# NODE_10410_length_559_cov_6.117063_g7163_i0.p Exp number, first 60 AAs:  35.32802
# NODE_10410_length_559_cov_6.117063_g7163_i0.p Total prob of N-in:        0.78390
# NODE_10410_length_559_cov_6.117063_g7163_i0.p POSSIBLE N-term signal sequence
NODE_10410_length_559_cov_6.117063_g7163_i0.p	TMHMM2.0	inside	     1     6
NODE_10410_length_559_cov_6.117063_g7163_i0.p	TMHMM2.0	TMhelix	     7    29
NODE_10410_length_559_cov_6.117063_g7163_i0.p	TMHMM2.0	outside	    30    43
NODE_10410_length_559_cov_6.117063_g7163_i0.p	TMHMM2.0	TMhelix	    44    66
NODE_10410_length_559_cov_6.117063_g7163_i0.p	TMHMM2.0	inside	    67    69
# NODE_10410_length_559_cov_6.117063_g7163_i0.p Length: 38
# NODE_10410_length_559_cov_6.117063_g7163_i0.p Number of predicted TMHs:  0
# NODE_10410_length_559_cov_6.117063_g7163_i0.p Exp number of AAs in TMHs: 0.01715
# NODE_10410_length_559_cov_6.117063_g7163_i0.p Exp number, first 60 AAs:  0.01715
# NODE_10410_length_559_cov_6.117063_g7163_i0.p Total prob of N-in:        0.79728
NODE_10410_length_559_cov_6.117063_g7163_i0.p	TMHMM2.0	inside	     1    38
# NODE_10410_length_559_cov_6.117063_g7163_i0.p Length: 72
# NODE_10410_length_559_cov_6.117063_g7163_i0.p Number of predicted TMHs:  1
# NODE_10410_length_559_cov_6.117063_g7163_i0.p Exp number of AAs in TMHs: 21.26146
# NODE_10410_length_559_cov_6.117063_g7163_i0.p Exp number, first 60 AAs:  21.22528
# NODE_10410_length_559_cov_6.117063_g7163_i0.p Total prob of N-in:        0.41787
# NODE_10410_length_559_cov_6.117063_g7163_i0.p POSSIBLE N-term signal sequence
NODE_10410_length_559_cov_6.117063_g7163_i0.p	TMHMM2.0	outside	     1     3
NODE_10410_length_559_cov_6.117063_g7163_i0.p	TMHMM2.0	TMhelix	     4    26
NODE_10410_length_559_cov_6.117063_g7163_i0.p	TMHMM2.0	inside	    27    72
# NODE_10410_length_559_cov_6.117063_g7163_i0.p Length: 49
# NODE_10410_length_559_cov_6.117063_g7163_i0.p Number of predicted TMHs:  0
# NODE_10410_length_559_cov_6.117063_g7163_i0.p Exp number of AAs in TMHs: 0
# NODE_10410_length_559_cov_6.117063_g7163_i0.p Exp number, first 60 AAs:  0
# NODE_10410_length_559_cov_6.117063_g7163_i0.p Total prob of N-in:        0.64401
NODE_10410_length_559_cov_6.117063_g7163_i0.p	TMHMM2.0	inside	     1    49
