# Supplementary material for: Salivary and Intestinal Transcriptomes Reveal Differential Gene Expression in Starving, Fed and Trypanosoma cruzi-Infected Rhodnius neglectus
Source: Front Cell Infect Microbiol. 2021 Dec 17;11:773357. doi: 10.3389/fcimb.2021.773357 (PMC8722679; doi:10.3389/fcimb.2021.773357)
Supplement: Supplementary file 11 [file DataSheet_11.zip › links/pep04-tmhmm/NODE_10416_length_559_cov_4.337302_g7169_i0.p-pep_summary.tmh]

# NODE_10416_length_559_cov_4.337302_g7169_i0.p Length: 125
# NODE_10416_length_559_cov_4.337302_g7169_i0.p Number of predicted TMHs:  0
# NODE_10416_length_559_cov_4.337302_g7169_i0.p Exp number of AAs in TMHs: 13.66255
# NODE_10416_length_559_cov_4.337302_g7169_i0.p Exp number, first 60 AAs:  13.65904
# NODE_10416_length_559_cov_4.337302_g7169_i0.p Total prob of N-in:        0.06835
# NODE_10416_length_559_cov_4.337302_g7169_i0.p POSSIBLE N-term signal sequence
NODE_10416_length_559_cov_4.337302_g7169_i0.p	TMHMM2.0	outside	     1   125
# NODE_10416_length_559_cov_4.337302_g7169_i0.p Length: 72
# NODE_10416_length_559_cov_4.337302_g7169_i0.p Number of predicted TMHs:  0
# NODE_10416_length_559_cov_4.337302_g7169_i0.p Exp number of AAs in TMHs: 1.80723
# NODE_10416_length_559_cov_4.337302_g7169_i0.p Exp number, first 60 AAs:  1.8071
# NODE_10416_length_559_cov_4.337302_g7169_i0.p Total prob of N-in:        0.69343
NODE_10416_length_559_cov_4.337302_g7169_i0.p	TMHMM2.0	inside	     1    72
# NODE_10416_length_559_cov_4.337302_g7169_i0.p Length: 51
# NODE_10416_length_559_cov_4.337302_g7169_i0.p Number of predicted TMHs:  0
# NODE_10416_length_559_cov_4.337302_g7169_i0.p Exp number of AAs in TMHs: 16.56685
# NODE_10416_length_559_cov_4.337302_g7169_i0.p Exp number, first 60 AAs:  16.56685
# NODE_10416_length_559_cov_4.337302_g7169_i0.p Total prob of N-in:        0.65432
# NODE_10416_length_559_cov_4.337302_g7169_i0.p POSSIBLE N-term signal sequence
NODE_10416_length_559_cov_4.337302_g7169_i0.p	TMHMM2.0	outside	     1    51
# NODE_10416_length_559_cov_4.337302_g7169_i0.p Length: 64
# NODE_10416_length_559_cov_4.337302_g7169_i0.p Number of predicted TMHs:  0
# NODE_10416_length_559_cov_4.337302_g7169_i0.p Exp number of AAs in TMHs: 7.80827
# NODE_10416_length_559_cov_4.337302_g7169_i0.p Exp number, first 60 AAs:  7.79543
# NODE_10416_length_559_cov_4.337302_g7169_i0.p Total prob of N-in:        0.70695
NODE_10416_length_559_cov_4.337302_g7169_i0.p	TMHMM2.0	inside	     1    64
