# Supplementary material for: Salivary and Intestinal Transcriptomes Reveal Differential Gene Expression in Starving, Fed and Trypanosoma cruzi-Infected Rhodnius neglectus
Source: Front Cell Infect Microbiol. 2021 Dec 17;11:773357. doi: 10.3389/fcimb.2021.773357 (PMC8722679; doi:10.3389/fcimb.2021.773357)
Supplement: Supplementary file 11 [file DataSheet_11.zip › links/pep04-tmhmm/NODE_10418_length_559_cov_3.670635_g7171_i0.p-pep_summary.tmh]

# NODE_10418_length_559_cov_3.670635_g7171_i0.p Length: 40
# NODE_10418_length_559_cov_3.670635_g7171_i0.p Number of predicted TMHs:  0
# NODE_10418_length_559_cov_3.670635_g7171_i0.p Exp number of AAs in TMHs: 0.00056
# NODE_10418_length_559_cov_3.670635_g7171_i0.p Exp number, first 60 AAs:  0.00056
# NODE_10418_length_559_cov_3.670635_g7171_i0.p Total prob of N-in:        0.36393
NODE_10418_length_559_cov_3.670635_g7171_i0.p	TMHMM2.0	outside	     1    40
# NODE_10418_length_559_cov_3.670635_g7171_i0.p Length: 58
# NODE_10418_length_559_cov_3.670635_g7171_i0.p Number of predicted TMHs:  0
# NODE_10418_length_559_cov_3.670635_g7171_i0.p Exp number of AAs in TMHs: 0.15508
# NODE_10418_length_559_cov_3.670635_g7171_i0.p Exp number, first 60 AAs:  0.15508
# NODE_10418_length_559_cov_3.670635_g7171_i0.p Total prob of N-in:        0.18052
NODE_10418_length_559_cov_3.670635_g7171_i0.p	TMHMM2.0	outside	     1    58
# NODE_10418_length_559_cov_3.670635_g7171_i0.p Length: 75
# NODE_10418_length_559_cov_3.670635_g7171_i0.p Number of predicted TMHs:  0
# NODE_10418_length_559_cov_3.670635_g7171_i0.p Exp number of AAs in TMHs: 3.34974
# NODE_10418_length_559_cov_3.670635_g7171_i0.p Exp number, first 60 AAs:  1.9252
# NODE_10418_length_559_cov_3.670635_g7171_i0.p Total prob of N-in:        0.47854
NODE_10418_length_559_cov_3.670635_g7171_i0.p	TMHMM2.0	outside	     1    75
# NODE_10418_length_559_cov_3.670635_g7171_i0.p Length: 62
# NODE_10418_length_559_cov_3.670635_g7171_i0.p Number of predicted TMHs:  0
# NODE_10418_length_559_cov_3.670635_g7171_i0.p Exp number of AAs in TMHs: 3.69531
# NODE_10418_length_559_cov_3.670635_g7171_i0.p Exp number, first 60 AAs:  3.69531
# NODE_10418_length_559_cov_3.670635_g7171_i0.p Total prob of N-in:        0.16473
NODE_10418_length_559_cov_3.670635_g7171_i0.p	TMHMM2.0	outside	     1    62
