# Supplementary material for: Salivary and Intestinal Transcriptomes Reveal Differential Gene Expression in Starving, Fed and Trypanosoma cruzi-Infected Rhodnius neglectus
Source: Front Cell Infect Microbiol. 2021 Dec 17;11:773357. doi: 10.3389/fcimb.2021.773357 (PMC8722679; doi:10.3389/fcimb.2021.773357)
Supplement: Supplementary file 11 [file DataSheet_11.zip › links/pep04-tmhmm/NODE_10425_length_559_cov_3.146825_g7177_i0.p-pep_summary.tmh]

# NODE_10425_length_559_cov_3.146825_g7177_i0.p Length: 39
# NODE_10425_length_559_cov_3.146825_g7177_i0.p Number of predicted TMHs:  0
# NODE_10425_length_559_cov_3.146825_g7177_i0.p Exp number of AAs in TMHs: 0.00136
# NODE_10425_length_559_cov_3.146825_g7177_i0.p Exp number, first 60 AAs:  0.00136
# NODE_10425_length_559_cov_3.146825_g7177_i0.p Total prob of N-in:        0.36439
NODE_10425_length_559_cov_3.146825_g7177_i0.p	TMHMM2.0	outside	     1    39
# NODE_10425_length_559_cov_3.146825_g7177_i0.p Length: 47
# NODE_10425_length_559_cov_3.146825_g7177_i0.p Number of predicted TMHs:  1
# NODE_10425_length_559_cov_3.146825_g7177_i0.p Exp number of AAs in TMHs: 21.3456
# NODE_10425_length_559_cov_3.146825_g7177_i0.p Exp number, first 60 AAs:  21.3456
# NODE_10425_length_559_cov_3.146825_g7177_i0.p Total prob of N-in:        0.98696
# NODE_10425_length_559_cov_3.146825_g7177_i0.p POSSIBLE N-term signal sequence
NODE_10425_length_559_cov_3.146825_g7177_i0.p	TMHMM2.0	inside	     1    20
NODE_10425_length_559_cov_3.146825_g7177_i0.p	TMHMM2.0	TMhelix	    21    43
NODE_10425_length_559_cov_3.146825_g7177_i0.p	TMHMM2.0	outside	    44    47
# NODE_10425_length_559_cov_3.146825_g7177_i0.p Length: 38
# NODE_10425_length_559_cov_3.146825_g7177_i0.p Number of predicted TMHs:  0
# NODE_10425_length_559_cov_3.146825_g7177_i0.p Exp number of AAs in TMHs: 0.0009
# NODE_10425_length_559_cov_3.146825_g7177_i0.p Exp number, first 60 AAs:  0.0009
# NODE_10425_length_559_cov_3.146825_g7177_i0.p Total prob of N-in:        0.25774
NODE_10425_length_559_cov_3.146825_g7177_i0.p	TMHMM2.0	outside	     1    38
# NODE_10425_length_559_cov_3.146825_g7177_i0.p Length: 51
# NODE_10425_length_559_cov_3.146825_g7177_i0.p Number of predicted TMHs:  1
# NODE_10425_length_559_cov_3.146825_g7177_i0.p Exp number of AAs in TMHs: 18.36864
# NODE_10425_length_559_cov_3.146825_g7177_i0.p Exp number, first 60 AAs:  18.36864
# NODE_10425_length_559_cov_3.146825_g7177_i0.p Total prob of N-in:        0.24913
# NODE_10425_length_559_cov_3.146825_g7177_i0.p POSSIBLE N-term signal sequence
NODE_10425_length_559_cov_3.146825_g7177_i0.p	TMHMM2.0	outside	     1     4
NODE_10425_length_559_cov_3.146825_g7177_i0.p	TMHMM2.0	TMhelix	     5    24
NODE_10425_length_559_cov_3.146825_g7177_i0.p	TMHMM2.0	inside	    25    51
