# Supplementary material for: Salivary and Intestinal Transcriptomes Reveal Differential Gene Expression in Starving, Fed and Trypanosoma cruzi-Infected Rhodnius neglectus
Source: Front Cell Infect Microbiol. 2021 Dec 17;11:773357. doi: 10.3389/fcimb.2021.773357 (PMC8722679; doi:10.3389/fcimb.2021.773357)
Supplement: Supplementary file 11 [file DataSheet_11.zip › links/pep04-tmhmm/NODE_10427_length_391_cov_2.107595_g7533_i0.p-pep_summary.tmh]

# NODE_10427_length_391_cov_2.107595_g7533_i0.p Length: 43
# NODE_10427_length_391_cov_2.107595_g7533_i0.p Number of predicted TMHs:  0
# NODE_10427_length_391_cov_2.107595_g7533_i0.p Exp number of AAs in TMHs: 0
# NODE_10427_length_391_cov_2.107595_g7533_i0.p Exp number, first 60 AAs:  0
# NODE_10427_length_391_cov_2.107595_g7533_i0.p Total prob of N-in:        0.49866
NODE_10427_length_391_cov_2.107595_g7533_i0.p	TMHMM2.0	inside	     1    43
# NODE_10427_length_391_cov_2.107595_g7533_i0.p Length: 58
# NODE_10427_length_391_cov_2.107595_g7533_i0.p Number of predicted TMHs:  0
# NODE_10427_length_391_cov_2.107595_g7533_i0.p Exp number of AAs in TMHs: 0.02831
# NODE_10427_length_391_cov_2.107595_g7533_i0.p Exp number, first 60 AAs:  0.02831
# NODE_10427_length_391_cov_2.107595_g7533_i0.p Total prob of N-in:        0.46845
NODE_10427_length_391_cov_2.107595_g7533_i0.p	TMHMM2.0	outside	     1    58
# NODE_10427_length_391_cov_2.107595_g7533_i0.p Length: 59
# NODE_10427_length_391_cov_2.107595_g7533_i0.p Number of predicted TMHs:  1
# NODE_10427_length_391_cov_2.107595_g7533_i0.p Exp number of AAs in TMHs: 14.7197
# NODE_10427_length_391_cov_2.107595_g7533_i0.p Exp number, first 60 AAs:  14.7197
# NODE_10427_length_391_cov_2.107595_g7533_i0.p Total prob of N-in:        0.49657
# NODE_10427_length_391_cov_2.107595_g7533_i0.p POSSIBLE N-term signal sequence
NODE_10427_length_391_cov_2.107595_g7533_i0.p	TMHMM2.0	inside	     1    12
NODE_10427_length_391_cov_2.107595_g7533_i0.p	TMHMM2.0	TMhelix	    13    35
NODE_10427_length_391_cov_2.107595_g7533_i0.p	TMHMM2.0	outside	    36    59
# NODE_10427_length_391_cov_2.107595_g7533_i0.p Length: 50
# NODE_10427_length_391_cov_2.107595_g7533_i0.p Number of predicted TMHs:  1
# NODE_10427_length_391_cov_2.107595_g7533_i0.p Exp number of AAs in TMHs: 15.74824
# NODE_10427_length_391_cov_2.107595_g7533_i0.p Exp number, first 60 AAs:  15.74824
# NODE_10427_length_391_cov_2.107595_g7533_i0.p Total prob of N-in:        0.74273
# NODE_10427_length_391_cov_2.107595_g7533_i0.p POSSIBLE N-term signal sequence
NODE_10427_length_391_cov_2.107595_g7533_i0.p	TMHMM2.0	inside	     1    12
NODE_10427_length_391_cov_2.107595_g7533_i0.p	TMHMM2.0	TMhelix	    13    35
NODE_10427_length_391_cov_2.107595_g7533_i0.p	TMHMM2.0	outside	    36    50
