# Supplementary material for: Salivary and Intestinal Transcriptomes Reveal Differential Gene Expression in Starving, Fed and Trypanosoma cruzi-Infected Rhodnius neglectus
Source: Front Cell Infect Microbiol. 2021 Dec 17;11:773357. doi: 10.3389/fcimb.2021.773357 (PMC8722679; doi:10.3389/fcimb.2021.773357)
Supplement: Supplementary file 11 [file DataSheet_11.zip › links/pep04-tmhmm/NODE_10436_length_558_cov_7.926441_g7186_i0.p-pep_summary.tmh]

# NODE_10436_length_558_cov_7.926441_g7186_i0.p Length: 74
# NODE_10436_length_558_cov_7.926441_g7186_i0.p Number of predicted TMHs:  0
# NODE_10436_length_558_cov_7.926441_g7186_i0.p Exp number of AAs in TMHs: 0
# NODE_10436_length_558_cov_7.926441_g7186_i0.p Exp number, first 60 AAs:  0
# NODE_10436_length_558_cov_7.926441_g7186_i0.p Total prob of N-in:        0.30498
NODE_10436_length_558_cov_7.926441_g7186_i0.p	TMHMM2.0	outside	     1    74
# NODE_10436_length_558_cov_7.926441_g7186_i0.p Length: 73
# NODE_10436_length_558_cov_7.926441_g7186_i0.p Number of predicted TMHs:  0
# NODE_10436_length_558_cov_7.926441_g7186_i0.p Exp number of AAs in TMHs: 0.00095
# NODE_10436_length_558_cov_7.926441_g7186_i0.p Exp number, first 60 AAs:  0.00095
# NODE_10436_length_558_cov_7.926441_g7186_i0.p Total prob of N-in:        0.46297
NODE_10436_length_558_cov_7.926441_g7186_i0.p	TMHMM2.0	outside	     1    73
# NODE_10436_length_558_cov_7.926441_g7186_i0.p Length: 82
# NODE_10436_length_558_cov_7.926441_g7186_i0.p Number of predicted TMHs:  1
# NODE_10436_length_558_cov_7.926441_g7186_i0.p Exp number of AAs in TMHs: 20.78935
# NODE_10436_length_558_cov_7.926441_g7186_i0.p Exp number, first 60 AAs:  20.71459
# NODE_10436_length_558_cov_7.926441_g7186_i0.p Total prob of N-in:        0.55313
# NODE_10436_length_558_cov_7.926441_g7186_i0.p POSSIBLE N-term signal sequence
NODE_10436_length_558_cov_7.926441_g7186_i0.p	TMHMM2.0	outside	     1    35
NODE_10436_length_558_cov_7.926441_g7186_i0.p	TMHMM2.0	TMhelix	    36    58
NODE_10436_length_558_cov_7.926441_g7186_i0.p	TMHMM2.0	inside	    59    82
# NODE_10436_length_558_cov_7.926441_g7186_i0.p Length: 66
# NODE_10436_length_558_cov_7.926441_g7186_i0.p Number of predicted TMHs:  0
# NODE_10436_length_558_cov_7.926441_g7186_i0.p Exp number of AAs in TMHs: 1.81471
# NODE_10436_length_558_cov_7.926441_g7186_i0.p Exp number, first 60 AAs:  1.81462
# NODE_10436_length_558_cov_7.926441_g7186_i0.p Total prob of N-in:        0.35933
NODE_10436_length_558_cov_7.926441_g7186_i0.p	TMHMM2.0	outside	     1    66
