# Supplementary material for: Salivary and Intestinal Transcriptomes Reveal Differential Gene Expression in Starving, Fed and Trypanosoma cruzi-Infected Rhodnius neglectus
Source: Front Cell Infect Microbiol. 2021 Dec 17;11:773357. doi: 10.3389/fcimb.2021.773357 (PMC8722679; doi:10.3389/fcimb.2021.773357)
Supplement: Supplementary file 11 [file DataSheet_11.zip › links/pep04-tmhmm/NODE_10443_length_558_cov_4.439364_g7191_i0.p-pep_summary.tmh]

# NODE_10443_length_558_cov_4.439364_g7191_i0.p Length: 61
# NODE_10443_length_558_cov_4.439364_g7191_i0.p Number of predicted TMHs:  0
# NODE_10443_length_558_cov_4.439364_g7191_i0.p Exp number of AAs in TMHs: 0
# NODE_10443_length_558_cov_4.439364_g7191_i0.p Exp number, first 60 AAs:  0
# NODE_10443_length_558_cov_4.439364_g7191_i0.p Total prob of N-in:        0.07902
NODE_10443_length_558_cov_4.439364_g7191_i0.p	TMHMM2.0	outside	     1    61
# NODE_10443_length_558_cov_4.439364_g7191_i0.p Length: 55
# NODE_10443_length_558_cov_4.439364_g7191_i0.p Number of predicted TMHs:  0
# NODE_10443_length_558_cov_4.439364_g7191_i0.p Exp number of AAs in TMHs: 0.27319
# NODE_10443_length_558_cov_4.439364_g7191_i0.p Exp number, first 60 AAs:  0.27319
# NODE_10443_length_558_cov_4.439364_g7191_i0.p Total prob of N-in:        0.23204
NODE_10443_length_558_cov_4.439364_g7191_i0.p	TMHMM2.0	outside	     1    55
# NODE_10443_length_558_cov_4.439364_g7191_i0.p Length: 122
# NODE_10443_length_558_cov_4.439364_g7191_i0.p Number of predicted TMHs:  0
# NODE_10443_length_558_cov_4.439364_g7191_i0.p Exp number of AAs in TMHs: 0.23127
# NODE_10443_length_558_cov_4.439364_g7191_i0.p Exp number, first 60 AAs:  0.09722
# NODE_10443_length_558_cov_4.439364_g7191_i0.p Total prob of N-in:        0.45564
NODE_10443_length_558_cov_4.439364_g7191_i0.p	TMHMM2.0	outside	     1   122
# NODE_10443_length_558_cov_4.439364_g7191_i0.p Length: 70
# NODE_10443_length_558_cov_4.439364_g7191_i0.p Number of predicted TMHs:  2
# NODE_10443_length_558_cov_4.439364_g7191_i0.p Exp number of AAs in TMHs: 44.40119
# NODE_10443_length_558_cov_4.439364_g7191_i0.p Exp number, first 60 AAs:  39.91513
# NODE_10443_length_558_cov_4.439364_g7191_i0.p Total prob of N-in:        0.96236
# NODE_10443_length_558_cov_4.439364_g7191_i0.p POSSIBLE N-term signal sequence
NODE_10443_length_558_cov_4.439364_g7191_i0.p	TMHMM2.0	inside	     1     6
NODE_10443_length_558_cov_4.439364_g7191_i0.p	TMHMM2.0	TMhelix	     7    29
NODE_10443_length_558_cov_4.439364_g7191_i0.p	TMHMM2.0	outside	    30    43
NODE_10443_length_558_cov_4.439364_g7191_i0.p	TMHMM2.0	TMhelix	    44    66
NODE_10443_length_558_cov_4.439364_g7191_i0.p	TMHMM2.0	inside	    67    70
