# Supplementary material for: Salivary and Intestinal Transcriptomes Reveal Differential Gene Expression in Starving, Fed and Trypanosoma cruzi-Infected Rhodnius neglectus
Source: Front Cell Infect Microbiol. 2021 Dec 17;11:773357. doi: 10.3389/fcimb.2021.773357 (PMC8722679; doi:10.3389/fcimb.2021.773357)
Supplement: Supplementary file 11 [file DataSheet_11.zip › links/pep04-tmhmm/NODE_10449_length_558_cov_3.463221_g7196_i0.p-pep_summary.tmh]

# NODE_10449_length_558_cov_3.463221_g7196_i0.p Length: 48
# NODE_10449_length_558_cov_3.463221_g7196_i0.p Number of predicted TMHs:  0
# NODE_10449_length_558_cov_3.463221_g7196_i0.p Exp number of AAs in TMHs: 0
# NODE_10449_length_558_cov_3.463221_g7196_i0.p Exp number, first 60 AAs:  0
# NODE_10449_length_558_cov_3.463221_g7196_i0.p Total prob of N-in:        0.56111
NODE_10449_length_558_cov_3.463221_g7196_i0.p	TMHMM2.0	inside	     1    48
# NODE_10449_length_558_cov_3.463221_g7196_i0.p Length: 28
# NODE_10449_length_558_cov_3.463221_g7196_i0.p Number of predicted TMHs:  0
# NODE_10449_length_558_cov_3.463221_g7196_i0.p Exp number of AAs in TMHs: 4.80478
# NODE_10449_length_558_cov_3.463221_g7196_i0.p Exp number, first 60 AAs:  4.80478
# NODE_10449_length_558_cov_3.463221_g7196_i0.p Total prob of N-in:        0.36662
NODE_10449_length_558_cov_3.463221_g7196_i0.p	TMHMM2.0	outside	     1    28
# NODE_10449_length_558_cov_3.463221_g7196_i0.p Length: 52
# NODE_10449_length_558_cov_3.463221_g7196_i0.p Number of predicted TMHs:  0
# NODE_10449_length_558_cov_3.463221_g7196_i0.p Exp number of AAs in TMHs: 6.20734
# NODE_10449_length_558_cov_3.463221_g7196_i0.p Exp number, first 60 AAs:  6.20734
# NODE_10449_length_558_cov_3.463221_g7196_i0.p Total prob of N-in:        0.72224
NODE_10449_length_558_cov_3.463221_g7196_i0.p	TMHMM2.0	inside	     1    52
# NODE_10449_length_558_cov_3.463221_g7196_i0.p Length: 33
# NODE_10449_length_558_cov_3.463221_g7196_i0.p Number of predicted TMHs:  0
# NODE_10449_length_558_cov_3.463221_g7196_i0.p Exp number of AAs in TMHs: 8.63715
# NODE_10449_length_558_cov_3.463221_g7196_i0.p Exp number, first 60 AAs:  8.63715
# NODE_10449_length_558_cov_3.463221_g7196_i0.p Total prob of N-in:        0.55183
NODE_10449_length_558_cov_3.463221_g7196_i0.p	TMHMM2.0	inside	     1    33
