# Supplementary material for: Salivary and Intestinal Transcriptomes Reveal Differential Gene Expression in Starving, Fed and Trypanosoma cruzi-Infected Rhodnius neglectus
Source: Front Cell Infect Microbiol. 2021 Dec 17;11:773357. doi: 10.3389/fcimb.2021.773357 (PMC8722679; doi:10.3389/fcimb.2021.773357)
Supplement: Supplementary file 11 [file DataSheet_11.zip › links/pep04-tmhmm/NODE_10456_length_558_cov_2.727634_g7201_i0.p-pep_summary.tmh]

# NODE_10456_length_558_cov_2.727634_g7201_i0.p Length: 44
# NODE_10456_length_558_cov_2.727634_g7201_i0.p Number of predicted TMHs:  0
# NODE_10456_length_558_cov_2.727634_g7201_i0.p Exp number of AAs in TMHs: 1.97086
# NODE_10456_length_558_cov_2.727634_g7201_i0.p Exp number, first 60 AAs:  1.97086
# NODE_10456_length_558_cov_2.727634_g7201_i0.p Total prob of N-in:        0.54032
NODE_10456_length_558_cov_2.727634_g7201_i0.p	TMHMM2.0	inside	     1    44
# NODE_10456_length_558_cov_2.727634_g7201_i0.p Length: 44
# NODE_10456_length_558_cov_2.727634_g7201_i0.p Number of predicted TMHs:  0
# NODE_10456_length_558_cov_2.727634_g7201_i0.p Exp number of AAs in TMHs: 1.53485
# NODE_10456_length_558_cov_2.727634_g7201_i0.p Exp number, first 60 AAs:  1.53485
# NODE_10456_length_558_cov_2.727634_g7201_i0.p Total prob of N-in:        0.10956
NODE_10456_length_558_cov_2.727634_g7201_i0.p	TMHMM2.0	outside	     1    44
# NODE_10456_length_558_cov_2.727634_g7201_i0.p Length: 37
# NODE_10456_length_558_cov_2.727634_g7201_i0.p Number of predicted TMHs:  0
# NODE_10456_length_558_cov_2.727634_g7201_i0.p Exp number of AAs in TMHs: 5.3832
# NODE_10456_length_558_cov_2.727634_g7201_i0.p Exp number, first 60 AAs:  5.3832
# NODE_10456_length_558_cov_2.727634_g7201_i0.p Total prob of N-in:        0.30870
NODE_10456_length_558_cov_2.727634_g7201_i0.p	TMHMM2.0	outside	     1    37
# NODE_10456_length_558_cov_2.727634_g7201_i0.p Length: 53
# NODE_10456_length_558_cov_2.727634_g7201_i0.p Number of predicted TMHs:  0
# NODE_10456_length_558_cov_2.727634_g7201_i0.p Exp number of AAs in TMHs: 7.06282
# NODE_10456_length_558_cov_2.727634_g7201_i0.p Exp number, first 60 AAs:  7.06282
# NODE_10456_length_558_cov_2.727634_g7201_i0.p Total prob of N-in:        0.78973
NODE_10456_length_558_cov_2.727634_g7201_i0.p	TMHMM2.0	inside	     1    53
