# Supplementary material for: Salivary and Intestinal Transcriptomes Reveal Differential Gene Expression in Starving, Fed and Trypanosoma cruzi-Infected Rhodnius neglectus
Source: Front Cell Infect Microbiol. 2021 Dec 17;11:773357. doi: 10.3389/fcimb.2021.773357 (PMC8722679; doi:10.3389/fcimb.2021.773357)
Supplement: Supplementary file 11 [file DataSheet_11.zip › links/pep04-tmhmm/NODE_10457_length_558_cov_2.606362_g7202_i0.p-pep_summary.tmh]

# NODE_10457_length_558_cov_2.606362_g7202_i0.p Length: 47
# NODE_10457_length_558_cov_2.606362_g7202_i0.p Number of predicted TMHs:  0
# NODE_10457_length_558_cov_2.606362_g7202_i0.p Exp number of AAs in TMHs: 0.13052
# NODE_10457_length_558_cov_2.606362_g7202_i0.p Exp number, first 60 AAs:  0.13052
# NODE_10457_length_558_cov_2.606362_g7202_i0.p Total prob of N-in:        0.27794
NODE_10457_length_558_cov_2.606362_g7202_i0.p	TMHMM2.0	outside	     1    47
# NODE_10457_length_558_cov_2.606362_g7202_i0.p Length: 68
# NODE_10457_length_558_cov_2.606362_g7202_i0.p Number of predicted TMHs:  0
# NODE_10457_length_558_cov_2.606362_g7202_i0.p Exp number of AAs in TMHs: 0.43123
# NODE_10457_length_558_cov_2.606362_g7202_i0.p Exp number, first 60 AAs:  0.43123
# NODE_10457_length_558_cov_2.606362_g7202_i0.p Total prob of N-in:        0.08028
NODE_10457_length_558_cov_2.606362_g7202_i0.p	TMHMM2.0	outside	     1    68
# NODE_10457_length_558_cov_2.606362_g7202_i0.p Length: 47
# NODE_10457_length_558_cov_2.606362_g7202_i0.p Number of predicted TMHs:  1
# NODE_10457_length_558_cov_2.606362_g7202_i0.p Exp number of AAs in TMHs: 21.4649
# NODE_10457_length_558_cov_2.606362_g7202_i0.p Exp number, first 60 AAs:  21.4649
# NODE_10457_length_558_cov_2.606362_g7202_i0.p Total prob of N-in:        0.26066
# NODE_10457_length_558_cov_2.606362_g7202_i0.p POSSIBLE N-term signal sequence
NODE_10457_length_558_cov_2.606362_g7202_i0.p	TMHMM2.0	outside	     1     9
NODE_10457_length_558_cov_2.606362_g7202_i0.p	TMHMM2.0	TMhelix	    10    32
NODE_10457_length_558_cov_2.606362_g7202_i0.p	TMHMM2.0	inside	    33    47
# NODE_10457_length_558_cov_2.606362_g7202_i0.p Length: 53
# NODE_10457_length_558_cov_2.606362_g7202_i0.p Number of predicted TMHs:  0
# NODE_10457_length_558_cov_2.606362_g7202_i0.p Exp number of AAs in TMHs: 8.19401000000001
# NODE_10457_length_558_cov_2.606362_g7202_i0.p Exp number, first 60 AAs:  8.19401000000001
# NODE_10457_length_558_cov_2.606362_g7202_i0.p Total prob of N-in:        0.49195
NODE_10457_length_558_cov_2.606362_g7202_i0.p	TMHMM2.0	outside	     1    53
