# Supplementary material for: Salivary and Intestinal Transcriptomes Reveal Differential Gene Expression in Starving, Fed and Trypanosoma cruzi-Infected Rhodnius neglectus
Source: Front Cell Infect Microbiol. 2021 Dec 17;11:773357. doi: 10.3389/fcimb.2021.773357 (PMC8722679; doi:10.3389/fcimb.2021.773357)
Supplement: Supplementary file 11 [file DataSheet_11.zip › links/pep04-tmhmm/NODE_10458_length_558_cov_2.554672_g7203_i0.p-pep_summary.tmh]

# NODE_10458_length_558_cov_2.554672_g7203_i0.p Length: 64
# NODE_10458_length_558_cov_2.554672_g7203_i0.p Number of predicted TMHs:  0
# NODE_10458_length_558_cov_2.554672_g7203_i0.p Exp number of AAs in TMHs: 0
# NODE_10458_length_558_cov_2.554672_g7203_i0.p Exp number, first 60 AAs:  0
# NODE_10458_length_558_cov_2.554672_g7203_i0.p Total prob of N-in:        0.28023
NODE_10458_length_558_cov_2.554672_g7203_i0.p	TMHMM2.0	outside	     1    64
# NODE_10458_length_558_cov_2.554672_g7203_i0.p Length: 56
# NODE_10458_length_558_cov_2.554672_g7203_i0.p Number of predicted TMHs:  0
# NODE_10458_length_558_cov_2.554672_g7203_i0.p Exp number of AAs in TMHs: 0.00255
# NODE_10458_length_558_cov_2.554672_g7203_i0.p Exp number, first 60 AAs:  0.00255
# NODE_10458_length_558_cov_2.554672_g7203_i0.p Total prob of N-in:        0.48681
NODE_10458_length_558_cov_2.554672_g7203_i0.p	TMHMM2.0	inside	     1    56
# NODE_10458_length_558_cov_2.554672_g7203_i0.p Length: 60
# NODE_10458_length_558_cov_2.554672_g7203_i0.p Number of predicted TMHs:  0
# NODE_10458_length_558_cov_2.554672_g7203_i0.p Exp number of AAs in TMHs: 19.63136
# NODE_10458_length_558_cov_2.554672_g7203_i0.p Exp number, first 60 AAs:  19.63136
# NODE_10458_length_558_cov_2.554672_g7203_i0.p Total prob of N-in:        0.77363
# NODE_10458_length_558_cov_2.554672_g7203_i0.p POSSIBLE N-term signal sequence
NODE_10458_length_558_cov_2.554672_g7203_i0.p	TMHMM2.0	outside	     1    60
# NODE_10458_length_558_cov_2.554672_g7203_i0.p Length: 43
# NODE_10458_length_558_cov_2.554672_g7203_i0.p Number of predicted TMHs:  0
# NODE_10458_length_558_cov_2.554672_g7203_i0.p Exp number of AAs in TMHs: 0.11168
# NODE_10458_length_558_cov_2.554672_g7203_i0.p Exp number, first 60 AAs:  0.11168
# NODE_10458_length_558_cov_2.554672_g7203_i0.p Total prob of N-in:        0.24196
NODE_10458_length_558_cov_2.554672_g7203_i0.p	TMHMM2.0	outside	     1    43
