# Supplementary material for: Salivary and Intestinal Transcriptomes Reveal Differential Gene Expression in Starving, Fed and Trypanosoma cruzi-Infected Rhodnius neglectus
Source: Front Cell Infect Microbiol. 2021 Dec 17;11:773357. doi: 10.3389/fcimb.2021.773357 (PMC8722679; doi:10.3389/fcimb.2021.773357)
Supplement: Supplementary file 11 [file DataSheet_11.zip › links/pep04-tmhmm/NODE_10471_length_390_cov_3.361905_g7576_i0.p-pep_summary.tmh]

# NODE_10471_length_390_cov_3.361905_g7576_i0.p Length: 64
# NODE_10471_length_390_cov_3.361905_g7576_i0.p Number of predicted TMHs:  0
# NODE_10471_length_390_cov_3.361905_g7576_i0.p Exp number of AAs in TMHs: 11.93743
# NODE_10471_length_390_cov_3.361905_g7576_i0.p Exp number, first 60 AAs:  11.65611
# NODE_10471_length_390_cov_3.361905_g7576_i0.p Total prob of N-in:        0.79178
# NODE_10471_length_390_cov_3.361905_g7576_i0.p POSSIBLE N-term signal sequence
NODE_10471_length_390_cov_3.361905_g7576_i0.p	TMHMM2.0	inside	     1    64
# NODE_10471_length_390_cov_3.361905_g7576_i0.p Length: 40
# NODE_10471_length_390_cov_3.361905_g7576_i0.p Number of predicted TMHs:  0
# NODE_10471_length_390_cov_3.361905_g7576_i0.p Exp number of AAs in TMHs: 1.29228
# NODE_10471_length_390_cov_3.361905_g7576_i0.p Exp number, first 60 AAs:  1.29228
# NODE_10471_length_390_cov_3.361905_g7576_i0.p Total prob of N-in:        0.09744
NODE_10471_length_390_cov_3.361905_g7576_i0.p	TMHMM2.0	outside	     1    40
# NODE_10471_length_390_cov_3.361905_g7576_i0.p Length: 65
# NODE_10471_length_390_cov_3.361905_g7576_i0.p Number of predicted TMHs:  0
# NODE_10471_length_390_cov_3.361905_g7576_i0.p Exp number of AAs in TMHs: 0.06067
# NODE_10471_length_390_cov_3.361905_g7576_i0.p Exp number, first 60 AAs:  0.05133
# NODE_10471_length_390_cov_3.361905_g7576_i0.p Total prob of N-in:        0.30669
NODE_10471_length_390_cov_3.361905_g7576_i0.p	TMHMM2.0	outside	     1    65
# NODE_10471_length_390_cov_3.361905_g7576_i0.p Length: 121
# NODE_10471_length_390_cov_3.361905_g7576_i0.p Number of predicted TMHs:  0
# NODE_10471_length_390_cov_3.361905_g7576_i0.p Exp number of AAs in TMHs: 2.70711
# NODE_10471_length_390_cov_3.361905_g7576_i0.p Exp number, first 60 AAs:  2.70711
# NODE_10471_length_390_cov_3.361905_g7576_i0.p Total prob of N-in:        0.28119
NODE_10471_length_390_cov_3.361905_g7576_i0.p	TMHMM2.0	outside	     1   121
