# Supplementary material for: Salivary and Intestinal Transcriptomes Reveal Differential Gene Expression in Starving, Fed and Trypanosoma cruzi-Infected Rhodnius neglectus
Source: Front Cell Infect Microbiol. 2021 Dec 17;11:773357. doi: 10.3389/fcimb.2021.773357 (PMC8722679; doi:10.3389/fcimb.2021.773357)
Supplement: Supplementary file 11 [file DataSheet_11.zip › links/pep04-tmhmm/NODE_10507_length_556_cov_6.550898_g7217_i1.p-pep_summary.tmh]

# NODE_10507_length_556_cov_6.550898_g7217_i1.p Length: 80
# NODE_10507_length_556_cov_6.550898_g7217_i1.p Number of predicted TMHs:  2
# NODE_10507_length_556_cov_6.550898_g7217_i1.p Exp number of AAs in TMHs: 40.88808
# NODE_10507_length_556_cov_6.550898_g7217_i1.p Exp number, first 60 AAs:  27.05081
# NODE_10507_length_556_cov_6.550898_g7217_i1.p Total prob of N-in:        0.58148
# NODE_10507_length_556_cov_6.550898_g7217_i1.p POSSIBLE N-term signal sequence
NODE_10507_length_556_cov_6.550898_g7217_i1.p	TMHMM2.0	inside	     1    12
NODE_10507_length_556_cov_6.550898_g7217_i1.p	TMHMM2.0	TMhelix	    13    30
NODE_10507_length_556_cov_6.550898_g7217_i1.p	TMHMM2.0	outside	    31    52
NODE_10507_length_556_cov_6.550898_g7217_i1.p	TMHMM2.0	TMhelix	    53    75
NODE_10507_length_556_cov_6.550898_g7217_i1.p	TMHMM2.0	inside	    76    80
# NODE_10507_length_556_cov_6.550898_g7217_i1.p Length: 86
# NODE_10507_length_556_cov_6.550898_g7217_i1.p Number of predicted TMHs:  2
# NODE_10507_length_556_cov_6.550898_g7217_i1.p Exp number of AAs in TMHs: 40.48703
# NODE_10507_length_556_cov_6.550898_g7217_i1.p Exp number, first 60 AAs:  40.48641
# NODE_10507_length_556_cov_6.550898_g7217_i1.p Total prob of N-in:        0.96609
# NODE_10507_length_556_cov_6.550898_g7217_i1.p POSSIBLE N-term signal sequence
NODE_10507_length_556_cov_6.550898_g7217_i1.p	TMHMM2.0	inside	     1    12
NODE_10507_length_556_cov_6.550898_g7217_i1.p	TMHMM2.0	TMhelix	    13    35
NODE_10507_length_556_cov_6.550898_g7217_i1.p	TMHMM2.0	outside	    36    39
NODE_10507_length_556_cov_6.550898_g7217_i1.p	TMHMM2.0	TMhelix	    40    58
NODE_10507_length_556_cov_6.550898_g7217_i1.p	TMHMM2.0	inside	    59    86
# NODE_10507_length_556_cov_6.550898_g7217_i1.p Length: 40
# NODE_10507_length_556_cov_6.550898_g7217_i1.p Number of predicted TMHs:  0
# NODE_10507_length_556_cov_6.550898_g7217_i1.p Exp number of AAs in TMHs: 0.61831
# NODE_10507_length_556_cov_6.550898_g7217_i1.p Exp number, first 60 AAs:  0.61831
# NODE_10507_length_556_cov_6.550898_g7217_i1.p Total prob of N-in:        0.08133
NODE_10507_length_556_cov_6.550898_g7217_i1.p	TMHMM2.0	outside	     1    40
# NODE_10507_length_556_cov_6.550898_g7217_i1.p Length: 68
# NODE_10507_length_556_cov_6.550898_g7217_i1.p Number of predicted TMHs:  1
# NODE_10507_length_556_cov_6.550898_g7217_i1.p Exp number of AAs in TMHs: 23.07919
# NODE_10507_length_556_cov_6.550898_g7217_i1.p Exp number, first 60 AAs:  23.07919
# NODE_10507_length_556_cov_6.550898_g7217_i1.p Total prob of N-in:        0.40379
# NODE_10507_length_556_cov_6.550898_g7217_i1.p POSSIBLE N-term signal sequence
NODE_10507_length_556_cov_6.550898_g7217_i1.p	TMHMM2.0	outside	     1    28
NODE_10507_length_556_cov_6.550898_g7217_i1.p	TMHMM2.0	TMhelix	    29    51
NODE_10507_length_556_cov_6.550898_g7217_i1.p	TMHMM2.0	inside	    52    68
