# Supplementary material for: Salivary and Intestinal Transcriptomes Reveal Differential Gene Expression in Starving, Fed and Trypanosoma cruzi-Infected Rhodnius neglectus
Source: Front Cell Infect Microbiol. 2021 Dec 17;11:773357. doi: 10.3389/fcimb.2021.773357 (PMC8722679; doi:10.3389/fcimb.2021.773357)
Supplement: Supplementary file 11 [file DataSheet_11.zip › links/pep04-tmhmm/NODE_10524_length_556_cov_3.195609_g7255_i0.p-pep_summary.tmh]

# NODE_10524_length_556_cov_3.195609_g7255_i0.p Length: 60
# NODE_10524_length_556_cov_3.195609_g7255_i0.p Number of predicted TMHs:  0
# NODE_10524_length_556_cov_3.195609_g7255_i0.p Exp number of AAs in TMHs: 0.08418
# NODE_10524_length_556_cov_3.195609_g7255_i0.p Exp number, first 60 AAs:  0.08418
# NODE_10524_length_556_cov_3.195609_g7255_i0.p Total prob of N-in:        0.37798
NODE_10524_length_556_cov_3.195609_g7255_i0.p	TMHMM2.0	outside	     1    60
# NODE_10524_length_556_cov_3.195609_g7255_i0.p Length: 49
# NODE_10524_length_556_cov_3.195609_g7255_i0.p Number of predicted TMHs:  0
# NODE_10524_length_556_cov_3.195609_g7255_i0.p Exp number of AAs in TMHs: 5.48236
# NODE_10524_length_556_cov_3.195609_g7255_i0.p Exp number, first 60 AAs:  5.48236
# NODE_10524_length_556_cov_3.195609_g7255_i0.p Total prob of N-in:        0.22826
NODE_10524_length_556_cov_3.195609_g7255_i0.p	TMHMM2.0	outside	     1    49
# NODE_10524_length_556_cov_3.195609_g7255_i0.p Length: 75
# NODE_10524_length_556_cov_3.195609_g7255_i0.p Number of predicted TMHs:  1
# NODE_10524_length_556_cov_3.195609_g7255_i0.p Exp number of AAs in TMHs: 20.41891
# NODE_10524_length_556_cov_3.195609_g7255_i0.p Exp number, first 60 AAs:  18.3476
# NODE_10524_length_556_cov_3.195609_g7255_i0.p Total prob of N-in:        0.13566
# NODE_10524_length_556_cov_3.195609_g7255_i0.p POSSIBLE N-term signal sequence
NODE_10524_length_556_cov_3.195609_g7255_i0.p	TMHMM2.0	outside	     1    41
NODE_10524_length_556_cov_3.195609_g7255_i0.p	TMHMM2.0	TMhelix	    42    64
NODE_10524_length_556_cov_3.195609_g7255_i0.p	TMHMM2.0	inside	    65    75
# NODE_10524_length_556_cov_3.195609_g7255_i0.p Length: 58
# NODE_10524_length_556_cov_3.195609_g7255_i0.p Number of predicted TMHs:  0
# NODE_10524_length_556_cov_3.195609_g7255_i0.p Exp number of AAs in TMHs: 0.06831
# NODE_10524_length_556_cov_3.195609_g7255_i0.p Exp number, first 60 AAs:  0.06831
# NODE_10524_length_556_cov_3.195609_g7255_i0.p Total prob of N-in:        0.56029
NODE_10524_length_556_cov_3.195609_g7255_i0.p	TMHMM2.0	inside	     1    58
