# Supplementary material for: Salivary and Intestinal Transcriptomes Reveal Differential Gene Expression in Starving, Fed and Trypanosoma cruzi-Infected Rhodnius neglectus
Source: Front Cell Infect Microbiol. 2021 Dec 17;11:773357. doi: 10.3389/fcimb.2021.773357 (PMC8722679; doi:10.3389/fcimb.2021.773357)
Supplement: Supplementary file 11 [file DataSheet_11.zip › links/pep04-tmhmm/NODE_10528_length_556_cov_2.399202_g7258_i0.p-pep_summary.tmh]

# NODE_10528_length_556_cov_2.399202_g7258_i0.p Length: 43
# NODE_10528_length_556_cov_2.399202_g7258_i0.p Number of predicted TMHs:  0
# NODE_10528_length_556_cov_2.399202_g7258_i0.p Exp number of AAs in TMHs: 0.01851
# NODE_10528_length_556_cov_2.399202_g7258_i0.p Exp number, first 60 AAs:  0.01851
# NODE_10528_length_556_cov_2.399202_g7258_i0.p Total prob of N-in:        0.17615
NODE_10528_length_556_cov_2.399202_g7258_i0.p	TMHMM2.0	outside	     1    43
# NODE_10528_length_556_cov_2.399202_g7258_i0.p Length: 37
# NODE_10528_length_556_cov_2.399202_g7258_i0.p Number of predicted TMHs:  0
# NODE_10528_length_556_cov_2.399202_g7258_i0.p Exp number of AAs in TMHs: 0
# NODE_10528_length_556_cov_2.399202_g7258_i0.p Exp number, first 60 AAs:  0
# NODE_10528_length_556_cov_2.399202_g7258_i0.p Total prob of N-in:        0.63947
NODE_10528_length_556_cov_2.399202_g7258_i0.p	TMHMM2.0	inside	     1    37
# NODE_10528_length_556_cov_2.399202_g7258_i0.p Length: 78
# NODE_10528_length_556_cov_2.399202_g7258_i0.p Number of predicted TMHs:  0
# NODE_10528_length_556_cov_2.399202_g7258_i0.p Exp number of AAs in TMHs: 4.91269
# NODE_10528_length_556_cov_2.399202_g7258_i0.p Exp number, first 60 AAs:  4.86834
# NODE_10528_length_556_cov_2.399202_g7258_i0.p Total prob of N-in:        0.38149
NODE_10528_length_556_cov_2.399202_g7258_i0.p	TMHMM2.0	outside	     1    78
# NODE_10528_length_556_cov_2.399202_g7258_i0.p Length: 48
# NODE_10528_length_556_cov_2.399202_g7258_i0.p Number of predicted TMHs:  0
# NODE_10528_length_556_cov_2.399202_g7258_i0.p Exp number of AAs in TMHs: 1.41969
# NODE_10528_length_556_cov_2.399202_g7258_i0.p Exp number, first 60 AAs:  1.41969
# NODE_10528_length_556_cov_2.399202_g7258_i0.p Total prob of N-in:        0.14033
NODE_10528_length_556_cov_2.399202_g7258_i0.p	TMHMM2.0	outside	     1    48
