# Supplementary material for: Salivary and Intestinal Transcriptomes Reveal Differential Gene Expression in Starving, Fed and Trypanosoma cruzi-Infected Rhodnius neglectus
Source: Front Cell Infect Microbiol. 2021 Dec 17;11:773357. doi: 10.3389/fcimb.2021.773357 (PMC8722679; doi:10.3389/fcimb.2021.773357)
Supplement: Supplementary file 11 [file DataSheet_11.zip › links/pep04-tmhmm/NODE_10543_length_389_cov_2.834395_g7643_i0.p-pep_summary.tmh]

# NODE_10543_length_389_cov_2.834395_g7643_i0.p Length: 42
# NODE_10543_length_389_cov_2.834395_g7643_i0.p Number of predicted TMHs:  0
# NODE_10543_length_389_cov_2.834395_g7643_i0.p Exp number of AAs in TMHs: 0.07749
# NODE_10543_length_389_cov_2.834395_g7643_i0.p Exp number, first 60 AAs:  0.07749
# NODE_10543_length_389_cov_2.834395_g7643_i0.p Total prob of N-in:        0.49861
NODE_10543_length_389_cov_2.834395_g7643_i0.p	TMHMM2.0	inside	     1    42
# NODE_10543_length_389_cov_2.834395_g7643_i0.p Length: 49
# NODE_10543_length_389_cov_2.834395_g7643_i0.p Number of predicted TMHs:  0
# NODE_10543_length_389_cov_2.834395_g7643_i0.p Exp number of AAs in TMHs: 4.93795
# NODE_10543_length_389_cov_2.834395_g7643_i0.p Exp number, first 60 AAs:  4.93795
# NODE_10543_length_389_cov_2.834395_g7643_i0.p Total prob of N-in:        0.47012
NODE_10543_length_389_cov_2.834395_g7643_i0.p	TMHMM2.0	outside	     1    49
# NODE_10543_length_389_cov_2.834395_g7643_i0.p Length: 72
# NODE_10543_length_389_cov_2.834395_g7643_i0.p Number of predicted TMHs:  0
# NODE_10543_length_389_cov_2.834395_g7643_i0.p Exp number of AAs in TMHs: 0.6136
# NODE_10543_length_389_cov_2.834395_g7643_i0.p Exp number, first 60 AAs:  0.52099
# NODE_10543_length_389_cov_2.834395_g7643_i0.p Total prob of N-in:        0.22412
NODE_10543_length_389_cov_2.834395_g7643_i0.p	TMHMM2.0	outside	     1    72
# NODE_10543_length_389_cov_2.834395_g7643_i0.p Length: 56
# NODE_10543_length_389_cov_2.834395_g7643_i0.p Number of predicted TMHs:  0
# NODE_10543_length_389_cov_2.834395_g7643_i0.p Exp number of AAs in TMHs: 0.1692
# NODE_10543_length_389_cov_2.834395_g7643_i0.p Exp number, first 60 AAs:  0.1692
# NODE_10543_length_389_cov_2.834395_g7643_i0.p Total prob of N-in:        0.04602
NODE_10543_length_389_cov_2.834395_g7643_i0.p	TMHMM2.0	outside	     1    56
