# Supplementary material for: Salivary and Intestinal Transcriptomes Reveal Differential Gene Expression in Starving, Fed and Trypanosoma cruzi-Infected Rhodnius neglectus
Source: Front Cell Infect Microbiol. 2021 Dec 17;11:773357. doi: 10.3389/fcimb.2021.773357 (PMC8722679; doi:10.3389/fcimb.2021.773357)
Supplement: Supplementary file 11 [file DataSheet_11.zip › links/pep04-tmhmm/NODE_10543_length_555_cov_6.214000_g7273_i0.p-pep_summary.tmh]

# NODE_10543_length_555_cov_6.214000_g7273_i0.p Length: 72
# NODE_10543_length_555_cov_6.214000_g7273_i0.p Number of predicted TMHs:  0
# NODE_10543_length_555_cov_6.214000_g7273_i0.p Exp number of AAs in TMHs: 1.14448
# NODE_10543_length_555_cov_6.214000_g7273_i0.p Exp number, first 60 AAs:  1.11779
# NODE_10543_length_555_cov_6.214000_g7273_i0.p Total prob of N-in:        0.41509
NODE_10543_length_555_cov_6.214000_g7273_i0.p	TMHMM2.0	outside	     1    72
# NODE_10543_length_555_cov_6.214000_g7273_i0.p Length: 28
# NODE_10543_length_555_cov_6.214000_g7273_i0.p Number of predicted TMHs:  0
# NODE_10543_length_555_cov_6.214000_g7273_i0.p Exp number of AAs in TMHs: 0
# NODE_10543_length_555_cov_6.214000_g7273_i0.p Exp number, first 60 AAs:  0
# NODE_10543_length_555_cov_6.214000_g7273_i0.p Total prob of N-in:        0.24059
NODE_10543_length_555_cov_6.214000_g7273_i0.p	TMHMM2.0	outside	     1    28
# NODE_10543_length_555_cov_6.214000_g7273_i0.p Length: 116
# NODE_10543_length_555_cov_6.214000_g7273_i0.p Number of predicted TMHs:  1
# NODE_10543_length_555_cov_6.214000_g7273_i0.p Exp number of AAs in TMHs: 24.5584
# NODE_10543_length_555_cov_6.214000_g7273_i0.p Exp number, first 60 AAs:  0.94153
# NODE_10543_length_555_cov_6.214000_g7273_i0.p Total prob of N-in:        0.38677
NODE_10543_length_555_cov_6.214000_g7273_i0.p	TMHMM2.0	inside	     1    78
NODE_10543_length_555_cov_6.214000_g7273_i0.p	TMHMM2.0	TMhelix	    79   101
NODE_10543_length_555_cov_6.214000_g7273_i0.p	TMHMM2.0	outside	   102   116
# NODE_10543_length_555_cov_6.214000_g7273_i0.p Length: 29
# NODE_10543_length_555_cov_6.214000_g7273_i0.p Number of predicted TMHs:  0
# NODE_10543_length_555_cov_6.214000_g7273_i0.p Exp number of AAs in TMHs: 0.0002
# NODE_10543_length_555_cov_6.214000_g7273_i0.p Exp number, first 60 AAs:  0.0002
# NODE_10543_length_555_cov_6.214000_g7273_i0.p Total prob of N-in:        0.09462
NODE_10543_length_555_cov_6.214000_g7273_i0.p	TMHMM2.0	outside	     1    29
