# Supplementary material for: Salivary and Intestinal Transcriptomes Reveal Differential Gene Expression in Starving, Fed and Trypanosoma cruzi-Infected Rhodnius neglectus
Source: Front Cell Infect Microbiol. 2021 Dec 17;11:773357. doi: 10.3389/fcimb.2021.773357 (PMC8722679; doi:10.3389/fcimb.2021.773357)
Supplement: Supplementary file 11 [file DataSheet_11.zip › links/pep04-tmhmm/NODE_10544_length_555_cov_6.210000_g7274_i0.p-pep_summary.tmh]

# NODE_10544_length_555_cov_6.210000_g7274_i0.p Length: 78
# NODE_10544_length_555_cov_6.210000_g7274_i0.p Number of predicted TMHs:  2
# NODE_10544_length_555_cov_6.210000_g7274_i0.p Exp number of AAs in TMHs: 49.12813
# NODE_10544_length_555_cov_6.210000_g7274_i0.p Exp number, first 60 AAs:  46.1906
# NODE_10544_length_555_cov_6.210000_g7274_i0.p Total prob of N-in:        0.84716
# NODE_10544_length_555_cov_6.210000_g7274_i0.p POSSIBLE N-term signal sequence
NODE_10544_length_555_cov_6.210000_g7274_i0.p	TMHMM2.0	inside	     1     4
NODE_10544_length_555_cov_6.210000_g7274_i0.p	TMHMM2.0	TMhelix	     5    27
NODE_10544_length_555_cov_6.210000_g7274_i0.p	TMHMM2.0	outside	    28    31
NODE_10544_length_555_cov_6.210000_g7274_i0.p	TMHMM2.0	TMhelix	    32    54
NODE_10544_length_555_cov_6.210000_g7274_i0.p	TMHMM2.0	inside	    55    78
# NODE_10544_length_555_cov_6.210000_g7274_i0.p Length: 185
# NODE_10544_length_555_cov_6.210000_g7274_i0.p Number of predicted TMHs:  0
# NODE_10544_length_555_cov_6.210000_g7274_i0.p Exp number of AAs in TMHs: 0
# NODE_10544_length_555_cov_6.210000_g7274_i0.p Exp number, first 60 AAs:  0
# NODE_10544_length_555_cov_6.210000_g7274_i0.p Total prob of N-in:        0.33821
NODE_10544_length_555_cov_6.210000_g7274_i0.p	TMHMM2.0	outside	     1   185
# NODE_10544_length_555_cov_6.210000_g7274_i0.p Length: 121
# NODE_10544_length_555_cov_6.210000_g7274_i0.p Number of predicted TMHs:  0
# NODE_10544_length_555_cov_6.210000_g7274_i0.p Exp number of AAs in TMHs: 0.08547
# NODE_10544_length_555_cov_6.210000_g7274_i0.p Exp number, first 60 AAs:  0.00046
# NODE_10544_length_555_cov_6.210000_g7274_i0.p Total prob of N-in:        0.29014
NODE_10544_length_555_cov_6.210000_g7274_i0.p	TMHMM2.0	outside	     1   121
# NODE_10544_length_555_cov_6.210000_g7274_i0.p Length: 63
# NODE_10544_length_555_cov_6.210000_g7274_i0.p Number of predicted TMHs:  0
# NODE_10544_length_555_cov_6.210000_g7274_i0.p Exp number of AAs in TMHs: 3.43632
# NODE_10544_length_555_cov_6.210000_g7274_i0.p Exp number, first 60 AAs:  3.43282
# NODE_10544_length_555_cov_6.210000_g7274_i0.p Total prob of N-in:        0.55990
NODE_10544_length_555_cov_6.210000_g7274_i0.p	TMHMM2.0	inside	     1    63
