# Supplementary material for: Salivary and Intestinal Transcriptomes Reveal Differential Gene Expression in Starving, Fed and Trypanosoma cruzi-Infected Rhodnius neglectus
Source: Front Cell Infect Microbiol. 2021 Dec 17;11:773357. doi: 10.3389/fcimb.2021.773357 (PMC8722679; doi:10.3389/fcimb.2021.773357)
Supplement: Supplementary file 11 [file DataSheet_11.zip › links/pep04-tmhmm/NODE_10546_length_555_cov_5.936000_g7276_i0.p-pep_summary.tmh]

# NODE_10546_length_555_cov_5.936000_g7276_i0.p Length: 56
# NODE_10546_length_555_cov_5.936000_g7276_i0.p Number of predicted TMHs:  0
# NODE_10546_length_555_cov_5.936000_g7276_i0.p Exp number of AAs in TMHs: 0.01536
# NODE_10546_length_555_cov_5.936000_g7276_i0.p Exp number, first 60 AAs:  0.01536
# NODE_10546_length_555_cov_5.936000_g7276_i0.p Total prob of N-in:        0.28321
NODE_10546_length_555_cov_5.936000_g7276_i0.p	TMHMM2.0	outside	     1    56
# NODE_10546_length_555_cov_5.936000_g7276_i0.p Length: 81
# NODE_10546_length_555_cov_5.936000_g7276_i0.p Number of predicted TMHs:  1
# NODE_10546_length_555_cov_5.936000_g7276_i0.p Exp number of AAs in TMHs: 25.31039
# NODE_10546_length_555_cov_5.936000_g7276_i0.p Exp number, first 60 AAs:  25.27277
# NODE_10546_length_555_cov_5.936000_g7276_i0.p Total prob of N-in:        0.95448
# NODE_10546_length_555_cov_5.936000_g7276_i0.p POSSIBLE N-term signal sequence
NODE_10546_length_555_cov_5.936000_g7276_i0.p	TMHMM2.0	inside	     1    11
NODE_10546_length_555_cov_5.936000_g7276_i0.p	TMHMM2.0	TMhelix	    12    31
NODE_10546_length_555_cov_5.936000_g7276_i0.p	TMHMM2.0	outside	    32    81
# NODE_10546_length_555_cov_5.936000_g7276_i0.p Length: 61
# NODE_10546_length_555_cov_5.936000_g7276_i0.p Number of predicted TMHs:  0
# NODE_10546_length_555_cov_5.936000_g7276_i0.p Exp number of AAs in TMHs: 0.06078
# NODE_10546_length_555_cov_5.936000_g7276_i0.p Exp number, first 60 AAs:  0.06078
# NODE_10546_length_555_cov_5.936000_g7276_i0.p Total prob of N-in:        0.12920
NODE_10546_length_555_cov_5.936000_g7276_i0.p	TMHMM2.0	outside	     1    61
# NODE_10546_length_555_cov_5.936000_g7276_i0.p Length: 90
# NODE_10546_length_555_cov_5.936000_g7276_i0.p Number of predicted TMHs:  0
# NODE_10546_length_555_cov_5.936000_g7276_i0.p Exp number of AAs in TMHs: 0
# NODE_10546_length_555_cov_5.936000_g7276_i0.p Exp number, first 60 AAs:  0
# NODE_10546_length_555_cov_5.936000_g7276_i0.p Total prob of N-in:        0.11476
NODE_10546_length_555_cov_5.936000_g7276_i0.p	TMHMM2.0	outside	     1    90
