# Supplementary material for: Salivary and Intestinal Transcriptomes Reveal Differential Gene Expression in Starving, Fed and Trypanosoma cruzi-Infected Rhodnius neglectus
Source: Front Cell Infect Microbiol. 2021 Dec 17;11:773357. doi: 10.3389/fcimb.2021.773357 (PMC8722679; doi:10.3389/fcimb.2021.773357)
Supplement: Supplementary file 11 [file DataSheet_11.zip › links/pep04-tmhmm/NODE_10552_length_555_cov_4.578000_g7280_i0.p-pep_summary.tmh]

# NODE_10552_length_555_cov_4.578000_g7280_i0.p Length: 52
# NODE_10552_length_555_cov_4.578000_g7280_i0.p Number of predicted TMHs:  0
# NODE_10552_length_555_cov_4.578000_g7280_i0.p Exp number of AAs in TMHs: 12.30425
# NODE_10552_length_555_cov_4.578000_g7280_i0.p Exp number, first 60 AAs:  12.30425
# NODE_10552_length_555_cov_4.578000_g7280_i0.p Total prob of N-in:        0.62606
# NODE_10552_length_555_cov_4.578000_g7280_i0.p POSSIBLE N-term signal sequence
NODE_10552_length_555_cov_4.578000_g7280_i0.p	TMHMM2.0	outside	     1    52
# NODE_10552_length_555_cov_4.578000_g7280_i0.p Length: 49
# NODE_10552_length_555_cov_4.578000_g7280_i0.p Number of predicted TMHs:  1
# NODE_10552_length_555_cov_4.578000_g7280_i0.p Exp number of AAs in TMHs: 20.53483
# NODE_10552_length_555_cov_4.578000_g7280_i0.p Exp number, first 60 AAs:  20.53483
# NODE_10552_length_555_cov_4.578000_g7280_i0.p Total prob of N-in:        0.27205
# NODE_10552_length_555_cov_4.578000_g7280_i0.p POSSIBLE N-term signal sequence
NODE_10552_length_555_cov_4.578000_g7280_i0.p	TMHMM2.0	outside	     1     3
NODE_10552_length_555_cov_4.578000_g7280_i0.p	TMHMM2.0	TMhelix	     4    26
NODE_10552_length_555_cov_4.578000_g7280_i0.p	TMHMM2.0	inside	    27    49
# NODE_10552_length_555_cov_4.578000_g7280_i0.p Length: 48
# NODE_10552_length_555_cov_4.578000_g7280_i0.p Number of predicted TMHs:  0
# NODE_10552_length_555_cov_4.578000_g7280_i0.p Exp number of AAs in TMHs: 1.07066
# NODE_10552_length_555_cov_4.578000_g7280_i0.p Exp number, first 60 AAs:  1.07066
# NODE_10552_length_555_cov_4.578000_g7280_i0.p Total prob of N-in:        0.38966
NODE_10552_length_555_cov_4.578000_g7280_i0.p	TMHMM2.0	outside	     1    48
# NODE_10552_length_555_cov_4.578000_g7280_i0.p Length: 45
# NODE_10552_length_555_cov_4.578000_g7280_i0.p Number of predicted TMHs:  1
# NODE_10552_length_555_cov_4.578000_g7280_i0.p Exp number of AAs in TMHs: 21.76148
# NODE_10552_length_555_cov_4.578000_g7280_i0.p Exp number, first 60 AAs:  21.76148
# NODE_10552_length_555_cov_4.578000_g7280_i0.p Total prob of N-in:        0.99679
# NODE_10552_length_555_cov_4.578000_g7280_i0.p POSSIBLE N-term signal sequence
NODE_10552_length_555_cov_4.578000_g7280_i0.p	TMHMM2.0	inside	     1    16
NODE_10552_length_555_cov_4.578000_g7280_i0.p	TMHMM2.0	TMhelix	    17    39
NODE_10552_length_555_cov_4.578000_g7280_i0.p	TMHMM2.0	outside	    40    45
