# Supplementary material for: Salivary and Intestinal Transcriptomes Reveal Differential Gene Expression in Starving, Fed and Trypanosoma cruzi-Infected Rhodnius neglectus
Source: Front Cell Infect Microbiol. 2021 Dec 17;11:773357. doi: 10.3389/fcimb.2021.773357 (PMC8722679; doi:10.3389/fcimb.2021.773357)
Supplement: Supplementary file 11 [file DataSheet_11.zip › links/pep04-tmhmm/NODE_10553_length_555_cov_3.530000_g7281_i0.p-pep_summary.tmh]

# NODE_10553_length_555_cov_3.530000_g7281_i0.p Length: 66
# NODE_10553_length_555_cov_3.530000_g7281_i0.p Number of predicted TMHs:  0
# NODE_10553_length_555_cov_3.530000_g7281_i0.p Exp number of AAs in TMHs: 0.04463
# NODE_10553_length_555_cov_3.530000_g7281_i0.p Exp number, first 60 AAs:  0.04463
# NODE_10553_length_555_cov_3.530000_g7281_i0.p Total prob of N-in:        0.09985
NODE_10553_length_555_cov_3.530000_g7281_i0.p	TMHMM2.0	outside	     1    66
# NODE_10553_length_555_cov_3.530000_g7281_i0.p Length: 96
# NODE_10553_length_555_cov_3.530000_g7281_i0.p Number of predicted TMHs:  1
# NODE_10553_length_555_cov_3.530000_g7281_i0.p Exp number of AAs in TMHs: 18.77018
# NODE_10553_length_555_cov_3.530000_g7281_i0.p Exp number, first 60 AAs:  18.22476
# NODE_10553_length_555_cov_3.530000_g7281_i0.p Total prob of N-in:        0.49228
# NODE_10553_length_555_cov_3.530000_g7281_i0.p POSSIBLE N-term signal sequence
NODE_10553_length_555_cov_3.530000_g7281_i0.p	TMHMM2.0	outside	     1    19
NODE_10553_length_555_cov_3.530000_g7281_i0.p	TMHMM2.0	TMhelix	    20    39
NODE_10553_length_555_cov_3.530000_g7281_i0.p	TMHMM2.0	inside	    40    96
# NODE_10553_length_555_cov_3.530000_g7281_i0.p Length: 73
# NODE_10553_length_555_cov_3.530000_g7281_i0.p Number of predicted TMHs:  0
# NODE_10553_length_555_cov_3.530000_g7281_i0.p Exp number of AAs in TMHs: 0.00031
# NODE_10553_length_555_cov_3.530000_g7281_i0.p Exp number, first 60 AAs:  0.00013
# NODE_10553_length_555_cov_3.530000_g7281_i0.p Total prob of N-in:        0.35917
NODE_10553_length_555_cov_3.530000_g7281_i0.p	TMHMM2.0	outside	     1    73
# NODE_10553_length_555_cov_3.530000_g7281_i0.p Length: 116
# NODE_10553_length_555_cov_3.530000_g7281_i0.p Number of predicted TMHs:  0
# NODE_10553_length_555_cov_3.530000_g7281_i0.p Exp number of AAs in TMHs: 0.23042
# NODE_10553_length_555_cov_3.530000_g7281_i0.p Exp number, first 60 AAs:  0.01391
# NODE_10553_length_555_cov_3.530000_g7281_i0.p Total prob of N-in:        0.40014
NODE_10553_length_555_cov_3.530000_g7281_i0.p	TMHMM2.0	outside	     1   116
