# Supplementary material for: Salivary and Intestinal Transcriptomes Reveal Differential Gene Expression in Starving, Fed and Trypanosoma cruzi-Infected Rhodnius neglectus
Source: Front Cell Infect Microbiol. 2021 Dec 17;11:773357. doi: 10.3389/fcimb.2021.773357 (PMC8722679; doi:10.3389/fcimb.2021.773357)
Supplement: Supplementary file 11 [file DataSheet_11.zip › links/pep04-tmhmm/NODE_10554_length_555_cov_3.440000_g7282_i0.p-pep_summary.tmh]

# NODE_10554_length_555_cov_3.440000_g7282_i0.p Length: 34
# NODE_10554_length_555_cov_3.440000_g7282_i0.p Number of predicted TMHs:  0
# NODE_10554_length_555_cov_3.440000_g7282_i0.p Exp number of AAs in TMHs: 0
# NODE_10554_length_555_cov_3.440000_g7282_i0.p Exp number, first 60 AAs:  0
# NODE_10554_length_555_cov_3.440000_g7282_i0.p Total prob of N-in:        0.43064
NODE_10554_length_555_cov_3.440000_g7282_i0.p	TMHMM2.0	outside	     1    34
# NODE_10554_length_555_cov_3.440000_g7282_i0.p Length: 80
# NODE_10554_length_555_cov_3.440000_g7282_i0.p Number of predicted TMHs:  0
# NODE_10554_length_555_cov_3.440000_g7282_i0.p Exp number of AAs in TMHs: 9.30309
# NODE_10554_length_555_cov_3.440000_g7282_i0.p Exp number, first 60 AAs:  9.29897
# NODE_10554_length_555_cov_3.440000_g7282_i0.p Total prob of N-in:        0.05354
NODE_10554_length_555_cov_3.440000_g7282_i0.p	TMHMM2.0	outside	     1    80
# NODE_10554_length_555_cov_3.440000_g7282_i0.p Length: 45
# NODE_10554_length_555_cov_3.440000_g7282_i0.p Number of predicted TMHs:  0
# NODE_10554_length_555_cov_3.440000_g7282_i0.p Exp number of AAs in TMHs: 0
# NODE_10554_length_555_cov_3.440000_g7282_i0.p Exp number, first 60 AAs:  0
# NODE_10554_length_555_cov_3.440000_g7282_i0.p Total prob of N-in:        0.25826
NODE_10554_length_555_cov_3.440000_g7282_i0.p	TMHMM2.0	outside	     1    45
# NODE_10554_length_555_cov_3.440000_g7282_i0.p Length: 47
# NODE_10554_length_555_cov_3.440000_g7282_i0.p Number of predicted TMHs:  0
# NODE_10554_length_555_cov_3.440000_g7282_i0.p Exp number of AAs in TMHs: 0.00148
# NODE_10554_length_555_cov_3.440000_g7282_i0.p Exp number, first 60 AAs:  0.00148
# NODE_10554_length_555_cov_3.440000_g7282_i0.p Total prob of N-in:        0.18689
NODE_10554_length_555_cov_3.440000_g7282_i0.p	TMHMM2.0	outside	     1    47
