# Supplementary material for: Salivary and Intestinal Transcriptomes Reveal Differential Gene Expression in Starving, Fed and Trypanosoma cruzi-Infected Rhodnius neglectus
Source: Front Cell Infect Microbiol. 2021 Dec 17;11:773357. doi: 10.3389/fcimb.2021.773357 (PMC8722679; doi:10.3389/fcimb.2021.773357)
Supplement: Supplementary file 11 [file DataSheet_11.zip › links/pep04-tmhmm/NODE_10559_length_555_cov_2.646000_g7287_i0.p-pep_summary.tmh]

# NODE_10559_length_555_cov_2.646000_g7287_i0.p Length: 47
# NODE_10559_length_555_cov_2.646000_g7287_i0.p Number of predicted TMHs:  0
# NODE_10559_length_555_cov_2.646000_g7287_i0.p Exp number of AAs in TMHs: 1.26207
# NODE_10559_length_555_cov_2.646000_g7287_i0.p Exp number, first 60 AAs:  1.26207
# NODE_10559_length_555_cov_2.646000_g7287_i0.p Total prob of N-in:        0.20715
NODE_10559_length_555_cov_2.646000_g7287_i0.p	TMHMM2.0	outside	     1    47
# NODE_10559_length_555_cov_2.646000_g7287_i0.p Length: 60
# NODE_10559_length_555_cov_2.646000_g7287_i0.p Number of predicted TMHs:  0
# NODE_10559_length_555_cov_2.646000_g7287_i0.p Exp number of AAs in TMHs: 10.53968
# NODE_10559_length_555_cov_2.646000_g7287_i0.p Exp number, first 60 AAs:  10.53968
# NODE_10559_length_555_cov_2.646000_g7287_i0.p Total prob of N-in:        0.32390
# NODE_10559_length_555_cov_2.646000_g7287_i0.p POSSIBLE N-term signal sequence
NODE_10559_length_555_cov_2.646000_g7287_i0.p	TMHMM2.0	outside	     1    60
# NODE_10559_length_555_cov_2.646000_g7287_i0.p Length: 56
# NODE_10559_length_555_cov_2.646000_g7287_i0.p Number of predicted TMHs:  0
# NODE_10559_length_555_cov_2.646000_g7287_i0.p Exp number of AAs in TMHs: 0.00504
# NODE_10559_length_555_cov_2.646000_g7287_i0.p Exp number, first 60 AAs:  0.00504
# NODE_10559_length_555_cov_2.646000_g7287_i0.p Total prob of N-in:        0.51941
NODE_10559_length_555_cov_2.646000_g7287_i0.p	TMHMM2.0	inside	     1    56
# NODE_10559_length_555_cov_2.646000_g7287_i0.p Length: 57
# NODE_10559_length_555_cov_2.646000_g7287_i0.p Number of predicted TMHs:  0
# NODE_10559_length_555_cov_2.646000_g7287_i0.p Exp number of AAs in TMHs: 0.00032
# NODE_10559_length_555_cov_2.646000_g7287_i0.p Exp number, first 60 AAs:  0.00032
# NODE_10559_length_555_cov_2.646000_g7287_i0.p Total prob of N-in:        0.09863
NODE_10559_length_555_cov_2.646000_g7287_i0.p	TMHMM2.0	outside	     1    57
