# Supplementary material for: Salivary and Intestinal Transcriptomes Reveal Differential Gene Expression in Starving, Fed and Trypanosoma cruzi-Infected Rhodnius neglectus
Source: Front Cell Infect Microbiol. 2021 Dec 17;11:773357. doi: 10.3389/fcimb.2021.773357 (PMC8722679; doi:10.3389/fcimb.2021.773357)
Supplement: Supplementary file 11 [file DataSheet_11.zip › links/pep04-tmhmm/NODE_10562_length_389_cov_1.449045_g7662_i0.p-pep_summary.tmh]

# NODE_10562_length_389_cov_1.449045_g7662_i0.p Length: 75
# NODE_10562_length_389_cov_1.449045_g7662_i0.p Number of predicted TMHs:  2
# NODE_10562_length_389_cov_1.449045_g7662_i0.p Exp number of AAs in TMHs: 43.45086
# NODE_10562_length_389_cov_1.449045_g7662_i0.p Exp number, first 60 AAs:  39.77279
# NODE_10562_length_389_cov_1.449045_g7662_i0.p Total prob of N-in:        0.52545
# NODE_10562_length_389_cov_1.449045_g7662_i0.p POSSIBLE N-term signal sequence
NODE_10562_length_389_cov_1.449045_g7662_i0.p	TMHMM2.0	inside	     1    12
NODE_10562_length_389_cov_1.449045_g7662_i0.p	TMHMM2.0	TMhelix	    13    35
NODE_10562_length_389_cov_1.449045_g7662_i0.p	TMHMM2.0	outside	    36    49
NODE_10562_length_389_cov_1.449045_g7662_i0.p	TMHMM2.0	TMhelix	    50    72
NODE_10562_length_389_cov_1.449045_g7662_i0.p	TMHMM2.0	inside	    73    75
# NODE_10562_length_389_cov_1.449045_g7662_i0.p Length: 53
# NODE_10562_length_389_cov_1.449045_g7662_i0.p Number of predicted TMHs:  1
# NODE_10562_length_389_cov_1.449045_g7662_i0.p Exp number of AAs in TMHs: 22.42277
# NODE_10562_length_389_cov_1.449045_g7662_i0.p Exp number, first 60 AAs:  22.42277
# NODE_10562_length_389_cov_1.449045_g7662_i0.p Total prob of N-in:        0.40899
# NODE_10562_length_389_cov_1.449045_g7662_i0.p POSSIBLE N-term signal sequence
NODE_10562_length_389_cov_1.449045_g7662_i0.p	TMHMM2.0	outside	     1     3
NODE_10562_length_389_cov_1.449045_g7662_i0.p	TMHMM2.0	TMhelix	     4    26
NODE_10562_length_389_cov_1.449045_g7662_i0.p	TMHMM2.0	inside	    27    53
# NODE_10562_length_389_cov_1.449045_g7662_i0.p Length: 120
# NODE_10562_length_389_cov_1.449045_g7662_i0.p Number of predicted TMHs:  0
# NODE_10562_length_389_cov_1.449045_g7662_i0.p Exp number of AAs in TMHs: 0
# NODE_10562_length_389_cov_1.449045_g7662_i0.p Exp number, first 60 AAs:  0
# NODE_10562_length_389_cov_1.449045_g7662_i0.p Total prob of N-in:        0.00995
NODE_10562_length_389_cov_1.449045_g7662_i0.p	TMHMM2.0	outside	     1   120
# NODE_10562_length_389_cov_1.449045_g7662_i0.p Length: 71
# NODE_10562_length_389_cov_1.449045_g7662_i0.p Number of predicted TMHs:  0
# NODE_10562_length_389_cov_1.449045_g7662_i0.p Exp number of AAs in TMHs: 0.00675
# NODE_10562_length_389_cov_1.449045_g7662_i0.p Exp number, first 60 AAs:  0.00637
# NODE_10562_length_389_cov_1.449045_g7662_i0.p Total prob of N-in:        0.46378
NODE_10562_length_389_cov_1.449045_g7662_i0.p	TMHMM2.0	outside	     1    71
