# Supplementary material for: Salivary and Intestinal Transcriptomes Reveal Differential Gene Expression in Starving, Fed and Trypanosoma cruzi-Infected Rhodnius neglectus
Source: Front Cell Infect Microbiol. 2021 Dec 17;11:773357. doi: 10.3389/fcimb.2021.773357 (PMC8722679; doi:10.3389/fcimb.2021.773357)
Supplement: Supplementary file 11 [file DataSheet_11.zip › links/pep04-tmhmm/NODE_10562_length_555_cov_2.372000_g7290_i0.p-pep_summary.tmh]

# NODE_10562_length_555_cov_2.372000_g7290_i0.p Length: 76
# NODE_10562_length_555_cov_2.372000_g7290_i0.p Number of predicted TMHs:  0
# NODE_10562_length_555_cov_2.372000_g7290_i0.p Exp number of AAs in TMHs: 34.43301
# NODE_10562_length_555_cov_2.372000_g7290_i0.p Exp number, first 60 AAs:  22.33901
# NODE_10562_length_555_cov_2.372000_g7290_i0.p Total prob of N-in:        0.39871
# NODE_10562_length_555_cov_2.372000_g7290_i0.p POSSIBLE N-term signal sequence
NODE_10562_length_555_cov_2.372000_g7290_i0.p	TMHMM2.0	outside	     1    76
# NODE_10562_length_555_cov_2.372000_g7290_i0.p Length: 75
# NODE_10562_length_555_cov_2.372000_g7290_i0.p Number of predicted TMHs:  1
# NODE_10562_length_555_cov_2.372000_g7290_i0.p Exp number of AAs in TMHs: 23.2339
# NODE_10562_length_555_cov_2.372000_g7290_i0.p Exp number, first 60 AAs:  23.13995
# NODE_10562_length_555_cov_2.372000_g7290_i0.p Total prob of N-in:        0.84757
# NODE_10562_length_555_cov_2.372000_g7290_i0.p POSSIBLE N-term signal sequence
NODE_10562_length_555_cov_2.372000_g7290_i0.p	TMHMM2.0	inside	     1    19
NODE_10562_length_555_cov_2.372000_g7290_i0.p	TMHMM2.0	TMhelix	    20    42
NODE_10562_length_555_cov_2.372000_g7290_i0.p	TMHMM2.0	outside	    43    75
# NODE_10562_length_555_cov_2.372000_g7290_i0.p Length: 184
# NODE_10562_length_555_cov_2.372000_g7290_i0.p Number of predicted TMHs:  0
# NODE_10562_length_555_cov_2.372000_g7290_i0.p Exp number of AAs in TMHs: 0
# NODE_10562_length_555_cov_2.372000_g7290_i0.p Exp number, first 60 AAs:  0
# NODE_10562_length_555_cov_2.372000_g7290_i0.p Total prob of N-in:        0.31619
NODE_10562_length_555_cov_2.372000_g7290_i0.p	TMHMM2.0	outside	     1   184
# NODE_10562_length_555_cov_2.372000_g7290_i0.p Length: 80
# NODE_10562_length_555_cov_2.372000_g7290_i0.p Number of predicted TMHs:  0
# NODE_10562_length_555_cov_2.372000_g7290_i0.p Exp number of AAs in TMHs: 0.6495
# NODE_10562_length_555_cov_2.372000_g7290_i0.p Exp number, first 60 AAs:  0.64944
# NODE_10562_length_555_cov_2.372000_g7290_i0.p Total prob of N-in:        0.49229
NODE_10562_length_555_cov_2.372000_g7290_i0.p	TMHMM2.0	inside	     1    80
