# Supplementary material for: Salivary and Intestinal Transcriptomes Reveal Differential Gene Expression in Starving, Fed and Trypanosoma cruzi-Infected Rhodnius neglectus
Source: Front Cell Infect Microbiol. 2021 Dec 17;11:773357. doi: 10.3389/fcimb.2021.773357 (PMC8722679; doi:10.3389/fcimb.2021.773357)
Supplement: Supplementary file 11 [file DataSheet_11.zip › links/pep04-tmhmm/NODE_10565_length_555_cov_1.832000_g7293_i0.p-pep_summary.tmh]

# NODE_10565_length_555_cov_1.832000_g7293_i0.p Length: 97
# NODE_10565_length_555_cov_1.832000_g7293_i0.p Number of predicted TMHs:  1
# NODE_10565_length_555_cov_1.832000_g7293_i0.p Exp number of AAs in TMHs: 20.20753
# NODE_10565_length_555_cov_1.832000_g7293_i0.p Exp number, first 60 AAs:  20.20718
# NODE_10565_length_555_cov_1.832000_g7293_i0.p Total prob of N-in:        0.60238
# NODE_10565_length_555_cov_1.832000_g7293_i0.p POSSIBLE N-term signal sequence
NODE_10565_length_555_cov_1.832000_g7293_i0.p	TMHMM2.0	outside	     1    27
NODE_10565_length_555_cov_1.832000_g7293_i0.p	TMHMM2.0	TMhelix	    28    50
NODE_10565_length_555_cov_1.832000_g7293_i0.p	TMHMM2.0	inside	    51    97
# NODE_10565_length_555_cov_1.832000_g7293_i0.p Length: 53
# NODE_10565_length_555_cov_1.832000_g7293_i0.p Number of predicted TMHs:  1
# NODE_10565_length_555_cov_1.832000_g7293_i0.p Exp number of AAs in TMHs: 18.11273
# NODE_10565_length_555_cov_1.832000_g7293_i0.p Exp number, first 60 AAs:  18.11273
# NODE_10565_length_555_cov_1.832000_g7293_i0.p Total prob of N-in:        0.17345
# NODE_10565_length_555_cov_1.832000_g7293_i0.p POSSIBLE N-term signal sequence
NODE_10565_length_555_cov_1.832000_g7293_i0.p	TMHMM2.0	outside	     1     3
NODE_10565_length_555_cov_1.832000_g7293_i0.p	TMHMM2.0	TMhelix	     4    21
NODE_10565_length_555_cov_1.832000_g7293_i0.p	TMHMM2.0	inside	    22    53
# NODE_10565_length_555_cov_1.832000_g7293_i0.p Length: 60
# NODE_10565_length_555_cov_1.832000_g7293_i0.p Number of predicted TMHs:  0
# NODE_10565_length_555_cov_1.832000_g7293_i0.p Exp number of AAs in TMHs: 1.02885
# NODE_10565_length_555_cov_1.832000_g7293_i0.p Exp number, first 60 AAs:  1.02885
# NODE_10565_length_555_cov_1.832000_g7293_i0.p Total prob of N-in:        0.36385
NODE_10565_length_555_cov_1.832000_g7293_i0.p	TMHMM2.0	outside	     1    60
# NODE_10565_length_555_cov_1.832000_g7293_i0.p Length: 61
# NODE_10565_length_555_cov_1.832000_g7293_i0.p Number of predicted TMHs:  0
# NODE_10565_length_555_cov_1.832000_g7293_i0.p Exp number of AAs in TMHs: 0.21195
# NODE_10565_length_555_cov_1.832000_g7293_i0.p Exp number, first 60 AAs:  0.21195
# NODE_10565_length_555_cov_1.832000_g7293_i0.p Total prob of N-in:        0.57508
NODE_10565_length_555_cov_1.832000_g7293_i0.p	TMHMM2.0	inside	     1    61
