# Supplementary material for: Salivary and Intestinal Transcriptomes Reveal Differential Gene Expression in Starving, Fed and Trypanosoma cruzi-Infected Rhodnius neglectus
Source: Front Cell Infect Microbiol. 2021 Dec 17;11:773357. doi: 10.3389/fcimb.2021.773357 (PMC8722679; doi:10.3389/fcimb.2021.773357)
Supplement: Supplementary file 11 [file DataSheet_11.zip › links/pep04-tmhmm/NODE_10569_length_554_cov_9.835671_g4375_i4.p-pep_summary.tmh]

# NODE_10569_length_554_cov_9.835671_g4375_i4.p Length: 82
# NODE_10569_length_554_cov_9.835671_g4375_i4.p Number of predicted TMHs:  0
# NODE_10569_length_554_cov_9.835671_g4375_i4.p Exp number of AAs in TMHs: 0.15197
# NODE_10569_length_554_cov_9.835671_g4375_i4.p Exp number, first 60 AAs:  0.15197
# NODE_10569_length_554_cov_9.835671_g4375_i4.p Total prob of N-in:        0.16107
NODE_10569_length_554_cov_9.835671_g4375_i4.p	TMHMM2.0	outside	     1    82
# NODE_10569_length_554_cov_9.835671_g4375_i4.p Length: 66
# NODE_10569_length_554_cov_9.835671_g4375_i4.p Number of predicted TMHs:  0
# NODE_10569_length_554_cov_9.835671_g4375_i4.p Exp number of AAs in TMHs: 0.01594
# NODE_10569_length_554_cov_9.835671_g4375_i4.p Exp number, first 60 AAs:  0.01594
# NODE_10569_length_554_cov_9.835671_g4375_i4.p Total prob of N-in:        0.16259
NODE_10569_length_554_cov_9.835671_g4375_i4.p	TMHMM2.0	outside	     1    66
# NODE_10569_length_554_cov_9.835671_g4375_i4.p Length: 92
# NODE_10569_length_554_cov_9.835671_g4375_i4.p Number of predicted TMHs:  0
# NODE_10569_length_554_cov_9.835671_g4375_i4.p Exp number of AAs in TMHs: 0.15183
# NODE_10569_length_554_cov_9.835671_g4375_i4.p Exp number, first 60 AAs:  0.15176
# NODE_10569_length_554_cov_9.835671_g4375_i4.p Total prob of N-in:        0.52342
NODE_10569_length_554_cov_9.835671_g4375_i4.p	TMHMM2.0	inside	     1    92
# NODE_10569_length_554_cov_9.835671_g4375_i4.p Length: 66
# NODE_10569_length_554_cov_9.835671_g4375_i4.p Number of predicted TMHs:  0
# NODE_10569_length_554_cov_9.835671_g4375_i4.p Exp number of AAs in TMHs: 0.28337
# NODE_10569_length_554_cov_9.835671_g4375_i4.p Exp number, first 60 AAs:  0.28037
# NODE_10569_length_554_cov_9.835671_g4375_i4.p Total prob of N-in:        0.38395
NODE_10569_length_554_cov_9.835671_g4375_i4.p	TMHMM2.0	outside	     1    66
