# Supplementary material for: Salivary and Intestinal Transcriptomes Reveal Differential Gene Expression in Starving, Fed and Trypanosoma cruzi-Infected Rhodnius neglectus
Source: Front Cell Infect Microbiol. 2021 Dec 17;11:773357. doi: 10.3389/fcimb.2021.773357 (PMC8722679; doi:10.3389/fcimb.2021.773357)
Supplement: Supplementary file 11 [file DataSheet_11.zip › links/pep04-tmhmm/NODE_10576_length_554_cov_5.168337_g7298_i0.p-pep_summary.tmh]

# NODE_10576_length_554_cov_5.168337_g7298_i0.p Length: 41
# NODE_10576_length_554_cov_5.168337_g7298_i0.p Number of predicted TMHs:  0
# NODE_10576_length_554_cov_5.168337_g7298_i0.p Exp number of AAs in TMHs: 0.00603
# NODE_10576_length_554_cov_5.168337_g7298_i0.p Exp number, first 60 AAs:  0.00603
# NODE_10576_length_554_cov_5.168337_g7298_i0.p Total prob of N-in:        0.57794
NODE_10576_length_554_cov_5.168337_g7298_i0.p	TMHMM2.0	inside	     1    41
# NODE_10576_length_554_cov_5.168337_g7298_i0.p Length: 68
# NODE_10576_length_554_cov_5.168337_g7298_i0.p Number of predicted TMHs:  0
# NODE_10576_length_554_cov_5.168337_g7298_i0.p Exp number of AAs in TMHs: 0.16333
# NODE_10576_length_554_cov_5.168337_g7298_i0.p Exp number, first 60 AAs:  0.15395
# NODE_10576_length_554_cov_5.168337_g7298_i0.p Total prob of N-in:        0.22183
NODE_10576_length_554_cov_5.168337_g7298_i0.p	TMHMM2.0	outside	     1    68
# NODE_10576_length_554_cov_5.168337_g7298_i0.p Length: 54
# NODE_10576_length_554_cov_5.168337_g7298_i0.p Number of predicted TMHs:  0
# NODE_10576_length_554_cov_5.168337_g7298_i0.p Exp number of AAs in TMHs: 2.89788
# NODE_10576_length_554_cov_5.168337_g7298_i0.p Exp number, first 60 AAs:  2.89788
# NODE_10576_length_554_cov_5.168337_g7298_i0.p Total prob of N-in:        0.82360
NODE_10576_length_554_cov_5.168337_g7298_i0.p	TMHMM2.0	inside	     1    54
# NODE_10576_length_554_cov_5.168337_g7298_i0.p Length: 45
# NODE_10576_length_554_cov_5.168337_g7298_i0.p Number of predicted TMHs:  1
# NODE_10576_length_554_cov_5.168337_g7298_i0.p Exp number of AAs in TMHs: 21.41863
# NODE_10576_length_554_cov_5.168337_g7298_i0.p Exp number, first 60 AAs:  21.41863
# NODE_10576_length_554_cov_5.168337_g7298_i0.p Total prob of N-in:        0.69101
# NODE_10576_length_554_cov_5.168337_g7298_i0.p POSSIBLE N-term signal sequence
NODE_10576_length_554_cov_5.168337_g7298_i0.p	TMHMM2.0	inside	     1    16
NODE_10576_length_554_cov_5.168337_g7298_i0.p	TMHMM2.0	TMhelix	    17    39
NODE_10576_length_554_cov_5.168337_g7298_i0.p	TMHMM2.0	outside	    40    45
