# Supplementary material for: Salivary and Intestinal Transcriptomes Reveal Differential Gene Expression in Starving, Fed and Trypanosoma cruzi-Infected Rhodnius neglectus
Source: Front Cell Infect Microbiol. 2021 Dec 17;11:773357. doi: 10.3389/fcimb.2021.773357 (PMC8722679; doi:10.3389/fcimb.2021.773357)
Supplement: Supplementary file 11 [file DataSheet_11.zip › links/pep04-tmhmm/NODE_10578_length_388_cov_4.801917_g7676_i0.p-pep_summary.tmh]

# NODE_10578_length_388_cov_4.801917_g7676_i0.p Length: 41
# NODE_10578_length_388_cov_4.801917_g7676_i0.p Number of predicted TMHs:  0
# NODE_10578_length_388_cov_4.801917_g7676_i0.p Exp number of AAs in TMHs: 0.00656
# NODE_10578_length_388_cov_4.801917_g7676_i0.p Exp number, first 60 AAs:  0.00656
# NODE_10578_length_388_cov_4.801917_g7676_i0.p Total prob of N-in:        0.76179
NODE_10578_length_388_cov_4.801917_g7676_i0.p	TMHMM2.0	inside	     1    41
# NODE_10578_length_388_cov_4.801917_g7676_i0.p Length: 28
# NODE_10578_length_388_cov_4.801917_g7676_i0.p Number of predicted TMHs:  0
# NODE_10578_length_388_cov_4.801917_g7676_i0.p Exp number of AAs in TMHs: 0.35847
# NODE_10578_length_388_cov_4.801917_g7676_i0.p Exp number, first 60 AAs:  0.35847
# NODE_10578_length_388_cov_4.801917_g7676_i0.p Total prob of N-in:        0.69142
NODE_10578_length_388_cov_4.801917_g7676_i0.p	TMHMM2.0	inside	     1    28
# NODE_10578_length_388_cov_4.801917_g7676_i0.p Length: 48
# NODE_10578_length_388_cov_4.801917_g7676_i0.p Number of predicted TMHs:  1
# NODE_10578_length_388_cov_4.801917_g7676_i0.p Exp number of AAs in TMHs: 18.79702
# NODE_10578_length_388_cov_4.801917_g7676_i0.p Exp number, first 60 AAs:  18.79702
# NODE_10578_length_388_cov_4.801917_g7676_i0.p Total prob of N-in:        0.06719
# NODE_10578_length_388_cov_4.801917_g7676_i0.p POSSIBLE N-term signal sequence
NODE_10578_length_388_cov_4.801917_g7676_i0.p	TMHMM2.0	outside	     1    14
NODE_10578_length_388_cov_4.801917_g7676_i0.p	TMHMM2.0	TMhelix	    15    37
NODE_10578_length_388_cov_4.801917_g7676_i0.p	TMHMM2.0	inside	    38    48
# NODE_10578_length_388_cov_4.801917_g7676_i0.p Length: 75
# NODE_10578_length_388_cov_4.801917_g7676_i0.p Number of predicted TMHs:  0
# NODE_10578_length_388_cov_4.801917_g7676_i0.p Exp number of AAs in TMHs: 14.69476
# NODE_10578_length_388_cov_4.801917_g7676_i0.p Exp number, first 60 AAs:  12.85852
# NODE_10578_length_388_cov_4.801917_g7676_i0.p Total prob of N-in:        0.08636
# NODE_10578_length_388_cov_4.801917_g7676_i0.p POSSIBLE N-term signal sequence
NODE_10578_length_388_cov_4.801917_g7676_i0.p	TMHMM2.0	outside	     1    75
