# Supplementary material for: Salivary and Intestinal Transcriptomes Reveal Differential Gene Expression in Starving, Fed and Trypanosoma cruzi-Infected Rhodnius neglectus
Source: Front Cell Infect Microbiol. 2021 Dec 17;11:773357. doi: 10.3389/fcimb.2021.773357 (PMC8722679; doi:10.3389/fcimb.2021.773357)
Supplement: Supplementary file 11 [file DataSheet_11.zip › links/pep04-tmhmm/NODE_10589_length_388_cov_3.543131_g7686_i0.p-pep_summary.tmh]

# NODE_10589_length_388_cov_3.543131_g7686_i0.p Length: 32
# NODE_10589_length_388_cov_3.543131_g7686_i0.p Number of predicted TMHs:  0
# NODE_10589_length_388_cov_3.543131_g7686_i0.p Exp number of AAs in TMHs: 2.54106
# NODE_10589_length_388_cov_3.543131_g7686_i0.p Exp number, first 60 AAs:  2.54106
# NODE_10589_length_388_cov_3.543131_g7686_i0.p Total prob of N-in:        0.50751
NODE_10589_length_388_cov_3.543131_g7686_i0.p	TMHMM2.0	inside	     1    32
# NODE_10589_length_388_cov_3.543131_g7686_i0.p Length: 34
# NODE_10589_length_388_cov_3.543131_g7686_i0.p Number of predicted TMHs:  0
# NODE_10589_length_388_cov_3.543131_g7686_i0.p Exp number of AAs in TMHs: 0.01839
# NODE_10589_length_388_cov_3.543131_g7686_i0.p Exp number, first 60 AAs:  0.01839
# NODE_10589_length_388_cov_3.543131_g7686_i0.p Total prob of N-in:        0.04074
NODE_10589_length_388_cov_3.543131_g7686_i0.p	TMHMM2.0	outside	     1    34
# NODE_10589_length_388_cov_3.543131_g7686_i0.p Length: 35
# NODE_10589_length_388_cov_3.543131_g7686_i0.p Number of predicted TMHs:  0
# NODE_10589_length_388_cov_3.543131_g7686_i0.p Exp number of AAs in TMHs: 0.0809
# NODE_10589_length_388_cov_3.543131_g7686_i0.p Exp number, first 60 AAs:  0.0809
# NODE_10589_length_388_cov_3.543131_g7686_i0.p Total prob of N-in:        0.50146
NODE_10589_length_388_cov_3.543131_g7686_i0.p	TMHMM2.0	inside	     1    35
# NODE_10589_length_388_cov_3.543131_g7686_i0.p Length: 36
# NODE_10589_length_388_cov_3.543131_g7686_i0.p Number of predicted TMHs:  1
# NODE_10589_length_388_cov_3.543131_g7686_i0.p Exp number of AAs in TMHs: 22.7655
# NODE_10589_length_388_cov_3.543131_g7686_i0.p Exp number, first 60 AAs:  22.7655
# NODE_10589_length_388_cov_3.543131_g7686_i0.p Total prob of N-in:        0.90591
# NODE_10589_length_388_cov_3.543131_g7686_i0.p POSSIBLE N-term signal sequence
NODE_10589_length_388_cov_3.543131_g7686_i0.p	TMHMM2.0	inside	     1    11
NODE_10589_length_388_cov_3.543131_g7686_i0.p	TMHMM2.0	TMhelix	    12    34
NODE_10589_length_388_cov_3.543131_g7686_i0.p	TMHMM2.0	outside	    35    36
