# Supplementary material for: Salivary and Intestinal Transcriptomes Reveal Differential Gene Expression in Starving, Fed and Trypanosoma cruzi-Infected Rhodnius neglectus
Source: Front Cell Infect Microbiol. 2021 Dec 17;11:773357. doi: 10.3389/fcimb.2021.773357 (PMC8722679; doi:10.3389/fcimb.2021.773357)
Supplement: Supplementary file 11 [file DataSheet_11.zip › links/pep04-tmhmm/NODE_10590_length_554_cov_2.250501_g7311_i0.p-pep_summary.tmh]

# NODE_10590_length_554_cov_2.250501_g7311_i0.p Length: 53
# NODE_10590_length_554_cov_2.250501_g7311_i0.p Number of predicted TMHs:  0
# NODE_10590_length_554_cov_2.250501_g7311_i0.p Exp number of AAs in TMHs: 0.0002
# NODE_10590_length_554_cov_2.250501_g7311_i0.p Exp number, first 60 AAs:  0.0002
# NODE_10590_length_554_cov_2.250501_g7311_i0.p Total prob of N-in:        0.32577
NODE_10590_length_554_cov_2.250501_g7311_i0.p	TMHMM2.0	outside	     1    53
# NODE_10590_length_554_cov_2.250501_g7311_i0.p Length: 44
# NODE_10590_length_554_cov_2.250501_g7311_i0.p Number of predicted TMHs:  0
# NODE_10590_length_554_cov_2.250501_g7311_i0.p Exp number of AAs in TMHs: 9.29267
# NODE_10590_length_554_cov_2.250501_g7311_i0.p Exp number, first 60 AAs:  9.29267
# NODE_10590_length_554_cov_2.250501_g7311_i0.p Total prob of N-in:        0.20502
NODE_10590_length_554_cov_2.250501_g7311_i0.p	TMHMM2.0	outside	     1    44
# NODE_10590_length_554_cov_2.250501_g7311_i0.p Length: 48
# NODE_10590_length_554_cov_2.250501_g7311_i0.p Number of predicted TMHs:  1
# NODE_10590_length_554_cov_2.250501_g7311_i0.p Exp number of AAs in TMHs: 17.33084
# NODE_10590_length_554_cov_2.250501_g7311_i0.p Exp number, first 60 AAs:  17.33084
# NODE_10590_length_554_cov_2.250501_g7311_i0.p Total prob of N-in:        0.86996
# NODE_10590_length_554_cov_2.250501_g7311_i0.p POSSIBLE N-term signal sequence
NODE_10590_length_554_cov_2.250501_g7311_i0.p	TMHMM2.0	inside	     1    28
NODE_10590_length_554_cov_2.250501_g7311_i0.p	TMHMM2.0	TMhelix	    29    46
NODE_10590_length_554_cov_2.250501_g7311_i0.p	TMHMM2.0	outside	    47    48
# NODE_10590_length_554_cov_2.250501_g7311_i0.p Length: 51
# NODE_10590_length_554_cov_2.250501_g7311_i0.p Number of predicted TMHs:  0
# NODE_10590_length_554_cov_2.250501_g7311_i0.p Exp number of AAs in TMHs: 0.00411
# NODE_10590_length_554_cov_2.250501_g7311_i0.p Exp number, first 60 AAs:  0.00411
# NODE_10590_length_554_cov_2.250501_g7311_i0.p Total prob of N-in:        0.19326
NODE_10590_length_554_cov_2.250501_g7311_i0.p	TMHMM2.0	outside	     1    51
