# Supplementary material for: Salivary and Intestinal Transcriptomes Reveal Differential Gene Expression in Starving, Fed and Trypanosoma cruzi-Infected Rhodnius neglectus
Source: Front Cell Infect Microbiol. 2021 Dec 17;11:773357. doi: 10.3389/fcimb.2021.773357 (PMC8722679; doi:10.3389/fcimb.2021.773357)
Supplement: Supplementary file 11 [file DataSheet_11.zip › links/pep04-tmhmm/NODE_10594_length_553_cov_28.421687_g7315_i0.p-pep_summary.tmh]

# NODE_10594_length_553_cov_28.421687_g7315_i0.p Length: 105
# NODE_10594_length_553_cov_28.421687_g7315_i0.p Number of predicted TMHs:  0
# NODE_10594_length_553_cov_28.421687_g7315_i0.p Exp number of AAs in TMHs: 0.54674
# NODE_10594_length_553_cov_28.421687_g7315_i0.p Exp number, first 60 AAs:  0
# NODE_10594_length_553_cov_28.421687_g7315_i0.p Total prob of N-in:        0.08185
NODE_10594_length_553_cov_28.421687_g7315_i0.p	TMHMM2.0	outside	     1   105
# NODE_10594_length_553_cov_28.421687_g7315_i0.p Length: 39
# NODE_10594_length_553_cov_28.421687_g7315_i0.p Number of predicted TMHs:  1
# NODE_10594_length_553_cov_28.421687_g7315_i0.p Exp number of AAs in TMHs: 22.95391
# NODE_10594_length_553_cov_28.421687_g7315_i0.p Exp number, first 60 AAs:  22.95391
# NODE_10594_length_553_cov_28.421687_g7315_i0.p Total prob of N-in:        0.04569
# NODE_10594_length_553_cov_28.421687_g7315_i0.p POSSIBLE N-term signal sequence
NODE_10594_length_553_cov_28.421687_g7315_i0.p	TMHMM2.0	outside	     1    14
NODE_10594_length_553_cov_28.421687_g7315_i0.p	TMHMM2.0	TMhelix	    15    37
NODE_10594_length_553_cov_28.421687_g7315_i0.p	TMHMM2.0	inside	    38    39
# NODE_10594_length_553_cov_28.421687_g7315_i0.p Length: 53
# NODE_10594_length_553_cov_28.421687_g7315_i0.p Number of predicted TMHs:  1
# NODE_10594_length_553_cov_28.421687_g7315_i0.p Exp number of AAs in TMHs: 22.04598
# NODE_10594_length_553_cov_28.421687_g7315_i0.p Exp number, first 60 AAs:  22.04598
# NODE_10594_length_553_cov_28.421687_g7315_i0.p Total prob of N-in:        0.62942
# NODE_10594_length_553_cov_28.421687_g7315_i0.p POSSIBLE N-term signal sequence
NODE_10594_length_553_cov_28.421687_g7315_i0.p	TMHMM2.0	inside	     1     6
NODE_10594_length_553_cov_28.421687_g7315_i0.p	TMHMM2.0	TMhelix	     7    29
NODE_10594_length_553_cov_28.421687_g7315_i0.p	TMHMM2.0	outside	    30    53
# NODE_10594_length_553_cov_28.421687_g7315_i0.p Length: 76
# NODE_10594_length_553_cov_28.421687_g7315_i0.p Number of predicted TMHs:  2
# NODE_10594_length_553_cov_28.421687_g7315_i0.p Exp number of AAs in TMHs: 53.64624
# NODE_10594_length_553_cov_28.421687_g7315_i0.p Exp number, first 60 AAs:  47.88737
# NODE_10594_length_553_cov_28.421687_g7315_i0.p Total prob of N-in:        0.33388
# NODE_10594_length_553_cov_28.421687_g7315_i0.p POSSIBLE N-term signal sequence
NODE_10594_length_553_cov_28.421687_g7315_i0.p	TMHMM2.0	inside	     1     6
NODE_10594_length_553_cov_28.421687_g7315_i0.p	TMHMM2.0	TMhelix	     7    29
NODE_10594_length_553_cov_28.421687_g7315_i0.p	TMHMM2.0	outside	    30    38
NODE_10594_length_553_cov_28.421687_g7315_i0.p	TMHMM2.0	TMhelix	    39    61
NODE_10594_length_553_cov_28.421687_g7315_i0.p	TMHMM2.0	inside	    62    76
