# Supplementary material for: Salivary and Intestinal Transcriptomes Reveal Differential Gene Expression in Starving, Fed and Trypanosoma cruzi-Infected Rhodnius neglectus
Source: Front Cell Infect Microbiol. 2021 Dec 17;11:773357. doi: 10.3389/fcimb.2021.773357 (PMC8722679; doi:10.3389/fcimb.2021.773357)
Supplement: Supplementary file 11 [file DataSheet_11.zip › links/pep04-tmhmm/NODE_10618_length_387_cov_29.362179_g7715_i0.p-pep_summary.tmh]

# NODE_10618_length_387_cov_29.362179_g7715_i0.p Length: 92
# NODE_10618_length_387_cov_29.362179_g7715_i0.p Number of predicted TMHs:  3
# NODE_10618_length_387_cov_29.362179_g7715_i0.p Exp number of AAs in TMHs: 63.52795
# NODE_10618_length_387_cov_29.362179_g7715_i0.p Exp number, first 60 AAs:  44.76697
# NODE_10618_length_387_cov_29.362179_g7715_i0.p Total prob of N-in:        0.63641
# NODE_10618_length_387_cov_29.362179_g7715_i0.p POSSIBLE N-term signal sequence
NODE_10618_length_387_cov_29.362179_g7715_i0.p	TMHMM2.0	inside	     1     4
NODE_10618_length_387_cov_29.362179_g7715_i0.p	TMHMM2.0	TMhelix	     5    27
NODE_10618_length_387_cov_29.362179_g7715_i0.p	TMHMM2.0	outside	    28    31
NODE_10618_length_387_cov_29.362179_g7715_i0.p	TMHMM2.0	TMhelix	    32    51
NODE_10618_length_387_cov_29.362179_g7715_i0.p	TMHMM2.0	inside	    52    55
NODE_10618_length_387_cov_29.362179_g7715_i0.p	TMHMM2.0	TMhelix	    56    78
NODE_10618_length_387_cov_29.362179_g7715_i0.p	TMHMM2.0	outside	    79    92
# NODE_10618_length_387_cov_29.362179_g7715_i0.p Length: 57
# NODE_10618_length_387_cov_29.362179_g7715_i0.p Number of predicted TMHs:  2
# NODE_10618_length_387_cov_29.362179_g7715_i0.p Exp number of AAs in TMHs: 42.73216
# NODE_10618_length_387_cov_29.362179_g7715_i0.p Exp number, first 60 AAs:  42.73216
# NODE_10618_length_387_cov_29.362179_g7715_i0.p Total prob of N-in:        0.64828
# NODE_10618_length_387_cov_29.362179_g7715_i0.p POSSIBLE N-term signal sequence
NODE_10618_length_387_cov_29.362179_g7715_i0.p	TMHMM2.0	inside	     1     6
NODE_10618_length_387_cov_29.362179_g7715_i0.p	TMHMM2.0	TMhelix	     7    29
NODE_10618_length_387_cov_29.362179_g7715_i0.p	TMHMM2.0	outside	    30    32
NODE_10618_length_387_cov_29.362179_g7715_i0.p	TMHMM2.0	TMhelix	    33    55
NODE_10618_length_387_cov_29.362179_g7715_i0.p	TMHMM2.0	inside	    56    57
# NODE_10618_length_387_cov_29.362179_g7715_i0.p Length: 58
# NODE_10618_length_387_cov_29.362179_g7715_i0.p Number of predicted TMHs:  0
# NODE_10618_length_387_cov_29.362179_g7715_i0.p Exp number of AAs in TMHs: 0
# NODE_10618_length_387_cov_29.362179_g7715_i0.p Exp number, first 60 AAs:  0
# NODE_10618_length_387_cov_29.362179_g7715_i0.p Total prob of N-in:        0.74071
NODE_10618_length_387_cov_29.362179_g7715_i0.p	TMHMM2.0	inside	     1    58
# NODE_10618_length_387_cov_29.362179_g7715_i0.p Length: 82
# NODE_10618_length_387_cov_29.362179_g7715_i0.p Number of predicted TMHs:  0
# NODE_10618_length_387_cov_29.362179_g7715_i0.p Exp number of AAs in TMHs: 0
# NODE_10618_length_387_cov_29.362179_g7715_i0.p Exp number, first 60 AAs:  0
# NODE_10618_length_387_cov_29.362179_g7715_i0.p Total prob of N-in:        0.75989
NODE_10618_length_387_cov_29.362179_g7715_i0.p	TMHMM2.0	inside	     1    82
