# Supplementary material for: Salivary and Intestinal Transcriptomes Reveal Differential Gene Expression in Starving, Fed and Trypanosoma cruzi-Infected Rhodnius neglectus
Source: Front Cell Infect Microbiol. 2021 Dec 17;11:773357. doi: 10.3389/fcimb.2021.773357 (PMC8722679; doi:10.3389/fcimb.2021.773357)
Supplement: Supplementary file 11 [file DataSheet_11.zip › links/pep04-tmhmm/NODE_10618_length_553_cov_3.297189_g7333_i0.p-pep_summary.tmh]

# NODE_10618_length_553_cov_3.297189_g7333_i0.p Length: 54
# NODE_10618_length_553_cov_3.297189_g7333_i0.p Number of predicted TMHs:  0
# NODE_10618_length_553_cov_3.297189_g7333_i0.p Exp number of AAs in TMHs: 9.47831
# NODE_10618_length_553_cov_3.297189_g7333_i0.p Exp number, first 60 AAs:  9.47831
# NODE_10618_length_553_cov_3.297189_g7333_i0.p Total prob of N-in:        0.66608
NODE_10618_length_553_cov_3.297189_g7333_i0.p	TMHMM2.0	inside	     1    54
# NODE_10618_length_553_cov_3.297189_g7333_i0.p Length: 67
# NODE_10618_length_553_cov_3.297189_g7333_i0.p Number of predicted TMHs:  0
# NODE_10618_length_553_cov_3.297189_g7333_i0.p Exp number of AAs in TMHs: 3.40411
# NODE_10618_length_553_cov_3.297189_g7333_i0.p Exp number, first 60 AAs:  3.21475
# NODE_10618_length_553_cov_3.297189_g7333_i0.p Total prob of N-in:        0.35275
NODE_10618_length_553_cov_3.297189_g7333_i0.p	TMHMM2.0	outside	     1    67
# NODE_10618_length_553_cov_3.297189_g7333_i0.p Length: 68
# NODE_10618_length_553_cov_3.297189_g7333_i0.p Number of predicted TMHs:  0
# NODE_10618_length_553_cov_3.297189_g7333_i0.p Exp number of AAs in TMHs: 10.85146
# NODE_10618_length_553_cov_3.297189_g7333_i0.p Exp number, first 60 AAs:  10.77401
# NODE_10618_length_553_cov_3.297189_g7333_i0.p Total prob of N-in:        0.18592
# NODE_10618_length_553_cov_3.297189_g7333_i0.p POSSIBLE N-term signal sequence
NODE_10618_length_553_cov_3.297189_g7333_i0.p	TMHMM2.0	outside	     1    68
# NODE_10618_length_553_cov_3.297189_g7333_i0.p Length: 58
# NODE_10618_length_553_cov_3.297189_g7333_i0.p Number of predicted TMHs:  0
# NODE_10618_length_553_cov_3.297189_g7333_i0.p Exp number of AAs in TMHs: 12.40708
# NODE_10618_length_553_cov_3.297189_g7333_i0.p Exp number, first 60 AAs:  12.40708
# NODE_10618_length_553_cov_3.297189_g7333_i0.p Total prob of N-in:        0.58918
# NODE_10618_length_553_cov_3.297189_g7333_i0.p POSSIBLE N-term signal sequence
NODE_10618_length_553_cov_3.297189_g7333_i0.p	TMHMM2.0	outside	     1    58
