# Supplementary material for: Salivary and Intestinal Transcriptomes Reveal Differential Gene Expression in Starving, Fed and Trypanosoma cruzi-Infected Rhodnius neglectus
Source: Front Cell Infect Microbiol. 2021 Dec 17;11:773357. doi: 10.3389/fcimb.2021.773357 (PMC8722679; doi:10.3389/fcimb.2021.773357)
Supplement: Supplementary file 11 [file DataSheet_11.zip › links/pep04-tmhmm/NODE_10623_length_553_cov_2.690763_g7338_i0.p-pep_summary.tmh]

# NODE_10623_length_553_cov_2.690763_g7338_i0.p Length: 39
# NODE_10623_length_553_cov_2.690763_g7338_i0.p Number of predicted TMHs:  0
# NODE_10623_length_553_cov_2.690763_g7338_i0.p Exp number of AAs in TMHs: 0.38614
# NODE_10623_length_553_cov_2.690763_g7338_i0.p Exp number, first 60 AAs:  0.38614
# NODE_10623_length_553_cov_2.690763_g7338_i0.p Total prob of N-in:        0.64923
NODE_10623_length_553_cov_2.690763_g7338_i0.p	TMHMM2.0	inside	     1    39
# NODE_10623_length_553_cov_2.690763_g7338_i0.p Length: 49
# NODE_10623_length_553_cov_2.690763_g7338_i0.p Number of predicted TMHs:  0
# NODE_10623_length_553_cov_2.690763_g7338_i0.p Exp number of AAs in TMHs: 0
# NODE_10623_length_553_cov_2.690763_g7338_i0.p Exp number, first 60 AAs:  0
# NODE_10623_length_553_cov_2.690763_g7338_i0.p Total prob of N-in:        0.64596
NODE_10623_length_553_cov_2.690763_g7338_i0.p	TMHMM2.0	inside	     1    49
# NODE_10623_length_553_cov_2.690763_g7338_i0.p Length: 49
# NODE_10623_length_553_cov_2.690763_g7338_i0.p Number of predicted TMHs:  0
# NODE_10623_length_553_cov_2.690763_g7338_i0.p Exp number of AAs in TMHs: 0.01331
# NODE_10623_length_553_cov_2.690763_g7338_i0.p Exp number, first 60 AAs:  0.01331
# NODE_10623_length_553_cov_2.690763_g7338_i0.p Total prob of N-in:        0.52340
NODE_10623_length_553_cov_2.690763_g7338_i0.p	TMHMM2.0	inside	     1    49
# NODE_10623_length_553_cov_2.690763_g7338_i0.p Length: 42
# NODE_10623_length_553_cov_2.690763_g7338_i0.p Number of predicted TMHs:  0
# NODE_10623_length_553_cov_2.690763_g7338_i0.p Exp number of AAs in TMHs: 1.6397
# NODE_10623_length_553_cov_2.690763_g7338_i0.p Exp number, first 60 AAs:  1.6397
# NODE_10623_length_553_cov_2.690763_g7338_i0.p Total prob of N-in:        0.13547
NODE_10623_length_553_cov_2.690763_g7338_i0.p	TMHMM2.0	outside	     1    42
