# Supplementary material for: Salivary and Intestinal Transcriptomes Reveal Differential Gene Expression in Starving, Fed and Trypanosoma cruzi-Infected Rhodnius neglectus
Source: Front Cell Infect Microbiol. 2021 Dec 17;11:773357. doi: 10.3389/fcimb.2021.773357 (PMC8722679; doi:10.3389/fcimb.2021.773357)
Supplement: Supplementary file 11 [file DataSheet_11.zip › links/pep04-tmhmm/NODE_10626_length_553_cov_2.459839_g7341_i0.p-pep_summary.tmh]

# NODE_10626_length_553_cov_2.459839_g7341_i0.p Length: 42
# NODE_10626_length_553_cov_2.459839_g7341_i0.p Number of predicted TMHs:  0
# NODE_10626_length_553_cov_2.459839_g7341_i0.p Exp number of AAs in TMHs: 7.57611
# NODE_10626_length_553_cov_2.459839_g7341_i0.p Exp number, first 60 AAs:  7.57611
# NODE_10626_length_553_cov_2.459839_g7341_i0.p Total prob of N-in:        0.73401
NODE_10626_length_553_cov_2.459839_g7341_i0.p	TMHMM2.0	inside	     1    42
# NODE_10626_length_553_cov_2.459839_g7341_i0.p Length: 45
# NODE_10626_length_553_cov_2.459839_g7341_i0.p Number of predicted TMHs:  0
# NODE_10626_length_553_cov_2.459839_g7341_i0.p Exp number of AAs in TMHs: 0.00037
# NODE_10626_length_553_cov_2.459839_g7341_i0.p Exp number, first 60 AAs:  0.00037
# NODE_10626_length_553_cov_2.459839_g7341_i0.p Total prob of N-in:        0.46038
NODE_10626_length_553_cov_2.459839_g7341_i0.p	TMHMM2.0	inside	     1    45
# NODE_10626_length_553_cov_2.459839_g7341_i0.p Length: 59
# NODE_10626_length_553_cov_2.459839_g7341_i0.p Number of predicted TMHs:  1
# NODE_10626_length_553_cov_2.459839_g7341_i0.p Exp number of AAs in TMHs: 22.5838
# NODE_10626_length_553_cov_2.459839_g7341_i0.p Exp number, first 60 AAs:  22.5838
# NODE_10626_length_553_cov_2.459839_g7341_i0.p Total prob of N-in:        0.67727
# NODE_10626_length_553_cov_2.459839_g7341_i0.p POSSIBLE N-term signal sequence
NODE_10626_length_553_cov_2.459839_g7341_i0.p	TMHMM2.0	outside	     1     9
NODE_10626_length_553_cov_2.459839_g7341_i0.p	TMHMM2.0	TMhelix	    10    32
NODE_10626_length_553_cov_2.459839_g7341_i0.p	TMHMM2.0	inside	    33    59
# NODE_10626_length_553_cov_2.459839_g7341_i0.p Length: 45
# NODE_10626_length_553_cov_2.459839_g7341_i0.p Number of predicted TMHs:  0
# NODE_10626_length_553_cov_2.459839_g7341_i0.p Exp number of AAs in TMHs: 0
# NODE_10626_length_553_cov_2.459839_g7341_i0.p Exp number, first 60 AAs:  0
# NODE_10626_length_553_cov_2.459839_g7341_i0.p Total prob of N-in:        0.60133
NODE_10626_length_553_cov_2.459839_g7341_i0.p	TMHMM2.0	inside	     1    45
