# Supplementary material for: Salivary and Intestinal Transcriptomes Reveal Differential Gene Expression in Starving, Fed and Trypanosoma cruzi-Infected Rhodnius neglectus
Source: Front Cell Infect Microbiol. 2021 Dec 17;11:773357. doi: 10.3389/fcimb.2021.773357 (PMC8722679; doi:10.3389/fcimb.2021.773357)
Supplement: Supplementary file 11 [file DataSheet_11.zip › links/pep04-tmhmm/NODE_1062_length_1224_cov_4.244560_g514_i0.p-pep_summary.tmh]

# NODE_1062_length_1224_cov_4.244560_g514_i0.p Length: 66
# NODE_1062_length_1224_cov_4.244560_g514_i0.p Number of predicted TMHs:  0
# NODE_1062_length_1224_cov_4.244560_g514_i0.p Exp number of AAs in TMHs: 0.00081
# NODE_1062_length_1224_cov_4.244560_g514_i0.p Exp number, first 60 AAs:  0.00081
# NODE_1062_length_1224_cov_4.244560_g514_i0.p Total prob of N-in:        0.65398
NODE_1062_length_1224_cov_4.244560_g514_i0.p	TMHMM2.0	inside	     1    66
# NODE_1062_length_1224_cov_4.244560_g514_i0.p Length: 87
# NODE_1062_length_1224_cov_4.244560_g514_i0.p Number of predicted TMHs:  0
# NODE_1062_length_1224_cov_4.244560_g514_i0.p Exp number of AAs in TMHs: 11.73224
# NODE_1062_length_1224_cov_4.244560_g514_i0.p Exp number, first 60 AAs:  4.20536
# NODE_1062_length_1224_cov_4.244560_g514_i0.p Total prob of N-in:        0.19603
NODE_1062_length_1224_cov_4.244560_g514_i0.p	TMHMM2.0	outside	     1    87
# NODE_1062_length_1224_cov_4.244560_g514_i0.p Length: 59
# NODE_1062_length_1224_cov_4.244560_g514_i0.p Number of predicted TMHs:  0
# NODE_1062_length_1224_cov_4.244560_g514_i0.p Exp number of AAs in TMHs: 2.97268
# NODE_1062_length_1224_cov_4.244560_g514_i0.p Exp number, first 60 AAs:  2.97268
# NODE_1062_length_1224_cov_4.244560_g514_i0.p Total prob of N-in:        0.16690
NODE_1062_length_1224_cov_4.244560_g514_i0.p	TMHMM2.0	outside	     1    59
# NODE_1062_length_1224_cov_4.244560_g514_i0.p Length: 90
# NODE_1062_length_1224_cov_4.244560_g514_i0.p Number of predicted TMHs:  1
# NODE_1062_length_1224_cov_4.244560_g514_i0.p Exp number of AAs in TMHs: 31.28939
# NODE_1062_length_1224_cov_4.244560_g514_i0.p Exp number, first 60 AAs:  20.77441
# NODE_1062_length_1224_cov_4.244560_g514_i0.p Total prob of N-in:        0.62509
# NODE_1062_length_1224_cov_4.244560_g514_i0.p POSSIBLE N-term signal sequence
NODE_1062_length_1224_cov_4.244560_g514_i0.p	TMHMM2.0	outside	     1    14
NODE_1062_length_1224_cov_4.244560_g514_i0.p	TMHMM2.0	TMhelix	    15    37
NODE_1062_length_1224_cov_4.244560_g514_i0.p	TMHMM2.0	inside	    38    90
