# Supplementary material for: Salivary and Intestinal Transcriptomes Reveal Differential Gene Expression in Starving, Fed and Trypanosoma cruzi-Infected Rhodnius neglectus
Source: Front Cell Infect Microbiol. 2021 Dec 17;11:773357. doi: 10.3389/fcimb.2021.773357 (PMC8722679; doi:10.3389/fcimb.2021.773357)
Supplement: Supplementary file 11 [file DataSheet_11.zip › links/pep04-tmhmm/NODE_10630_length_387_cov_3.269231_g7727_i0.p-pep_summary.tmh]

# NODE_10630_length_387_cov_3.269231_g7727_i0.p Length: 39
# NODE_10630_length_387_cov_3.269231_g7727_i0.p Number of predicted TMHs:  0
# NODE_10630_length_387_cov_3.269231_g7727_i0.p Exp number of AAs in TMHs: 0
# NODE_10630_length_387_cov_3.269231_g7727_i0.p Exp number, first 60 AAs:  0
# NODE_10630_length_387_cov_3.269231_g7727_i0.p Total prob of N-in:        0.84065
NODE_10630_length_387_cov_3.269231_g7727_i0.p	TMHMM2.0	inside	     1    39
# NODE_10630_length_387_cov_3.269231_g7727_i0.p Length: 47
# NODE_10630_length_387_cov_3.269231_g7727_i0.p Number of predicted TMHs:  1
# NODE_10630_length_387_cov_3.269231_g7727_i0.p Exp number of AAs in TMHs: 22.19434
# NODE_10630_length_387_cov_3.269231_g7727_i0.p Exp number, first 60 AAs:  22.19434
# NODE_10630_length_387_cov_3.269231_g7727_i0.p Total prob of N-in:        0.45631
# NODE_10630_length_387_cov_3.269231_g7727_i0.p POSSIBLE N-term signal sequence
NODE_10630_length_387_cov_3.269231_g7727_i0.p	TMHMM2.0	outside	     1     9
NODE_10630_length_387_cov_3.269231_g7727_i0.p	TMHMM2.0	TMhelix	    10    32
NODE_10630_length_387_cov_3.269231_g7727_i0.p	TMHMM2.0	inside	    33    47
# NODE_10630_length_387_cov_3.269231_g7727_i0.p Length: 32
# NODE_10630_length_387_cov_3.269231_g7727_i0.p Number of predicted TMHs:  1
# NODE_10630_length_387_cov_3.269231_g7727_i0.p Exp number of AAs in TMHs: 18.36378
# NODE_10630_length_387_cov_3.269231_g7727_i0.p Exp number, first 60 AAs:  18.36378
# NODE_10630_length_387_cov_3.269231_g7727_i0.p Total prob of N-in:        0.24382
# NODE_10630_length_387_cov_3.269231_g7727_i0.p POSSIBLE N-term signal sequence
NODE_10630_length_387_cov_3.269231_g7727_i0.p	TMHMM2.0	outside	     1     3
NODE_10630_length_387_cov_3.269231_g7727_i0.p	TMHMM2.0	TMhelix	     4    21
NODE_10630_length_387_cov_3.269231_g7727_i0.p	TMHMM2.0	inside	    22    32
# NODE_10630_length_387_cov_3.269231_g7727_i0.p Length: 44
# NODE_10630_length_387_cov_3.269231_g7727_i0.p Number of predicted TMHs:  1
# NODE_10630_length_387_cov_3.269231_g7727_i0.p Exp number of AAs in TMHs: 22.04975
# NODE_10630_length_387_cov_3.269231_g7727_i0.p Exp number, first 60 AAs:  22.04975
# NODE_10630_length_387_cov_3.269231_g7727_i0.p Total prob of N-in:        0.88478
# NODE_10630_length_387_cov_3.269231_g7727_i0.p POSSIBLE N-term signal sequence
NODE_10630_length_387_cov_3.269231_g7727_i0.p	TMHMM2.0	inside	     1     6
NODE_10630_length_387_cov_3.269231_g7727_i0.p	TMHMM2.0	TMhelix	     7    29
NODE_10630_length_387_cov_3.269231_g7727_i0.p	TMHMM2.0	outside	    30    44
