# Supplementary material for: Salivary and Intestinal Transcriptomes Reveal Differential Gene Expression in Starving, Fed and Trypanosoma cruzi-Infected Rhodnius neglectus
Source: Front Cell Infect Microbiol. 2021 Dec 17;11:773357. doi: 10.3389/fcimb.2021.773357 (PMC8722679; doi:10.3389/fcimb.2021.773357)
Supplement: Supplementary file 11 [file DataSheet_11.zip › links/pep04-tmhmm/NODE_10643_length_552_cov_3.883300_g7357_i0.p-pep_summary.tmh]

# NODE_10643_length_552_cov_3.883300_g7357_i0.p Length: 41
# NODE_10643_length_552_cov_3.883300_g7357_i0.p Number of predicted TMHs:  0
# NODE_10643_length_552_cov_3.883300_g7357_i0.p Exp number of AAs in TMHs: 1.10079
# NODE_10643_length_552_cov_3.883300_g7357_i0.p Exp number, first 60 AAs:  1.10079
# NODE_10643_length_552_cov_3.883300_g7357_i0.p Total prob of N-in:        0.10453
NODE_10643_length_552_cov_3.883300_g7357_i0.p	TMHMM2.0	outside	     1    41
# NODE_10643_length_552_cov_3.883300_g7357_i0.p Length: 61
# NODE_10643_length_552_cov_3.883300_g7357_i0.p Number of predicted TMHs:  1
# NODE_10643_length_552_cov_3.883300_g7357_i0.p Exp number of AAs in TMHs: 20.81073
# NODE_10643_length_552_cov_3.883300_g7357_i0.p Exp number, first 60 AAs:  20.81073
# NODE_10643_length_552_cov_3.883300_g7357_i0.p Total prob of N-in:        0.75193
# NODE_10643_length_552_cov_3.883300_g7357_i0.p POSSIBLE N-term signal sequence
NODE_10643_length_552_cov_3.883300_g7357_i0.p	TMHMM2.0	inside	     1    31
NODE_10643_length_552_cov_3.883300_g7357_i0.p	TMHMM2.0	TMhelix	    32    54
NODE_10643_length_552_cov_3.883300_g7357_i0.p	TMHMM2.0	outside	    55    61
# NODE_10643_length_552_cov_3.883300_g7357_i0.p Length: 59
# NODE_10643_length_552_cov_3.883300_g7357_i0.p Number of predicted TMHs:  0
# NODE_10643_length_552_cov_3.883300_g7357_i0.p Exp number of AAs in TMHs: 0.00649999999999999
# NODE_10643_length_552_cov_3.883300_g7357_i0.p Exp number, first 60 AAs:  0.00649999999999999
# NODE_10643_length_552_cov_3.883300_g7357_i0.p Total prob of N-in:        0.34777
NODE_10643_length_552_cov_3.883300_g7357_i0.p	TMHMM2.0	outside	     1    59
# NODE_10643_length_552_cov_3.883300_g7357_i0.p Length: 58
# NODE_10643_length_552_cov_3.883300_g7357_i0.p Number of predicted TMHs:  1
# NODE_10643_length_552_cov_3.883300_g7357_i0.p Exp number of AAs in TMHs: 18.0514
# NODE_10643_length_552_cov_3.883300_g7357_i0.p Exp number, first 60 AAs:  18.0514
# NODE_10643_length_552_cov_3.883300_g7357_i0.p Total prob of N-in:        0.03729
# NODE_10643_length_552_cov_3.883300_g7357_i0.p POSSIBLE N-term signal sequence
NODE_10643_length_552_cov_3.883300_g7357_i0.p	TMHMM2.0	outside	     1    14
NODE_10643_length_552_cov_3.883300_g7357_i0.p	TMHMM2.0	TMhelix	    15    37
NODE_10643_length_552_cov_3.883300_g7357_i0.p	TMHMM2.0	inside	    38    58
