# Supplementary material for: Salivary and Intestinal Transcriptomes Reveal Differential Gene Expression in Starving, Fed and Trypanosoma cruzi-Infected Rhodnius neglectus
Source: Front Cell Infect Microbiol. 2021 Dec 17;11:773357. doi: 10.3389/fcimb.2021.773357 (PMC8722679; doi:10.3389/fcimb.2021.773357)
Supplement: Supplementary file 11 [file DataSheet_11.zip › links/pep04-tmhmm/NODE_10644_length_387_cov_1.730769_g7740_i0.p-pep_summary.tmh]

# NODE_10644_length_387_cov_1.730769_g7740_i0.p Length: 40
# NODE_10644_length_387_cov_1.730769_g7740_i0.p Number of predicted TMHs:  1
# NODE_10644_length_387_cov_1.730769_g7740_i0.p Exp number of AAs in TMHs: 21.84546
# NODE_10644_length_387_cov_1.730769_g7740_i0.p Exp number, first 60 AAs:  21.84546
# NODE_10644_length_387_cov_1.730769_g7740_i0.p Total prob of N-in:        0.64653
# NODE_10644_length_387_cov_1.730769_g7740_i0.p POSSIBLE N-term signal sequence
NODE_10644_length_387_cov_1.730769_g7740_i0.p	TMHMM2.0	inside	     1    16
NODE_10644_length_387_cov_1.730769_g7740_i0.p	TMHMM2.0	TMhelix	    17    39
NODE_10644_length_387_cov_1.730769_g7740_i0.p	TMHMM2.0	outside	    40    40
# NODE_10644_length_387_cov_1.730769_g7740_i0.p Length: 35
# NODE_10644_length_387_cov_1.730769_g7740_i0.p Number of predicted TMHs:  0
# NODE_10644_length_387_cov_1.730769_g7740_i0.p Exp number of AAs in TMHs: 0.76366
# NODE_10644_length_387_cov_1.730769_g7740_i0.p Exp number, first 60 AAs:  0.76366
# NODE_10644_length_387_cov_1.730769_g7740_i0.p Total prob of N-in:        0.04654
NODE_10644_length_387_cov_1.730769_g7740_i0.p	TMHMM2.0	outside	     1    35
# NODE_10644_length_387_cov_1.730769_g7740_i0.p Length: 43
# NODE_10644_length_387_cov_1.730769_g7740_i0.p Number of predicted TMHs:  1
# NODE_10644_length_387_cov_1.730769_g7740_i0.p Exp number of AAs in TMHs: 17.29586
# NODE_10644_length_387_cov_1.730769_g7740_i0.p Exp number, first 60 AAs:  17.29586
# NODE_10644_length_387_cov_1.730769_g7740_i0.p Total prob of N-in:        0.53344
# NODE_10644_length_387_cov_1.730769_g7740_i0.p POSSIBLE N-term signal sequence
NODE_10644_length_387_cov_1.730769_g7740_i0.p	TMHMM2.0	inside	     1     4
NODE_10644_length_387_cov_1.730769_g7740_i0.p	TMHMM2.0	TMhelix	     5    27
NODE_10644_length_387_cov_1.730769_g7740_i0.p	TMHMM2.0	outside	    28    43
# NODE_10644_length_387_cov_1.730769_g7740_i0.p Length: 55
# NODE_10644_length_387_cov_1.730769_g7740_i0.p Number of predicted TMHs:  1
# NODE_10644_length_387_cov_1.730769_g7740_i0.p Exp number of AAs in TMHs: 18.04308
# NODE_10644_length_387_cov_1.730769_g7740_i0.p Exp number, first 60 AAs:  18.04308
# NODE_10644_length_387_cov_1.730769_g7740_i0.p Total prob of N-in:        0.52489
# NODE_10644_length_387_cov_1.730769_g7740_i0.p POSSIBLE N-term signal sequence
NODE_10644_length_387_cov_1.730769_g7740_i0.p	TMHMM2.0	inside	     1    12
NODE_10644_length_387_cov_1.730769_g7740_i0.p	TMHMM2.0	TMhelix	    13    32
NODE_10644_length_387_cov_1.730769_g7740_i0.p	TMHMM2.0	outside	    33    55
