# Supplementary material for: Salivary and Intestinal Transcriptomes Reveal Differential Gene Expression in Starving, Fed and Trypanosoma cruzi-Infected Rhodnius neglectus
Source: Front Cell Infect Microbiol. 2021 Dec 17;11:773357. doi: 10.3389/fcimb.2021.773357 (PMC8722679; doi:10.3389/fcimb.2021.773357)
Supplement: Supplementary file 11 [file DataSheet_11.zip › links/pep04-tmhmm/NODE_10647_length_552_cov_2.822938_g7361_i0.p-pep_summary.tmh]

# NODE_10647_length_552_cov_2.822938_g7361_i0.p Length: 39
# NODE_10647_length_552_cov_2.822938_g7361_i0.p Number of predicted TMHs:  0
# NODE_10647_length_552_cov_2.822938_g7361_i0.p Exp number of AAs in TMHs: 0.60817
# NODE_10647_length_552_cov_2.822938_g7361_i0.p Exp number, first 60 AAs:  0.60817
# NODE_10647_length_552_cov_2.822938_g7361_i0.p Total prob of N-in:        0.58653
NODE_10647_length_552_cov_2.822938_g7361_i0.p	TMHMM2.0	inside	     1    39
# NODE_10647_length_552_cov_2.822938_g7361_i0.p Length: 73
# NODE_10647_length_552_cov_2.822938_g7361_i0.p Number of predicted TMHs:  2
# NODE_10647_length_552_cov_2.822938_g7361_i0.p Exp number of AAs in TMHs: 41.88579
# NODE_10647_length_552_cov_2.822938_g7361_i0.p Exp number, first 60 AAs:  30.66744
# NODE_10647_length_552_cov_2.822938_g7361_i0.p Total prob of N-in:        0.91355
# NODE_10647_length_552_cov_2.822938_g7361_i0.p POSSIBLE N-term signal sequence
NODE_10647_length_552_cov_2.822938_g7361_i0.p	TMHMM2.0	inside	     1    20
NODE_10647_length_552_cov_2.822938_g7361_i0.p	TMHMM2.0	TMhelix	    21    43
NODE_10647_length_552_cov_2.822938_g7361_i0.p	TMHMM2.0	outside	    44    52
NODE_10647_length_552_cov_2.822938_g7361_i0.p	TMHMM2.0	TMhelix	    53    72
NODE_10647_length_552_cov_2.822938_g7361_i0.p	TMHMM2.0	inside	    73    73
# NODE_10647_length_552_cov_2.822938_g7361_i0.p Length: 100
# NODE_10647_length_552_cov_2.822938_g7361_i0.p Number of predicted TMHs:  2
# NODE_10647_length_552_cov_2.822938_g7361_i0.p Exp number of AAs in TMHs: 44.75002
# NODE_10647_length_552_cov_2.822938_g7361_i0.p Exp number, first 60 AAs:  29.89032
# NODE_10647_length_552_cov_2.822938_g7361_i0.p Total prob of N-in:        0.99204
# NODE_10647_length_552_cov_2.822938_g7361_i0.p POSSIBLE N-term signal sequence
NODE_10647_length_552_cov_2.822938_g7361_i0.p	TMHMM2.0	inside	     1    12
NODE_10647_length_552_cov_2.822938_g7361_i0.p	TMHMM2.0	TMhelix	    13    35
NODE_10647_length_552_cov_2.822938_g7361_i0.p	TMHMM2.0	outside	    36    54
NODE_10647_length_552_cov_2.822938_g7361_i0.p	TMHMM2.0	TMhelix	    55    74
NODE_10647_length_552_cov_2.822938_g7361_i0.p	TMHMM2.0	inside	    75   100
# NODE_10647_length_552_cov_2.822938_g7361_i0.p Length: 183
# NODE_10647_length_552_cov_2.822938_g7361_i0.p Number of predicted TMHs:  0
# NODE_10647_length_552_cov_2.822938_g7361_i0.p Exp number of AAs in TMHs: 0
# NODE_10647_length_552_cov_2.822938_g7361_i0.p Exp number, first 60 AAs:  0
# NODE_10647_length_552_cov_2.822938_g7361_i0.p Total prob of N-in:        0.45262
NODE_10647_length_552_cov_2.822938_g7361_i0.p	TMHMM2.0	outside	     1   183
