# Supplementary material for: Salivary and Intestinal Transcriptomes Reveal Differential Gene Expression in Starving, Fed and Trypanosoma cruzi-Infected Rhodnius neglectus
Source: Front Cell Infect Microbiol. 2021 Dec 17;11:773357. doi: 10.3389/fcimb.2021.773357 (PMC8722679; doi:10.3389/fcimb.2021.773357)
Supplement: Supplementary file 11 [file DataSheet_11.zip › links/pep04-tmhmm/NODE_10649_length_552_cov_1.794769_g7363_i0.p-pep_summary.tmh]

# NODE_10649_length_552_cov_1.794769_g7363_i0.p Length: 47
# NODE_10649_length_552_cov_1.794769_g7363_i0.p Number of predicted TMHs:  0
# NODE_10649_length_552_cov_1.794769_g7363_i0.p Exp number of AAs in TMHs: 0.00433
# NODE_10649_length_552_cov_1.794769_g7363_i0.p Exp number, first 60 AAs:  0.00433
# NODE_10649_length_552_cov_1.794769_g7363_i0.p Total prob of N-in:        0.17850
NODE_10649_length_552_cov_1.794769_g7363_i0.p	TMHMM2.0	outside	     1    47
# NODE_10649_length_552_cov_1.794769_g7363_i0.p Length: 51
# NODE_10649_length_552_cov_1.794769_g7363_i0.p Number of predicted TMHs:  0
# NODE_10649_length_552_cov_1.794769_g7363_i0.p Exp number of AAs in TMHs: 5.07348
# NODE_10649_length_552_cov_1.794769_g7363_i0.p Exp number, first 60 AAs:  5.07348
# NODE_10649_length_552_cov_1.794769_g7363_i0.p Total prob of N-in:        0.41984
NODE_10649_length_552_cov_1.794769_g7363_i0.p	TMHMM2.0	outside	     1    51
# NODE_10649_length_552_cov_1.794769_g7363_i0.p Length: 45
# NODE_10649_length_552_cov_1.794769_g7363_i0.p Number of predicted TMHs:  0
# NODE_10649_length_552_cov_1.794769_g7363_i0.p Exp number of AAs in TMHs: 0.00795
# NODE_10649_length_552_cov_1.794769_g7363_i0.p Exp number, first 60 AAs:  0.00795
# NODE_10649_length_552_cov_1.794769_g7363_i0.p Total prob of N-in:        0.56938
NODE_10649_length_552_cov_1.794769_g7363_i0.p	TMHMM2.0	inside	     1    45
# NODE_10649_length_552_cov_1.794769_g7363_i0.p Length: 46
# NODE_10649_length_552_cov_1.794769_g7363_i0.p Number of predicted TMHs:  1
# NODE_10649_length_552_cov_1.794769_g7363_i0.p Exp number of AAs in TMHs: 20.30833
# NODE_10649_length_552_cov_1.794769_g7363_i0.p Exp number, first 60 AAs:  20.30833
# NODE_10649_length_552_cov_1.794769_g7363_i0.p Total prob of N-in:        0.52458
# NODE_10649_length_552_cov_1.794769_g7363_i0.p POSSIBLE N-term signal sequence
NODE_10649_length_552_cov_1.794769_g7363_i0.p	TMHMM2.0	outside	     1    19
NODE_10649_length_552_cov_1.794769_g7363_i0.p	TMHMM2.0	TMhelix	    20    37
NODE_10649_length_552_cov_1.794769_g7363_i0.p	TMHMM2.0	inside	    38    46
