# Supplementary material for: Salivary and Intestinal Transcriptomes Reveal Differential Gene Expression in Starving, Fed and Trypanosoma cruzi-Infected Rhodnius neglectus
Source: Front Cell Infect Microbiol. 2021 Dec 17;11:773357. doi: 10.3389/fcimb.2021.773357 (PMC8722679; doi:10.3389/fcimb.2021.773357)
Supplement: Supplementary file 11 [file DataSheet_11.zip › links/pep04-tmhmm/NODE_10673_length_551_cov_3.661290_g7377_i0.p-pep_summary.tmh]

# NODE_10673_length_551_cov_3.661290_g7377_i0.p Length: 49
# NODE_10673_length_551_cov_3.661290_g7377_i0.p Number of predicted TMHs:  0
# NODE_10673_length_551_cov_3.661290_g7377_i0.p Exp number of AAs in TMHs: 1.28398
# NODE_10673_length_551_cov_3.661290_g7377_i0.p Exp number, first 60 AAs:  1.28398
# NODE_10673_length_551_cov_3.661290_g7377_i0.p Total prob of N-in:        0.48104
NODE_10673_length_551_cov_3.661290_g7377_i0.p	TMHMM2.0	outside	     1    49
# NODE_10673_length_551_cov_3.661290_g7377_i0.p Length: 75
# NODE_10673_length_551_cov_3.661290_g7377_i0.p Number of predicted TMHs:  0
# NODE_10673_length_551_cov_3.661290_g7377_i0.p Exp number of AAs in TMHs: 10.03492
# NODE_10673_length_551_cov_3.661290_g7377_i0.p Exp number, first 60 AAs:  10.03464
# NODE_10673_length_551_cov_3.661290_g7377_i0.p Total prob of N-in:        0.04759
# NODE_10673_length_551_cov_3.661290_g7377_i0.p POSSIBLE N-term signal sequence
NODE_10673_length_551_cov_3.661290_g7377_i0.p	TMHMM2.0	outside	     1    75
# NODE_10673_length_551_cov_3.661290_g7377_i0.p Length: 50
# NODE_10673_length_551_cov_3.661290_g7377_i0.p Number of predicted TMHs:  0
# NODE_10673_length_551_cov_3.661290_g7377_i0.p Exp number of AAs in TMHs: 13.84587
# NODE_10673_length_551_cov_3.661290_g7377_i0.p Exp number, first 60 AAs:  13.84587
# NODE_10673_length_551_cov_3.661290_g7377_i0.p Total prob of N-in:        0.21490
# NODE_10673_length_551_cov_3.661290_g7377_i0.p POSSIBLE N-term signal sequence
NODE_10673_length_551_cov_3.661290_g7377_i0.p	TMHMM2.0	outside	     1    50
# NODE_10673_length_551_cov_3.661290_g7377_i0.p Length: 54
# NODE_10673_length_551_cov_3.661290_g7377_i0.p Number of predicted TMHs:  0
# NODE_10673_length_551_cov_3.661290_g7377_i0.p Exp number of AAs in TMHs: 0.00078
# NODE_10673_length_551_cov_3.661290_g7377_i0.p Exp number, first 60 AAs:  0.00078
# NODE_10673_length_551_cov_3.661290_g7377_i0.p Total prob of N-in:        0.36145
NODE_10673_length_551_cov_3.661290_g7377_i0.p	TMHMM2.0	outside	     1    54
