# Supplementary material for: Salivary and Intestinal Transcriptomes Reveal Differential Gene Expression in Starving, Fed and Trypanosoma cruzi-Infected Rhodnius neglectus
Source: Front Cell Infect Microbiol. 2021 Dec 17;11:773357. doi: 10.3389/fcimb.2021.773357 (PMC8722679; doi:10.3389/fcimb.2021.773357)
Supplement: Supplementary file 11 [file DataSheet_11.zip › links/pep04-tmhmm/NODE_10691_length_550_cov_11.668687_g7392_i0.p-pep_summary.tmh]

# NODE_10691_length_550_cov_11.668687_g7392_i0.p Length: 49
# NODE_10691_length_550_cov_11.668687_g7392_i0.p Number of predicted TMHs:  0
# NODE_10691_length_550_cov_11.668687_g7392_i0.p Exp number of AAs in TMHs: 5.98326
# NODE_10691_length_550_cov_11.668687_g7392_i0.p Exp number, first 60 AAs:  5.98326
# NODE_10691_length_550_cov_11.668687_g7392_i0.p Total prob of N-in:        0.18974
NODE_10691_length_550_cov_11.668687_g7392_i0.p	TMHMM2.0	outside	     1    49
# NODE_10691_length_550_cov_11.668687_g7392_i0.p Length: 68
# NODE_10691_length_550_cov_11.668687_g7392_i0.p Number of predicted TMHs:  1
# NODE_10691_length_550_cov_11.668687_g7392_i0.p Exp number of AAs in TMHs: 19.38255
# NODE_10691_length_550_cov_11.668687_g7392_i0.p Exp number, first 60 AAs:  19.38254
# NODE_10691_length_550_cov_11.668687_g7392_i0.p Total prob of N-in:        0.06178
# NODE_10691_length_550_cov_11.668687_g7392_i0.p POSSIBLE N-term signal sequence
NODE_10691_length_550_cov_11.668687_g7392_i0.p	TMHMM2.0	outside	     1    14
NODE_10691_length_550_cov_11.668687_g7392_i0.p	TMHMM2.0	TMhelix	    15    34
NODE_10691_length_550_cov_11.668687_g7392_i0.p	TMHMM2.0	inside	    35    68
# NODE_10691_length_550_cov_11.668687_g7392_i0.p Length: 59
# NODE_10691_length_550_cov_11.668687_g7392_i0.p Number of predicted TMHs:  0
# NODE_10691_length_550_cov_11.668687_g7392_i0.p Exp number of AAs in TMHs: 13.51311
# NODE_10691_length_550_cov_11.668687_g7392_i0.p Exp number, first 60 AAs:  13.51311
# NODE_10691_length_550_cov_11.668687_g7392_i0.p Total prob of N-in:        0.54307
# NODE_10691_length_550_cov_11.668687_g7392_i0.p POSSIBLE N-term signal sequence
NODE_10691_length_550_cov_11.668687_g7392_i0.p	TMHMM2.0	outside	     1    59
# NODE_10691_length_550_cov_11.668687_g7392_i0.p Length: 51
# NODE_10691_length_550_cov_11.668687_g7392_i0.p Number of predicted TMHs:  0
# NODE_10691_length_550_cov_11.668687_g7392_i0.p Exp number of AAs in TMHs: 0.01704
# NODE_10691_length_550_cov_11.668687_g7392_i0.p Exp number, first 60 AAs:  0.01704
# NODE_10691_length_550_cov_11.668687_g7392_i0.p Total prob of N-in:        0.74296
NODE_10691_length_550_cov_11.668687_g7392_i0.p	TMHMM2.0	inside	     1    51
