# Supplementary material for: Salivary and Intestinal Transcriptomes Reveal Differential Gene Expression in Starving, Fed and Trypanosoma cruzi-Infected Rhodnius neglectus
Source: Front Cell Infect Microbiol. 2021 Dec 17;11:773357. doi: 10.3389/fcimb.2021.773357 (PMC8722679; doi:10.3389/fcimb.2021.773357)
Supplement: Supplementary file 11 [file DataSheet_11.zip › links/pep04-tmhmm/NODE_10692_length_550_cov_9.664646_g7393_i0.p-pep_summary.tmh]

# NODE_10692_length_550_cov_9.664646_g7393_i0.p Length: 56
# NODE_10692_length_550_cov_9.664646_g7393_i0.p Number of predicted TMHs:  0
# NODE_10692_length_550_cov_9.664646_g7393_i0.p Exp number of AAs in TMHs: 0.15655
# NODE_10692_length_550_cov_9.664646_g7393_i0.p Exp number, first 60 AAs:  0.15655
# NODE_10692_length_550_cov_9.664646_g7393_i0.p Total prob of N-in:        0.19177
NODE_10692_length_550_cov_9.664646_g7393_i0.p	TMHMM2.0	outside	     1    56
# NODE_10692_length_550_cov_9.664646_g7393_i0.p Length: 44
# NODE_10692_length_550_cov_9.664646_g7393_i0.p Number of predicted TMHs:  0
# NODE_10692_length_550_cov_9.664646_g7393_i0.p Exp number of AAs in TMHs: 0.38055
# NODE_10692_length_550_cov_9.664646_g7393_i0.p Exp number, first 60 AAs:  0.38055
# NODE_10692_length_550_cov_9.664646_g7393_i0.p Total prob of N-in:        0.12008
NODE_10692_length_550_cov_9.664646_g7393_i0.p	TMHMM2.0	outside	     1    44
# NODE_10692_length_550_cov_9.664646_g7393_i0.p Length: 53
# NODE_10692_length_550_cov_9.664646_g7393_i0.p Number of predicted TMHs:  0
# NODE_10692_length_550_cov_9.664646_g7393_i0.p Exp number of AAs in TMHs: 5.41212
# NODE_10692_length_550_cov_9.664646_g7393_i0.p Exp number, first 60 AAs:  5.41212
# NODE_10692_length_550_cov_9.664646_g7393_i0.p Total prob of N-in:        0.39316
NODE_10692_length_550_cov_9.664646_g7393_i0.p	TMHMM2.0	outside	     1    53
# NODE_10692_length_550_cov_9.664646_g7393_i0.p Length: 183
# NODE_10692_length_550_cov_9.664646_g7393_i0.p Number of predicted TMHs:  1
# NODE_10692_length_550_cov_9.664646_g7393_i0.p Exp number of AAs in TMHs: 22.84514
# NODE_10692_length_550_cov_9.664646_g7393_i0.p Exp number, first 60 AAs:  22.84391
# NODE_10692_length_550_cov_9.664646_g7393_i0.p Total prob of N-in:        0.91144
# NODE_10692_length_550_cov_9.664646_g7393_i0.p POSSIBLE N-term signal sequence
NODE_10692_length_550_cov_9.664646_g7393_i0.p	TMHMM2.0	inside	     1    12
NODE_10692_length_550_cov_9.664646_g7393_i0.p	TMHMM2.0	TMhelix	    13    35
NODE_10692_length_550_cov_9.664646_g7393_i0.p	TMHMM2.0	outside	    36   183
