# Supplementary material for: Salivary and Intestinal Transcriptomes Reveal Differential Gene Expression in Starving, Fed and Trypanosoma cruzi-Infected Rhodnius neglectus
Source: Front Cell Infect Microbiol. 2021 Dec 17;11:773357. doi: 10.3389/fcimb.2021.773357 (PMC8722679; doi:10.3389/fcimb.2021.773357)
Supplement: Supplementary file 11 [file DataSheet_11.zip › links/pep04-tmhmm/NODE_10699_length_550_cov_5.098990_g7398_i0.p-pep_summary.tmh]

# NODE_10699_length_550_cov_5.098990_g7398_i0.p Length: 42
# NODE_10699_length_550_cov_5.098990_g7398_i0.p Number of predicted TMHs:  0
# NODE_10699_length_550_cov_5.098990_g7398_i0.p Exp number of AAs in TMHs: 0.1872
# NODE_10699_length_550_cov_5.098990_g7398_i0.p Exp number, first 60 AAs:  0.1872
# NODE_10699_length_550_cov_5.098990_g7398_i0.p Total prob of N-in:        0.43584
NODE_10699_length_550_cov_5.098990_g7398_i0.p	TMHMM2.0	outside	     1    42
# NODE_10699_length_550_cov_5.098990_g7398_i0.p Length: 54
# NODE_10699_length_550_cov_5.098990_g7398_i0.p Number of predicted TMHs:  0
# NODE_10699_length_550_cov_5.098990_g7398_i0.p Exp number of AAs in TMHs: 0
# NODE_10699_length_550_cov_5.098990_g7398_i0.p Exp number, first 60 AAs:  0
# NODE_10699_length_550_cov_5.098990_g7398_i0.p Total prob of N-in:        0.76787
NODE_10699_length_550_cov_5.098990_g7398_i0.p	TMHMM2.0	inside	     1    54
# NODE_10699_length_550_cov_5.098990_g7398_i0.p Length: 44
# NODE_10699_length_550_cov_5.098990_g7398_i0.p Number of predicted TMHs:  0
# NODE_10699_length_550_cov_5.098990_g7398_i0.p Exp number of AAs in TMHs: 0.05174
# NODE_10699_length_550_cov_5.098990_g7398_i0.p Exp number, first 60 AAs:  0.05174
# NODE_10699_length_550_cov_5.098990_g7398_i0.p Total prob of N-in:        0.09444
NODE_10699_length_550_cov_5.098990_g7398_i0.p	TMHMM2.0	outside	     1    44
# NODE_10699_length_550_cov_5.098990_g7398_i0.p Length: 107
# NODE_10699_length_550_cov_5.098990_g7398_i0.p Number of predicted TMHs:  2
# NODE_10699_length_550_cov_5.098990_g7398_i0.p Exp number of AAs in TMHs: 42.8406
# NODE_10699_length_550_cov_5.098990_g7398_i0.p Exp number, first 60 AAs:  21.7513
# NODE_10699_length_550_cov_5.098990_g7398_i0.p Total prob of N-in:        0.80470
# NODE_10699_length_550_cov_5.098990_g7398_i0.p POSSIBLE N-term signal sequence
NODE_10699_length_550_cov_5.098990_g7398_i0.p	TMHMM2.0	inside	     1    28
NODE_10699_length_550_cov_5.098990_g7398_i0.p	TMHMM2.0	TMhelix	    29    51
NODE_10699_length_550_cov_5.098990_g7398_i0.p	TMHMM2.0	outside	    52    78
NODE_10699_length_550_cov_5.098990_g7398_i0.p	TMHMM2.0	TMhelix	    79   101
NODE_10699_length_550_cov_5.098990_g7398_i0.p	TMHMM2.0	inside	   102   107
