# Supplementary material for: Salivary and Intestinal Transcriptomes Reveal Differential Gene Expression in Starving, Fed and Trypanosoma cruzi-Infected Rhodnius neglectus
Source: Front Cell Infect Microbiol. 2021 Dec 17;11:773357. doi: 10.3389/fcimb.2021.773357 (PMC8722679; doi:10.3389/fcimb.2021.773357)
Supplement: Supplementary file 11 [file DataSheet_11.zip › links/pep04-tmhmm/NODE_10719_length_549_cov_6.593117_g7413_i0.p-pep_summary.tmh]

# NODE_10719_length_549_cov_6.593117_g7413_i0.p Length: 52
# NODE_10719_length_549_cov_6.593117_g7413_i0.p Number of predicted TMHs:  0
# NODE_10719_length_549_cov_6.593117_g7413_i0.p Exp number of AAs in TMHs: 0.19567
# NODE_10719_length_549_cov_6.593117_g7413_i0.p Exp number, first 60 AAs:  0.19567
# NODE_10719_length_549_cov_6.593117_g7413_i0.p Total prob of N-in:        0.17901
NODE_10719_length_549_cov_6.593117_g7413_i0.p	TMHMM2.0	outside	     1    52
# NODE_10719_length_549_cov_6.593117_g7413_i0.p Length: 62
# NODE_10719_length_549_cov_6.593117_g7413_i0.p Number of predicted TMHs:  0
# NODE_10719_length_549_cov_6.593117_g7413_i0.p Exp number of AAs in TMHs: 3.79307
# NODE_10719_length_549_cov_6.593117_g7413_i0.p Exp number, first 60 AAs:  3.79307
# NODE_10719_length_549_cov_6.593117_g7413_i0.p Total prob of N-in:        0.95058
NODE_10719_length_549_cov_6.593117_g7413_i0.p	TMHMM2.0	inside	     1    62
# NODE_10719_length_549_cov_6.593117_g7413_i0.p Length: 62
# NODE_10719_length_549_cov_6.593117_g7413_i0.p Number of predicted TMHs:  1
# NODE_10719_length_549_cov_6.593117_g7413_i0.p Exp number of AAs in TMHs: 22.65238
# NODE_10719_length_549_cov_6.593117_g7413_i0.p Exp number, first 60 AAs:  22.65238
# NODE_10719_length_549_cov_6.593117_g7413_i0.p Total prob of N-in:        0.00773
# NODE_10719_length_549_cov_6.593117_g7413_i0.p POSSIBLE N-term signal sequence
NODE_10719_length_549_cov_6.593117_g7413_i0.p	TMHMM2.0	outside	     1    14
NODE_10719_length_549_cov_6.593117_g7413_i0.p	TMHMM2.0	TMhelix	    15    37
NODE_10719_length_549_cov_6.593117_g7413_i0.p	TMHMM2.0	inside	    38    62
# NODE_10719_length_549_cov_6.593117_g7413_i0.p Length: 53
# NODE_10719_length_549_cov_6.593117_g7413_i0.p Number of predicted TMHs:  0
# NODE_10719_length_549_cov_6.593117_g7413_i0.p Exp number of AAs in TMHs: 0.72506
# NODE_10719_length_549_cov_6.593117_g7413_i0.p Exp number, first 60 AAs:  0.72506
# NODE_10719_length_549_cov_6.593117_g7413_i0.p Total prob of N-in:        0.73249
NODE_10719_length_549_cov_6.593117_g7413_i0.p	TMHMM2.0	inside	     1    53
