# Supplementary material for: Salivary and Intestinal Transcriptomes Reveal Differential Gene Expression in Starving, Fed and Trypanosoma cruzi-Infected Rhodnius neglectus
Source: Front Cell Infect Microbiol. 2021 Dec 17;11:773357. doi: 10.3389/fcimb.2021.773357 (PMC8722679; doi:10.3389/fcimb.2021.773357)
Supplement: Supplementary file 11 [file DataSheet_11.zip › links/pep04-tmhmm/NODE_10723_length_549_cov_4.576923_g7416_i0.p-pep_summary.tmh]

# NODE_10723_length_549_cov_4.576923_g7416_i0.p Length: 90
# NODE_10723_length_549_cov_4.576923_g7416_i0.p Number of predicted TMHs:  2
# NODE_10723_length_549_cov_4.576923_g7416_i0.p Exp number of AAs in TMHs: 53.94084
# NODE_10723_length_549_cov_4.576923_g7416_i0.p Exp number, first 60 AAs:  30.958
# NODE_10723_length_549_cov_4.576923_g7416_i0.p Total prob of N-in:        0.65396
# NODE_10723_length_549_cov_4.576923_g7416_i0.p POSSIBLE N-term signal sequence
NODE_10723_length_549_cov_4.576923_g7416_i0.p	TMHMM2.0	outside	     1    14
NODE_10723_length_549_cov_4.576923_g7416_i0.p	TMHMM2.0	TMhelix	    15    37
NODE_10723_length_549_cov_4.576923_g7416_i0.p	TMHMM2.0	inside	    38    62
NODE_10723_length_549_cov_4.576923_g7416_i0.p	TMHMM2.0	TMhelix	    63    85
NODE_10723_length_549_cov_4.576923_g7416_i0.p	TMHMM2.0	outside	    86    90
# NODE_10723_length_549_cov_4.576923_g7416_i0.p Length: 45
# NODE_10723_length_549_cov_4.576923_g7416_i0.p Number of predicted TMHs:  0
# NODE_10723_length_549_cov_4.576923_g7416_i0.p Exp number of AAs in TMHs: 0.92155
# NODE_10723_length_549_cov_4.576923_g7416_i0.p Exp number, first 60 AAs:  0.92155
# NODE_10723_length_549_cov_4.576923_g7416_i0.p Total prob of N-in:        0.04273
NODE_10723_length_549_cov_4.576923_g7416_i0.p	TMHMM2.0	outside	     1    45
# NODE_10723_length_549_cov_4.576923_g7416_i0.p Length: 90
# NODE_10723_length_549_cov_4.576923_g7416_i0.p Number of predicted TMHs:  0
# NODE_10723_length_549_cov_4.576923_g7416_i0.p Exp number of AAs in TMHs: 0.4108
# NODE_10723_length_549_cov_4.576923_g7416_i0.p Exp number, first 60 AAs:  0.4108
# NODE_10723_length_549_cov_4.576923_g7416_i0.p Total prob of N-in:        0.87670
NODE_10723_length_549_cov_4.576923_g7416_i0.p	TMHMM2.0	inside	     1    90
# NODE_10723_length_549_cov_4.576923_g7416_i0.p Length: 113
# NODE_10723_length_549_cov_4.576923_g7416_i0.p Number of predicted TMHs:  0
# NODE_10723_length_549_cov_4.576923_g7416_i0.p Exp number of AAs in TMHs: 0.00066
# NODE_10723_length_549_cov_4.576923_g7416_i0.p Exp number, first 60 AAs:  0.0004
# NODE_10723_length_549_cov_4.576923_g7416_i0.p Total prob of N-in:        0.13151
NODE_10723_length_549_cov_4.576923_g7416_i0.p	TMHMM2.0	outside	     1   113
