# Supplementary material for: Salivary and Intestinal Transcriptomes Reveal Differential Gene Expression in Starving, Fed and Trypanosoma cruzi-Infected Rhodnius neglectus
Source: Front Cell Infect Microbiol. 2021 Dec 17;11:773357. doi: 10.3389/fcimb.2021.773357 (PMC8722679; doi:10.3389/fcimb.2021.773357)
Supplement: Supplementary file 11 [file DataSheet_11.zip › links/pep04-tmhmm/NODE_10730_length_549_cov_3.410931_g7423_i0.p-pep_summary.tmh]

# NODE_10730_length_549_cov_3.410931_g7423_i0.p Length: 51
# NODE_10730_length_549_cov_3.410931_g7423_i0.p Number of predicted TMHs:  1
# NODE_10730_length_549_cov_3.410931_g7423_i0.p Exp number of AAs in TMHs: 20.78706
# NODE_10730_length_549_cov_3.410931_g7423_i0.p Exp number, first 60 AAs:  20.78706
# NODE_10730_length_549_cov_3.410931_g7423_i0.p Total prob of N-in:        0.29082
# NODE_10730_length_549_cov_3.410931_g7423_i0.p POSSIBLE N-term signal sequence
NODE_10730_length_549_cov_3.410931_g7423_i0.p	TMHMM2.0	outside	     1    14
NODE_10730_length_549_cov_3.410931_g7423_i0.p	TMHMM2.0	TMhelix	    15    37
NODE_10730_length_549_cov_3.410931_g7423_i0.p	TMHMM2.0	inside	    38    51
# NODE_10730_length_549_cov_3.410931_g7423_i0.p Length: 46
# NODE_10730_length_549_cov_3.410931_g7423_i0.p Number of predicted TMHs:  1
# NODE_10730_length_549_cov_3.410931_g7423_i0.p Exp number of AAs in TMHs: 21.66329
# NODE_10730_length_549_cov_3.410931_g7423_i0.p Exp number, first 60 AAs:  21.66329
# NODE_10730_length_549_cov_3.410931_g7423_i0.p Total prob of N-in:        0.30647
# NODE_10730_length_549_cov_3.410931_g7423_i0.p POSSIBLE N-term signal sequence
NODE_10730_length_549_cov_3.410931_g7423_i0.p	TMHMM2.0	outside	     1    19
NODE_10730_length_549_cov_3.410931_g7423_i0.p	TMHMM2.0	TMhelix	    20    42
NODE_10730_length_549_cov_3.410931_g7423_i0.p	TMHMM2.0	inside	    43    46
# NODE_10730_length_549_cov_3.410931_g7423_i0.p Length: 43
# NODE_10730_length_549_cov_3.410931_g7423_i0.p Number of predicted TMHs:  0
# NODE_10730_length_549_cov_3.410931_g7423_i0.p Exp number of AAs in TMHs: 3.99546
# NODE_10730_length_549_cov_3.410931_g7423_i0.p Exp number, first 60 AAs:  3.99546
# NODE_10730_length_549_cov_3.410931_g7423_i0.p Total prob of N-in:        0.31108
NODE_10730_length_549_cov_3.410931_g7423_i0.p	TMHMM2.0	outside	     1    43
# NODE_10730_length_549_cov_3.410931_g7423_i0.p Length: 46
# NODE_10730_length_549_cov_3.410931_g7423_i0.p Number of predicted TMHs:  0
# NODE_10730_length_549_cov_3.410931_g7423_i0.p Exp number of AAs in TMHs: 0.00014
# NODE_10730_length_549_cov_3.410931_g7423_i0.p Exp number, first 60 AAs:  0.00014
# NODE_10730_length_549_cov_3.410931_g7423_i0.p Total prob of N-in:        0.68620
NODE_10730_length_549_cov_3.410931_g7423_i0.p	TMHMM2.0	inside	     1    46
