# Supplementary material for: Salivary and Intestinal Transcriptomes Reveal Differential Gene Expression in Starving, Fed and Trypanosoma cruzi-Infected Rhodnius neglectus
Source: Front Cell Infect Microbiol. 2021 Dec 17;11:773357. doi: 10.3389/fcimb.2021.773357 (PMC8722679; doi:10.3389/fcimb.2021.773357)
Supplement: Supplementary file 11 [file DataSheet_11.zip › links/pep04-tmhmm/NODE_10740_length_549_cov_1.919028_g7432_i0.p-pep_summary.tmh]

# NODE_10740_length_549_cov_1.919028_g7432_i0.p Length: 55
# NODE_10740_length_549_cov_1.919028_g7432_i0.p Number of predicted TMHs:  0
# NODE_10740_length_549_cov_1.919028_g7432_i0.p Exp number of AAs in TMHs: 0.08715
# NODE_10740_length_549_cov_1.919028_g7432_i0.p Exp number, first 60 AAs:  0.08715
# NODE_10740_length_549_cov_1.919028_g7432_i0.p Total prob of N-in:        0.16734
NODE_10740_length_549_cov_1.919028_g7432_i0.p	TMHMM2.0	outside	     1    55
# NODE_10740_length_549_cov_1.919028_g7432_i0.p Length: 37
# NODE_10740_length_549_cov_1.919028_g7432_i0.p Number of predicted TMHs:  0
# NODE_10740_length_549_cov_1.919028_g7432_i0.p Exp number of AAs in TMHs: 0.79449
# NODE_10740_length_549_cov_1.919028_g7432_i0.p Exp number, first 60 AAs:  0.79449
# NODE_10740_length_549_cov_1.919028_g7432_i0.p Total prob of N-in:        0.80915
NODE_10740_length_549_cov_1.919028_g7432_i0.p	TMHMM2.0	inside	     1    37
# NODE_10740_length_549_cov_1.919028_g7432_i0.p Length: 39
# NODE_10740_length_549_cov_1.919028_g7432_i0.p Number of predicted TMHs:  0
# NODE_10740_length_549_cov_1.919028_g7432_i0.p Exp number of AAs in TMHs: 0.01541
# NODE_10740_length_549_cov_1.919028_g7432_i0.p Exp number, first 60 AAs:  0.01541
# NODE_10740_length_549_cov_1.919028_g7432_i0.p Total prob of N-in:        0.08082
NODE_10740_length_549_cov_1.919028_g7432_i0.p	TMHMM2.0	outside	     1    39
# NODE_10740_length_549_cov_1.919028_g7432_i0.p Length: 40
# NODE_10740_length_549_cov_1.919028_g7432_i0.p Number of predicted TMHs:  0
# NODE_10740_length_549_cov_1.919028_g7432_i0.p Exp number of AAs in TMHs: 0.02418
# NODE_10740_length_549_cov_1.919028_g7432_i0.p Exp number, first 60 AAs:  0.02418
# NODE_10740_length_549_cov_1.919028_g7432_i0.p Total prob of N-in:        0.19870
NODE_10740_length_549_cov_1.919028_g7432_i0.p	TMHMM2.0	outside	     1    40
