# Supplementary material for: Salivary and Intestinal Transcriptomes Reveal Differential Gene Expression in Starving, Fed and Trypanosoma cruzi-Infected Rhodnius neglectus
Source: Front Cell Infect Microbiol. 2021 Dec 17;11:773357. doi: 10.3389/fcimb.2021.773357 (PMC8722679; doi:10.3389/fcimb.2021.773357)
Supplement: Supplementary file 11 [file DataSheet_11.zip › links/pep04-tmhmm/NODE_10744_length_385_cov_2.341935_g7837_i0.p-pep_summary.tmh]

# NODE_10744_length_385_cov_2.341935_g7837_i0.p Length: 41
# NODE_10744_length_385_cov_2.341935_g7837_i0.p Number of predicted TMHs:  0
# NODE_10744_length_385_cov_2.341935_g7837_i0.p Exp number of AAs in TMHs: 0
# NODE_10744_length_385_cov_2.341935_g7837_i0.p Exp number, first 60 AAs:  0
# NODE_10744_length_385_cov_2.341935_g7837_i0.p Total prob of N-in:        0.28023
NODE_10744_length_385_cov_2.341935_g7837_i0.p	TMHMM2.0	outside	     1    41
# NODE_10744_length_385_cov_2.341935_g7837_i0.p Length: 35
# NODE_10744_length_385_cov_2.341935_g7837_i0.p Number of predicted TMHs:  0
# NODE_10744_length_385_cov_2.341935_g7837_i0.p Exp number of AAs in TMHs: 0
# NODE_10744_length_385_cov_2.341935_g7837_i0.p Exp number, first 60 AAs:  0
# NODE_10744_length_385_cov_2.341935_g7837_i0.p Total prob of N-in:        0.78788
NODE_10744_length_385_cov_2.341935_g7837_i0.p	TMHMM2.0	inside	     1    35
# NODE_10744_length_385_cov_2.341935_g7837_i0.p Length: 35
# NODE_10744_length_385_cov_2.341935_g7837_i0.p Number of predicted TMHs:  0
# NODE_10744_length_385_cov_2.341935_g7837_i0.p Exp number of AAs in TMHs: 0.81357
# NODE_10744_length_385_cov_2.341935_g7837_i0.p Exp number, first 60 AAs:  0.81357
# NODE_10744_length_385_cov_2.341935_g7837_i0.p Total prob of N-in:        0.67880
NODE_10744_length_385_cov_2.341935_g7837_i0.p	TMHMM2.0	inside	     1    35
# NODE_10744_length_385_cov_2.341935_g7837_i0.p Length: 33
# NODE_10744_length_385_cov_2.341935_g7837_i0.p Number of predicted TMHs:  1
# NODE_10744_length_385_cov_2.341935_g7837_i0.p Exp number of AAs in TMHs: 22.64575
# NODE_10744_length_385_cov_2.341935_g7837_i0.p Exp number, first 60 AAs:  22.64575
# NODE_10744_length_385_cov_2.341935_g7837_i0.p Total prob of N-in:        0.50934
# NODE_10744_length_385_cov_2.341935_g7837_i0.p POSSIBLE N-term signal sequence
NODE_10744_length_385_cov_2.341935_g7837_i0.p	TMHMM2.0	inside	     1     4
NODE_10744_length_385_cov_2.341935_g7837_i0.p	TMHMM2.0	TMhelix	     5    27
NODE_10744_length_385_cov_2.341935_g7837_i0.p	TMHMM2.0	outside	    28    33
