# Supplementary material for: Salivary and Intestinal Transcriptomes Reveal Differential Gene Expression in Starving, Fed and Trypanosoma cruzi-Infected Rhodnius neglectus
Source: Front Cell Infect Microbiol. 2021 Dec 17;11:773357. doi: 10.3389/fcimb.2021.773357 (PMC8722679; doi:10.3389/fcimb.2021.773357)
Supplement: Supplementary file 11 [file DataSheet_11.zip › links/pep04-tmhmm/NODE_10751_length_548_cov_4.754564_g7443_i0.p-pep_summary.tmh]

# NODE_10751_length_548_cov_4.754564_g7443_i0.p Length: 55
# NODE_10751_length_548_cov_4.754564_g7443_i0.p Number of predicted TMHs:  1
# NODE_10751_length_548_cov_4.754564_g7443_i0.p Exp number of AAs in TMHs: 22.79114
# NODE_10751_length_548_cov_4.754564_g7443_i0.p Exp number, first 60 AAs:  22.79114
# NODE_10751_length_548_cov_4.754564_g7443_i0.p Total prob of N-in:        0.22635
# NODE_10751_length_548_cov_4.754564_g7443_i0.p POSSIBLE N-term signal sequence
NODE_10751_length_548_cov_4.754564_g7443_i0.p	TMHMM2.0	outside	     1     9
NODE_10751_length_548_cov_4.754564_g7443_i0.p	TMHMM2.0	TMhelix	    10    32
NODE_10751_length_548_cov_4.754564_g7443_i0.p	TMHMM2.0	inside	    33    55
# NODE_10751_length_548_cov_4.754564_g7443_i0.p Length: 44
# NODE_10751_length_548_cov_4.754564_g7443_i0.p Number of predicted TMHs:  0
# NODE_10751_length_548_cov_4.754564_g7443_i0.p Exp number of AAs in TMHs: 0.0052
# NODE_10751_length_548_cov_4.754564_g7443_i0.p Exp number, first 60 AAs:  0.0052
# NODE_10751_length_548_cov_4.754564_g7443_i0.p Total prob of N-in:        0.19233
NODE_10751_length_548_cov_4.754564_g7443_i0.p	TMHMM2.0	outside	     1    44
# NODE_10751_length_548_cov_4.754564_g7443_i0.p Length: 41
# NODE_10751_length_548_cov_4.754564_g7443_i0.p Number of predicted TMHs:  0
# NODE_10751_length_548_cov_4.754564_g7443_i0.p Exp number of AAs in TMHs: 0.03755
# NODE_10751_length_548_cov_4.754564_g7443_i0.p Exp number, first 60 AAs:  0.03755
# NODE_10751_length_548_cov_4.754564_g7443_i0.p Total prob of N-in:        0.51369
NODE_10751_length_548_cov_4.754564_g7443_i0.p	TMHMM2.0	inside	     1    41
# NODE_10751_length_548_cov_4.754564_g7443_i0.p Length: 42
# NODE_10751_length_548_cov_4.754564_g7443_i0.p Number of predicted TMHs:  0
# NODE_10751_length_548_cov_4.754564_g7443_i0.p Exp number of AAs in TMHs: 9.5178
# NODE_10751_length_548_cov_4.754564_g7443_i0.p Exp number, first 60 AAs:  9.5178
# NODE_10751_length_548_cov_4.754564_g7443_i0.p Total prob of N-in:        0.55276
NODE_10751_length_548_cov_4.754564_g7443_i0.p	TMHMM2.0	outside	     1    42
