# Supplementary material for: Salivary and Intestinal Transcriptomes Reveal Differential Gene Expression in Starving, Fed and Trypanosoma cruzi-Infected Rhodnius neglectus
Source: Front Cell Infect Microbiol. 2021 Dec 17;11:773357. doi: 10.3389/fcimb.2021.773357 (PMC8722679; doi:10.3389/fcimb.2021.773357)
Supplement: Supplementary file 11 [file DataSheet_11.zip › links/pep04-tmhmm/NODE_10763_length_548_cov_2.434077_g7454_i0.p-pep_summary.tmh]

# NODE_10763_length_548_cov_2.434077_g7454_i0.p Length: 78
# NODE_10763_length_548_cov_2.434077_g7454_i0.p Number of predicted TMHs:  0
# NODE_10763_length_548_cov_2.434077_g7454_i0.p Exp number of AAs in TMHs: 16.36552
# NODE_10763_length_548_cov_2.434077_g7454_i0.p Exp number, first 60 AAs:  16.36411
# NODE_10763_length_548_cov_2.434077_g7454_i0.p Total prob of N-in:        0.78609
# NODE_10763_length_548_cov_2.434077_g7454_i0.p POSSIBLE N-term signal sequence
NODE_10763_length_548_cov_2.434077_g7454_i0.p	TMHMM2.0	inside	     1    78
# NODE_10763_length_548_cov_2.434077_g7454_i0.p Length: 40
# NODE_10763_length_548_cov_2.434077_g7454_i0.p Number of predicted TMHs:  0
# NODE_10763_length_548_cov_2.434077_g7454_i0.p Exp number of AAs in TMHs: 0.141
# NODE_10763_length_548_cov_2.434077_g7454_i0.p Exp number, first 60 AAs:  0.141
# NODE_10763_length_548_cov_2.434077_g7454_i0.p Total prob of N-in:        0.19135
NODE_10763_length_548_cov_2.434077_g7454_i0.p	TMHMM2.0	outside	     1    40
# NODE_10763_length_548_cov_2.434077_g7454_i0.p Length: 36
# NODE_10763_length_548_cov_2.434077_g7454_i0.p Number of predicted TMHs:  0
# NODE_10763_length_548_cov_2.434077_g7454_i0.p Exp number of AAs in TMHs: 0.18633
# NODE_10763_length_548_cov_2.434077_g7454_i0.p Exp number, first 60 AAs:  0.18633
# NODE_10763_length_548_cov_2.434077_g7454_i0.p Total prob of N-in:        0.55574
NODE_10763_length_548_cov_2.434077_g7454_i0.p	TMHMM2.0	inside	     1    36
# NODE_10763_length_548_cov_2.434077_g7454_i0.p Length: 51
# NODE_10763_length_548_cov_2.434077_g7454_i0.p Number of predicted TMHs:  1
# NODE_10763_length_548_cov_2.434077_g7454_i0.p Exp number of AAs in TMHs: 19.20503
# NODE_10763_length_548_cov_2.434077_g7454_i0.p Exp number, first 60 AAs:  19.20503
# NODE_10763_length_548_cov_2.434077_g7454_i0.p Total prob of N-in:        0.96088
# NODE_10763_length_548_cov_2.434077_g7454_i0.p POSSIBLE N-term signal sequence
NODE_10763_length_548_cov_2.434077_g7454_i0.p	TMHMM2.0	inside	     1    20
NODE_10763_length_548_cov_2.434077_g7454_i0.p	TMHMM2.0	TMhelix	    21    43
NODE_10763_length_548_cov_2.434077_g7454_i0.p	TMHMM2.0	outside	    44    51
