# Supplementary material for: Salivary and Intestinal Transcriptomes Reveal Differential Gene Expression in Starving, Fed and Trypanosoma cruzi-Infected Rhodnius neglectus
Source: Front Cell Infect Microbiol. 2021 Dec 17;11:773357. doi: 10.3389/fcimb.2021.773357 (PMC8722679; doi:10.3389/fcimb.2021.773357)
Supplement: Supplementary file 11 [file DataSheet_11.zip › links/pep04-tmhmm/NODE_10764_length_548_cov_2.281947_g7455_i0.p-pep_summary.tmh]

# NODE_10764_length_548_cov_2.281947_g7455_i0.p Length: 40
# NODE_10764_length_548_cov_2.281947_g7455_i0.p Number of predicted TMHs:  0
# NODE_10764_length_548_cov_2.281947_g7455_i0.p Exp number of AAs in TMHs: 0.0004
# NODE_10764_length_548_cov_2.281947_g7455_i0.p Exp number, first 60 AAs:  0.0004
# NODE_10764_length_548_cov_2.281947_g7455_i0.p Total prob of N-in:        0.67555
NODE_10764_length_548_cov_2.281947_g7455_i0.p	TMHMM2.0	inside	     1    40
# NODE_10764_length_548_cov_2.281947_g7455_i0.p Length: 59
# NODE_10764_length_548_cov_2.281947_g7455_i0.p Number of predicted TMHs:  0
# NODE_10764_length_548_cov_2.281947_g7455_i0.p Exp number of AAs in TMHs: 0.13551
# NODE_10764_length_548_cov_2.281947_g7455_i0.p Exp number, first 60 AAs:  0.13551
# NODE_10764_length_548_cov_2.281947_g7455_i0.p Total prob of N-in:        0.24808
NODE_10764_length_548_cov_2.281947_g7455_i0.p	TMHMM2.0	outside	     1    59
# NODE_10764_length_548_cov_2.281947_g7455_i0.p Length: 41
# NODE_10764_length_548_cov_2.281947_g7455_i0.p Number of predicted TMHs:  0
# NODE_10764_length_548_cov_2.281947_g7455_i0.p Exp number of AAs in TMHs: 0.2168
# NODE_10764_length_548_cov_2.281947_g7455_i0.p Exp number, first 60 AAs:  0.2168
# NODE_10764_length_548_cov_2.281947_g7455_i0.p Total prob of N-in:        0.23410
NODE_10764_length_548_cov_2.281947_g7455_i0.p	TMHMM2.0	outside	     1    41
# NODE_10764_length_548_cov_2.281947_g7455_i0.p Length: 48
# NODE_10764_length_548_cov_2.281947_g7455_i0.p Number of predicted TMHs:  0
# NODE_10764_length_548_cov_2.281947_g7455_i0.p Exp number of AAs in TMHs: 5.67447
# NODE_10764_length_548_cov_2.281947_g7455_i0.p Exp number, first 60 AAs:  5.67447
# NODE_10764_length_548_cov_2.281947_g7455_i0.p Total prob of N-in:        0.20738
NODE_10764_length_548_cov_2.281947_g7455_i0.p	TMHMM2.0	outside	     1    48
