# Supplementary material for: Salivary and Intestinal Transcriptomes Reveal Differential Gene Expression in Starving, Fed and Trypanosoma cruzi-Infected Rhodnius neglectus
Source: Front Cell Infect Microbiol. 2021 Dec 17;11:773357. doi: 10.3389/fcimb.2021.773357 (PMC8722679; doi:10.3389/fcimb.2021.773357)
Supplement: Supplementary file 11 [file DataSheet_11.zip › links/pep04-tmhmm/NODE_10766_length_548_cov_1.395538_g7457_i0.p-pep_summary.tmh]

# NODE_10766_length_548_cov_1.395538_g7457_i0.p Length: 72
# NODE_10766_length_548_cov_1.395538_g7457_i0.p Number of predicted TMHs:  0
# NODE_10766_length_548_cov_1.395538_g7457_i0.p Exp number of AAs in TMHs: 0.000820000000000001
# NODE_10766_length_548_cov_1.395538_g7457_i0.p Exp number, first 60 AAs:  0.000720000000000001
# NODE_10766_length_548_cov_1.395538_g7457_i0.p Total prob of N-in:        0.10887
NODE_10766_length_548_cov_1.395538_g7457_i0.p	TMHMM2.0	outside	     1    72
# NODE_10766_length_548_cov_1.395538_g7457_i0.p Length: 44
# NODE_10766_length_548_cov_1.395538_g7457_i0.p Number of predicted TMHs:  0
# NODE_10766_length_548_cov_1.395538_g7457_i0.p Exp number of AAs in TMHs: 0.01003
# NODE_10766_length_548_cov_1.395538_g7457_i0.p Exp number, first 60 AAs:  0.01003
# NODE_10766_length_548_cov_1.395538_g7457_i0.p Total prob of N-in:        0.22227
NODE_10766_length_548_cov_1.395538_g7457_i0.p	TMHMM2.0	outside	     1    44
# NODE_10766_length_548_cov_1.395538_g7457_i0.p Length: 47
# NODE_10766_length_548_cov_1.395538_g7457_i0.p Number of predicted TMHs:  0
# NODE_10766_length_548_cov_1.395538_g7457_i0.p Exp number of AAs in TMHs: 0.02392
# NODE_10766_length_548_cov_1.395538_g7457_i0.p Exp number, first 60 AAs:  0.02392
# NODE_10766_length_548_cov_1.395538_g7457_i0.p Total prob of N-in:        0.07328
NODE_10766_length_548_cov_1.395538_g7457_i0.p	TMHMM2.0	outside	     1    47
# NODE_10766_length_548_cov_1.395538_g7457_i0.p Length: 42
# NODE_10766_length_548_cov_1.395538_g7457_i0.p Number of predicted TMHs:  0
# NODE_10766_length_548_cov_1.395538_g7457_i0.p Exp number of AAs in TMHs: 0.00161
# NODE_10766_length_548_cov_1.395538_g7457_i0.p Exp number, first 60 AAs:  0.00161
# NODE_10766_length_548_cov_1.395538_g7457_i0.p Total prob of N-in:        0.23337
NODE_10766_length_548_cov_1.395538_g7457_i0.p	TMHMM2.0	outside	     1    42
