# Supplementary material for: Salivary and Intestinal Transcriptomes Reveal Differential Gene Expression in Starving, Fed and Trypanosoma cruzi-Infected Rhodnius neglectus
Source: Front Cell Infect Microbiol. 2021 Dec 17;11:773357. doi: 10.3389/fcimb.2021.773357 (PMC8722679; doi:10.3389/fcimb.2021.773357)
Supplement: Supplementary file 11 [file DataSheet_11.zip › links/pep04-tmhmm/NODE_10773_length_384_cov_5.388350_g7866_i0.p-pep_summary.tmh]

# NODE_10773_length_384_cov_5.388350_g7866_i0.p Length: 70
# NODE_10773_length_384_cov_5.388350_g7866_i0.p Number of predicted TMHs:  0
# NODE_10773_length_384_cov_5.388350_g7866_i0.p Exp number of AAs in TMHs: 0.00016
# NODE_10773_length_384_cov_5.388350_g7866_i0.p Exp number, first 60 AAs:  0.00016
# NODE_10773_length_384_cov_5.388350_g7866_i0.p Total prob of N-in:        0.71177
NODE_10773_length_384_cov_5.388350_g7866_i0.p	TMHMM2.0	inside	     1    70
# NODE_10773_length_384_cov_5.388350_g7866_i0.p Length: 47
# NODE_10773_length_384_cov_5.388350_g7866_i0.p Number of predicted TMHs:  1
# NODE_10773_length_384_cov_5.388350_g7866_i0.p Exp number of AAs in TMHs: 21.99111
# NODE_10773_length_384_cov_5.388350_g7866_i0.p Exp number, first 60 AAs:  21.99111
# NODE_10773_length_384_cov_5.388350_g7866_i0.p Total prob of N-in:        0.65978
# NODE_10773_length_384_cov_5.388350_g7866_i0.p POSSIBLE N-term signal sequence
NODE_10773_length_384_cov_5.388350_g7866_i0.p	TMHMM2.0	inside	     1    21
NODE_10773_length_384_cov_5.388350_g7866_i0.p	TMHMM2.0	TMhelix	    22    44
NODE_10773_length_384_cov_5.388350_g7866_i0.p	TMHMM2.0	outside	    45    47
# NODE_10773_length_384_cov_5.388350_g7866_i0.p Length: 73
# NODE_10773_length_384_cov_5.388350_g7866_i0.p Number of predicted TMHs:  2
# NODE_10773_length_384_cov_5.388350_g7866_i0.p Exp number of AAs in TMHs: 44.63001
# NODE_10773_length_384_cov_5.388350_g7866_i0.p Exp number, first 60 AAs:  33.82112
# NODE_10773_length_384_cov_5.388350_g7866_i0.p Total prob of N-in:        0.90015
# NODE_10773_length_384_cov_5.388350_g7866_i0.p POSSIBLE N-term signal sequence
NODE_10773_length_384_cov_5.388350_g7866_i0.p	TMHMM2.0	inside	     1     4
NODE_10773_length_384_cov_5.388350_g7866_i0.p	TMHMM2.0	TMhelix	     5    27
NODE_10773_length_384_cov_5.388350_g7866_i0.p	TMHMM2.0	outside	    28    49
NODE_10773_length_384_cov_5.388350_g7866_i0.p	TMHMM2.0	TMhelix	    50    72
NODE_10773_length_384_cov_5.388350_g7866_i0.p	TMHMM2.0	inside	    73    73
# NODE_10773_length_384_cov_5.388350_g7866_i0.p Length: 50
# NODE_10773_length_384_cov_5.388350_g7866_i0.p Number of predicted TMHs:  1
# NODE_10773_length_384_cov_5.388350_g7866_i0.p Exp number of AAs in TMHs: 18.97668
# NODE_10773_length_384_cov_5.388350_g7866_i0.p Exp number, first 60 AAs:  18.97668
# NODE_10773_length_384_cov_5.388350_g7866_i0.p Total prob of N-in:        0.04090
# NODE_10773_length_384_cov_5.388350_g7866_i0.p POSSIBLE N-term signal sequence
NODE_10773_length_384_cov_5.388350_g7866_i0.p	TMHMM2.0	outside	     1    31
NODE_10773_length_384_cov_5.388350_g7866_i0.p	TMHMM2.0	TMhelix	    32    49
NODE_10773_length_384_cov_5.388350_g7866_i0.p	TMHMM2.0	inside	    50    50
