# Supplementary material for: Salivary and Intestinal Transcriptomes Reveal Differential Gene Expression in Starving, Fed and Trypanosoma cruzi-Infected Rhodnius neglectus
Source: Front Cell Infect Microbiol. 2021 Dec 17;11:773357. doi: 10.3389/fcimb.2021.773357 (PMC8722679; doi:10.3389/fcimb.2021.773357)
Supplement: Supplementary file 11 [file DataSheet_11.zip › links/pep04-tmhmm/NODE_10777_length_384_cov_4.873786_g7870_i0.p-pep_summary.tmh]

# NODE_10777_length_384_cov_4.873786_g7870_i0.p Length: 99
# NODE_10777_length_384_cov_4.873786_g7870_i0.p Number of predicted TMHs:  0
# NODE_10777_length_384_cov_4.873786_g7870_i0.p Exp number of AAs in TMHs: 17.97457
# NODE_10777_length_384_cov_4.873786_g7870_i0.p Exp number, first 60 AAs:  6.4228
# NODE_10777_length_384_cov_4.873786_g7870_i0.p Total prob of N-in:        0.15381
NODE_10777_length_384_cov_4.873786_g7870_i0.p	TMHMM2.0	outside	     1    99
# NODE_10777_length_384_cov_4.873786_g7870_i0.p Length: 46
# NODE_10777_length_384_cov_4.873786_g7870_i0.p Number of predicted TMHs:  1
# NODE_10777_length_384_cov_4.873786_g7870_i0.p Exp number of AAs in TMHs: 20.95011
# NODE_10777_length_384_cov_4.873786_g7870_i0.p Exp number, first 60 AAs:  20.95011
# NODE_10777_length_384_cov_4.873786_g7870_i0.p Total prob of N-in:        0.10462
# NODE_10777_length_384_cov_4.873786_g7870_i0.p POSSIBLE N-term signal sequence
NODE_10777_length_384_cov_4.873786_g7870_i0.p	TMHMM2.0	outside	     1    14
NODE_10777_length_384_cov_4.873786_g7870_i0.p	TMHMM2.0	TMhelix	    15    37
NODE_10777_length_384_cov_4.873786_g7870_i0.p	TMHMM2.0	inside	    38    46
# NODE_10777_length_384_cov_4.873786_g7870_i0.p Length: 127
# NODE_10777_length_384_cov_4.873786_g7870_i0.p Number of predicted TMHs:  0
# NODE_10777_length_384_cov_4.873786_g7870_i0.p Exp number of AAs in TMHs: 0
# NODE_10777_length_384_cov_4.873786_g7870_i0.p Exp number, first 60 AAs:  0
# NODE_10777_length_384_cov_4.873786_g7870_i0.p Total prob of N-in:        0.13176
NODE_10777_length_384_cov_4.873786_g7870_i0.p	TMHMM2.0	outside	     1   127
# NODE_10777_length_384_cov_4.873786_g7870_i0.p Length: 44
# NODE_10777_length_384_cov_4.873786_g7870_i0.p Number of predicted TMHs:  0
# NODE_10777_length_384_cov_4.873786_g7870_i0.p Exp number of AAs in TMHs: 0.01234
# NODE_10777_length_384_cov_4.873786_g7870_i0.p Exp number, first 60 AAs:  0.01234
# NODE_10777_length_384_cov_4.873786_g7870_i0.p Total prob of N-in:        0.83612
NODE_10777_length_384_cov_4.873786_g7870_i0.p	TMHMM2.0	inside	     1    44
