# Supplementary material for: Salivary and Intestinal Transcriptomes Reveal Differential Gene Expression in Starving, Fed and Trypanosoma cruzi-Infected Rhodnius neglectus
Source: Front Cell Infect Microbiol. 2021 Dec 17;11:773357. doi: 10.3389/fcimb.2021.773357 (PMC8722679; doi:10.3389/fcimb.2021.773357)
Supplement: Supplementary file 11 [file DataSheet_11.zip › links/pep04-tmhmm/NODE_10779_length_547_cov_5.648374_g2636_i2.p-pep_summary.tmh]

# NODE_10779_length_547_cov_5.648374_g2636_i2.p Length: 34
# NODE_10779_length_547_cov_5.648374_g2636_i2.p Number of predicted TMHs:  0
# NODE_10779_length_547_cov_5.648374_g2636_i2.p Exp number of AAs in TMHs: 0.07856
# NODE_10779_length_547_cov_5.648374_g2636_i2.p Exp number, first 60 AAs:  0.07856
# NODE_10779_length_547_cov_5.648374_g2636_i2.p Total prob of N-in:        0.10388
NODE_10779_length_547_cov_5.648374_g2636_i2.p	TMHMM2.0	outside	     1    34
# NODE_10779_length_547_cov_5.648374_g2636_i2.p Length: 36
# NODE_10779_length_547_cov_5.648374_g2636_i2.p Number of predicted TMHs:  0
# NODE_10779_length_547_cov_5.648374_g2636_i2.p Exp number of AAs in TMHs: 0.0005
# NODE_10779_length_547_cov_5.648374_g2636_i2.p Exp number, first 60 AAs:  0.0005
# NODE_10779_length_547_cov_5.648374_g2636_i2.p Total prob of N-in:        0.58385
NODE_10779_length_547_cov_5.648374_g2636_i2.p	TMHMM2.0	inside	     1    36
# NODE_10779_length_547_cov_5.648374_g2636_i2.p Length: 42
# NODE_10779_length_547_cov_5.648374_g2636_i2.p Number of predicted TMHs:  0
# NODE_10779_length_547_cov_5.648374_g2636_i2.p Exp number of AAs in TMHs: 0.00227
# NODE_10779_length_547_cov_5.648374_g2636_i2.p Exp number, first 60 AAs:  0.00227
# NODE_10779_length_547_cov_5.648374_g2636_i2.p Total prob of N-in:        0.61767
NODE_10779_length_547_cov_5.648374_g2636_i2.p	TMHMM2.0	inside	     1    42
# NODE_10779_length_547_cov_5.648374_g2636_i2.p Length: 101
# NODE_10779_length_547_cov_5.648374_g2636_i2.p Number of predicted TMHs:  0
# NODE_10779_length_547_cov_5.648374_g2636_i2.p Exp number of AAs in TMHs: 5.92227
# NODE_10779_length_547_cov_5.648374_g2636_i2.p Exp number, first 60 AAs:  2.09532
# NODE_10779_length_547_cov_5.648374_g2636_i2.p Total prob of N-in:        0.21823
NODE_10779_length_547_cov_5.648374_g2636_i2.p	TMHMM2.0	outside	     1   101
