# Supplementary material for: Salivary and Intestinal Transcriptomes Reveal Differential Gene Expression in Starving, Fed and Trypanosoma cruzi-Infected Rhodnius neglectus
Source: Front Cell Infect Microbiol. 2021 Dec 17;11:773357. doi: 10.3389/fcimb.2021.773357 (PMC8722679; doi:10.3389/fcimb.2021.773357)
Supplement: Supplementary file 11 [file DataSheet_11.zip › links/pep04-tmhmm/NODE_10790_length_547_cov_2.815041_g7480_i0.p-pep_summary.tmh]

# NODE_10790_length_547_cov_2.815041_g7480_i0.p Length: 57
# NODE_10790_length_547_cov_2.815041_g7480_i0.p Number of predicted TMHs:  0
# NODE_10790_length_547_cov_2.815041_g7480_i0.p Exp number of AAs in TMHs: 0.10928
# NODE_10790_length_547_cov_2.815041_g7480_i0.p Exp number, first 60 AAs:  0.10928
# NODE_10790_length_547_cov_2.815041_g7480_i0.p Total prob of N-in:        0.04141
NODE_10790_length_547_cov_2.815041_g7480_i0.p	TMHMM2.0	outside	     1    57
# NODE_10790_length_547_cov_2.815041_g7480_i0.p Length: 87
# NODE_10790_length_547_cov_2.815041_g7480_i0.p Number of predicted TMHs:  3
# NODE_10790_length_547_cov_2.815041_g7480_i0.p Exp number of AAs in TMHs: 65.8025
# NODE_10790_length_547_cov_2.815041_g7480_i0.p Exp number, first 60 AAs:  44.73344
# NODE_10790_length_547_cov_2.815041_g7480_i0.p Total prob of N-in:        0.85451
# NODE_10790_length_547_cov_2.815041_g7480_i0.p POSSIBLE N-term signal sequence
NODE_10790_length_547_cov_2.815041_g7480_i0.p	TMHMM2.0	inside	     1     4
NODE_10790_length_547_cov_2.815041_g7480_i0.p	TMHMM2.0	TMhelix	     5    27
NODE_10790_length_547_cov_2.815041_g7480_i0.p	TMHMM2.0	outside	    28    36
NODE_10790_length_547_cov_2.815041_g7480_i0.p	TMHMM2.0	TMhelix	    37    59
NODE_10790_length_547_cov_2.815041_g7480_i0.p	TMHMM2.0	inside	    60    63
NODE_10790_length_547_cov_2.815041_g7480_i0.p	TMHMM2.0	TMhelix	    64    86
NODE_10790_length_547_cov_2.815041_g7480_i0.p	TMHMM2.0	outside	    87    87
# NODE_10790_length_547_cov_2.815041_g7480_i0.p Length: 49
# NODE_10790_length_547_cov_2.815041_g7480_i0.p Number of predicted TMHs:  1
# NODE_10790_length_547_cov_2.815041_g7480_i0.p Exp number of AAs in TMHs: 16.07797
# NODE_10790_length_547_cov_2.815041_g7480_i0.p Exp number, first 60 AAs:  16.07797
# NODE_10790_length_547_cov_2.815041_g7480_i0.p Total prob of N-in:        0.11646
# NODE_10790_length_547_cov_2.815041_g7480_i0.p POSSIBLE N-term signal sequence
NODE_10790_length_547_cov_2.815041_g7480_i0.p	TMHMM2.0	outside	     1    25
NODE_10790_length_547_cov_2.815041_g7480_i0.p	TMHMM2.0	TMhelix	    26    48
NODE_10790_length_547_cov_2.815041_g7480_i0.p	TMHMM2.0	inside	    49    49
# NODE_10790_length_547_cov_2.815041_g7480_i0.p Length: 49
# NODE_10790_length_547_cov_2.815041_g7480_i0.p Number of predicted TMHs:  0
# NODE_10790_length_547_cov_2.815041_g7480_i0.p Exp number of AAs in TMHs: 0
# NODE_10790_length_547_cov_2.815041_g7480_i0.p Exp number, first 60 AAs:  0
# NODE_10790_length_547_cov_2.815041_g7480_i0.p Total prob of N-in:        0.65666
NODE_10790_length_547_cov_2.815041_g7480_i0.p	TMHMM2.0	inside	     1    49
