# Supplementary material for: Salivary and Intestinal Transcriptomes Reveal Differential Gene Expression in Starving, Fed and Trypanosoma cruzi-Infected Rhodnius neglectus
Source: Front Cell Infect Microbiol. 2021 Dec 17;11:773357. doi: 10.3389/fcimb.2021.773357 (PMC8722679; doi:10.3389/fcimb.2021.773357)
Supplement: Supplementary file 11 [file DataSheet_11.zip › links/pep04-tmhmm/NODE_10792_length_547_cov_2.719512_g7482_i0.p-pep_summary.tmh]

# NODE_10792_length_547_cov_2.719512_g7482_i0.p Length: 151
# NODE_10792_length_547_cov_2.719512_g7482_i0.p Number of predicted TMHs:  0
# NODE_10792_length_547_cov_2.719512_g7482_i0.p Exp number of AAs in TMHs: 0.17146
# NODE_10792_length_547_cov_2.719512_g7482_i0.p Exp number, first 60 AAs:  0.02385
# NODE_10792_length_547_cov_2.719512_g7482_i0.p Total prob of N-in:        0.40093
NODE_10792_length_547_cov_2.719512_g7482_i0.p	TMHMM2.0	outside	     1   151
# NODE_10792_length_547_cov_2.719512_g7482_i0.p Length: 50
# NODE_10792_length_547_cov_2.719512_g7482_i0.p Number of predicted TMHs:  0
# NODE_10792_length_547_cov_2.719512_g7482_i0.p Exp number of AAs in TMHs: 0.08677
# NODE_10792_length_547_cov_2.719512_g7482_i0.p Exp number, first 60 AAs:  0.08677
# NODE_10792_length_547_cov_2.719512_g7482_i0.p Total prob of N-in:        0.34164
NODE_10792_length_547_cov_2.719512_g7482_i0.p	TMHMM2.0	outside	     1    50
# NODE_10792_length_547_cov_2.719512_g7482_i0.p Length: 53
# NODE_10792_length_547_cov_2.719512_g7482_i0.p Number of predicted TMHs:  0
# NODE_10792_length_547_cov_2.719512_g7482_i0.p Exp number of AAs in TMHs: 0.02353
# NODE_10792_length_547_cov_2.719512_g7482_i0.p Exp number, first 60 AAs:  0.02353
# NODE_10792_length_547_cov_2.719512_g7482_i0.p Total prob of N-in:        0.36756
NODE_10792_length_547_cov_2.719512_g7482_i0.p	TMHMM2.0	outside	     1    53
# NODE_10792_length_547_cov_2.719512_g7482_i0.p Length: 53
# NODE_10792_length_547_cov_2.719512_g7482_i0.p Number of predicted TMHs:  1
# NODE_10792_length_547_cov_2.719512_g7482_i0.p Exp number of AAs in TMHs: 16.53894
# NODE_10792_length_547_cov_2.719512_g7482_i0.p Exp number, first 60 AAs:  16.53894
# NODE_10792_length_547_cov_2.719512_g7482_i0.p Total prob of N-in:        0.69740
# NODE_10792_length_547_cov_2.719512_g7482_i0.p POSSIBLE N-term signal sequence
NODE_10792_length_547_cov_2.719512_g7482_i0.p	TMHMM2.0	inside	     1    19
NODE_10792_length_547_cov_2.719512_g7482_i0.p	TMHMM2.0	TMhelix	    20    42
NODE_10792_length_547_cov_2.719512_g7482_i0.p	TMHMM2.0	outside	    43    53
