# Supplementary material for: Salivary and Intestinal Transcriptomes Reveal Differential Gene Expression in Starving, Fed and Trypanosoma cruzi-Infected Rhodnius neglectus
Source: Front Cell Infect Microbiol. 2021 Dec 17;11:773357. doi: 10.3389/fcimb.2021.773357 (PMC8722679; doi:10.3389/fcimb.2021.773357)
Supplement: Supplementary file 11 [file DataSheet_11.zip › links/pep04-tmhmm/NODE_10796_length_384_cov_3.355987_g7888_i0.p-pep_summary.tmh]

# NODE_10796_length_384_cov_3.355987_g7888_i0.p Length: 127
# NODE_10796_length_384_cov_3.355987_g7888_i0.p Number of predicted TMHs:  0
# NODE_10796_length_384_cov_3.355987_g7888_i0.p Exp number of AAs in TMHs: 0.00243
# NODE_10796_length_384_cov_3.355987_g7888_i0.p Exp number, first 60 AAs:  0.00243
# NODE_10796_length_384_cov_3.355987_g7888_i0.p Total prob of N-in:        0.56062
NODE_10796_length_384_cov_3.355987_g7888_i0.p	TMHMM2.0	inside	     1   127
# NODE_10796_length_384_cov_3.355987_g7888_i0.p Length: 93
# NODE_10796_length_384_cov_3.355987_g7888_i0.p Number of predicted TMHs:  0
# NODE_10796_length_384_cov_3.355987_g7888_i0.p Exp number of AAs in TMHs: 0.00102
# NODE_10796_length_384_cov_3.355987_g7888_i0.p Exp number, first 60 AAs:  0.00071
# NODE_10796_length_384_cov_3.355987_g7888_i0.p Total prob of N-in:        0.50363
NODE_10796_length_384_cov_3.355987_g7888_i0.p	TMHMM2.0	inside	     1    93
# NODE_10796_length_384_cov_3.355987_g7888_i0.p Length: 105
# NODE_10796_length_384_cov_3.355987_g7888_i0.p Number of predicted TMHs:  0
# NODE_10796_length_384_cov_3.355987_g7888_i0.p Exp number of AAs in TMHs: 0.00735999999999999
# NODE_10796_length_384_cov_3.355987_g7888_i0.p Exp number, first 60 AAs:  0.00724
# NODE_10796_length_384_cov_3.355987_g7888_i0.p Total prob of N-in:        0.13447
NODE_10796_length_384_cov_3.355987_g7888_i0.p	TMHMM2.0	outside	     1   105
# NODE_10796_length_384_cov_3.355987_g7888_i0.p Length: 127
# NODE_10796_length_384_cov_3.355987_g7888_i0.p Number of predicted TMHs:  0
# NODE_10796_length_384_cov_3.355987_g7888_i0.p Exp number of AAs in TMHs: 0
# NODE_10796_length_384_cov_3.355987_g7888_i0.p Exp number, first 60 AAs:  0
# NODE_10796_length_384_cov_3.355987_g7888_i0.p Total prob of N-in:        0.02872
NODE_10796_length_384_cov_3.355987_g7888_i0.p	TMHMM2.0	outside	     1   127
