# Supplementary material for: Salivary and Intestinal Transcriptomes Reveal Differential Gene Expression in Starving, Fed and Trypanosoma cruzi-Infected Rhodnius neglectus
Source: Front Cell Infect Microbiol. 2021 Dec 17;11:773357. doi: 10.3389/fcimb.2021.773357 (PMC8722679; doi:10.3389/fcimb.2021.773357)
Supplement: Supplementary file 11 [file DataSheet_11.zip › links/pep04-tmhmm/NODE_10797_length_547_cov_2.030488_g7487_i0.p-pep_summary.tmh]

# NODE_10797_length_547_cov_2.030488_g7487_i0.p Length: 65
# NODE_10797_length_547_cov_2.030488_g7487_i0.p Number of predicted TMHs:  0
# NODE_10797_length_547_cov_2.030488_g7487_i0.p Exp number of AAs in TMHs: 0
# NODE_10797_length_547_cov_2.030488_g7487_i0.p Exp number, first 60 AAs:  0
# NODE_10797_length_547_cov_2.030488_g7487_i0.p Total prob of N-in:        0.18158
NODE_10797_length_547_cov_2.030488_g7487_i0.p	TMHMM2.0	outside	     1    65
# NODE_10797_length_547_cov_2.030488_g7487_i0.p Length: 69
# NODE_10797_length_547_cov_2.030488_g7487_i0.p Number of predicted TMHs:  0
# NODE_10797_length_547_cov_2.030488_g7487_i0.p Exp number of AAs in TMHs: 4.89671
# NODE_10797_length_547_cov_2.030488_g7487_i0.p Exp number, first 60 AAs:  4.89601
# NODE_10797_length_547_cov_2.030488_g7487_i0.p Total prob of N-in:        0.17706
NODE_10797_length_547_cov_2.030488_g7487_i0.p	TMHMM2.0	outside	     1    69
# NODE_10797_length_547_cov_2.030488_g7487_i0.p Length: 69
# NODE_10797_length_547_cov_2.030488_g7487_i0.p Number of predicted TMHs:  2
# NODE_10797_length_547_cov_2.030488_g7487_i0.p Exp number of AAs in TMHs: 34.80151
# NODE_10797_length_547_cov_2.030488_g7487_i0.p Exp number, first 60 AAs:  34.76818
# NODE_10797_length_547_cov_2.030488_g7487_i0.p Total prob of N-in:        0.72148
# NODE_10797_length_547_cov_2.030488_g7487_i0.p POSSIBLE N-term signal sequence
NODE_10797_length_547_cov_2.030488_g7487_i0.p	TMHMM2.0	inside	     1    11
NODE_10797_length_547_cov_2.030488_g7487_i0.p	TMHMM2.0	TMhelix	    12    34
NODE_10797_length_547_cov_2.030488_g7487_i0.p	TMHMM2.0	outside	    35    37
NODE_10797_length_547_cov_2.030488_g7487_i0.p	TMHMM2.0	TMhelix	    38    55
NODE_10797_length_547_cov_2.030488_g7487_i0.p	TMHMM2.0	inside	    56    69
# NODE_10797_length_547_cov_2.030488_g7487_i0.p Length: 89
# NODE_10797_length_547_cov_2.030488_g7487_i0.p Number of predicted TMHs:  1
# NODE_10797_length_547_cov_2.030488_g7487_i0.p Exp number of AAs in TMHs: 26.08318
# NODE_10797_length_547_cov_2.030488_g7487_i0.p Exp number, first 60 AAs:  22.06955
# NODE_10797_length_547_cov_2.030488_g7487_i0.p Total prob of N-in:        0.95587
# NODE_10797_length_547_cov_2.030488_g7487_i0.p POSSIBLE N-term signal sequence
NODE_10797_length_547_cov_2.030488_g7487_i0.p	TMHMM2.0	inside	     1    11
NODE_10797_length_547_cov_2.030488_g7487_i0.p	TMHMM2.0	TMhelix	    12    34
NODE_10797_length_547_cov_2.030488_g7487_i0.p	TMHMM2.0	outside	    35    89
