# Supplementary material for: Salivary and Intestinal Transcriptomes Reveal Differential Gene Expression in Starving, Fed and Trypanosoma cruzi-Infected Rhodnius neglectus
Source: Front Cell Infect Microbiol. 2021 Dec 17;11:773357. doi: 10.3389/fcimb.2021.773357 (PMC8722679; doi:10.3389/fcimb.2021.773357)
Supplement: Supplementary file 11 [file DataSheet_11.zip › links/pep04-tmhmm/NODE_10798_length_384_cov_3.262136_g7890_i0.p-pep_summary.tmh]

# NODE_10798_length_384_cov_3.262136_g7890_i0.p Length: 53
# NODE_10798_length_384_cov_3.262136_g7890_i0.p Number of predicted TMHs:  2
# NODE_10798_length_384_cov_3.262136_g7890_i0.p Exp number of AAs in TMHs: 33.1648
# NODE_10798_length_384_cov_3.262136_g7890_i0.p Exp number, first 60 AAs:  33.1648
# NODE_10798_length_384_cov_3.262136_g7890_i0.p Total prob of N-in:        0.70580
# NODE_10798_length_384_cov_3.262136_g7890_i0.p POSSIBLE N-term signal sequence
NODE_10798_length_384_cov_3.262136_g7890_i0.p	TMHMM2.0	inside	     1     6
NODE_10798_length_384_cov_3.262136_g7890_i0.p	TMHMM2.0	TMhelix	     7    21
NODE_10798_length_384_cov_3.262136_g7890_i0.p	TMHMM2.0	outside	    22    30
NODE_10798_length_384_cov_3.262136_g7890_i0.p	TMHMM2.0	TMhelix	    31    49
NODE_10798_length_384_cov_3.262136_g7890_i0.p	TMHMM2.0	inside	    50    53
# NODE_10798_length_384_cov_3.262136_g7890_i0.p Length: 56
# NODE_10798_length_384_cov_3.262136_g7890_i0.p Number of predicted TMHs:  0
# NODE_10798_length_384_cov_3.262136_g7890_i0.p Exp number of AAs in TMHs: 0.01788
# NODE_10798_length_384_cov_3.262136_g7890_i0.p Exp number, first 60 AAs:  0.01788
# NODE_10798_length_384_cov_3.262136_g7890_i0.p Total prob of N-in:        0.54779
NODE_10798_length_384_cov_3.262136_g7890_i0.p	TMHMM2.0	inside	     1    56
# NODE_10798_length_384_cov_3.262136_g7890_i0.p Length: 42
# NODE_10798_length_384_cov_3.262136_g7890_i0.p Number of predicted TMHs:  1
# NODE_10798_length_384_cov_3.262136_g7890_i0.p Exp number of AAs in TMHs: 22.45486
# NODE_10798_length_384_cov_3.262136_g7890_i0.p Exp number, first 60 AAs:  22.45486
# NODE_10798_length_384_cov_3.262136_g7890_i0.p Total prob of N-in:        0.91347
# NODE_10798_length_384_cov_3.262136_g7890_i0.p POSSIBLE N-term signal sequence
NODE_10798_length_384_cov_3.262136_g7890_i0.p	TMHMM2.0	inside	     1    16
NODE_10798_length_384_cov_3.262136_g7890_i0.p	TMHMM2.0	TMhelix	    17    39
NODE_10798_length_384_cov_3.262136_g7890_i0.p	TMHMM2.0	outside	    40    42
# NODE_10798_length_384_cov_3.262136_g7890_i0.p Length: 43
# NODE_10798_length_384_cov_3.262136_g7890_i0.p Number of predicted TMHs:  0
# NODE_10798_length_384_cov_3.262136_g7890_i0.p Exp number of AAs in TMHs: 0.00189
# NODE_10798_length_384_cov_3.262136_g7890_i0.p Exp number, first 60 AAs:  0.00189
# NODE_10798_length_384_cov_3.262136_g7890_i0.p Total prob of N-in:        0.10516
NODE_10798_length_384_cov_3.262136_g7890_i0.p	TMHMM2.0	outside	     1    43
