# Supplementary material for: Salivary and Intestinal Transcriptomes Reveal Differential Gene Expression in Starving, Fed and Trypanosoma cruzi-Infected Rhodnius neglectus
Source: Front Cell Infect Microbiol. 2021 Dec 17;11:773357. doi: 10.3389/fcimb.2021.773357 (PMC8722679; doi:10.3389/fcimb.2021.773357)
Supplement: Supplementary file 11 [file DataSheet_11.zip › links/pep04-tmhmm/NODE_10821_length_384_cov_1.161812_g7913_i0.p-pep_summary.tmh]

# NODE_10821_length_384_cov_1.161812_g7913_i0.p Length: 45
# NODE_10821_length_384_cov_1.161812_g7913_i0.p Number of predicted TMHs:  0
# NODE_10821_length_384_cov_1.161812_g7913_i0.p Exp number of AAs in TMHs: 0.02388
# NODE_10821_length_384_cov_1.161812_g7913_i0.p Exp number, first 60 AAs:  0.02388
# NODE_10821_length_384_cov_1.161812_g7913_i0.p Total prob of N-in:        0.23663
NODE_10821_length_384_cov_1.161812_g7913_i0.p	TMHMM2.0	outside	     1    45
# NODE_10821_length_384_cov_1.161812_g7913_i0.p Length: 44
# NODE_10821_length_384_cov_1.161812_g7913_i0.p Number of predicted TMHs:  0
# NODE_10821_length_384_cov_1.161812_g7913_i0.p Exp number of AAs in TMHs: 0.00083
# NODE_10821_length_384_cov_1.161812_g7913_i0.p Exp number, first 60 AAs:  0.00083
# NODE_10821_length_384_cov_1.161812_g7913_i0.p Total prob of N-in:        0.11727
NODE_10821_length_384_cov_1.161812_g7913_i0.p	TMHMM2.0	outside	     1    44
# NODE_10821_length_384_cov_1.161812_g7913_i0.p Length: 36
# NODE_10821_length_384_cov_1.161812_g7913_i0.p Number of predicted TMHs:  0
# NODE_10821_length_384_cov_1.161812_g7913_i0.p Exp number of AAs in TMHs: 0
# NODE_10821_length_384_cov_1.161812_g7913_i0.p Exp number, first 60 AAs:  0
# NODE_10821_length_384_cov_1.161812_g7913_i0.p Total prob of N-in:        0.65267
NODE_10821_length_384_cov_1.161812_g7913_i0.p	TMHMM2.0	inside	     1    36
# NODE_10821_length_384_cov_1.161812_g7913_i0.p Length: 39
# NODE_10821_length_384_cov_1.161812_g7913_i0.p Number of predicted TMHs:  1
# NODE_10821_length_384_cov_1.161812_g7913_i0.p Exp number of AAs in TMHs: 9.82939
# NODE_10821_length_384_cov_1.161812_g7913_i0.p Exp number, first 60 AAs:  9.82939
# NODE_10821_length_384_cov_1.161812_g7913_i0.p Total prob of N-in:        0.20701
NODE_10821_length_384_cov_1.161812_g7913_i0.p	TMHMM2.0	outside	     1    19
NODE_10821_length_384_cov_1.161812_g7913_i0.p	TMHMM2.0	TMhelix	    20    38
NODE_10821_length_384_cov_1.161812_g7913_i0.p	TMHMM2.0	inside	    39    39
