# Supplementary material for: Salivary and Intestinal Transcriptomes Reveal Differential Gene Expression in Starving, Fed and Trypanosoma cruzi-Infected Rhodnius neglectus
Source: Front Cell Infect Microbiol. 2021 Dec 17;11:773357. doi: 10.3389/fcimb.2021.773357 (PMC8722679; doi:10.3389/fcimb.2021.773357)
Supplement: Supplementary file 11 [file DataSheet_11.zip › links/pep04-tmhmm/NODE_10823_length_546_cov_5.415479_g7505_i1.p-pep_summary.tmh]

# NODE_10823_length_546_cov_5.415479_g7505_i1.p Length: 49
# NODE_10823_length_546_cov_5.415479_g7505_i1.p Number of predicted TMHs:  1
# NODE_10823_length_546_cov_5.415479_g7505_i1.p Exp number of AAs in TMHs: 22.78331
# NODE_10823_length_546_cov_5.415479_g7505_i1.p Exp number, first 60 AAs:  22.78331
# NODE_10823_length_546_cov_5.415479_g7505_i1.p Total prob of N-in:        0.59166
# NODE_10823_length_546_cov_5.415479_g7505_i1.p POSSIBLE N-term signal sequence
NODE_10823_length_546_cov_5.415479_g7505_i1.p	TMHMM2.0	outside	     1     9
NODE_10823_length_546_cov_5.415479_g7505_i1.p	TMHMM2.0	TMhelix	    10    32
NODE_10823_length_546_cov_5.415479_g7505_i1.p	TMHMM2.0	inside	    33    49
# NODE_10823_length_546_cov_5.415479_g7505_i1.p Length: 100
# NODE_10823_length_546_cov_5.415479_g7505_i1.p Number of predicted TMHs:  2
# NODE_10823_length_546_cov_5.415479_g7505_i1.p Exp number of AAs in TMHs: 43.28509
# NODE_10823_length_546_cov_5.415479_g7505_i1.p Exp number, first 60 AAs:  22.17869
# NODE_10823_length_546_cov_5.415479_g7505_i1.p Total prob of N-in:        0.00151
# NODE_10823_length_546_cov_5.415479_g7505_i1.p POSSIBLE N-term signal sequence
NODE_10823_length_546_cov_5.415479_g7505_i1.p	TMHMM2.0	outside	     1    37
NODE_10823_length_546_cov_5.415479_g7505_i1.p	TMHMM2.0	TMhelix	    38    60
NODE_10823_length_546_cov_5.415479_g7505_i1.p	TMHMM2.0	inside	    61    66
NODE_10823_length_546_cov_5.415479_g7505_i1.p	TMHMM2.0	TMhelix	    67    89
NODE_10823_length_546_cov_5.415479_g7505_i1.p	TMHMM2.0	outside	    90   100
# NODE_10823_length_546_cov_5.415479_g7505_i1.p Length: 87
# NODE_10823_length_546_cov_5.415479_g7505_i1.p Number of predicted TMHs:  2
# NODE_10823_length_546_cov_5.415479_g7505_i1.p Exp number of AAs in TMHs: 45.61789
# NODE_10823_length_546_cov_5.415479_g7505_i1.p Exp number, first 60 AAs:  27.87011
# NODE_10823_length_546_cov_5.415479_g7505_i1.p Total prob of N-in:        0.99914
# NODE_10823_length_546_cov_5.415479_g7505_i1.p POSSIBLE N-term signal sequence
NODE_10823_length_546_cov_5.415479_g7505_i1.p	TMHMM2.0	inside	     1    18
NODE_10823_length_546_cov_5.415479_g7505_i1.p	TMHMM2.0	TMhelix	    19    41
NODE_10823_length_546_cov_5.415479_g7505_i1.p	TMHMM2.0	outside	    42    55
NODE_10823_length_546_cov_5.415479_g7505_i1.p	TMHMM2.0	TMhelix	    56    78
NODE_10823_length_546_cov_5.415479_g7505_i1.p	TMHMM2.0	inside	    79    87
# NODE_10823_length_546_cov_5.415479_g7505_i1.p Length: 181
# NODE_10823_length_546_cov_5.415479_g7505_i1.p Number of predicted TMHs:  0
# NODE_10823_length_546_cov_5.415479_g7505_i1.p Exp number of AAs in TMHs: 0
# NODE_10823_length_546_cov_5.415479_g7505_i1.p Exp number, first 60 AAs:  0
# NODE_10823_length_546_cov_5.415479_g7505_i1.p Total prob of N-in:        0.10161
NODE_10823_length_546_cov_5.415479_g7505_i1.p	TMHMM2.0	outside	     1   181
