# Supplementary material for: Salivary and Intestinal Transcriptomes Reveal Differential Gene Expression in Starving, Fed and Trypanosoma cruzi-Infected Rhodnius neglectus
Source: Front Cell Infect Microbiol. 2021 Dec 17;11:773357. doi: 10.3389/fcimb.2021.773357 (PMC8722679; doi:10.3389/fcimb.2021.773357)
Supplement: Supplementary file 11 [file DataSheet_11.zip › links/pep04-tmhmm/NODE_10841_length_545_cov_99.965306_g7519_i0.p-pep_summary.tmh]

# NODE_10841_length_545_cov_99.965306_g7519_i0.p Length: 34
# NODE_10841_length_545_cov_99.965306_g7519_i0.p Number of predicted TMHs:  0
# NODE_10841_length_545_cov_99.965306_g7519_i0.p Exp number of AAs in TMHs: 1.1373
# NODE_10841_length_545_cov_99.965306_g7519_i0.p Exp number, first 60 AAs:  1.1373
# NODE_10841_length_545_cov_99.965306_g7519_i0.p Total prob of N-in:        0.14734
NODE_10841_length_545_cov_99.965306_g7519_i0.p	TMHMM2.0	outside	     1    34
# NODE_10841_length_545_cov_99.965306_g7519_i0.p Length: 34
# NODE_10841_length_545_cov_99.965306_g7519_i0.p Number of predicted TMHs:  0
# NODE_10841_length_545_cov_99.965306_g7519_i0.p Exp number of AAs in TMHs: 0.76912
# NODE_10841_length_545_cov_99.965306_g7519_i0.p Exp number, first 60 AAs:  0.76912
# NODE_10841_length_545_cov_99.965306_g7519_i0.p Total prob of N-in:        0.19255
NODE_10841_length_545_cov_99.965306_g7519_i0.p	TMHMM2.0	outside	     1    34
# NODE_10841_length_545_cov_99.965306_g7519_i0.p Length: 36
# NODE_10841_length_545_cov_99.965306_g7519_i0.p Number of predicted TMHs:  1
# NODE_10841_length_545_cov_99.965306_g7519_i0.p Exp number of AAs in TMHs: 18.80114
# NODE_10841_length_545_cov_99.965306_g7519_i0.p Exp number, first 60 AAs:  18.80114
# NODE_10841_length_545_cov_99.965306_g7519_i0.p Total prob of N-in:        0.31105
# NODE_10841_length_545_cov_99.965306_g7519_i0.p POSSIBLE N-term signal sequence
NODE_10841_length_545_cov_99.965306_g7519_i0.p	TMHMM2.0	outside	     1     3
NODE_10841_length_545_cov_99.965306_g7519_i0.p	TMHMM2.0	TMhelix	     4    23
NODE_10841_length_545_cov_99.965306_g7519_i0.p	TMHMM2.0	inside	    24    36
# NODE_10841_length_545_cov_99.965306_g7519_i0.p Length: 42
# NODE_10841_length_545_cov_99.965306_g7519_i0.p Number of predicted TMHs:  0
# NODE_10841_length_545_cov_99.965306_g7519_i0.p Exp number of AAs in TMHs: 1.9523
# NODE_10841_length_545_cov_99.965306_g7519_i0.p Exp number, first 60 AAs:  1.9523
# NODE_10841_length_545_cov_99.965306_g7519_i0.p Total prob of N-in:        0.64867
NODE_10841_length_545_cov_99.965306_g7519_i0.p	TMHMM2.0	inside	     1    42
