# Supplementary material for: Salivary and Intestinal Transcriptomes Reveal Differential Gene Expression in Starving, Fed and Trypanosoma cruzi-Infected Rhodnius neglectus
Source: Front Cell Infect Microbiol. 2021 Dec 17;11:773357. doi: 10.3389/fcimb.2021.773357 (PMC8722679; doi:10.3389/fcimb.2021.773357)
Supplement: Supplementary file 11 [file DataSheet_11.zip › links/pep04-tmhmm/NODE_10861_length_545_cov_4.742857_g7530_i0.p-pep_summary.tmh]

# NODE_10861_length_545_cov_4.742857_g7530_i0.p Length: 38
# NODE_10861_length_545_cov_4.742857_g7530_i0.p Number of predicted TMHs:  1
# NODE_10861_length_545_cov_4.742857_g7530_i0.p Exp number of AAs in TMHs: 22.23377
# NODE_10861_length_545_cov_4.742857_g7530_i0.p Exp number, first 60 AAs:  22.23377
# NODE_10861_length_545_cov_4.742857_g7530_i0.p Total prob of N-in:        0.85415
# NODE_10861_length_545_cov_4.742857_g7530_i0.p POSSIBLE N-term signal sequence
NODE_10861_length_545_cov_4.742857_g7530_i0.p	TMHMM2.0	inside	     1     6
NODE_10861_length_545_cov_4.742857_g7530_i0.p	TMHMM2.0	TMhelix	     7    29
NODE_10861_length_545_cov_4.742857_g7530_i0.p	TMHMM2.0	outside	    30    38
# NODE_10861_length_545_cov_4.742857_g7530_i0.p Length: 51
# NODE_10861_length_545_cov_4.742857_g7530_i0.p Number of predicted TMHs:  0
# NODE_10861_length_545_cov_4.742857_g7530_i0.p Exp number of AAs in TMHs: 3.16391
# NODE_10861_length_545_cov_4.742857_g7530_i0.p Exp number, first 60 AAs:  3.16391
# NODE_10861_length_545_cov_4.742857_g7530_i0.p Total prob of N-in:        0.41664
NODE_10861_length_545_cov_4.742857_g7530_i0.p	TMHMM2.0	outside	     1    51
# NODE_10861_length_545_cov_4.742857_g7530_i0.p Length: 38
# NODE_10861_length_545_cov_4.742857_g7530_i0.p Number of predicted TMHs:  0
# NODE_10861_length_545_cov_4.742857_g7530_i0.p Exp number of AAs in TMHs: 0
# NODE_10861_length_545_cov_4.742857_g7530_i0.p Exp number, first 60 AAs:  0
# NODE_10861_length_545_cov_4.742857_g7530_i0.p Total prob of N-in:        0.49790
NODE_10861_length_545_cov_4.742857_g7530_i0.p	TMHMM2.0	inside	     1    38
# NODE_10861_length_545_cov_4.742857_g7530_i0.p Length: 53
# NODE_10861_length_545_cov_4.742857_g7530_i0.p Number of predicted TMHs:  1
# NODE_10861_length_545_cov_4.742857_g7530_i0.p Exp number of AAs in TMHs: 18.58467
# NODE_10861_length_545_cov_4.742857_g7530_i0.p Exp number, first 60 AAs:  18.58467
# NODE_10861_length_545_cov_4.742857_g7530_i0.p Total prob of N-in:        0.17636
# NODE_10861_length_545_cov_4.742857_g7530_i0.p POSSIBLE N-term signal sequence
NODE_10861_length_545_cov_4.742857_g7530_i0.p	TMHMM2.0	outside	     1    19
NODE_10861_length_545_cov_4.742857_g7530_i0.p	TMHMM2.0	TMhelix	    20    41
NODE_10861_length_545_cov_4.742857_g7530_i0.p	TMHMM2.0	inside	    42    53
