# Supplementary material for: Salivary and Intestinal Transcriptomes Reveal Differential Gene Expression in Starving, Fed and Trypanosoma cruzi-Infected Rhodnius neglectus
Source: Front Cell Infect Microbiol. 2021 Dec 17;11:773357. doi: 10.3389/fcimb.2021.773357 (PMC8722679; doi:10.3389/fcimb.2021.773357)
Supplement: Supplementary file 11 [file DataSheet_11.zip › links/pep04-tmhmm/NODE_10865_length_545_cov_4.016327_g7532_i0.p-pep_summary.tmh]

# NODE_10865_length_545_cov_4.016327_g7532_i0.p Length: 49
# NODE_10865_length_545_cov_4.016327_g7532_i0.p Number of predicted TMHs:  0
# NODE_10865_length_545_cov_4.016327_g7532_i0.p Exp number of AAs in TMHs: 1.49183
# NODE_10865_length_545_cov_4.016327_g7532_i0.p Exp number, first 60 AAs:  1.49183
# NODE_10865_length_545_cov_4.016327_g7532_i0.p Total prob of N-in:        0.82652
NODE_10865_length_545_cov_4.016327_g7532_i0.p	TMHMM2.0	inside	     1    49
# NODE_10865_length_545_cov_4.016327_g7532_i0.p Length: 41
# NODE_10865_length_545_cov_4.016327_g7532_i0.p Number of predicted TMHs:  1
# NODE_10865_length_545_cov_4.016327_g7532_i0.p Exp number of AAs in TMHs: 17.11659
# NODE_10865_length_545_cov_4.016327_g7532_i0.p Exp number, first 60 AAs:  17.11659
# NODE_10865_length_545_cov_4.016327_g7532_i0.p Total prob of N-in:        0.80550
# NODE_10865_length_545_cov_4.016327_g7532_i0.p POSSIBLE N-term signal sequence
NODE_10865_length_545_cov_4.016327_g7532_i0.p	TMHMM2.0	inside	     1    12
NODE_10865_length_545_cov_4.016327_g7532_i0.p	TMHMM2.0	TMhelix	    13    35
NODE_10865_length_545_cov_4.016327_g7532_i0.p	TMHMM2.0	outside	    36    41
# NODE_10865_length_545_cov_4.016327_g7532_i0.p Length: 55
# NODE_10865_length_545_cov_4.016327_g7532_i0.p Number of predicted TMHs:  1
# NODE_10865_length_545_cov_4.016327_g7532_i0.p Exp number of AAs in TMHs: 25.16908
# NODE_10865_length_545_cov_4.016327_g7532_i0.p Exp number, first 60 AAs:  25.16908
# NODE_10865_length_545_cov_4.016327_g7532_i0.p Total prob of N-in:        0.42749
# NODE_10865_length_545_cov_4.016327_g7532_i0.p POSSIBLE N-term signal sequence
NODE_10865_length_545_cov_4.016327_g7532_i0.p	TMHMM2.0	outside	     1    30
NODE_10865_length_545_cov_4.016327_g7532_i0.p	TMHMM2.0	TMhelix	    31    53
NODE_10865_length_545_cov_4.016327_g7532_i0.p	TMHMM2.0	inside	    54    55
# NODE_10865_length_545_cov_4.016327_g7532_i0.p Length: 48
# NODE_10865_length_545_cov_4.016327_g7532_i0.p Number of predicted TMHs:  1
# NODE_10865_length_545_cov_4.016327_g7532_i0.p Exp number of AAs in TMHs: 21.16093
# NODE_10865_length_545_cov_4.016327_g7532_i0.p Exp number, first 60 AAs:  21.16093
# NODE_10865_length_545_cov_4.016327_g7532_i0.p Total prob of N-in:        0.96527
# NODE_10865_length_545_cov_4.016327_g7532_i0.p POSSIBLE N-term signal sequence
NODE_10865_length_545_cov_4.016327_g7532_i0.p	TMHMM2.0	inside	     1    22
NODE_10865_length_545_cov_4.016327_g7532_i0.p	TMHMM2.0	TMhelix	    23    45
NODE_10865_length_545_cov_4.016327_g7532_i0.p	TMHMM2.0	outside	    46    48
