# Supplementary material for: Salivary and Intestinal Transcriptomes Reveal Differential Gene Expression in Starving, Fed and Trypanosoma cruzi-Infected Rhodnius neglectus
Source: Front Cell Infect Microbiol. 2021 Dec 17;11:773357. doi: 10.3389/fcimb.2021.773357 (PMC8722679; doi:10.3389/fcimb.2021.773357)
Supplement: Supplementary file 11 [file DataSheet_11.zip › links/pep04-tmhmm/NODE_10867_length_545_cov_3.344898_g7533_i0.p-pep_summary.tmh]

# NODE_10867_length_545_cov_3.344898_g7533_i0.p Length: 42
# NODE_10867_length_545_cov_3.344898_g7533_i0.p Number of predicted TMHs:  0
# NODE_10867_length_545_cov_3.344898_g7533_i0.p Exp number of AAs in TMHs: 1.3243
# NODE_10867_length_545_cov_3.344898_g7533_i0.p Exp number, first 60 AAs:  1.3243
# NODE_10867_length_545_cov_3.344898_g7533_i0.p Total prob of N-in:        0.34553
NODE_10867_length_545_cov_3.344898_g7533_i0.p	TMHMM2.0	outside	     1    42
# NODE_10867_length_545_cov_3.344898_g7533_i0.p Length: 54
# NODE_10867_length_545_cov_3.344898_g7533_i0.p Number of predicted TMHs:  0
# NODE_10867_length_545_cov_3.344898_g7533_i0.p Exp number of AAs in TMHs: 0.54618
# NODE_10867_length_545_cov_3.344898_g7533_i0.p Exp number, first 60 AAs:  0.54618
# NODE_10867_length_545_cov_3.344898_g7533_i0.p Total prob of N-in:        0.74085
NODE_10867_length_545_cov_3.344898_g7533_i0.p	TMHMM2.0	inside	     1    54
# NODE_10867_length_545_cov_3.344898_g7533_i0.p Length: 66
# NODE_10867_length_545_cov_3.344898_g7533_i0.p Number of predicted TMHs:  1
# NODE_10867_length_545_cov_3.344898_g7533_i0.p Exp number of AAs in TMHs: 22.67753
# NODE_10867_length_545_cov_3.344898_g7533_i0.p Exp number, first 60 AAs:  22.07376
# NODE_10867_length_545_cov_3.344898_g7533_i0.p Total prob of N-in:        0.19874
# NODE_10867_length_545_cov_3.344898_g7533_i0.p POSSIBLE N-term signal sequence
NODE_10867_length_545_cov_3.344898_g7533_i0.p	TMHMM2.0	outside	     1    38
NODE_10867_length_545_cov_3.344898_g7533_i0.p	TMHMM2.0	TMhelix	    39    61
NODE_10867_length_545_cov_3.344898_g7533_i0.p	TMHMM2.0	inside	    62    66
# NODE_10867_length_545_cov_3.344898_g7533_i0.p Length: 44
# NODE_10867_length_545_cov_3.344898_g7533_i0.p Number of predicted TMHs:  0
# NODE_10867_length_545_cov_3.344898_g7533_i0.p Exp number of AAs in TMHs: 0.00646
# NODE_10867_length_545_cov_3.344898_g7533_i0.p Exp number, first 60 AAs:  0.00646
# NODE_10867_length_545_cov_3.344898_g7533_i0.p Total prob of N-in:        0.31973
NODE_10867_length_545_cov_3.344898_g7533_i0.p	TMHMM2.0	outside	     1    44
