# Supplementary material for: Salivary and Intestinal Transcriptomes Reveal Differential Gene Expression in Starving, Fed and Trypanosoma cruzi-Infected Rhodnius neglectus
Source: Front Cell Infect Microbiol. 2021 Dec 17;11:773357. doi: 10.3389/fcimb.2021.773357 (PMC8722679; doi:10.3389/fcimb.2021.773357)
Supplement: Supplementary file 11 [file DataSheet_11.zip › links/pep04-tmhmm/NODE_10872_length_545_cov_2.655102_g7538_i0.p-pep_summary.tmh]

# NODE_10872_length_545_cov_2.655102_g7538_i0.p Length: 62
# NODE_10872_length_545_cov_2.655102_g7538_i0.p Number of predicted TMHs:  0
# NODE_10872_length_545_cov_2.655102_g7538_i0.p Exp number of AAs in TMHs: 0.00455
# NODE_10872_length_545_cov_2.655102_g7538_i0.p Exp number, first 60 AAs:  0.00455
# NODE_10872_length_545_cov_2.655102_g7538_i0.p Total prob of N-in:        0.52964
NODE_10872_length_545_cov_2.655102_g7538_i0.p	TMHMM2.0	inside	     1    62
# NODE_10872_length_545_cov_2.655102_g7538_i0.p Length: 57
# NODE_10872_length_545_cov_2.655102_g7538_i0.p Number of predicted TMHs:  0
# NODE_10872_length_545_cov_2.655102_g7538_i0.p Exp number of AAs in TMHs: 0.00055
# NODE_10872_length_545_cov_2.655102_g7538_i0.p Exp number, first 60 AAs:  0.00055
# NODE_10872_length_545_cov_2.655102_g7538_i0.p Total prob of N-in:        0.47534
NODE_10872_length_545_cov_2.655102_g7538_i0.p	TMHMM2.0	outside	     1    57
# NODE_10872_length_545_cov_2.655102_g7538_i0.p Length: 37
# NODE_10872_length_545_cov_2.655102_g7538_i0.p Number of predicted TMHs:  0
# NODE_10872_length_545_cov_2.655102_g7538_i0.p Exp number of AAs in TMHs: 0.00047
# NODE_10872_length_545_cov_2.655102_g7538_i0.p Exp number, first 60 AAs:  0.00047
# NODE_10872_length_545_cov_2.655102_g7538_i0.p Total prob of N-in:        0.90805
NODE_10872_length_545_cov_2.655102_g7538_i0.p	TMHMM2.0	inside	     1    37
# NODE_10872_length_545_cov_2.655102_g7538_i0.p Length: 39
# NODE_10872_length_545_cov_2.655102_g7538_i0.p Number of predicted TMHs:  0
# NODE_10872_length_545_cov_2.655102_g7538_i0.p Exp number of AAs in TMHs: 4.30768
# NODE_10872_length_545_cov_2.655102_g7538_i0.p Exp number, first 60 AAs:  4.30768
# NODE_10872_length_545_cov_2.655102_g7538_i0.p Total prob of N-in:        0.53844
NODE_10872_length_545_cov_2.655102_g7538_i0.p	TMHMM2.0	outside	     1    39
