# Supplementary material for: Salivary and Intestinal Transcriptomes Reveal Differential Gene Expression in Starving, Fed and Trypanosoma cruzi-Infected Rhodnius neglectus
Source: Front Cell Infect Microbiol. 2021 Dec 17;11:773357. doi: 10.3389/fcimb.2021.773357 (PMC8722679; doi:10.3389/fcimb.2021.773357)
Supplement: Supplementary file 11 [file DataSheet_11.zip › links/pep04-tmhmm/NODE_10877_length_383_cov_0.425325_g7966_i0.p-pep_summary.tmh]

# NODE_10877_length_383_cov_0.425325_g7966_i0.p Length: 39
# NODE_10877_length_383_cov_0.425325_g7966_i0.p Number of predicted TMHs:  0
# NODE_10877_length_383_cov_0.425325_g7966_i0.p Exp number of AAs in TMHs: 0.1565
# NODE_10877_length_383_cov_0.425325_g7966_i0.p Exp number, first 60 AAs:  0.1565
# NODE_10877_length_383_cov_0.425325_g7966_i0.p Total prob of N-in:        0.79578
NODE_10877_length_383_cov_0.425325_g7966_i0.p	TMHMM2.0	inside	     1    39
# NODE_10877_length_383_cov_0.425325_g7966_i0.p Length: 48
# NODE_10877_length_383_cov_0.425325_g7966_i0.p Number of predicted TMHs:  0
# NODE_10877_length_383_cov_0.425325_g7966_i0.p Exp number of AAs in TMHs: 10.50812
# NODE_10877_length_383_cov_0.425325_g7966_i0.p Exp number, first 60 AAs:  10.50812
# NODE_10877_length_383_cov_0.425325_g7966_i0.p Total prob of N-in:        0.53980
# NODE_10877_length_383_cov_0.425325_g7966_i0.p POSSIBLE N-term signal sequence
NODE_10877_length_383_cov_0.425325_g7966_i0.p	TMHMM2.0	outside	     1    48
# NODE_10877_length_383_cov_0.425325_g7966_i0.p Length: 49
# NODE_10877_length_383_cov_0.425325_g7966_i0.p Number of predicted TMHs:  0
# NODE_10877_length_383_cov_0.425325_g7966_i0.p Exp number of AAs in TMHs: 0.38925
# NODE_10877_length_383_cov_0.425325_g7966_i0.p Exp number, first 60 AAs:  0.38925
# NODE_10877_length_383_cov_0.425325_g7966_i0.p Total prob of N-in:        0.67153
NODE_10877_length_383_cov_0.425325_g7966_i0.p	TMHMM2.0	inside	     1    49
# NODE_10877_length_383_cov_0.425325_g7966_i0.p Length: 46
# NODE_10877_length_383_cov_0.425325_g7966_i0.p Number of predicted TMHs:  0
# NODE_10877_length_383_cov_0.425325_g7966_i0.p Exp number of AAs in TMHs: 0.01773
# NODE_10877_length_383_cov_0.425325_g7966_i0.p Exp number, first 60 AAs:  0.01773
# NODE_10877_length_383_cov_0.425325_g7966_i0.p Total prob of N-in:        0.24988
NODE_10877_length_383_cov_0.425325_g7966_i0.p	TMHMM2.0	outside	     1    46
