# Supplementary material for: Salivary and Intestinal Transcriptomes Reveal Differential Gene Expression in Starving, Fed and Trypanosoma cruzi-Infected Rhodnius neglectus
Source: Front Cell Infect Microbiol. 2021 Dec 17;11:773357. doi: 10.3389/fcimb.2021.773357 (PMC8722679; doi:10.3389/fcimb.2021.773357)
Supplement: Supplementary file 11 [file DataSheet_11.zip › links/pep04-tmhmm/NODE_10880_length_382_cov_9.638436_g481_i7.p-pep_summary.tmh]

# NODE_10880_length_382_cov_9.638436_g481_i7.p Length: 63
# NODE_10880_length_382_cov_9.638436_g481_i7.p Number of predicted TMHs:  1
# NODE_10880_length_382_cov_9.638436_g481_i7.p Exp number of AAs in TMHs: 16.95407
# NODE_10880_length_382_cov_9.638436_g481_i7.p Exp number, first 60 AAs:  16.95407
# NODE_10880_length_382_cov_9.638436_g481_i7.p Total prob of N-in:        0.13216
# NODE_10880_length_382_cov_9.638436_g481_i7.p POSSIBLE N-term signal sequence
NODE_10880_length_382_cov_9.638436_g481_i7.p	TMHMM2.0	outside	     1     3
NODE_10880_length_382_cov_9.638436_g481_i7.p	TMHMM2.0	TMhelix	     4    23
NODE_10880_length_382_cov_9.638436_g481_i7.p	TMHMM2.0	inside	    24    63
# NODE_10880_length_382_cov_9.638436_g481_i7.p Length: 50
# NODE_10880_length_382_cov_9.638436_g481_i7.p Number of predicted TMHs:  1
# NODE_10880_length_382_cov_9.638436_g481_i7.p Exp number of AAs in TMHs: 21.97841
# NODE_10880_length_382_cov_9.638436_g481_i7.p Exp number, first 60 AAs:  21.97841
# NODE_10880_length_382_cov_9.638436_g481_i7.p Total prob of N-in:        0.12467
# NODE_10880_length_382_cov_9.638436_g481_i7.p POSSIBLE N-term signal sequence
NODE_10880_length_382_cov_9.638436_g481_i7.p	TMHMM2.0	outside	     1     9
NODE_10880_length_382_cov_9.638436_g481_i7.p	TMHMM2.0	TMhelix	    10    32
NODE_10880_length_382_cov_9.638436_g481_i7.p	TMHMM2.0	inside	    33    50
# NODE_10880_length_382_cov_9.638436_g481_i7.p Length: 50
# NODE_10880_length_382_cov_9.638436_g481_i7.p Number of predicted TMHs:  0
# NODE_10880_length_382_cov_9.638436_g481_i7.p Exp number of AAs in TMHs: 0.1944
# NODE_10880_length_382_cov_9.638436_g481_i7.p Exp number, first 60 AAs:  0.1944
# NODE_10880_length_382_cov_9.638436_g481_i7.p Total prob of N-in:        0.22846
NODE_10880_length_382_cov_9.638436_g481_i7.p	TMHMM2.0	outside	     1    50
# NODE_10880_length_382_cov_9.638436_g481_i7.p Length: 37
# NODE_10880_length_382_cov_9.638436_g481_i7.p Number of predicted TMHs:  0
# NODE_10880_length_382_cov_9.638436_g481_i7.p Exp number of AAs in TMHs: 0
# NODE_10880_length_382_cov_9.638436_g481_i7.p Exp number, first 60 AAs:  0
# NODE_10880_length_382_cov_9.638436_g481_i7.p Total prob of N-in:        0.14015
NODE_10880_length_382_cov_9.638436_g481_i7.p	TMHMM2.0	outside	     1    37
