# Supplementary material for: Salivary and Intestinal Transcriptomes Reveal Differential Gene Expression in Starving, Fed and Trypanosoma cruzi-Infected Rhodnius neglectus
Source: Front Cell Infect Microbiol. 2021 Dec 17;11:773357. doi: 10.3389/fcimb.2021.773357 (PMC8722679; doi:10.3389/fcimb.2021.773357)
Supplement: Supplementary file 11 [file DataSheet_11.zip › links/pep04-tmhmm/NODE_10895_length_544_cov_4.083845_g7559_i0.p-pep_summary.tmh]

# NODE_10895_length_544_cov_4.083845_g7559_i0.p Length: 42
# NODE_10895_length_544_cov_4.083845_g7559_i0.p Number of predicted TMHs:  0
# NODE_10895_length_544_cov_4.083845_g7559_i0.p Exp number of AAs in TMHs: 0
# NODE_10895_length_544_cov_4.083845_g7559_i0.p Exp number, first 60 AAs:  0
# NODE_10895_length_544_cov_4.083845_g7559_i0.p Total prob of N-in:        0.26613
NODE_10895_length_544_cov_4.083845_g7559_i0.p	TMHMM2.0	outside	     1    42
# NODE_10895_length_544_cov_4.083845_g7559_i0.p Length: 41
# NODE_10895_length_544_cov_4.083845_g7559_i0.p Number of predicted TMHs:  0
# NODE_10895_length_544_cov_4.083845_g7559_i0.p Exp number of AAs in TMHs: 0.00114
# NODE_10895_length_544_cov_4.083845_g7559_i0.p Exp number, first 60 AAs:  0.00114
# NODE_10895_length_544_cov_4.083845_g7559_i0.p Total prob of N-in:        0.54819
NODE_10895_length_544_cov_4.083845_g7559_i0.p	TMHMM2.0	inside	     1    41
# NODE_10895_length_544_cov_4.083845_g7559_i0.p Length: 58
# NODE_10895_length_544_cov_4.083845_g7559_i0.p Number of predicted TMHs:  0
# NODE_10895_length_544_cov_4.083845_g7559_i0.p Exp number of AAs in TMHs: 0.23769
# NODE_10895_length_544_cov_4.083845_g7559_i0.p Exp number, first 60 AAs:  0.23769
# NODE_10895_length_544_cov_4.083845_g7559_i0.p Total prob of N-in:        0.70672
NODE_10895_length_544_cov_4.083845_g7559_i0.p	TMHMM2.0	inside	     1    58
# NODE_10895_length_544_cov_4.083845_g7559_i0.p Length: 41
# NODE_10895_length_544_cov_4.083845_g7559_i0.p Number of predicted TMHs:  0
# NODE_10895_length_544_cov_4.083845_g7559_i0.p Exp number of AAs in TMHs: 0
# NODE_10895_length_544_cov_4.083845_g7559_i0.p Exp number, first 60 AAs:  0
# NODE_10895_length_544_cov_4.083845_g7559_i0.p Total prob of N-in:        0.42001
NODE_10895_length_544_cov_4.083845_g7559_i0.p	TMHMM2.0	outside	     1    41
