# Supplementary material for: Salivary and Intestinal Transcriptomes Reveal Differential Gene Expression in Starving, Fed and Trypanosoma cruzi-Infected Rhodnius neglectus
Source: Front Cell Infect Microbiol. 2021 Dec 17;11:773357. doi: 10.3389/fcimb.2021.773357 (PMC8722679; doi:10.3389/fcimb.2021.773357)
Supplement: Supplementary file 11 [file DataSheet_11.zip › links/pep04-tmhmm/NODE_10901_length_544_cov_2.470348_g7564_i0.p-pep_summary.tmh]

# NODE_10901_length_544_cov_2.470348_g7564_i0.p Length: 41
# NODE_10901_length_544_cov_2.470348_g7564_i0.p Number of predicted TMHs:  0
# NODE_10901_length_544_cov_2.470348_g7564_i0.p Exp number of AAs in TMHs: 0.06216
# NODE_10901_length_544_cov_2.470348_g7564_i0.p Exp number, first 60 AAs:  0.06216
# NODE_10901_length_544_cov_2.470348_g7564_i0.p Total prob of N-in:        0.20929
NODE_10901_length_544_cov_2.470348_g7564_i0.p	TMHMM2.0	outside	     1    41
# NODE_10901_length_544_cov_2.470348_g7564_i0.p Length: 55
# NODE_10901_length_544_cov_2.470348_g7564_i0.p Number of predicted TMHs:  0
# NODE_10901_length_544_cov_2.470348_g7564_i0.p Exp number of AAs in TMHs: 2.3188
# NODE_10901_length_544_cov_2.470348_g7564_i0.p Exp number, first 60 AAs:  2.3188
# NODE_10901_length_544_cov_2.470348_g7564_i0.p Total prob of N-in:        0.44084
NODE_10901_length_544_cov_2.470348_g7564_i0.p	TMHMM2.0	outside	     1    55
# NODE_10901_length_544_cov_2.470348_g7564_i0.p Length: 40
# NODE_10901_length_544_cov_2.470348_g7564_i0.p Number of predicted TMHs:  0
# NODE_10901_length_544_cov_2.470348_g7564_i0.p Exp number of AAs in TMHs: 0.00041
# NODE_10901_length_544_cov_2.470348_g7564_i0.p Exp number, first 60 AAs:  0.00041
# NODE_10901_length_544_cov_2.470348_g7564_i0.p Total prob of N-in:        0.39211
NODE_10901_length_544_cov_2.470348_g7564_i0.p	TMHMM2.0	outside	     1    40
# NODE_10901_length_544_cov_2.470348_g7564_i0.p Length: 41
# NODE_10901_length_544_cov_2.470348_g7564_i0.p Number of predicted TMHs:  0
# NODE_10901_length_544_cov_2.470348_g7564_i0.p Exp number of AAs in TMHs: 5.91034
# NODE_10901_length_544_cov_2.470348_g7564_i0.p Exp number, first 60 AAs:  5.91034
# NODE_10901_length_544_cov_2.470348_g7564_i0.p Total prob of N-in:        0.37678
NODE_10901_length_544_cov_2.470348_g7564_i0.p	TMHMM2.0	outside	     1    41
