# Supplementary material for: Salivary and Intestinal Transcriptomes Reveal Differential Gene Expression in Starving, Fed and Trypanosoma cruzi-Infected Rhodnius neglectus
Source: Front Cell Infect Microbiol. 2021 Dec 17;11:773357. doi: 10.3389/fcimb.2021.773357 (PMC8722679; doi:10.3389/fcimb.2021.773357)
Supplement: Supplementary file 11 [file DataSheet_11.zip › links/pep04-tmhmm/NODE_10904_length_544_cov_1.807771_g7567_i0.p-pep_summary.tmh]

# NODE_10904_length_544_cov_1.807771_g7567_i0.p Length: 71
# NODE_10904_length_544_cov_1.807771_g7567_i0.p Number of predicted TMHs:  0
# NODE_10904_length_544_cov_1.807771_g7567_i0.p Exp number of AAs in TMHs: 0.77444
# NODE_10904_length_544_cov_1.807771_g7567_i0.p Exp number, first 60 AAs:  0.50837
# NODE_10904_length_544_cov_1.807771_g7567_i0.p Total prob of N-in:        0.78511
NODE_10904_length_544_cov_1.807771_g7567_i0.p	TMHMM2.0	inside	     1    71
# NODE_10904_length_544_cov_1.807771_g7567_i0.p Length: 39
# NODE_10904_length_544_cov_1.807771_g7567_i0.p Number of predicted TMHs:  0
# NODE_10904_length_544_cov_1.807771_g7567_i0.p Exp number of AAs in TMHs: 1.83424
# NODE_10904_length_544_cov_1.807771_g7567_i0.p Exp number, first 60 AAs:  1.83424
# NODE_10904_length_544_cov_1.807771_g7567_i0.p Total prob of N-in:        0.59320
NODE_10904_length_544_cov_1.807771_g7567_i0.p	TMHMM2.0	inside	     1    39
# NODE_10904_length_544_cov_1.807771_g7567_i0.p Length: 62
# NODE_10904_length_544_cov_1.807771_g7567_i0.p Number of predicted TMHs:  0
# NODE_10904_length_544_cov_1.807771_g7567_i0.p Exp number of AAs in TMHs: 0.19713
# NODE_10904_length_544_cov_1.807771_g7567_i0.p Exp number, first 60 AAs:  0.19713
# NODE_10904_length_544_cov_1.807771_g7567_i0.p Total prob of N-in:        0.57378
NODE_10904_length_544_cov_1.807771_g7567_i0.p	TMHMM2.0	inside	     1    62
# NODE_10904_length_544_cov_1.807771_g7567_i0.p Length: 42
# NODE_10904_length_544_cov_1.807771_g7567_i0.p Number of predicted TMHs:  0
# NODE_10904_length_544_cov_1.807771_g7567_i0.p Exp number of AAs in TMHs: 0
# NODE_10904_length_544_cov_1.807771_g7567_i0.p Exp number, first 60 AAs:  0
# NODE_10904_length_544_cov_1.807771_g7567_i0.p Total prob of N-in:        0.40556
NODE_10904_length_544_cov_1.807771_g7567_i0.p	TMHMM2.0	outside	     1    42
