# Supplementary material for: Salivary and Intestinal Transcriptomes Reveal Differential Gene Expression in Starving, Fed and Trypanosoma cruzi-Infected Rhodnius neglectus
Source: Front Cell Infect Microbiol. 2021 Dec 17;11:773357. doi: 10.3389/fcimb.2021.773357 (PMC8722679; doi:10.3389/fcimb.2021.773357)
Supplement: Supplementary file 11 [file DataSheet_11.zip › links/pep04-tmhmm/NODE_10916_length_543_cov_3.985656_g7573_i0.p-pep_summary.tmh]

# NODE_10916_length_543_cov_3.985656_g7573_i0.p Length: 59
# NODE_10916_length_543_cov_3.985656_g7573_i0.p Number of predicted TMHs:  0
# NODE_10916_length_543_cov_3.985656_g7573_i0.p Exp number of AAs in TMHs: 0
# NODE_10916_length_543_cov_3.985656_g7573_i0.p Exp number, first 60 AAs:  0
# NODE_10916_length_543_cov_3.985656_g7573_i0.p Total prob of N-in:        0.24157
NODE_10916_length_543_cov_3.985656_g7573_i0.p	TMHMM2.0	outside	     1    59
# NODE_10916_length_543_cov_3.985656_g7573_i0.p Length: 72
# NODE_10916_length_543_cov_3.985656_g7573_i0.p Number of predicted TMHs:  0
# NODE_10916_length_543_cov_3.985656_g7573_i0.p Exp number of AAs in TMHs: 0.00473
# NODE_10916_length_543_cov_3.985656_g7573_i0.p Exp number, first 60 AAs:  0.00473
# NODE_10916_length_543_cov_3.985656_g7573_i0.p Total prob of N-in:        0.36040
NODE_10916_length_543_cov_3.985656_g7573_i0.p	TMHMM2.0	outside	     1    72
# NODE_10916_length_543_cov_3.985656_g7573_i0.p Length: 54
# NODE_10916_length_543_cov_3.985656_g7573_i0.p Number of predicted TMHs:  1
# NODE_10916_length_543_cov_3.985656_g7573_i0.p Exp number of AAs in TMHs: 21.17729
# NODE_10916_length_543_cov_3.985656_g7573_i0.p Exp number, first 60 AAs:  21.17729
# NODE_10916_length_543_cov_3.985656_g7573_i0.p Total prob of N-in:        0.02100
# NODE_10916_length_543_cov_3.985656_g7573_i0.p POSSIBLE N-term signal sequence
NODE_10916_length_543_cov_3.985656_g7573_i0.p	TMHMM2.0	outside	     1    30
NODE_10916_length_543_cov_3.985656_g7573_i0.p	TMHMM2.0	TMhelix	    31    53
NODE_10916_length_543_cov_3.985656_g7573_i0.p	TMHMM2.0	inside	    54    54
# NODE_10916_length_543_cov_3.985656_g7573_i0.p Length: 65
# NODE_10916_length_543_cov_3.985656_g7573_i0.p Number of predicted TMHs:  0
# NODE_10916_length_543_cov_3.985656_g7573_i0.p Exp number of AAs in TMHs: 0.00655
# NODE_10916_length_543_cov_3.985656_g7573_i0.p Exp number, first 60 AAs:  0.00569
# NODE_10916_length_543_cov_3.985656_g7573_i0.p Total prob of N-in:        0.71558
NODE_10916_length_543_cov_3.985656_g7573_i0.p	TMHMM2.0	inside	     1    65
