# Supplementary material for: Salivary and Intestinal Transcriptomes Reveal Differential Gene Expression in Starving, Fed and Trypanosoma cruzi-Infected Rhodnius neglectus
Source: Front Cell Infect Microbiol. 2021 Dec 17;11:773357. doi: 10.3389/fcimb.2021.773357 (PMC8722679; doi:10.3389/fcimb.2021.773357)
Supplement: Supplementary file 11 [file DataSheet_11.zip › links/pep04-tmhmm/NODE_10932_length_543_cov_1.715164_g7588_i0.p-pep_summary.tmh]

# NODE_10932_length_543_cov_1.715164_g7588_i0.p Length: 74
# NODE_10932_length_543_cov_1.715164_g7588_i0.p Number of predicted TMHs:  0
# NODE_10932_length_543_cov_1.715164_g7588_i0.p Exp number of AAs in TMHs: 2.85902
# NODE_10932_length_543_cov_1.715164_g7588_i0.p Exp number, first 60 AAs:  2.31512
# NODE_10932_length_543_cov_1.715164_g7588_i0.p Total prob of N-in:        0.47767
NODE_10932_length_543_cov_1.715164_g7588_i0.p	TMHMM2.0	outside	     1    74
# NODE_10932_length_543_cov_1.715164_g7588_i0.p Length: 42
# NODE_10932_length_543_cov_1.715164_g7588_i0.p Number of predicted TMHs:  0
# NODE_10932_length_543_cov_1.715164_g7588_i0.p Exp number of AAs in TMHs: 0.00074
# NODE_10932_length_543_cov_1.715164_g7588_i0.p Exp number, first 60 AAs:  0.00074
# NODE_10932_length_543_cov_1.715164_g7588_i0.p Total prob of N-in:        0.63524
NODE_10932_length_543_cov_1.715164_g7588_i0.p	TMHMM2.0	inside	     1    42
# NODE_10932_length_543_cov_1.715164_g7588_i0.p Length: 81
# NODE_10932_length_543_cov_1.715164_g7588_i0.p Number of predicted TMHs:  0
# NODE_10932_length_543_cov_1.715164_g7588_i0.p Exp number of AAs in TMHs: 0.14663
# NODE_10932_length_543_cov_1.715164_g7588_i0.p Exp number, first 60 AAs:  0.07084
# NODE_10932_length_543_cov_1.715164_g7588_i0.p Total prob of N-in:        0.36103
NODE_10932_length_543_cov_1.715164_g7588_i0.p	TMHMM2.0	outside	     1    81
# NODE_10932_length_543_cov_1.715164_g7588_i0.p Length: 71
# NODE_10932_length_543_cov_1.715164_g7588_i0.p Number of predicted TMHs:  0
# NODE_10932_length_543_cov_1.715164_g7588_i0.p Exp number of AAs in TMHs: 0.00249
# NODE_10932_length_543_cov_1.715164_g7588_i0.p Exp number, first 60 AAs:  0.00249
# NODE_10932_length_543_cov_1.715164_g7588_i0.p Total prob of N-in:        0.37748
NODE_10932_length_543_cov_1.715164_g7588_i0.p	TMHMM2.0	outside	     1    71
