# Supplementary material for: Salivary and Intestinal Transcriptomes Reveal Differential Gene Expression in Starving, Fed and Trypanosoma cruzi-Infected Rhodnius neglectus
Source: Front Cell Infect Microbiol. 2021 Dec 17;11:773357. doi: 10.3389/fcimb.2021.773357 (PMC8722679; doi:10.3389/fcimb.2021.773357)
Supplement: Supplementary file 11 [file DataSheet_11.zip › links/pep04-tmhmm/NODE_10933_length_543_cov_1.551230_g7589_i0.p-pep_summary.tmh]

# NODE_10933_length_543_cov_1.551230_g7589_i0.p Length: 43
# NODE_10933_length_543_cov_1.551230_g7589_i0.p Number of predicted TMHs:  0
# NODE_10933_length_543_cov_1.551230_g7589_i0.p Exp number of AAs in TMHs: 0.01208
# NODE_10933_length_543_cov_1.551230_g7589_i0.p Exp number, first 60 AAs:  0.01208
# NODE_10933_length_543_cov_1.551230_g7589_i0.p Total prob of N-in:        0.13809
NODE_10933_length_543_cov_1.551230_g7589_i0.p	TMHMM2.0	outside	     1    43
# NODE_10933_length_543_cov_1.551230_g7589_i0.p Length: 50
# NODE_10933_length_543_cov_1.551230_g7589_i0.p Number of predicted TMHs:  0
# NODE_10933_length_543_cov_1.551230_g7589_i0.p Exp number of AAs in TMHs: 1.17693
# NODE_10933_length_543_cov_1.551230_g7589_i0.p Exp number, first 60 AAs:  1.17693
# NODE_10933_length_543_cov_1.551230_g7589_i0.p Total prob of N-in:        0.10310
NODE_10933_length_543_cov_1.551230_g7589_i0.p	TMHMM2.0	outside	     1    50
# NODE_10933_length_543_cov_1.551230_g7589_i0.p Length: 36
# NODE_10933_length_543_cov_1.551230_g7589_i0.p Number of predicted TMHs:  0
# NODE_10933_length_543_cov_1.551230_g7589_i0.p Exp number of AAs in TMHs: 0.60311
# NODE_10933_length_543_cov_1.551230_g7589_i0.p Exp number, first 60 AAs:  0.60311
# NODE_10933_length_543_cov_1.551230_g7589_i0.p Total prob of N-in:        0.54920
NODE_10933_length_543_cov_1.551230_g7589_i0.p	TMHMM2.0	inside	     1    36
# NODE_10933_length_543_cov_1.551230_g7589_i0.p Length: 35
# NODE_10933_length_543_cov_1.551230_g7589_i0.p Number of predicted TMHs:  0
# NODE_10933_length_543_cov_1.551230_g7589_i0.p Exp number of AAs in TMHs: 0.07892
# NODE_10933_length_543_cov_1.551230_g7589_i0.p Exp number, first 60 AAs:  0.07892
# NODE_10933_length_543_cov_1.551230_g7589_i0.p Total prob of N-in:        0.52222
NODE_10933_length_543_cov_1.551230_g7589_i0.p	TMHMM2.0	inside	     1    35
