# Supplementary material for: Salivary and Intestinal Transcriptomes Reveal Differential Gene Expression in Starving, Fed and Trypanosoma cruzi-Infected Rhodnius neglectus
Source: Front Cell Infect Microbiol. 2021 Dec 17;11:773357. doi: 10.3389/fcimb.2021.773357 (PMC8722679; doi:10.3389/fcimb.2021.773357)
Supplement: Supplementary file 11 [file DataSheet_11.zip › links/pep04-tmhmm/NODE_10937_length_542_cov_8.983573_g7593_i0.p-pep_summary.tmh]

# NODE_10937_length_542_cov_8.983573_g7593_i0.p Length: 37
# NODE_10937_length_542_cov_8.983573_g7593_i0.p Number of predicted TMHs:  0
# NODE_10937_length_542_cov_8.983573_g7593_i0.p Exp number of AAs in TMHs: 0
# NODE_10937_length_542_cov_8.983573_g7593_i0.p Exp number, first 60 AAs:  0
# NODE_10937_length_542_cov_8.983573_g7593_i0.p Total prob of N-in:        0.65446
NODE_10937_length_542_cov_8.983573_g7593_i0.p	TMHMM2.0	inside	     1    37
# NODE_10937_length_542_cov_8.983573_g7593_i0.p Length: 76
# NODE_10937_length_542_cov_8.983573_g7593_i0.p Number of predicted TMHs:  2
# NODE_10937_length_542_cov_8.983573_g7593_i0.p Exp number of AAs in TMHs: 43.96592
# NODE_10937_length_542_cov_8.983573_g7593_i0.p Exp number, first 60 AAs:  38.42182
# NODE_10937_length_542_cov_8.983573_g7593_i0.p Total prob of N-in:        0.90186
# NODE_10937_length_542_cov_8.983573_g7593_i0.p POSSIBLE N-term signal sequence
NODE_10937_length_542_cov_8.983573_g7593_i0.p	TMHMM2.0	inside	     1     6
NODE_10937_length_542_cov_8.983573_g7593_i0.p	TMHMM2.0	TMhelix	     7    29
NODE_10937_length_542_cov_8.983573_g7593_i0.p	TMHMM2.0	outside	    30    43
NODE_10937_length_542_cov_8.983573_g7593_i0.p	TMHMM2.0	TMhelix	    44    66
NODE_10937_length_542_cov_8.983573_g7593_i0.p	TMHMM2.0	inside	    67    76
# NODE_10937_length_542_cov_8.983573_g7593_i0.p Length: 85
# NODE_10937_length_542_cov_8.983573_g7593_i0.p Number of predicted TMHs:  1
# NODE_10937_length_542_cov_8.983573_g7593_i0.p Exp number of AAs in TMHs: 30.3322
# NODE_10937_length_542_cov_8.983573_g7593_i0.p Exp number, first 60 AAs:  25.94578
# NODE_10937_length_542_cov_8.983573_g7593_i0.p Total prob of N-in:        0.21096
# NODE_10937_length_542_cov_8.983573_g7593_i0.p POSSIBLE N-term signal sequence
NODE_10937_length_542_cov_8.983573_g7593_i0.p	TMHMM2.0	outside	     1     9
NODE_10937_length_542_cov_8.983573_g7593_i0.p	TMHMM2.0	TMhelix	    10    27
NODE_10937_length_542_cov_8.983573_g7593_i0.p	TMHMM2.0	inside	    28    85
# NODE_10937_length_542_cov_8.983573_g7593_i0.p Length: 59
# NODE_10937_length_542_cov_8.983573_g7593_i0.p Number of predicted TMHs:  2
# NODE_10937_length_542_cov_8.983573_g7593_i0.p Exp number of AAs in TMHs: 36.62703
# NODE_10937_length_542_cov_8.983573_g7593_i0.p Exp number, first 60 AAs:  36.62703
# NODE_10937_length_542_cov_8.983573_g7593_i0.p Total prob of N-in:        0.75817
# NODE_10937_length_542_cov_8.983573_g7593_i0.p POSSIBLE N-term signal sequence
NODE_10937_length_542_cov_8.983573_g7593_i0.p	TMHMM2.0	inside	     1     6
NODE_10937_length_542_cov_8.983573_g7593_i0.p	TMHMM2.0	TMhelix	     7    29
NODE_10937_length_542_cov_8.983573_g7593_i0.p	TMHMM2.0	outside	    30    32
NODE_10937_length_542_cov_8.983573_g7593_i0.p	TMHMM2.0	TMhelix	    33    50
NODE_10937_length_542_cov_8.983573_g7593_i0.p	TMHMM2.0	inside	    51    59
