# Supplementary material for: Salivary and Intestinal Transcriptomes Reveal Differential Gene Expression in Starving, Fed and Trypanosoma cruzi-Infected Rhodnius neglectus
Source: Front Cell Infect Microbiol. 2021 Dec 17;11:773357. doi: 10.3389/fcimb.2021.773357 (PMC8722679; doi:10.3389/fcimb.2021.773357)
Supplement: Supplementary file 11 [file DataSheet_11.zip › links/pep04-tmhmm/NODE_10950_length_542_cov_2.963039_g7603_i0.p-pep_summary.tmh]

# NODE_10950_length_542_cov_2.963039_g7603_i0.p Length: 73
# NODE_10950_length_542_cov_2.963039_g7603_i0.p Number of predicted TMHs:  0
# NODE_10950_length_542_cov_2.963039_g7603_i0.p Exp number of AAs in TMHs: 17.0479
# NODE_10950_length_542_cov_2.963039_g7603_i0.p Exp number, first 60 AAs:  16.07249
# NODE_10950_length_542_cov_2.963039_g7603_i0.p Total prob of N-in:        0.34078
# NODE_10950_length_542_cov_2.963039_g7603_i0.p POSSIBLE N-term signal sequence
NODE_10950_length_542_cov_2.963039_g7603_i0.p	TMHMM2.0	outside	     1    73
# NODE_10950_length_542_cov_2.963039_g7603_i0.p Length: 50
# NODE_10950_length_542_cov_2.963039_g7603_i0.p Number of predicted TMHs:  0
# NODE_10950_length_542_cov_2.963039_g7603_i0.p Exp number of AAs in TMHs: 8.80531
# NODE_10950_length_542_cov_2.963039_g7603_i0.p Exp number, first 60 AAs:  8.80531
# NODE_10950_length_542_cov_2.963039_g7603_i0.p Total prob of N-in:        0.16447
NODE_10950_length_542_cov_2.963039_g7603_i0.p	TMHMM2.0	outside	     1    50
# NODE_10950_length_542_cov_2.963039_g7603_i0.p Length: 102
# NODE_10950_length_542_cov_2.963039_g7603_i0.p Number of predicted TMHs:  1
# NODE_10950_length_542_cov_2.963039_g7603_i0.p Exp number of AAs in TMHs: 20.92719
# NODE_10950_length_542_cov_2.963039_g7603_i0.p Exp number, first 60 AAs:  5.60417
# NODE_10950_length_542_cov_2.963039_g7603_i0.p Total prob of N-in:        0.67350
NODE_10950_length_542_cov_2.963039_g7603_i0.p	TMHMM2.0	inside	     1    54
NODE_10950_length_542_cov_2.963039_g7603_i0.p	TMHMM2.0	TMhelix	    55    77
NODE_10950_length_542_cov_2.963039_g7603_i0.p	TMHMM2.0	outside	    78   102
# NODE_10950_length_542_cov_2.963039_g7603_i0.p Length: 116
# NODE_10950_length_542_cov_2.963039_g7603_i0.p Number of predicted TMHs:  0
# NODE_10950_length_542_cov_2.963039_g7603_i0.p Exp number of AAs in TMHs: 0
# NODE_10950_length_542_cov_2.963039_g7603_i0.p Exp number, first 60 AAs:  0
# NODE_10950_length_542_cov_2.963039_g7603_i0.p Total prob of N-in:        0.10393
NODE_10950_length_542_cov_2.963039_g7603_i0.p	TMHMM2.0	outside	     1   116
