# Supplementary material for: Salivary and Intestinal Transcriptomes Reveal Differential Gene Expression in Starving, Fed and Trypanosoma cruzi-Infected Rhodnius neglectus
Source: Front Cell Infect Microbiol. 2021 Dec 17;11:773357. doi: 10.3389/fcimb.2021.773357 (PMC8722679; doi:10.3389/fcimb.2021.773357)
Supplement: Supplementary file 11 [file DataSheet_11.zip › links/pep04-tmhmm/NODE_10958_length_381_cov_2.650327_g8044_i0.p-pep_summary.tmh]

# NODE_10958_length_381_cov_2.650327_g8044_i0.p Length: 41
# NODE_10958_length_381_cov_2.650327_g8044_i0.p Number of predicted TMHs:  0
# NODE_10958_length_381_cov_2.650327_g8044_i0.p Exp number of AAs in TMHs: 4.54019
# NODE_10958_length_381_cov_2.650327_g8044_i0.p Exp number, first 60 AAs:  4.54019
# NODE_10958_length_381_cov_2.650327_g8044_i0.p Total prob of N-in:        0.62603
NODE_10958_length_381_cov_2.650327_g8044_i0.p	TMHMM2.0	inside	     1    41
# NODE_10958_length_381_cov_2.650327_g8044_i0.p Length: 40
# NODE_10958_length_381_cov_2.650327_g8044_i0.p Number of predicted TMHs:  0
# NODE_10958_length_381_cov_2.650327_g8044_i0.p Exp number of AAs in TMHs: 0.00323
# NODE_10958_length_381_cov_2.650327_g8044_i0.p Exp number, first 60 AAs:  0.00323
# NODE_10958_length_381_cov_2.650327_g8044_i0.p Total prob of N-in:        0.08455
NODE_10958_length_381_cov_2.650327_g8044_i0.p	TMHMM2.0	outside	     1    40
# NODE_10958_length_381_cov_2.650327_g8044_i0.p Length: 35
# NODE_10958_length_381_cov_2.650327_g8044_i0.p Number of predicted TMHs:  0
# NODE_10958_length_381_cov_2.650327_g8044_i0.p Exp number of AAs in TMHs: 13.52216
# NODE_10958_length_381_cov_2.650327_g8044_i0.p Exp number, first 60 AAs:  13.52216
# NODE_10958_length_381_cov_2.650327_g8044_i0.p Total prob of N-in:        0.59543
# NODE_10958_length_381_cov_2.650327_g8044_i0.p POSSIBLE N-term signal sequence
NODE_10958_length_381_cov_2.650327_g8044_i0.p	TMHMM2.0	outside	     1    35
# NODE_10958_length_381_cov_2.650327_g8044_i0.p Length: 31
# NODE_10958_length_381_cov_2.650327_g8044_i0.p Number of predicted TMHs:  0
# NODE_10958_length_381_cov_2.650327_g8044_i0.p Exp number of AAs in TMHs: 7.22792
# NODE_10958_length_381_cov_2.650327_g8044_i0.p Exp number, first 60 AAs:  7.22792
# NODE_10958_length_381_cov_2.650327_g8044_i0.p Total prob of N-in:        0.44614
NODE_10958_length_381_cov_2.650327_g8044_i0.p	TMHMM2.0	outside	     1    31
