# Supplementary material for: Salivary and Intestinal Transcriptomes Reveal Differential Gene Expression in Starving, Fed and Trypanosoma cruzi-Infected Rhodnius neglectus
Source: Front Cell Infect Microbiol. 2021 Dec 17;11:773357. doi: 10.3389/fcimb.2021.773357 (PMC8722679; doi:10.3389/fcimb.2021.773357)
Supplement: Supplementary file 11 [file DataSheet_11.zip › links/pep04-tmhmm/NODE_10959_length_542_cov_1.503080_g7612_i0.p-pep_summary.tmh]

# NODE_10959_length_542_cov_1.503080_g7612_i0.p Length: 131
# NODE_10959_length_542_cov_1.503080_g7612_i0.p Number of predicted TMHs:  1
# NODE_10959_length_542_cov_1.503080_g7612_i0.p Exp number of AAs in TMHs: 22.9938199999999
# NODE_10959_length_542_cov_1.503080_g7612_i0.p Exp number, first 60 AAs:  22.93269
# NODE_10959_length_542_cov_1.503080_g7612_i0.p Total prob of N-in:        0.99006
# NODE_10959_length_542_cov_1.503080_g7612_i0.p POSSIBLE N-term signal sequence
NODE_10959_length_542_cov_1.503080_g7612_i0.p	TMHMM2.0	inside	     1     6
NODE_10959_length_542_cov_1.503080_g7612_i0.p	TMHMM2.0	TMhelix	     7    29
NODE_10959_length_542_cov_1.503080_g7612_i0.p	TMHMM2.0	outside	    30   131
# NODE_10959_length_542_cov_1.503080_g7612_i0.p Length: 55
# NODE_10959_length_542_cov_1.503080_g7612_i0.p Number of predicted TMHs:  1
# NODE_10959_length_542_cov_1.503080_g7612_i0.p Exp number of AAs in TMHs: 20.83399
# NODE_10959_length_542_cov_1.503080_g7612_i0.p Exp number, first 60 AAs:  20.83399
# NODE_10959_length_542_cov_1.503080_g7612_i0.p Total prob of N-in:        0.84064
# NODE_10959_length_542_cov_1.503080_g7612_i0.p POSSIBLE N-term signal sequence
NODE_10959_length_542_cov_1.503080_g7612_i0.p	TMHMM2.0	inside	     1    19
NODE_10959_length_542_cov_1.503080_g7612_i0.p	TMHMM2.0	TMhelix	    20    39
NODE_10959_length_542_cov_1.503080_g7612_i0.p	TMHMM2.0	outside	    40    55
# NODE_10959_length_542_cov_1.503080_g7612_i0.p Length: 44
# NODE_10959_length_542_cov_1.503080_g7612_i0.p Number of predicted TMHs:  0
# NODE_10959_length_542_cov_1.503080_g7612_i0.p Exp number of AAs in TMHs: 0.0212
# NODE_10959_length_542_cov_1.503080_g7612_i0.p Exp number, first 60 AAs:  0.0212
# NODE_10959_length_542_cov_1.503080_g7612_i0.p Total prob of N-in:        0.31507
NODE_10959_length_542_cov_1.503080_g7612_i0.p	TMHMM2.0	outside	     1    44
# NODE_10959_length_542_cov_1.503080_g7612_i0.p Length: 62
# NODE_10959_length_542_cov_1.503080_g7612_i0.p Number of predicted TMHs:  0
# NODE_10959_length_542_cov_1.503080_g7612_i0.p Exp number of AAs in TMHs: 0.0111
# NODE_10959_length_542_cov_1.503080_g7612_i0.p Exp number, first 60 AAs:  0.0111
# NODE_10959_length_542_cov_1.503080_g7612_i0.p Total prob of N-in:        0.11622
NODE_10959_length_542_cov_1.503080_g7612_i0.p	TMHMM2.0	outside	     1    62
