# Supplementary material for: Salivary and Intestinal Transcriptomes Reveal Differential Gene Expression in Starving, Fed and Trypanosoma cruzi-Infected Rhodnius neglectus
Source: Front Cell Infect Microbiol. 2021 Dec 17;11:773357. doi: 10.3389/fcimb.2021.773357 (PMC8722679; doi:10.3389/fcimb.2021.773357)
Supplement: Supplementary file 11 [file DataSheet_11.zip › links/pep04-tmhmm/NODE_10970_length_381_cov_1.689542_g8056_i0.p-pep_summary.tmh]

# NODE_10970_length_381_cov_1.689542_g8056_i0.p Length: 35
# NODE_10970_length_381_cov_1.689542_g8056_i0.p Number of predicted TMHs:  0
# NODE_10970_length_381_cov_1.689542_g8056_i0.p Exp number of AAs in TMHs: 0
# NODE_10970_length_381_cov_1.689542_g8056_i0.p Exp number, first 60 AAs:  0
# NODE_10970_length_381_cov_1.689542_g8056_i0.p Total prob of N-in:        0.23685
NODE_10970_length_381_cov_1.689542_g8056_i0.p	TMHMM2.0	outside	     1    35
# NODE_10970_length_381_cov_1.689542_g8056_i0.p Length: 47
# NODE_10970_length_381_cov_1.689542_g8056_i0.p Number of predicted TMHs:  0
# NODE_10970_length_381_cov_1.689542_g8056_i0.p Exp number of AAs in TMHs: 0.11283
# NODE_10970_length_381_cov_1.689542_g8056_i0.p Exp number, first 60 AAs:  0.11283
# NODE_10970_length_381_cov_1.689542_g8056_i0.p Total prob of N-in:        0.91403
NODE_10970_length_381_cov_1.689542_g8056_i0.p	TMHMM2.0	inside	     1    47
# NODE_10970_length_381_cov_1.689542_g8056_i0.p Length: 50
# NODE_10970_length_381_cov_1.689542_g8056_i0.p Number of predicted TMHs:  0
# NODE_10970_length_381_cov_1.689542_g8056_i0.p Exp number of AAs in TMHs: 0.00987
# NODE_10970_length_381_cov_1.689542_g8056_i0.p Exp number, first 60 AAs:  0.00987
# NODE_10970_length_381_cov_1.689542_g8056_i0.p Total prob of N-in:        0.28960
NODE_10970_length_381_cov_1.689542_g8056_i0.p	TMHMM2.0	outside	     1    50
# NODE_10970_length_381_cov_1.689542_g8056_i0.p Length: 54
# NODE_10970_length_381_cov_1.689542_g8056_i0.p Number of predicted TMHs:  0
# NODE_10970_length_381_cov_1.689542_g8056_i0.p Exp number of AAs in TMHs: 2.43205
# NODE_10970_length_381_cov_1.689542_g8056_i0.p Exp number, first 60 AAs:  2.43205
# NODE_10970_length_381_cov_1.689542_g8056_i0.p Total prob of N-in:        0.18298
NODE_10970_length_381_cov_1.689542_g8056_i0.p	TMHMM2.0	outside	     1    54
