# Supplementary material for: Salivary and Intestinal Transcriptomes Reveal Differential Gene Expression in Starving, Fed and Trypanosoma cruzi-Infected Rhodnius neglectus
Source: Front Cell Infect Microbiol. 2021 Dec 17;11:773357. doi: 10.3389/fcimb.2021.773357 (PMC8722679; doi:10.3389/fcimb.2021.773357)
Supplement: Supplementary file 11 [file DataSheet_11.zip › links/pep04-tmhmm/NODE_10985_length_380_cov_38.498361_g8071_i0.p-pep_summary.tmh]

# NODE_10985_length_380_cov_38.498361_g8071_i0.p Length: 32
# NODE_10985_length_380_cov_38.498361_g8071_i0.p Number of predicted TMHs:  0
# NODE_10985_length_380_cov_38.498361_g8071_i0.p Exp number of AAs in TMHs: 1.32835
# NODE_10985_length_380_cov_38.498361_g8071_i0.p Exp number, first 60 AAs:  1.32835
# NODE_10985_length_380_cov_38.498361_g8071_i0.p Total prob of N-in:        0.47984
NODE_10985_length_380_cov_38.498361_g8071_i0.p	TMHMM2.0	outside	     1    32
# NODE_10985_length_380_cov_38.498361_g8071_i0.p Length: 59
# NODE_10985_length_380_cov_38.498361_g8071_i0.p Number of predicted TMHs:  1
# NODE_10985_length_380_cov_38.498361_g8071_i0.p Exp number of AAs in TMHs: 22.25044
# NODE_10985_length_380_cov_38.498361_g8071_i0.p Exp number, first 60 AAs:  22.25044
# NODE_10985_length_380_cov_38.498361_g8071_i0.p Total prob of N-in:        0.33805
# NODE_10985_length_380_cov_38.498361_g8071_i0.p POSSIBLE N-term signal sequence
NODE_10985_length_380_cov_38.498361_g8071_i0.p	TMHMM2.0	outside	     1     9
NODE_10985_length_380_cov_38.498361_g8071_i0.p	TMHMM2.0	TMhelix	    10    32
NODE_10985_length_380_cov_38.498361_g8071_i0.p	TMHMM2.0	inside	    33    59
# NODE_10985_length_380_cov_38.498361_g8071_i0.p Length: 67
# NODE_10985_length_380_cov_38.498361_g8071_i0.p Number of predicted TMHs:  1
# NODE_10985_length_380_cov_38.498361_g8071_i0.p Exp number of AAs in TMHs: 25.24541
# NODE_10985_length_380_cov_38.498361_g8071_i0.p Exp number, first 60 AAs:  25.20887
# NODE_10985_length_380_cov_38.498361_g8071_i0.p Total prob of N-in:        0.21389
# NODE_10985_length_380_cov_38.498361_g8071_i0.p POSSIBLE N-term signal sequence
NODE_10985_length_380_cov_38.498361_g8071_i0.p	TMHMM2.0	outside	     1     9
NODE_10985_length_380_cov_38.498361_g8071_i0.p	TMHMM2.0	TMhelix	    10    32
NODE_10985_length_380_cov_38.498361_g8071_i0.p	TMHMM2.0	inside	    33    67
# NODE_10985_length_380_cov_38.498361_g8071_i0.p Length: 54
# NODE_10985_length_380_cov_38.498361_g8071_i0.p Number of predicted TMHs:  0
# NODE_10985_length_380_cov_38.498361_g8071_i0.p Exp number of AAs in TMHs: 0.62308
# NODE_10985_length_380_cov_38.498361_g8071_i0.p Exp number, first 60 AAs:  0.62308
# NODE_10985_length_380_cov_38.498361_g8071_i0.p Total prob of N-in:        0.11800
NODE_10985_length_380_cov_38.498361_g8071_i0.p	TMHMM2.0	outside	     1    54
