# Supplementary material for: Salivary and Intestinal Transcriptomes Reveal Differential Gene Expression in Starving, Fed and Trypanosoma cruzi-Infected Rhodnius neglectus
Source: Front Cell Infect Microbiol. 2021 Dec 17;11:773357. doi: 10.3389/fcimb.2021.773357 (PMC8722679; doi:10.3389/fcimb.2021.773357)
Supplement: Supplementary file 11 [file DataSheet_11.zip › links/pep04-tmhmm/NODE_10993_length_541_cov_1.685185_g7637_i0.p-pep_summary.tmh]

# NODE_10993_length_541_cov_1.685185_g7637_i0.p Length: 46
# NODE_10993_length_541_cov_1.685185_g7637_i0.p Number of predicted TMHs:  0
# NODE_10993_length_541_cov_1.685185_g7637_i0.p Exp number of AAs in TMHs: 0.02406
# NODE_10993_length_541_cov_1.685185_g7637_i0.p Exp number, first 60 AAs:  0.02406
# NODE_10993_length_541_cov_1.685185_g7637_i0.p Total prob of N-in:        0.51847
NODE_10993_length_541_cov_1.685185_g7637_i0.p	TMHMM2.0	inside	     1    46
# NODE_10993_length_541_cov_1.685185_g7637_i0.p Length: 58
# NODE_10993_length_541_cov_1.685185_g7637_i0.p Number of predicted TMHs:  0
# NODE_10993_length_541_cov_1.685185_g7637_i0.p Exp number of AAs in TMHs: 0.01952
# NODE_10993_length_541_cov_1.685185_g7637_i0.p Exp number, first 60 AAs:  0.01952
# NODE_10993_length_541_cov_1.685185_g7637_i0.p Total prob of N-in:        0.09826
NODE_10993_length_541_cov_1.685185_g7637_i0.p	TMHMM2.0	outside	     1    58
# NODE_10993_length_541_cov_1.685185_g7637_i0.p Length: 37
# NODE_10993_length_541_cov_1.685185_g7637_i0.p Number of predicted TMHs:  0
# NODE_10993_length_541_cov_1.685185_g7637_i0.p Exp number of AAs in TMHs: 0.03261
# NODE_10993_length_541_cov_1.685185_g7637_i0.p Exp number, first 60 AAs:  0.03261
# NODE_10993_length_541_cov_1.685185_g7637_i0.p Total prob of N-in:        0.09480
NODE_10993_length_541_cov_1.685185_g7637_i0.p	TMHMM2.0	outside	     1    37
# NODE_10993_length_541_cov_1.685185_g7637_i0.p Length: 41
# NODE_10993_length_541_cov_1.685185_g7637_i0.p Number of predicted TMHs:  0
# NODE_10993_length_541_cov_1.685185_g7637_i0.p Exp number of AAs in TMHs: 0.38126
# NODE_10993_length_541_cov_1.685185_g7637_i0.p Exp number, first 60 AAs:  0.38126
# NODE_10993_length_541_cov_1.685185_g7637_i0.p Total prob of N-in:        0.36188
NODE_10993_length_541_cov_1.685185_g7637_i0.p	TMHMM2.0	outside	     1    41
