# Supplementary material for: Salivary and Intestinal Transcriptomes Reveal Differential Gene Expression in Starving, Fed and Trypanosoma cruzi-Infected Rhodnius neglectus
Source: Front Cell Infect Microbiol. 2021 Dec 17;11:773357. doi: 10.3389/fcimb.2021.773357 (PMC8722679; doi:10.3389/fcimb.2021.773357)
Supplement: Supplementary file 11 [file DataSheet_11.zip › links/pep04-tmhmm/NODE_11002_length_380_cov_2.396721_g8088_i0.p-pep_summary.tmh]

# NODE_11002_length_380_cov_2.396721_g8088_i0.p Length: 76
# NODE_11002_length_380_cov_2.396721_g8088_i0.p Number of predicted TMHs:  0
# NODE_11002_length_380_cov_2.396721_g8088_i0.p Exp number of AAs in TMHs: 19.25771
# NODE_11002_length_380_cov_2.396721_g8088_i0.p Exp number, first 60 AAs:  10.88115
# NODE_11002_length_380_cov_2.396721_g8088_i0.p Total prob of N-in:        0.23148
# NODE_11002_length_380_cov_2.396721_g8088_i0.p POSSIBLE N-term signal sequence
NODE_11002_length_380_cov_2.396721_g8088_i0.p	TMHMM2.0	outside	     1    76
# NODE_11002_length_380_cov_2.396721_g8088_i0.p Length: 33
# NODE_11002_length_380_cov_2.396721_g8088_i0.p Number of predicted TMHs:  1
# NODE_11002_length_380_cov_2.396721_g8088_i0.p Exp number of AAs in TMHs: 22.2537
# NODE_11002_length_380_cov_2.396721_g8088_i0.p Exp number, first 60 AAs:  22.2537
# NODE_11002_length_380_cov_2.396721_g8088_i0.p Total prob of N-in:        0.30962
# NODE_11002_length_380_cov_2.396721_g8088_i0.p POSSIBLE N-term signal sequence
NODE_11002_length_380_cov_2.396721_g8088_i0.p	TMHMM2.0	outside	     1     3
NODE_11002_length_380_cov_2.396721_g8088_i0.p	TMHMM2.0	TMhelix	     4    26
NODE_11002_length_380_cov_2.396721_g8088_i0.p	TMHMM2.0	inside	    27    33
# NODE_11002_length_380_cov_2.396721_g8088_i0.p Length: 34
# NODE_11002_length_380_cov_2.396721_g8088_i0.p Number of predicted TMHs:  1
# NODE_11002_length_380_cov_2.396721_g8088_i0.p Exp number of AAs in TMHs: 22.39775
# NODE_11002_length_380_cov_2.396721_g8088_i0.p Exp number, first 60 AAs:  22.39775
# NODE_11002_length_380_cov_2.396721_g8088_i0.p Total prob of N-in:        0.23449
# NODE_11002_length_380_cov_2.396721_g8088_i0.p POSSIBLE N-term signal sequence
NODE_11002_length_380_cov_2.396721_g8088_i0.p	TMHMM2.0	outside	     1     3
NODE_11002_length_380_cov_2.396721_g8088_i0.p	TMHMM2.0	TMhelix	     4    26
NODE_11002_length_380_cov_2.396721_g8088_i0.p	TMHMM2.0	inside	    27    34
# NODE_11002_length_380_cov_2.396721_g8088_i0.p Length: 29
# NODE_11002_length_380_cov_2.396721_g8088_i0.p Number of predicted TMHs:  0
# NODE_11002_length_380_cov_2.396721_g8088_i0.p Exp number of AAs in TMHs: 0.12849
# NODE_11002_length_380_cov_2.396721_g8088_i0.p Exp number, first 60 AAs:  0.12849
# NODE_11002_length_380_cov_2.396721_g8088_i0.p Total prob of N-in:        0.69166
NODE_11002_length_380_cov_2.396721_g8088_i0.p	TMHMM2.0	inside	     1    29
