# Supplementary material for: Salivary and Intestinal Transcriptomes Reveal Differential Gene Expression in Starving, Fed and Trypanosoma cruzi-Infected Rhodnius neglectus
Source: Front Cell Infect Microbiol. 2021 Dec 17;11:773357. doi: 10.3389/fcimb.2021.773357 (PMC8722679; doi:10.3389/fcimb.2021.773357)
Supplement: Supplementary file 11 [file DataSheet_11.zip › links/pep04-tmhmm/NODE_11028_length_380_cov_0.655738_g8114_i0.p-pep_summary.tmh]

# NODE_11028_length_380_cov_0.655738_g8114_i0.p Length: 25
# NODE_11028_length_380_cov_0.655738_g8114_i0.p Number of predicted TMHs:  0
# NODE_11028_length_380_cov_0.655738_g8114_i0.p Exp number of AAs in TMHs: 0.1311
# NODE_11028_length_380_cov_0.655738_g8114_i0.p Exp number, first 60 AAs:  0.1311
# NODE_11028_length_380_cov_0.655738_g8114_i0.p Total prob of N-in:        0.18957
NODE_11028_length_380_cov_0.655738_g8114_i0.p	TMHMM2.0	outside	     1    25
# NODE_11028_length_380_cov_0.655738_g8114_i0.p Length: 30
# NODE_11028_length_380_cov_0.655738_g8114_i0.p Number of predicted TMHs:  1
# NODE_11028_length_380_cov_0.655738_g8114_i0.p Exp number of AAs in TMHs: 14.83465
# NODE_11028_length_380_cov_0.655738_g8114_i0.p Exp number, first 60 AAs:  14.83465
# NODE_11028_length_380_cov_0.655738_g8114_i0.p Total prob of N-in:        0.74473
# NODE_11028_length_380_cov_0.655738_g8114_i0.p POSSIBLE N-term signal sequence
NODE_11028_length_380_cov_0.655738_g8114_i0.p	TMHMM2.0	inside	     1     6
NODE_11028_length_380_cov_0.655738_g8114_i0.p	TMHMM2.0	TMhelix	     7    29
NODE_11028_length_380_cov_0.655738_g8114_i0.p	TMHMM2.0	outside	    30    30
# NODE_11028_length_380_cov_0.655738_g8114_i0.p Length: 113
# NODE_11028_length_380_cov_0.655738_g8114_i0.p Number of predicted TMHs:  0
# NODE_11028_length_380_cov_0.655738_g8114_i0.p Exp number of AAs in TMHs: 55.63064
# NODE_11028_length_380_cov_0.655738_g8114_i0.p Exp number, first 60 AAs:  23.71145
# NODE_11028_length_380_cov_0.655738_g8114_i0.p Total prob of N-in:        0.18865
# NODE_11028_length_380_cov_0.655738_g8114_i0.p POSSIBLE N-term signal sequence
NODE_11028_length_380_cov_0.655738_g8114_i0.p	TMHMM2.0	outside	     1   113
# NODE_11028_length_380_cov_0.655738_g8114_i0.p Length: 126
# NODE_11028_length_380_cov_0.655738_g8114_i0.p Number of predicted TMHs:  0
# NODE_11028_length_380_cov_0.655738_g8114_i0.p Exp number of AAs in TMHs: 0.0004
# NODE_11028_length_380_cov_0.655738_g8114_i0.p Exp number, first 60 AAs:  0.0004
# NODE_11028_length_380_cov_0.655738_g8114_i0.p Total prob of N-in:        0.06036
NODE_11028_length_380_cov_0.655738_g8114_i0.p	TMHMM2.0	outside	     1   126
