# Supplementary material for: Salivary and Intestinal Transcriptomes Reveal Differential Gene Expression in Starving, Fed and Trypanosoma cruzi-Infected Rhodnius neglectus
Source: Front Cell Infect Microbiol. 2021 Dec 17;11:773357. doi: 10.3389/fcimb.2021.773357 (PMC8722679; doi:10.3389/fcimb.2021.773357)
Supplement: Supplementary file 11 [file DataSheet_11.zip › links/pep04-tmhmm/NODE_11029_length_380_cov_0.652459_g8115_i0.p-pep_summary.tmh]

# NODE_11029_length_380_cov_0.652459_g8115_i0.p Length: 47
# NODE_11029_length_380_cov_0.652459_g8115_i0.p Number of predicted TMHs:  0
# NODE_11029_length_380_cov_0.652459_g8115_i0.p Exp number of AAs in TMHs: 0.0064
# NODE_11029_length_380_cov_0.652459_g8115_i0.p Exp number, first 60 AAs:  0.0064
# NODE_11029_length_380_cov_0.652459_g8115_i0.p Total prob of N-in:        0.67085
NODE_11029_length_380_cov_0.652459_g8115_i0.p	TMHMM2.0	inside	     1    47
# NODE_11029_length_380_cov_0.652459_g8115_i0.p Length: 51
# NODE_11029_length_380_cov_0.652459_g8115_i0.p Number of predicted TMHs:  0
# NODE_11029_length_380_cov_0.652459_g8115_i0.p Exp number of AAs in TMHs: 0.04345
# NODE_11029_length_380_cov_0.652459_g8115_i0.p Exp number, first 60 AAs:  0.04345
# NODE_11029_length_380_cov_0.652459_g8115_i0.p Total prob of N-in:        0.36283
NODE_11029_length_380_cov_0.652459_g8115_i0.p	TMHMM2.0	outside	     1    51
# NODE_11029_length_380_cov_0.652459_g8115_i0.p Length: 41
# NODE_11029_length_380_cov_0.652459_g8115_i0.p Number of predicted TMHs:  1
# NODE_11029_length_380_cov_0.652459_g8115_i0.p Exp number of AAs in TMHs: 20.0216
# NODE_11029_length_380_cov_0.652459_g8115_i0.p Exp number, first 60 AAs:  20.0216
# NODE_11029_length_380_cov_0.652459_g8115_i0.p Total prob of N-in:        0.87307
# NODE_11029_length_380_cov_0.652459_g8115_i0.p POSSIBLE N-term signal sequence
NODE_11029_length_380_cov_0.652459_g8115_i0.p	TMHMM2.0	inside	     1    19
NODE_11029_length_380_cov_0.652459_g8115_i0.p	TMHMM2.0	TMhelix	    20    39
NODE_11029_length_380_cov_0.652459_g8115_i0.p	TMHMM2.0	outside	    40    41
# NODE_11029_length_380_cov_0.652459_g8115_i0.p Length: 39
# NODE_11029_length_380_cov_0.652459_g8115_i0.p Number of predicted TMHs:  0
# NODE_11029_length_380_cov_0.652459_g8115_i0.p Exp number of AAs in TMHs: 0.05036
# NODE_11029_length_380_cov_0.652459_g8115_i0.p Exp number, first 60 AAs:  0.05036
# NODE_11029_length_380_cov_0.652459_g8115_i0.p Total prob of N-in:        0.12254
NODE_11029_length_380_cov_0.652459_g8115_i0.p	TMHMM2.0	outside	     1    39
