# Supplementary material for: Salivary and Intestinal Transcriptomes Reveal Differential Gene Expression in Starving, Fed and Trypanosoma cruzi-Infected Rhodnius neglectus
Source: Front Cell Infect Microbiol. 2021 Dec 17;11:773357. doi: 10.3389/fcimb.2021.773357 (PMC8722679; doi:10.3389/fcimb.2021.773357)
Supplement: Supplementary file 11 [file DataSheet_11.zip › links/pep04-tmhmm/NODE_11053_length_539_cov_3.741736_g7684_i0.p-pep_summary.tmh]

# NODE_11053_length_539_cov_3.741736_g7684_i0.p Length: 76
# NODE_11053_length_539_cov_3.741736_g7684_i0.p Number of predicted TMHs:  0
# NODE_11053_length_539_cov_3.741736_g7684_i0.p Exp number of AAs in TMHs: 0.03081
# NODE_11053_length_539_cov_3.741736_g7684_i0.p Exp number, first 60 AAs:  0.02685
# NODE_11053_length_539_cov_3.741736_g7684_i0.p Total prob of N-in:        0.24370
NODE_11053_length_539_cov_3.741736_g7684_i0.p	TMHMM2.0	outside	     1    76
# NODE_11053_length_539_cov_3.741736_g7684_i0.p Length: 62
# NODE_11053_length_539_cov_3.741736_g7684_i0.p Number of predicted TMHs:  0
# NODE_11053_length_539_cov_3.741736_g7684_i0.p Exp number of AAs in TMHs: 0
# NODE_11053_length_539_cov_3.741736_g7684_i0.p Exp number, first 60 AAs:  0
# NODE_11053_length_539_cov_3.741736_g7684_i0.p Total prob of N-in:        0.33286
NODE_11053_length_539_cov_3.741736_g7684_i0.p	TMHMM2.0	outside	     1    62
# NODE_11053_length_539_cov_3.741736_g7684_i0.p Length: 90
# NODE_11053_length_539_cov_3.741736_g7684_i0.p Number of predicted TMHs:  0
# NODE_11053_length_539_cov_3.741736_g7684_i0.p Exp number of AAs in TMHs: 0.01196
# NODE_11053_length_539_cov_3.741736_g7684_i0.p Exp number, first 60 AAs:  0.01164
# NODE_11053_length_539_cov_3.741736_g7684_i0.p Total prob of N-in:        0.30116
NODE_11053_length_539_cov_3.741736_g7684_i0.p	TMHMM2.0	outside	     1    90
# NODE_11053_length_539_cov_3.741736_g7684_i0.p Length: 58
# NODE_11053_length_539_cov_3.741736_g7684_i0.p Number of predicted TMHs:  0
# NODE_11053_length_539_cov_3.741736_g7684_i0.p Exp number of AAs in TMHs: 0.07053
# NODE_11053_length_539_cov_3.741736_g7684_i0.p Exp number, first 60 AAs:  0.07053
# NODE_11053_length_539_cov_3.741736_g7684_i0.p Total prob of N-in:        0.01795
NODE_11053_length_539_cov_3.741736_g7684_i0.p	TMHMM2.0	outside	     1    58
