# Supplementary material for: Salivary and Intestinal Transcriptomes Reveal Differential Gene Expression in Starving, Fed and Trypanosoma cruzi-Infected Rhodnius neglectus
Source: Front Cell Infect Microbiol. 2021 Dec 17;11:773357. doi: 10.3389/fcimb.2021.773357 (PMC8722679; doi:10.3389/fcimb.2021.773357)
Supplement: Supplementary file 11 [file DataSheet_11.zip › links/pep04-tmhmm/NODE_11056_length_379_cov_2.759868_g8137_i0.p-pep_summary.tmh]

# NODE_11056_length_379_cov_2.759868_g8137_i0.p Length: 35
# NODE_11056_length_379_cov_2.759868_g8137_i0.p Number of predicted TMHs:  0
# NODE_11056_length_379_cov_2.759868_g8137_i0.p Exp number of AAs in TMHs: 0.00041
# NODE_11056_length_379_cov_2.759868_g8137_i0.p Exp number, first 60 AAs:  0.00041
# NODE_11056_length_379_cov_2.759868_g8137_i0.p Total prob of N-in:        0.08593
NODE_11056_length_379_cov_2.759868_g8137_i0.p	TMHMM2.0	outside	     1    35
# NODE_11056_length_379_cov_2.759868_g8137_i0.p Length: 30
# NODE_11056_length_379_cov_2.759868_g8137_i0.p Number of predicted TMHs:  0
# NODE_11056_length_379_cov_2.759868_g8137_i0.p Exp number of AAs in TMHs: 0.05027
# NODE_11056_length_379_cov_2.759868_g8137_i0.p Exp number, first 60 AAs:  0.05027
# NODE_11056_length_379_cov_2.759868_g8137_i0.p Total prob of N-in:        0.12772
NODE_11056_length_379_cov_2.759868_g8137_i0.p	TMHMM2.0	outside	     1    30
# NODE_11056_length_379_cov_2.759868_g8137_i0.p Length: 38
# NODE_11056_length_379_cov_2.759868_g8137_i0.p Number of predicted TMHs:  0
# NODE_11056_length_379_cov_2.759868_g8137_i0.p Exp number of AAs in TMHs: 0
# NODE_11056_length_379_cov_2.759868_g8137_i0.p Exp number, first 60 AAs:  0
# NODE_11056_length_379_cov_2.759868_g8137_i0.p Total prob of N-in:        0.76023
NODE_11056_length_379_cov_2.759868_g8137_i0.p	TMHMM2.0	inside	     1    38
# NODE_11056_length_379_cov_2.759868_g8137_i0.p Length: 31
# NODE_11056_length_379_cov_2.759868_g8137_i0.p Number of predicted TMHs:  0
# NODE_11056_length_379_cov_2.759868_g8137_i0.p Exp number of AAs in TMHs: 0
# NODE_11056_length_379_cov_2.759868_g8137_i0.p Exp number, first 60 AAs:  0
# NODE_11056_length_379_cov_2.759868_g8137_i0.p Total prob of N-in:        0.50506
NODE_11056_length_379_cov_2.759868_g8137_i0.p	TMHMM2.0	inside	     1    31
