# Supplementary material for: Salivary and Intestinal Transcriptomes Reveal Differential Gene Expression in Starving, Fed and Trypanosoma cruzi-Infected Rhodnius neglectus
Source: Front Cell Infect Microbiol. 2021 Dec 17;11:773357. doi: 10.3389/fcimb.2021.773357 (PMC8722679; doi:10.3389/fcimb.2021.773357)
Supplement: Supplementary file 11 [file DataSheet_11.zip › links/pep04-tmhmm/NODE_11069_length_539_cov_1.917355_g7697_i0.p-pep_summary.tmh]

# NODE_11069_length_539_cov_1.917355_g7697_i0.p Length: 56
# NODE_11069_length_539_cov_1.917355_g7697_i0.p Number of predicted TMHs:  0
# NODE_11069_length_539_cov_1.917355_g7697_i0.p Exp number of AAs in TMHs: 0.00017
# NODE_11069_length_539_cov_1.917355_g7697_i0.p Exp number, first 60 AAs:  0.00017
# NODE_11069_length_539_cov_1.917355_g7697_i0.p Total prob of N-in:        0.03191
NODE_11069_length_539_cov_1.917355_g7697_i0.p	TMHMM2.0	outside	     1    56
# NODE_11069_length_539_cov_1.917355_g7697_i0.p Length: 51
# NODE_11069_length_539_cov_1.917355_g7697_i0.p Number of predicted TMHs:  0
# NODE_11069_length_539_cov_1.917355_g7697_i0.p Exp number of AAs in TMHs: 0.73659
# NODE_11069_length_539_cov_1.917355_g7697_i0.p Exp number, first 60 AAs:  0.73659
# NODE_11069_length_539_cov_1.917355_g7697_i0.p Total prob of N-in:        0.48358
NODE_11069_length_539_cov_1.917355_g7697_i0.p	TMHMM2.0	inside	     1    51
# NODE_11069_length_539_cov_1.917355_g7697_i0.p Length: 55
# NODE_11069_length_539_cov_1.917355_g7697_i0.p Number of predicted TMHs:  0
# NODE_11069_length_539_cov_1.917355_g7697_i0.p Exp number of AAs in TMHs: 0.04338
# NODE_11069_length_539_cov_1.917355_g7697_i0.p Exp number, first 60 AAs:  0.04338
# NODE_11069_length_539_cov_1.917355_g7697_i0.p Total prob of N-in:        0.06796
NODE_11069_length_539_cov_1.917355_g7697_i0.p	TMHMM2.0	outside	     1    55
# NODE_11069_length_539_cov_1.917355_g7697_i0.p Length: 166
# NODE_11069_length_539_cov_1.917355_g7697_i0.p Number of predicted TMHs:  0
# NODE_11069_length_539_cov_1.917355_g7697_i0.p Exp number of AAs in TMHs: 0.00022
# NODE_11069_length_539_cov_1.917355_g7697_i0.p Exp number, first 60 AAs:  0
# NODE_11069_length_539_cov_1.917355_g7697_i0.p Total prob of N-in:        0.40001
NODE_11069_length_539_cov_1.917355_g7697_i0.p	TMHMM2.0	outside	     1   166
