# Supplementary material for: Salivary and Intestinal Transcriptomes Reveal Differential Gene Expression in Starving, Fed and Trypanosoma cruzi-Infected Rhodnius neglectus
Source: Front Cell Infect Microbiol. 2021 Dec 17;11:773357. doi: 10.3389/fcimb.2021.773357 (PMC8722679; doi:10.3389/fcimb.2021.773357)
Supplement: Supplementary file 11 [file DataSheet_11.zip › links/pep04-tmhmm/NODE_11080_length_538_cov_7.273292_g7706_i0.p-pep_summary.tmh]

# NODE_11080_length_538_cov_7.273292_g7706_i0.p Length: 37
# NODE_11080_length_538_cov_7.273292_g7706_i0.p Number of predicted TMHs:  1
# NODE_11080_length_538_cov_7.273292_g7706_i0.p Exp number of AAs in TMHs: 22.86422
# NODE_11080_length_538_cov_7.273292_g7706_i0.p Exp number, first 60 AAs:  22.86422
# NODE_11080_length_538_cov_7.273292_g7706_i0.p Total prob of N-in:        0.65277
# NODE_11080_length_538_cov_7.273292_g7706_i0.p POSSIBLE N-term signal sequence
NODE_11080_length_538_cov_7.273292_g7706_i0.p	TMHMM2.0	inside	     1    11
NODE_11080_length_538_cov_7.273292_g7706_i0.p	TMHMM2.0	TMhelix	    12    34
NODE_11080_length_538_cov_7.273292_g7706_i0.p	TMHMM2.0	outside	    35    37
# NODE_11080_length_538_cov_7.273292_g7706_i0.p Length: 37
# NODE_11080_length_538_cov_7.273292_g7706_i0.p Number of predicted TMHs:  1
# NODE_11080_length_538_cov_7.273292_g7706_i0.p Exp number of AAs in TMHs: 19.88375
# NODE_11080_length_538_cov_7.273292_g7706_i0.p Exp number, first 60 AAs:  19.88375
# NODE_11080_length_538_cov_7.273292_g7706_i0.p Total prob of N-in:        0.68544
# NODE_11080_length_538_cov_7.273292_g7706_i0.p POSSIBLE N-term signal sequence
NODE_11080_length_538_cov_7.273292_g7706_i0.p	TMHMM2.0	inside	     1     6
NODE_11080_length_538_cov_7.273292_g7706_i0.p	TMHMM2.0	TMhelix	     7    29
NODE_11080_length_538_cov_7.273292_g7706_i0.p	TMHMM2.0	outside	    30    37
# NODE_11080_length_538_cov_7.273292_g7706_i0.p Length: 47
# NODE_11080_length_538_cov_7.273292_g7706_i0.p Number of predicted TMHs:  0
# NODE_11080_length_538_cov_7.273292_g7706_i0.p Exp number of AAs in TMHs: 7.47767
# NODE_11080_length_538_cov_7.273292_g7706_i0.p Exp number, first 60 AAs:  7.47767
# NODE_11080_length_538_cov_7.273292_g7706_i0.p Total prob of N-in:        0.91711
NODE_11080_length_538_cov_7.273292_g7706_i0.p	TMHMM2.0	inside	     1    47
# NODE_11080_length_538_cov_7.273292_g7706_i0.p Length: 102
# NODE_11080_length_538_cov_7.273292_g7706_i0.p Number of predicted TMHs:  1
# NODE_11080_length_538_cov_7.273292_g7706_i0.p Exp number of AAs in TMHs: 22.5285
# NODE_11080_length_538_cov_7.273292_g7706_i0.p Exp number, first 60 AAs:  0.00082
# NODE_11080_length_538_cov_7.273292_g7706_i0.p Total prob of N-in:        0.90940
NODE_11080_length_538_cov_7.273292_g7706_i0.p	TMHMM2.0	inside	     1    68
NODE_11080_length_538_cov_7.273292_g7706_i0.p	TMHMM2.0	TMhelix	    69    91
NODE_11080_length_538_cov_7.273292_g7706_i0.p	TMHMM2.0	outside	    92   102
