# Supplementary material for: Salivary and Intestinal Transcriptomes Reveal Differential Gene Expression in Starving, Fed and Trypanosoma cruzi-Infected Rhodnius neglectus
Source: Front Cell Infect Microbiol. 2021 Dec 17;11:773357. doi: 10.3389/fcimb.2021.773357 (PMC8722679; doi:10.3389/fcimb.2021.773357)
Supplement: Supplementary file 11 [file DataSheet_11.zip › links/pep04-tmhmm/NODE_11096_length_538_cov_2.939959_g7719_i0.p-pep_summary.tmh]

# NODE_11096_length_538_cov_2.939959_g7719_i0.p Length: 86
# NODE_11096_length_538_cov_2.939959_g7719_i0.p Number of predicted TMHs:  0
# NODE_11096_length_538_cov_2.939959_g7719_i0.p Exp number of AAs in TMHs: 0.36289
# NODE_11096_length_538_cov_2.939959_g7719_i0.p Exp number, first 60 AAs:  0.36289
# NODE_11096_length_538_cov_2.939959_g7719_i0.p Total prob of N-in:        0.19244
NODE_11096_length_538_cov_2.939959_g7719_i0.p	TMHMM2.0	outside	     1    86
# NODE_11096_length_538_cov_2.939959_g7719_i0.p Length: 42
# NODE_11096_length_538_cov_2.939959_g7719_i0.p Number of predicted TMHs:  0
# NODE_11096_length_538_cov_2.939959_g7719_i0.p Exp number of AAs in TMHs: 0.98165
# NODE_11096_length_538_cov_2.939959_g7719_i0.p Exp number, first 60 AAs:  0.98165
# NODE_11096_length_538_cov_2.939959_g7719_i0.p Total prob of N-in:        0.58333
NODE_11096_length_538_cov_2.939959_g7719_i0.p	TMHMM2.0	inside	     1    42
# NODE_11096_length_538_cov_2.939959_g7719_i0.p Length: 39
# NODE_11096_length_538_cov_2.939959_g7719_i0.p Number of predicted TMHs:  0
# NODE_11096_length_538_cov_2.939959_g7719_i0.p Exp number of AAs in TMHs: 0
# NODE_11096_length_538_cov_2.939959_g7719_i0.p Exp number, first 60 AAs:  0
# NODE_11096_length_538_cov_2.939959_g7719_i0.p Total prob of N-in:        0.33259
NODE_11096_length_538_cov_2.939959_g7719_i0.p	TMHMM2.0	outside	     1    39
# NODE_11096_length_538_cov_2.939959_g7719_i0.p Length: 37
# NODE_11096_length_538_cov_2.939959_g7719_i0.p Number of predicted TMHs:  0
# NODE_11096_length_538_cov_2.939959_g7719_i0.p Exp number of AAs in TMHs: 0.00056
# NODE_11096_length_538_cov_2.939959_g7719_i0.p Exp number, first 60 AAs:  0.00056
# NODE_11096_length_538_cov_2.939959_g7719_i0.p Total prob of N-in:        0.73552
NODE_11096_length_538_cov_2.939959_g7719_i0.p	TMHMM2.0	inside	     1    37
