# Supplementary material for: Salivary and Intestinal Transcriptomes Reveal Differential Gene Expression in Starving, Fed and Trypanosoma cruzi-Infected Rhodnius neglectus
Source: Front Cell Infect Microbiol. 2021 Dec 17;11:773357. doi: 10.3389/fcimb.2021.773357 (PMC8722679; doi:10.3389/fcimb.2021.773357)
Supplement: Supplementary file 11 [file DataSheet_11.zip › links/pep04-tmhmm/NODE_11098_length_538_cov_2.681159_g7721_i0.p-pep_summary.tmh]

# NODE_11098_length_538_cov_2.681159_g7721_i0.p Length: 42
# NODE_11098_length_538_cov_2.681159_g7721_i0.p Number of predicted TMHs:  0
# NODE_11098_length_538_cov_2.681159_g7721_i0.p Exp number of AAs in TMHs: 0.2008
# NODE_11098_length_538_cov_2.681159_g7721_i0.p Exp number, first 60 AAs:  0.2008
# NODE_11098_length_538_cov_2.681159_g7721_i0.p Total prob of N-in:        0.17968
NODE_11098_length_538_cov_2.681159_g7721_i0.p	TMHMM2.0	outside	     1    42
# NODE_11098_length_538_cov_2.681159_g7721_i0.p Length: 48
# NODE_11098_length_538_cov_2.681159_g7721_i0.p Number of predicted TMHs:  0
# NODE_11098_length_538_cov_2.681159_g7721_i0.p Exp number of AAs in TMHs: 0.00122
# NODE_11098_length_538_cov_2.681159_g7721_i0.p Exp number, first 60 AAs:  0.00122
# NODE_11098_length_538_cov_2.681159_g7721_i0.p Total prob of N-in:        0.38288
NODE_11098_length_538_cov_2.681159_g7721_i0.p	TMHMM2.0	outside	     1    48
# NODE_11098_length_538_cov_2.681159_g7721_i0.p Length: 44
# NODE_11098_length_538_cov_2.681159_g7721_i0.p Number of predicted TMHs:  1
# NODE_11098_length_538_cov_2.681159_g7721_i0.p Exp number of AAs in TMHs: 16.86466
# NODE_11098_length_538_cov_2.681159_g7721_i0.p Exp number, first 60 AAs:  16.86466
# NODE_11098_length_538_cov_2.681159_g7721_i0.p Total prob of N-in:        0.25838
# NODE_11098_length_538_cov_2.681159_g7721_i0.p POSSIBLE N-term signal sequence
NODE_11098_length_538_cov_2.681159_g7721_i0.p	TMHMM2.0	outside	     1     4
NODE_11098_length_538_cov_2.681159_g7721_i0.p	TMHMM2.0	TMhelix	     5    22
NODE_11098_length_538_cov_2.681159_g7721_i0.p	TMHMM2.0	inside	    23    44
# NODE_11098_length_538_cov_2.681159_g7721_i0.p Length: 37
# NODE_11098_length_538_cov_2.681159_g7721_i0.p Number of predicted TMHs:  0
# NODE_11098_length_538_cov_2.681159_g7721_i0.p Exp number of AAs in TMHs: 0.36817
# NODE_11098_length_538_cov_2.681159_g7721_i0.p Exp number, first 60 AAs:  0.36817
# NODE_11098_length_538_cov_2.681159_g7721_i0.p Total prob of N-in:        0.14278
NODE_11098_length_538_cov_2.681159_g7721_i0.p	TMHMM2.0	outside	     1    37
