# Supplementary material for: Salivary and Intestinal Transcriptomes Reveal Differential Gene Expression in Starving, Fed and Trypanosoma cruzi-Infected Rhodnius neglectus
Source: Front Cell Infect Microbiol. 2021 Dec 17;11:773357. doi: 10.3389/fcimb.2021.773357 (PMC8722679; doi:10.3389/fcimb.2021.773357)
Supplement: Supplementary file 11 [file DataSheet_11.zip › links/pep04-tmhmm/NODE_11099_length_538_cov_2.672878_g7722_i0.p-pep_summary.tmh]

# NODE_11099_length_538_cov_2.672878_g7722_i0.p Length: 55
# NODE_11099_length_538_cov_2.672878_g7722_i0.p Number of predicted TMHs:  0
# NODE_11099_length_538_cov_2.672878_g7722_i0.p Exp number of AAs in TMHs: 3.41159
# NODE_11099_length_538_cov_2.672878_g7722_i0.p Exp number, first 60 AAs:  3.41159
# NODE_11099_length_538_cov_2.672878_g7722_i0.p Total prob of N-in:        0.54911
NODE_11099_length_538_cov_2.672878_g7722_i0.p	TMHMM2.0	outside	     1    55
# NODE_11099_length_538_cov_2.672878_g7722_i0.p Length: 55
# NODE_11099_length_538_cov_2.672878_g7722_i0.p Number of predicted TMHs:  2
# NODE_11099_length_538_cov_2.672878_g7722_i0.p Exp number of AAs in TMHs: 40.03866
# NODE_11099_length_538_cov_2.672878_g7722_i0.p Exp number, first 60 AAs:  40.03866
# NODE_11099_length_538_cov_2.672878_g7722_i0.p Total prob of N-in:        0.36804
# NODE_11099_length_538_cov_2.672878_g7722_i0.p POSSIBLE N-term signal sequence
NODE_11099_length_538_cov_2.672878_g7722_i0.p	TMHMM2.0	outside	     1     3
NODE_11099_length_538_cov_2.672878_g7722_i0.p	TMHMM2.0	TMhelix	     4    26
NODE_11099_length_538_cov_2.672878_g7722_i0.p	TMHMM2.0	inside	    27    32
NODE_11099_length_538_cov_2.672878_g7722_i0.p	TMHMM2.0	TMhelix	    33    52
NODE_11099_length_538_cov_2.672878_g7722_i0.p	TMHMM2.0	outside	    53    55
# NODE_11099_length_538_cov_2.672878_g7722_i0.p Length: 50
# NODE_11099_length_538_cov_2.672878_g7722_i0.p Number of predicted TMHs:  0
# NODE_11099_length_538_cov_2.672878_g7722_i0.p Exp number of AAs in TMHs: 0.00532
# NODE_11099_length_538_cov_2.672878_g7722_i0.p Exp number, first 60 AAs:  0.00532
# NODE_11099_length_538_cov_2.672878_g7722_i0.p Total prob of N-in:        0.20018
NODE_11099_length_538_cov_2.672878_g7722_i0.p	TMHMM2.0	outside	     1    50
# NODE_11099_length_538_cov_2.672878_g7722_i0.p Length: 178
# NODE_11099_length_538_cov_2.672878_g7722_i0.p Number of predicted TMHs:  0
# NODE_11099_length_538_cov_2.672878_g7722_i0.p Exp number of AAs in TMHs: 0
# NODE_11099_length_538_cov_2.672878_g7722_i0.p Exp number, first 60 AAs:  0
# NODE_11099_length_538_cov_2.672878_g7722_i0.p Total prob of N-in:        0.10592
NODE_11099_length_538_cov_2.672878_g7722_i0.p	TMHMM2.0	outside	     1   178
