# Supplementary material for: Salivary and Intestinal Transcriptomes Reveal Differential Gene Expression in Starving, Fed and Trypanosoma cruzi-Infected Rhodnius neglectus
Source: Front Cell Infect Microbiol. 2021 Dec 17;11:773357. doi: 10.3389/fcimb.2021.773357 (PMC8722679; doi:10.3389/fcimb.2021.773357)
Supplement: Supplementary file 11 [file DataSheet_11.zip › links/pep04-tmhmm/NODE_11100_length_538_cov_2.364389_g6312_i2.p-pep_summary.tmh]

# NODE_11100_length_538_cov_2.364389_g6312_i2.p Length: 110
# NODE_11100_length_538_cov_2.364389_g6312_i2.p Number of predicted TMHs:  0
# NODE_11100_length_538_cov_2.364389_g6312_i2.p Exp number of AAs in TMHs: 0.02684
# NODE_11100_length_538_cov_2.364389_g6312_i2.p Exp number, first 60 AAs:  0.02047
# NODE_11100_length_538_cov_2.364389_g6312_i2.p Total prob of N-in:        0.19713
NODE_11100_length_538_cov_2.364389_g6312_i2.p	TMHMM2.0	outside	     1   110
# NODE_11100_length_538_cov_2.364389_g6312_i2.p Length: 113
# NODE_11100_length_538_cov_2.364389_g6312_i2.p Number of predicted TMHs:  0
# NODE_11100_length_538_cov_2.364389_g6312_i2.p Exp number of AAs in TMHs: 16.32318
# NODE_11100_length_538_cov_2.364389_g6312_i2.p Exp number, first 60 AAs:  11.1274
# NODE_11100_length_538_cov_2.364389_g6312_i2.p Total prob of N-in:        0.25272
# NODE_11100_length_538_cov_2.364389_g6312_i2.p POSSIBLE N-term signal sequence
NODE_11100_length_538_cov_2.364389_g6312_i2.p	TMHMM2.0	outside	     1   113
# NODE_11100_length_538_cov_2.364389_g6312_i2.p Length: 179
# NODE_11100_length_538_cov_2.364389_g6312_i2.p Number of predicted TMHs:  0
# NODE_11100_length_538_cov_2.364389_g6312_i2.p Exp number of AAs in TMHs: 0
# NODE_11100_length_538_cov_2.364389_g6312_i2.p Exp number, first 60 AAs:  0
# NODE_11100_length_538_cov_2.364389_g6312_i2.p Total prob of N-in:        0.07588
NODE_11100_length_538_cov_2.364389_g6312_i2.p	TMHMM2.0	outside	     1   179
# NODE_11100_length_538_cov_2.364389_g6312_i2.p Length: 95
# NODE_11100_length_538_cov_2.364389_g6312_i2.p Number of predicted TMHs:  0
# NODE_11100_length_538_cov_2.364389_g6312_i2.p Exp number of AAs in TMHs: 0
# NODE_11100_length_538_cov_2.364389_g6312_i2.p Exp number, first 60 AAs:  0
# NODE_11100_length_538_cov_2.364389_g6312_i2.p Total prob of N-in:        0.57558
NODE_11100_length_538_cov_2.364389_g6312_i2.p	TMHMM2.0	inside	     1    95
