# Supplementary material for: Salivary and Intestinal Transcriptomes Reveal Differential Gene Expression in Starving, Fed and Trypanosoma cruzi-Infected Rhodnius neglectus
Source: Front Cell Infect Microbiol. 2021 Dec 17;11:773357. doi: 10.3389/fcimb.2021.773357 (PMC8722679; doi:10.3389/fcimb.2021.773357)
Supplement: Supplementary file 11 [file DataSheet_11.zip › links/pep04-tmhmm/NODE_11103_length_378_cov_2.894389_g8181_i0.p-pep_summary.tmh]

# NODE_11103_length_378_cov_2.894389_g8181_i0.p Length: 41
# NODE_11103_length_378_cov_2.894389_g8181_i0.p Number of predicted TMHs:  0
# NODE_11103_length_378_cov_2.894389_g8181_i0.p Exp number of AAs in TMHs: 0
# NODE_11103_length_378_cov_2.894389_g8181_i0.p Exp number, first 60 AAs:  0
# NODE_11103_length_378_cov_2.894389_g8181_i0.p Total prob of N-in:        0.76124
NODE_11103_length_378_cov_2.894389_g8181_i0.p	TMHMM2.0	inside	     1    41
# NODE_11103_length_378_cov_2.894389_g8181_i0.p Length: 39
# NODE_11103_length_378_cov_2.894389_g8181_i0.p Number of predicted TMHs:  0
# NODE_11103_length_378_cov_2.894389_g8181_i0.p Exp number of AAs in TMHs: 0
# NODE_11103_length_378_cov_2.894389_g8181_i0.p Exp number, first 60 AAs:  0
# NODE_11103_length_378_cov_2.894389_g8181_i0.p Total prob of N-in:        0.33084
NODE_11103_length_378_cov_2.894389_g8181_i0.p	TMHMM2.0	outside	     1    39
# NODE_11103_length_378_cov_2.894389_g8181_i0.p Length: 37
# NODE_11103_length_378_cov_2.894389_g8181_i0.p Number of predicted TMHs:  0
# NODE_11103_length_378_cov_2.894389_g8181_i0.p Exp number of AAs in TMHs: 0.00221
# NODE_11103_length_378_cov_2.894389_g8181_i0.p Exp number, first 60 AAs:  0.00221
# NODE_11103_length_378_cov_2.894389_g8181_i0.p Total prob of N-in:        0.41000
NODE_11103_length_378_cov_2.894389_g8181_i0.p	TMHMM2.0	outside	     1    37
# NODE_11103_length_378_cov_2.894389_g8181_i0.p Length: 54
# NODE_11103_length_378_cov_2.894389_g8181_i0.p Number of predicted TMHs:  1
# NODE_11103_length_378_cov_2.894389_g8181_i0.p Exp number of AAs in TMHs: 23.14255
# NODE_11103_length_378_cov_2.894389_g8181_i0.p Exp number, first 60 AAs:  23.14255
# NODE_11103_length_378_cov_2.894389_g8181_i0.p Total prob of N-in:        0.68634
# NODE_11103_length_378_cov_2.894389_g8181_i0.p POSSIBLE N-term signal sequence
NODE_11103_length_378_cov_2.894389_g8181_i0.p	TMHMM2.0	inside	     1    24
NODE_11103_length_378_cov_2.894389_g8181_i0.p	TMHMM2.0	TMhelix	    25    47
NODE_11103_length_378_cov_2.894389_g8181_i0.p	TMHMM2.0	outside	    48    54
