# Supplementary material for: Salivary and Intestinal Transcriptomes Reveal Differential Gene Expression in Starving, Fed and Trypanosoma cruzi-Infected Rhodnius neglectus
Source: Front Cell Infect Microbiol. 2021 Dec 17;11:773357. doi: 10.3389/fcimb.2021.773357 (PMC8722679; doi:10.3389/fcimb.2021.773357)
Supplement: Supplementary file 11 [file DataSheet_11.zip › links/pep04-tmhmm/NODE_11113_length_537_cov_5.912863_g7734_i0.p-pep_summary.tmh]

# NODE_11113_length_537_cov_5.912863_g7734_i0.p Length: 38
# NODE_11113_length_537_cov_5.912863_g7734_i0.p Number of predicted TMHs:  0
# NODE_11113_length_537_cov_5.912863_g7734_i0.p Exp number of AAs in TMHs: 0.00164
# NODE_11113_length_537_cov_5.912863_g7734_i0.p Exp number, first 60 AAs:  0.00164
# NODE_11113_length_537_cov_5.912863_g7734_i0.p Total prob of N-in:        0.68492
NODE_11113_length_537_cov_5.912863_g7734_i0.p	TMHMM2.0	inside	     1    38
# NODE_11113_length_537_cov_5.912863_g7734_i0.p Length: 36
# NODE_11113_length_537_cov_5.912863_g7734_i0.p Number of predicted TMHs:  1
# NODE_11113_length_537_cov_5.912863_g7734_i0.p Exp number of AAs in TMHs: 20.58166
# NODE_11113_length_537_cov_5.912863_g7734_i0.p Exp number, first 60 AAs:  20.58166
# NODE_11113_length_537_cov_5.912863_g7734_i0.p Total prob of N-in:        0.71285
# NODE_11113_length_537_cov_5.912863_g7734_i0.p POSSIBLE N-term signal sequence
NODE_11113_length_537_cov_5.912863_g7734_i0.p	TMHMM2.0	inside	     1     6
NODE_11113_length_537_cov_5.912863_g7734_i0.p	TMHMM2.0	TMhelix	     7    29
NODE_11113_length_537_cov_5.912863_g7734_i0.p	TMHMM2.0	outside	    30    36
# NODE_11113_length_537_cov_5.912863_g7734_i0.p Length: 68
# NODE_11113_length_537_cov_5.912863_g7734_i0.p Number of predicted TMHs:  1
# NODE_11113_length_537_cov_5.912863_g7734_i0.p Exp number of AAs in TMHs: 24.40613
# NODE_11113_length_537_cov_5.912863_g7734_i0.p Exp number, first 60 AAs:  24.40613
# NODE_11113_length_537_cov_5.912863_g7734_i0.p Total prob of N-in:        0.10251
# NODE_11113_length_537_cov_5.912863_g7734_i0.p POSSIBLE N-term signal sequence
NODE_11113_length_537_cov_5.912863_g7734_i0.p	TMHMM2.0	outside	     1    25
NODE_11113_length_537_cov_5.912863_g7734_i0.p	TMHMM2.0	TMhelix	    26    48
NODE_11113_length_537_cov_5.912863_g7734_i0.p	TMHMM2.0	inside	    49    68
# NODE_11113_length_537_cov_5.912863_g7734_i0.p Length: 43
# NODE_11113_length_537_cov_5.912863_g7734_i0.p Number of predicted TMHs:  0
# NODE_11113_length_537_cov_5.912863_g7734_i0.p Exp number of AAs in TMHs: 0
# NODE_11113_length_537_cov_5.912863_g7734_i0.p Exp number, first 60 AAs:  0
# NODE_11113_length_537_cov_5.912863_g7734_i0.p Total prob of N-in:        0.81341
NODE_11113_length_537_cov_5.912863_g7734_i0.p	TMHMM2.0	inside	     1    43
