# Supplementary material for: Salivary and Intestinal Transcriptomes Reveal Differential Gene Expression in Starving, Fed and Trypanosoma cruzi-Infected Rhodnius neglectus
Source: Front Cell Infect Microbiol. 2021 Dec 17;11:773357. doi: 10.3389/fcimb.2021.773357 (PMC8722679; doi:10.3389/fcimb.2021.773357)
Supplement: Supplementary file 11 [file DataSheet_11.zip › links/pep04-tmhmm/NODE_11120_length_537_cov_4.863071_g7740_i0.p-pep_summary.tmh]

# NODE_11120_length_537_cov_4.863071_g7740_i0.p Length: 41
# NODE_11120_length_537_cov_4.863071_g7740_i0.p Number of predicted TMHs:  0
# NODE_11120_length_537_cov_4.863071_g7740_i0.p Exp number of AAs in TMHs: 0.02006
# NODE_11120_length_537_cov_4.863071_g7740_i0.p Exp number, first 60 AAs:  0.02006
# NODE_11120_length_537_cov_4.863071_g7740_i0.p Total prob of N-in:        0.33796
NODE_11120_length_537_cov_4.863071_g7740_i0.p	TMHMM2.0	outside	     1    41
# NODE_11120_length_537_cov_4.863071_g7740_i0.p Length: 70
# NODE_11120_length_537_cov_4.863071_g7740_i0.p Number of predicted TMHs:  0
# NODE_11120_length_537_cov_4.863071_g7740_i0.p Exp number of AAs in TMHs: 0.03614
# NODE_11120_length_537_cov_4.863071_g7740_i0.p Exp number, first 60 AAs:  0.03612
# NODE_11120_length_537_cov_4.863071_g7740_i0.p Total prob of N-in:        0.55148
NODE_11120_length_537_cov_4.863071_g7740_i0.p	TMHMM2.0	inside	     1    70
# NODE_11120_length_537_cov_4.863071_g7740_i0.p Length: 40
# NODE_11120_length_537_cov_4.863071_g7740_i0.p Number of predicted TMHs:  0
# NODE_11120_length_537_cov_4.863071_g7740_i0.p Exp number of AAs in TMHs: 0.01845
# NODE_11120_length_537_cov_4.863071_g7740_i0.p Exp number, first 60 AAs:  0.01845
# NODE_11120_length_537_cov_4.863071_g7740_i0.p Total prob of N-in:        0.46728
NODE_11120_length_537_cov_4.863071_g7740_i0.p	TMHMM2.0	outside	     1    40
# NODE_11120_length_537_cov_4.863071_g7740_i0.p Length: 39
# NODE_11120_length_537_cov_4.863071_g7740_i0.p Number of predicted TMHs:  0
# NODE_11120_length_537_cov_4.863071_g7740_i0.p Exp number of AAs in TMHs: 0.84243
# NODE_11120_length_537_cov_4.863071_g7740_i0.p Exp number, first 60 AAs:  0.84243
# NODE_11120_length_537_cov_4.863071_g7740_i0.p Total prob of N-in:        0.10214
NODE_11120_length_537_cov_4.863071_g7740_i0.p	TMHMM2.0	outside	     1    39
