# Supplementary material for: Salivary and Intestinal Transcriptomes Reveal Differential Gene Expression in Starving, Fed and Trypanosoma cruzi-Infected Rhodnius neglectus
Source: Front Cell Infect Microbiol. 2021 Dec 17;11:773357. doi: 10.3389/fcimb.2021.773357 (PMC8722679; doi:10.3389/fcimb.2021.773357)
Supplement: Supplementary file 11 [file DataSheet_11.zip › links/pep04-tmhmm/NODE_11123_length_537_cov_4.195021_g7647_i1.p-pep_summary.tmh]

# NODE_11123_length_537_cov_4.195021_g7647_i1.p Length: 39
# NODE_11123_length_537_cov_4.195021_g7647_i1.p Number of predicted TMHs:  0
# NODE_11123_length_537_cov_4.195021_g7647_i1.p Exp number of AAs in TMHs: 0.00869
# NODE_11123_length_537_cov_4.195021_g7647_i1.p Exp number, first 60 AAs:  0.00869
# NODE_11123_length_537_cov_4.195021_g7647_i1.p Total prob of N-in:        0.04862
NODE_11123_length_537_cov_4.195021_g7647_i1.p	TMHMM2.0	outside	     1    39
# NODE_11123_length_537_cov_4.195021_g7647_i1.p Length: 41
# NODE_11123_length_537_cov_4.195021_g7647_i1.p Number of predicted TMHs:  0
# NODE_11123_length_537_cov_4.195021_g7647_i1.p Exp number of AAs in TMHs: 0
# NODE_11123_length_537_cov_4.195021_g7647_i1.p Exp number, first 60 AAs:  0
# NODE_11123_length_537_cov_4.195021_g7647_i1.p Total prob of N-in:        0.32602
NODE_11123_length_537_cov_4.195021_g7647_i1.p	TMHMM2.0	outside	     1    41
# NODE_11123_length_537_cov_4.195021_g7647_i1.p Length: 48
# NODE_11123_length_537_cov_4.195021_g7647_i1.p Number of predicted TMHs:  0
# NODE_11123_length_537_cov_4.195021_g7647_i1.p Exp number of AAs in TMHs: 0.04846
# NODE_11123_length_537_cov_4.195021_g7647_i1.p Exp number, first 60 AAs:  0.04846
# NODE_11123_length_537_cov_4.195021_g7647_i1.p Total prob of N-in:        0.10234
NODE_11123_length_537_cov_4.195021_g7647_i1.p	TMHMM2.0	outside	     1    48
# NODE_11123_length_537_cov_4.195021_g7647_i1.p Length: 49
# NODE_11123_length_537_cov_4.195021_g7647_i1.p Number of predicted TMHs:  0
# NODE_11123_length_537_cov_4.195021_g7647_i1.p Exp number of AAs in TMHs: 0.00013
# NODE_11123_length_537_cov_4.195021_g7647_i1.p Exp number, first 60 AAs:  0.00013
# NODE_11123_length_537_cov_4.195021_g7647_i1.p Total prob of N-in:        0.19168
NODE_11123_length_537_cov_4.195021_g7647_i1.p	TMHMM2.0	outside	     1    49
