# Supplementary material for: Salivary and Intestinal Transcriptomes Reveal Differential Gene Expression in Starving, Fed and Trypanosoma cruzi-Infected Rhodnius neglectus
Source: Front Cell Infect Microbiol. 2021 Dec 17;11:773357. doi: 10.3389/fcimb.2021.773357 (PMC8722679; doi:10.3389/fcimb.2021.773357)
Supplement: Supplementary file 11 [file DataSheet_11.zip › links/pep04-tmhmm/NODE_11140_length_537_cov_1.721992_g7758_i0.p-pep_summary.tmh]

# NODE_11140_length_537_cov_1.721992_g7758_i0.p Length: 77
# NODE_11140_length_537_cov_1.721992_g7758_i0.p Number of predicted TMHs:  0
# NODE_11140_length_537_cov_1.721992_g7758_i0.p Exp number of AAs in TMHs: 0.00743999999999999
# NODE_11140_length_537_cov_1.721992_g7758_i0.p Exp number, first 60 AAs:  0.00728
# NODE_11140_length_537_cov_1.721992_g7758_i0.p Total prob of N-in:        0.35776
NODE_11140_length_537_cov_1.721992_g7758_i0.p	TMHMM2.0	outside	     1    77
# NODE_11140_length_537_cov_1.721992_g7758_i0.p Length: 53
# NODE_11140_length_537_cov_1.721992_g7758_i0.p Number of predicted TMHs:  0
# NODE_11140_length_537_cov_1.721992_g7758_i0.p Exp number of AAs in TMHs: 0.18012
# NODE_11140_length_537_cov_1.721992_g7758_i0.p Exp number, first 60 AAs:  0.18012
# NODE_11140_length_537_cov_1.721992_g7758_i0.p Total prob of N-in:        0.51394
NODE_11140_length_537_cov_1.721992_g7758_i0.p	TMHMM2.0	inside	     1    53
# NODE_11140_length_537_cov_1.721992_g7758_i0.p Length: 45
# NODE_11140_length_537_cov_1.721992_g7758_i0.p Number of predicted TMHs:  0
# NODE_11140_length_537_cov_1.721992_g7758_i0.p Exp number of AAs in TMHs: 0
# NODE_11140_length_537_cov_1.721992_g7758_i0.p Exp number, first 60 AAs:  0
# NODE_11140_length_537_cov_1.721992_g7758_i0.p Total prob of N-in:        0.85048
NODE_11140_length_537_cov_1.721992_g7758_i0.p	TMHMM2.0	inside	     1    45
# NODE_11140_length_537_cov_1.721992_g7758_i0.p Length: 63
# NODE_11140_length_537_cov_1.721992_g7758_i0.p Number of predicted TMHs:  2
# NODE_11140_length_537_cov_1.721992_g7758_i0.p Exp number of AAs in TMHs: 39.33706
# NODE_11140_length_537_cov_1.721992_g7758_i0.p Exp number, first 60 AAs:  39.28476
# NODE_11140_length_537_cov_1.721992_g7758_i0.p Total prob of N-in:        0.89391
# NODE_11140_length_537_cov_1.721992_g7758_i0.p POSSIBLE N-term signal sequence
NODE_11140_length_537_cov_1.721992_g7758_i0.p	TMHMM2.0	inside	     1     6
NODE_11140_length_537_cov_1.721992_g7758_i0.p	TMHMM2.0	TMhelix	     7    26
NODE_11140_length_537_cov_1.721992_g7758_i0.p	TMHMM2.0	outside	    27    40
NODE_11140_length_537_cov_1.721992_g7758_i0.p	TMHMM2.0	TMhelix	    41    60
NODE_11140_length_537_cov_1.721992_g7758_i0.p	TMHMM2.0	inside	    61    63
