# Supplementary material for: Salivary and Intestinal Transcriptomes Reveal Differential Gene Expression in Starving, Fed and Trypanosoma cruzi-Infected Rhodnius neglectus
Source: Front Cell Infect Microbiol. 2021 Dec 17;11:773357. doi: 10.3389/fcimb.2021.773357 (PMC8722679; doi:10.3389/fcimb.2021.773357)
Supplement: Supplementary file 11 [file DataSheet_11.zip › links/pep04-tmhmm/NODE_11155_length_377_cov_2.086093_g8233_i0.p-pep_summary.tmh]

# NODE_11155_length_377_cov_2.086093_g8233_i0.p Length: 68
# NODE_11155_length_377_cov_2.086093_g8233_i0.p Number of predicted TMHs:  1
# NODE_11155_length_377_cov_2.086093_g8233_i0.p Exp number of AAs in TMHs: 17.57115
# NODE_11155_length_377_cov_2.086093_g8233_i0.p Exp number, first 60 AAs:  17.56881
# NODE_11155_length_377_cov_2.086093_g8233_i0.p Total prob of N-in:        0.59636
# NODE_11155_length_377_cov_2.086093_g8233_i0.p POSSIBLE N-term signal sequence
NODE_11155_length_377_cov_2.086093_g8233_i0.p	TMHMM2.0	inside	     1     4
NODE_11155_length_377_cov_2.086093_g8233_i0.p	TMHMM2.0	TMhelix	     5    23
NODE_11155_length_377_cov_2.086093_g8233_i0.p	TMHMM2.0	outside	    24    68
# NODE_11155_length_377_cov_2.086093_g8233_i0.p Length: 56
# NODE_11155_length_377_cov_2.086093_g8233_i0.p Number of predicted TMHs:  1
# NODE_11155_length_377_cov_2.086093_g8233_i0.p Exp number of AAs in TMHs: 21.49337
# NODE_11155_length_377_cov_2.086093_g8233_i0.p Exp number, first 60 AAs:  21.49337
# NODE_11155_length_377_cov_2.086093_g8233_i0.p Total prob of N-in:        0.95045
# NODE_11155_length_377_cov_2.086093_g8233_i0.p POSSIBLE N-term signal sequence
NODE_11155_length_377_cov_2.086093_g8233_i0.p	TMHMM2.0	inside	     1    20
NODE_11155_length_377_cov_2.086093_g8233_i0.p	TMHMM2.0	TMhelix	    21    43
NODE_11155_length_377_cov_2.086093_g8233_i0.p	TMHMM2.0	outside	    44    56
# NODE_11155_length_377_cov_2.086093_g8233_i0.p Length: 58
# NODE_11155_length_377_cov_2.086093_g8233_i0.p Number of predicted TMHs:  0
# NODE_11155_length_377_cov_2.086093_g8233_i0.p Exp number of AAs in TMHs: 12.21922
# NODE_11155_length_377_cov_2.086093_g8233_i0.p Exp number, first 60 AAs:  12.21922
# NODE_11155_length_377_cov_2.086093_g8233_i0.p Total prob of N-in:        0.89668
# NODE_11155_length_377_cov_2.086093_g8233_i0.p POSSIBLE N-term signal sequence
NODE_11155_length_377_cov_2.086093_g8233_i0.p	TMHMM2.0	inside	     1    58
# NODE_11155_length_377_cov_2.086093_g8233_i0.p Length: 111
# NODE_11155_length_377_cov_2.086093_g8233_i0.p Number of predicted TMHs:  0
# NODE_11155_length_377_cov_2.086093_g8233_i0.p Exp number of AAs in TMHs: 0.01564
# NODE_11155_length_377_cov_2.086093_g8233_i0.p Exp number, first 60 AAs:  0
# NODE_11155_length_377_cov_2.086093_g8233_i0.p Total prob of N-in:        0.07845
NODE_11155_length_377_cov_2.086093_g8233_i0.p	TMHMM2.0	outside	     1   111
