# Supplementary material for: Salivary and Intestinal Transcriptomes Reveal Differential Gene Expression in Starving, Fed and Trypanosoma cruzi-Infected Rhodnius neglectus
Source: Front Cell Infect Microbiol. 2021 Dec 17;11:773357. doi: 10.3389/fcimb.2021.773357 (PMC8722679; doi:10.3389/fcimb.2021.773357)
Supplement: Supplementary file 11 [file DataSheet_11.zip › links/pep04-tmhmm/NODE_11164_length_377_cov_0.947020_g8242_i0.p-pep_summary.tmh]

# NODE_11164_length_377_cov_0.947020_g8242_i0.p Length: 42
# NODE_11164_length_377_cov_0.947020_g8242_i0.p Number of predicted TMHs:  0
# NODE_11164_length_377_cov_0.947020_g8242_i0.p Exp number of AAs in TMHs: 0.0007
# NODE_11164_length_377_cov_0.947020_g8242_i0.p Exp number, first 60 AAs:  0.0007
# NODE_11164_length_377_cov_0.947020_g8242_i0.p Total prob of N-in:        0.22398
NODE_11164_length_377_cov_0.947020_g8242_i0.p	TMHMM2.0	outside	     1    42
# NODE_11164_length_377_cov_0.947020_g8242_i0.p Length: 35
# NODE_11164_length_377_cov_0.947020_g8242_i0.p Number of predicted TMHs:  0
# NODE_11164_length_377_cov_0.947020_g8242_i0.p Exp number of AAs in TMHs: 0.00013
# NODE_11164_length_377_cov_0.947020_g8242_i0.p Exp number, first 60 AAs:  0.00013
# NODE_11164_length_377_cov_0.947020_g8242_i0.p Total prob of N-in:        0.13815
NODE_11164_length_377_cov_0.947020_g8242_i0.p	TMHMM2.0	outside	     1    35
# NODE_11164_length_377_cov_0.947020_g8242_i0.p Length: 34
# NODE_11164_length_377_cov_0.947020_g8242_i0.p Number of predicted TMHs:  0
# NODE_11164_length_377_cov_0.947020_g8242_i0.p Exp number of AAs in TMHs: 11.4244
# NODE_11164_length_377_cov_0.947020_g8242_i0.p Exp number, first 60 AAs:  11.4244
# NODE_11164_length_377_cov_0.947020_g8242_i0.p Total prob of N-in:        0.37461
# NODE_11164_length_377_cov_0.947020_g8242_i0.p POSSIBLE N-term signal sequence
NODE_11164_length_377_cov_0.947020_g8242_i0.p	TMHMM2.0	outside	     1    34
# NODE_11164_length_377_cov_0.947020_g8242_i0.p Length: 33
# NODE_11164_length_377_cov_0.947020_g8242_i0.p Number of predicted TMHs:  0
# NODE_11164_length_377_cov_0.947020_g8242_i0.p Exp number of AAs in TMHs: 0.00326
# NODE_11164_length_377_cov_0.947020_g8242_i0.p Exp number, first 60 AAs:  0.00326
# NODE_11164_length_377_cov_0.947020_g8242_i0.p Total prob of N-in:        0.53319
NODE_11164_length_377_cov_0.947020_g8242_i0.p	TMHMM2.0	inside	     1    33
