# Supplementary material for: Salivary and Intestinal Transcriptomes Reveal Differential Gene Expression in Starving, Fed and Trypanosoma cruzi-Infected Rhodnius neglectus
Source: Front Cell Infect Microbiol. 2021 Dec 17;11:773357. doi: 10.3389/fcimb.2021.773357 (PMC8722679; doi:10.3389/fcimb.2021.773357)
Supplement: Supplementary file 11 [file DataSheet_11.zip › links/pep04-tmhmm/NODE_11169_length_536_cov_2.808732_g7782_i1.p-pep_summary.tmh]

# NODE_11169_length_536_cov_2.808732_g7782_i1.p Length: 41
# NODE_11169_length_536_cov_2.808732_g7782_i1.p Number of predicted TMHs:  0
# NODE_11169_length_536_cov_2.808732_g7782_i1.p Exp number of AAs in TMHs: 0.3526
# NODE_11169_length_536_cov_2.808732_g7782_i1.p Exp number, first 60 AAs:  0.3526
# NODE_11169_length_536_cov_2.808732_g7782_i1.p Total prob of N-in:        0.05870
NODE_11169_length_536_cov_2.808732_g7782_i1.p	TMHMM2.0	outside	     1    41
# NODE_11169_length_536_cov_2.808732_g7782_i1.p Length: 67
# NODE_11169_length_536_cov_2.808732_g7782_i1.p Number of predicted TMHs:  0
# NODE_11169_length_536_cov_2.808732_g7782_i1.p Exp number of AAs in TMHs: 2.58224
# NODE_11169_length_536_cov_2.808732_g7782_i1.p Exp number, first 60 AAs:  2.52512
# NODE_11169_length_536_cov_2.808732_g7782_i1.p Total prob of N-in:        0.47830
NODE_11169_length_536_cov_2.808732_g7782_i1.p	TMHMM2.0	outside	     1    67
# NODE_11169_length_536_cov_2.808732_g7782_i1.p Length: 51
# NODE_11169_length_536_cov_2.808732_g7782_i1.p Number of predicted TMHs:  1
# NODE_11169_length_536_cov_2.808732_g7782_i1.p Exp number of AAs in TMHs: 20.19674
# NODE_11169_length_536_cov_2.808732_g7782_i1.p Exp number, first 60 AAs:  20.19674
# NODE_11169_length_536_cov_2.808732_g7782_i1.p Total prob of N-in:        0.17054
# NODE_11169_length_536_cov_2.808732_g7782_i1.p POSSIBLE N-term signal sequence
NODE_11169_length_536_cov_2.808732_g7782_i1.p	TMHMM2.0	outside	     1    27
NODE_11169_length_536_cov_2.808732_g7782_i1.p	TMHMM2.0	TMhelix	    28    50
NODE_11169_length_536_cov_2.808732_g7782_i1.p	TMHMM2.0	inside	    51    51
# NODE_11169_length_536_cov_2.808732_g7782_i1.p Length: 54
# NODE_11169_length_536_cov_2.808732_g7782_i1.p Number of predicted TMHs:  0
# NODE_11169_length_536_cov_2.808732_g7782_i1.p Exp number of AAs in TMHs: 0
# NODE_11169_length_536_cov_2.808732_g7782_i1.p Exp number, first 60 AAs:  0
# NODE_11169_length_536_cov_2.808732_g7782_i1.p Total prob of N-in:        0.19192
NODE_11169_length_536_cov_2.808732_g7782_i1.p	TMHMM2.0	outside	     1    54
