# Supplementary material for: Salivary and Intestinal Transcriptomes Reveal Differential Gene Expression in Starving, Fed and Trypanosoma cruzi-Infected Rhodnius neglectus
Source: Front Cell Infect Microbiol. 2021 Dec 17;11:773357. doi: 10.3389/fcimb.2021.773357 (PMC8722679; doi:10.3389/fcimb.2021.773357)
Supplement: Supplementary file 11 [file DataSheet_11.zip › links/pep04-tmhmm/NODE_11173_length_536_cov_1.927235_g7786_i0.p-pep_summary.tmh]

# NODE_11173_length_536_cov_1.927235_g7786_i0.p Length: 45
# NODE_11173_length_536_cov_1.927235_g7786_i0.p Number of predicted TMHs:  0
# NODE_11173_length_536_cov_1.927235_g7786_i0.p Exp number of AAs in TMHs: 0.01391
# NODE_11173_length_536_cov_1.927235_g7786_i0.p Exp number, first 60 AAs:  0.01391
# NODE_11173_length_536_cov_1.927235_g7786_i0.p Total prob of N-in:        0.73557
NODE_11173_length_536_cov_1.927235_g7786_i0.p	TMHMM2.0	inside	     1    45
# NODE_11173_length_536_cov_1.927235_g7786_i0.p Length: 60
# NODE_11173_length_536_cov_1.927235_g7786_i0.p Number of predicted TMHs:  0
# NODE_11173_length_536_cov_1.927235_g7786_i0.p Exp number of AAs in TMHs: 4.62106
# NODE_11173_length_536_cov_1.927235_g7786_i0.p Exp number, first 60 AAs:  4.62106
# NODE_11173_length_536_cov_1.927235_g7786_i0.p Total prob of N-in:        0.05921
NODE_11173_length_536_cov_1.927235_g7786_i0.p	TMHMM2.0	outside	     1    60
# NODE_11173_length_536_cov_1.927235_g7786_i0.p Length: 61
# NODE_11173_length_536_cov_1.927235_g7786_i0.p Number of predicted TMHs:  0
# NODE_11173_length_536_cov_1.927235_g7786_i0.p Exp number of AAs in TMHs: 0.02703
# NODE_11173_length_536_cov_1.927235_g7786_i0.p Exp number, first 60 AAs:  0.02703
# NODE_11173_length_536_cov_1.927235_g7786_i0.p Total prob of N-in:        0.19495
NODE_11173_length_536_cov_1.927235_g7786_i0.p	TMHMM2.0	outside	     1    61
# NODE_11173_length_536_cov_1.927235_g7786_i0.p Length: 66
# NODE_11173_length_536_cov_1.927235_g7786_i0.p Number of predicted TMHs:  0
# NODE_11173_length_536_cov_1.927235_g7786_i0.p Exp number of AAs in TMHs: 4.40008
# NODE_11173_length_536_cov_1.927235_g7786_i0.p Exp number, first 60 AAs:  4.39466
# NODE_11173_length_536_cov_1.927235_g7786_i0.p Total prob of N-in:        0.28490
NODE_11173_length_536_cov_1.927235_g7786_i0.p	TMHMM2.0	outside	     1    66
