# Supplementary material for: Salivary and Intestinal Transcriptomes Reveal Differential Gene Expression in Starving, Fed and Trypanosoma cruzi-Infected Rhodnius neglectus
Source: Front Cell Infect Microbiol. 2021 Dec 17;11:773357. doi: 10.3389/fcimb.2021.773357 (PMC8722679; doi:10.3389/fcimb.2021.773357)
Supplement: Supplementary file 11 [file DataSheet_11.zip › links/pep04-tmhmm/NODE_11178_length_535_cov_7.637500_g7791_i0.p-pep_summary.tmh]

# NODE_11178_length_535_cov_7.637500_g7791_i0.p Length: 59
# NODE_11178_length_535_cov_7.637500_g7791_i0.p Number of predicted TMHs:  0
# NODE_11178_length_535_cov_7.637500_g7791_i0.p Exp number of AAs in TMHs: 2.02246
# NODE_11178_length_535_cov_7.637500_g7791_i0.p Exp number, first 60 AAs:  2.02246
# NODE_11178_length_535_cov_7.637500_g7791_i0.p Total prob of N-in:        0.63134
NODE_11178_length_535_cov_7.637500_g7791_i0.p	TMHMM2.0	inside	     1    59
# NODE_11178_length_535_cov_7.637500_g7791_i0.p Length: 57
# NODE_11178_length_535_cov_7.637500_g7791_i0.p Number of predicted TMHs:  0
# NODE_11178_length_535_cov_7.637500_g7791_i0.p Exp number of AAs in TMHs: 1.25433
# NODE_11178_length_535_cov_7.637500_g7791_i0.p Exp number, first 60 AAs:  1.25433
# NODE_11178_length_535_cov_7.637500_g7791_i0.p Total prob of N-in:        0.24167
NODE_11178_length_535_cov_7.637500_g7791_i0.p	TMHMM2.0	outside	     1    57
# NODE_11178_length_535_cov_7.637500_g7791_i0.p Length: 52
# NODE_11178_length_535_cov_7.637500_g7791_i0.p Number of predicted TMHs:  0
# NODE_11178_length_535_cov_7.637500_g7791_i0.p Exp number of AAs in TMHs: 0.03986
# NODE_11178_length_535_cov_7.637500_g7791_i0.p Exp number, first 60 AAs:  0.03986
# NODE_11178_length_535_cov_7.637500_g7791_i0.p Total prob of N-in:        0.46531
NODE_11178_length_535_cov_7.637500_g7791_i0.p	TMHMM2.0	outside	     1    52
# NODE_11178_length_535_cov_7.637500_g7791_i0.p Length: 73
# NODE_11178_length_535_cov_7.637500_g7791_i0.p Number of predicted TMHs:  0
# NODE_11178_length_535_cov_7.637500_g7791_i0.p Exp number of AAs in TMHs: 0.07652
# NODE_11178_length_535_cov_7.637500_g7791_i0.p Exp number, first 60 AAs:  0.07652
# NODE_11178_length_535_cov_7.637500_g7791_i0.p Total prob of N-in:        0.29225
NODE_11178_length_535_cov_7.637500_g7791_i0.p	TMHMM2.0	outside	     1    73
