# Supplementary material for: Salivary and Intestinal Transcriptomes Reveal Differential Gene Expression in Starving, Fed and Trypanosoma cruzi-Infected Rhodnius neglectus
Source: Front Cell Infect Microbiol. 2021 Dec 17;11:773357. doi: 10.3389/fcimb.2021.773357 (PMC8722679; doi:10.3389/fcimb.2021.773357)
Supplement: Supplementary file 11 [file DataSheet_11.zip › links/pep04-tmhmm/NODE_11188_length_376_cov_3.664452_g8264_i0.p-pep_summary.tmh]

# NODE_11188_length_376_cov_3.664452_g8264_i0.p Length: 73
# NODE_11188_length_376_cov_3.664452_g8264_i0.p Number of predicted TMHs:  0
# NODE_11188_length_376_cov_3.664452_g8264_i0.p Exp number of AAs in TMHs: 3.71128
# NODE_11188_length_376_cov_3.664452_g8264_i0.p Exp number, first 60 AAs:  3.71128
# NODE_11188_length_376_cov_3.664452_g8264_i0.p Total prob of N-in:        0.19177
NODE_11188_length_376_cov_3.664452_g8264_i0.p	TMHMM2.0	outside	     1    73
# NODE_11188_length_376_cov_3.664452_g8264_i0.p Length: 61
# NODE_11188_length_376_cov_3.664452_g8264_i0.p Number of predicted TMHs:  0
# NODE_11188_length_376_cov_3.664452_g8264_i0.p Exp number of AAs in TMHs: 4.50584
# NODE_11188_length_376_cov_3.664452_g8264_i0.p Exp number, first 60 AAs:  4.50584
# NODE_11188_length_376_cov_3.664452_g8264_i0.p Total prob of N-in:        0.15577
NODE_11188_length_376_cov_3.664452_g8264_i0.p	TMHMM2.0	outside	     1    61
# NODE_11188_length_376_cov_3.664452_g8264_i0.p Length: 67
# NODE_11188_length_376_cov_3.664452_g8264_i0.p Number of predicted TMHs:  0
# NODE_11188_length_376_cov_3.664452_g8264_i0.p Exp number of AAs in TMHs: 0.00164
# NODE_11188_length_376_cov_3.664452_g8264_i0.p Exp number, first 60 AAs:  0.00147
# NODE_11188_length_376_cov_3.664452_g8264_i0.p Total prob of N-in:        0.71234
NODE_11188_length_376_cov_3.664452_g8264_i0.p	TMHMM2.0	inside	     1    67
# NODE_11188_length_376_cov_3.664452_g8264_i0.p Length: 53
# NODE_11188_length_376_cov_3.664452_g8264_i0.p Number of predicted TMHs:  1
# NODE_11188_length_376_cov_3.664452_g8264_i0.p Exp number of AAs in TMHs: 18.60924
# NODE_11188_length_376_cov_3.664452_g8264_i0.p Exp number, first 60 AAs:  18.60924
# NODE_11188_length_376_cov_3.664452_g8264_i0.p Total prob of N-in:        0.12851
# NODE_11188_length_376_cov_3.664452_g8264_i0.p POSSIBLE N-term signal sequence
NODE_11188_length_376_cov_3.664452_g8264_i0.p	TMHMM2.0	outside	     1     5
NODE_11188_length_376_cov_3.664452_g8264_i0.p	TMHMM2.0	TMhelix	     6    23
NODE_11188_length_376_cov_3.664452_g8264_i0.p	TMHMM2.0	inside	    24    53
