# Supplementary material for: Salivary and Intestinal Transcriptomes Reveal Differential Gene Expression in Starving, Fed and Trypanosoma cruzi-Infected Rhodnius neglectus
Source: Front Cell Infect Microbiol. 2021 Dec 17;11:773357. doi: 10.3389/fcimb.2021.773357 (PMC8722679; doi:10.3389/fcimb.2021.773357)
Supplement: Supplementary file 11 [file DataSheet_11.zip › links/pep04-tmhmm/NODE_11191_length_535_cov_3.497917_g7802_i0.p-pep_summary.tmh]

# NODE_11191_length_535_cov_3.497917_g7802_i0.p Length: 43
# NODE_11191_length_535_cov_3.497917_g7802_i0.p Number of predicted TMHs:  0
# NODE_11191_length_535_cov_3.497917_g7802_i0.p Exp number of AAs in TMHs: 0.00278
# NODE_11191_length_535_cov_3.497917_g7802_i0.p Exp number, first 60 AAs:  0.00278
# NODE_11191_length_535_cov_3.497917_g7802_i0.p Total prob of N-in:        0.17396
NODE_11191_length_535_cov_3.497917_g7802_i0.p	TMHMM2.0	outside	     1    43
# NODE_11191_length_535_cov_3.497917_g7802_i0.p Length: 74
# NODE_11191_length_535_cov_3.497917_g7802_i0.p Number of predicted TMHs:  0
# NODE_11191_length_535_cov_3.497917_g7802_i0.p Exp number of AAs in TMHs: 28.46575
# NODE_11191_length_535_cov_3.497917_g7802_i0.p Exp number, first 60 AAs:  28.27399
# NODE_11191_length_535_cov_3.497917_g7802_i0.p Total prob of N-in:        0.66318
# NODE_11191_length_535_cov_3.497917_g7802_i0.p POSSIBLE N-term signal sequence
NODE_11191_length_535_cov_3.497917_g7802_i0.p	TMHMM2.0	outside	     1    74
# NODE_11191_length_535_cov_3.497917_g7802_i0.p Length: 61
# NODE_11191_length_535_cov_3.497917_g7802_i0.p Number of predicted TMHs:  0
# NODE_11191_length_535_cov_3.497917_g7802_i0.p Exp number of AAs in TMHs: 0.15033
# NODE_11191_length_535_cov_3.497917_g7802_i0.p Exp number, first 60 AAs:  0.15033
# NODE_11191_length_535_cov_3.497917_g7802_i0.p Total prob of N-in:        0.50870
NODE_11191_length_535_cov_3.497917_g7802_i0.p	TMHMM2.0	inside	     1    61
# NODE_11191_length_535_cov_3.497917_g7802_i0.p Length: 50
# NODE_11191_length_535_cov_3.497917_g7802_i0.p Number of predicted TMHs:  0
# NODE_11191_length_535_cov_3.497917_g7802_i0.p Exp number of AAs in TMHs: 0
# NODE_11191_length_535_cov_3.497917_g7802_i0.p Exp number, first 60 AAs:  0
# NODE_11191_length_535_cov_3.497917_g7802_i0.p Total prob of N-in:        0.64264
NODE_11191_length_535_cov_3.497917_g7802_i0.p	TMHMM2.0	inside	     1    50
