# Supplementary material for: Salivary and Intestinal Transcriptomes Reveal Differential Gene Expression in Starving, Fed and Trypanosoma cruzi-Infected Rhodnius neglectus
Source: Front Cell Infect Microbiol. 2021 Dec 17;11:773357. doi: 10.3389/fcimb.2021.773357 (PMC8722679; doi:10.3389/fcimb.2021.773357)
Supplement: Supplementary file 11 [file DataSheet_11.zip › links/pep04-tmhmm/NODE_11193_length_376_cov_3.066445_g8269_i0.p-pep_summary.tmh]

# NODE_11193_length_376_cov_3.066445_g8269_i0.p Length: 125
# NODE_11193_length_376_cov_3.066445_g8269_i0.p Number of predicted TMHs:  4
# NODE_11193_length_376_cov_3.066445_g8269_i0.p Exp number of AAs in TMHs: 73.4343
# NODE_11193_length_376_cov_3.066445_g8269_i0.p Exp number, first 60 AAs:  28.0633
# NODE_11193_length_376_cov_3.066445_g8269_i0.p Total prob of N-in:        0.15425
# NODE_11193_length_376_cov_3.066445_g8269_i0.p POSSIBLE N-term signal sequence
NODE_11193_length_376_cov_3.066445_g8269_i0.p	TMHMM2.0	outside	     1    19
NODE_11193_length_376_cov_3.066445_g8269_i0.p	TMHMM2.0	TMhelix	    20    42
NODE_11193_length_376_cov_3.066445_g8269_i0.p	TMHMM2.0	inside	    43    48
NODE_11193_length_376_cov_3.066445_g8269_i0.p	TMHMM2.0	TMhelix	    49    71
NODE_11193_length_376_cov_3.066445_g8269_i0.p	TMHMM2.0	outside	    72    74
NODE_11193_length_376_cov_3.066445_g8269_i0.p	TMHMM2.0	TMhelix	    75    97
NODE_11193_length_376_cov_3.066445_g8269_i0.p	TMHMM2.0	inside	    98   101
NODE_11193_length_376_cov_3.066445_g8269_i0.p	TMHMM2.0	TMhelix	   102   124
NODE_11193_length_376_cov_3.066445_g8269_i0.p	TMHMM2.0	outside	   125   125
# NODE_11193_length_376_cov_3.066445_g8269_i0.p Length: 125
# NODE_11193_length_376_cov_3.066445_g8269_i0.p Number of predicted TMHs:  4
# NODE_11193_length_376_cov_3.066445_g8269_i0.p Exp number of AAs in TMHs: 95.86402
# NODE_11193_length_376_cov_3.066445_g8269_i0.p Exp number, first 60 AAs:  43.67254
# NODE_11193_length_376_cov_3.066445_g8269_i0.p Total prob of N-in:        0.23341
# NODE_11193_length_376_cov_3.066445_g8269_i0.p POSSIBLE N-term signal sequence
NODE_11193_length_376_cov_3.066445_g8269_i0.p	TMHMM2.0	outside	     1    14
NODE_11193_length_376_cov_3.066445_g8269_i0.p	TMHMM2.0	TMhelix	    15    37
NODE_11193_length_376_cov_3.066445_g8269_i0.p	TMHMM2.0	inside	    38    43
NODE_11193_length_376_cov_3.066445_g8269_i0.p	TMHMM2.0	TMhelix	    44    66
NODE_11193_length_376_cov_3.066445_g8269_i0.p	TMHMM2.0	outside	    67    70
NODE_11193_length_376_cov_3.066445_g8269_i0.p	TMHMM2.0	TMhelix	    71    93
NODE_11193_length_376_cov_3.066445_g8269_i0.p	TMHMM2.0	inside	    94    99
NODE_11193_length_376_cov_3.066445_g8269_i0.p	TMHMM2.0	TMhelix	   100   122
NODE_11193_length_376_cov_3.066445_g8269_i0.p	TMHMM2.0	outside	   123   125
# NODE_11193_length_376_cov_3.066445_g8269_i0.p Length: 125
# NODE_11193_length_376_cov_3.066445_g8269_i0.p Number of predicted TMHs:  0
# NODE_11193_length_376_cov_3.066445_g8269_i0.p Exp number of AAs in TMHs: 0
# NODE_11193_length_376_cov_3.066445_g8269_i0.p Exp number, first 60 AAs:  0
# NODE_11193_length_376_cov_3.066445_g8269_i0.p Total prob of N-in:        0.07754
NODE_11193_length_376_cov_3.066445_g8269_i0.p	TMHMM2.0	outside	     1   125
# NODE_11193_length_376_cov_3.066445_g8269_i0.p Length: 114
# NODE_11193_length_376_cov_3.066445_g8269_i0.p Number of predicted TMHs:  0
# NODE_11193_length_376_cov_3.066445_g8269_i0.p Exp number of AAs in TMHs: 0
# NODE_11193_length_376_cov_3.066445_g8269_i0.p Exp number, first 60 AAs:  0
# NODE_11193_length_376_cov_3.066445_g8269_i0.p Total prob of N-in:        0.92812
NODE_11193_length_376_cov_3.066445_g8269_i0.p	TMHMM2.0	inside	     1   114
