# Supplementary material for: Salivary and Intestinal Transcriptomes Reveal Differential Gene Expression in Starving, Fed and Trypanosoma cruzi-Infected Rhodnius neglectus
Source: Front Cell Infect Microbiol. 2021 Dec 17;11:773357. doi: 10.3389/fcimb.2021.773357 (PMC8722679; doi:10.3389/fcimb.2021.773357)
Supplement: Supplementary file 11 [file DataSheet_11.zip › links/pep04-tmhmm/NODE_11193_length_535_cov_3.052083_g7804_i0.p-pep_summary.tmh]

# NODE_11193_length_535_cov_3.052083_g7804_i0.p Length: 55
# NODE_11193_length_535_cov_3.052083_g7804_i0.p Number of predicted TMHs:  2
# NODE_11193_length_535_cov_3.052083_g7804_i0.p Exp number of AAs in TMHs: 31.5486
# NODE_11193_length_535_cov_3.052083_g7804_i0.p Exp number, first 60 AAs:  31.5486
# NODE_11193_length_535_cov_3.052083_g7804_i0.p Total prob of N-in:        0.87436
# NODE_11193_length_535_cov_3.052083_g7804_i0.p POSSIBLE N-term signal sequence
NODE_11193_length_535_cov_3.052083_g7804_i0.p	TMHMM2.0	inside	     1     1
NODE_11193_length_535_cov_3.052083_g7804_i0.p	TMHMM2.0	TMhelix	     2    18
NODE_11193_length_535_cov_3.052083_g7804_i0.p	TMHMM2.0	outside	    19    22
NODE_11193_length_535_cov_3.052083_g7804_i0.p	TMHMM2.0	TMhelix	    23    45
NODE_11193_length_535_cov_3.052083_g7804_i0.p	TMHMM2.0	inside	    46    55
# NODE_11193_length_535_cov_3.052083_g7804_i0.p Length: 66
# NODE_11193_length_535_cov_3.052083_g7804_i0.p Number of predicted TMHs:  0
# NODE_11193_length_535_cov_3.052083_g7804_i0.p Exp number of AAs in TMHs: 0.02683
# NODE_11193_length_535_cov_3.052083_g7804_i0.p Exp number, first 60 AAs:  0.02193
# NODE_11193_length_535_cov_3.052083_g7804_i0.p Total prob of N-in:        0.38215
NODE_11193_length_535_cov_3.052083_g7804_i0.p	TMHMM2.0	outside	     1    66
# NODE_11193_length_535_cov_3.052083_g7804_i0.p Length: 54
# NODE_11193_length_535_cov_3.052083_g7804_i0.p Number of predicted TMHs:  0
# NODE_11193_length_535_cov_3.052083_g7804_i0.p Exp number of AAs in TMHs: 7.84927
# NODE_11193_length_535_cov_3.052083_g7804_i0.p Exp number, first 60 AAs:  7.84927
# NODE_11193_length_535_cov_3.052083_g7804_i0.p Total prob of N-in:        0.48514
NODE_11193_length_535_cov_3.052083_g7804_i0.p	TMHMM2.0	outside	     1    54
# NODE_11193_length_535_cov_3.052083_g7804_i0.p Length: 52
# NODE_11193_length_535_cov_3.052083_g7804_i0.p Number of predicted TMHs:  0
# NODE_11193_length_535_cov_3.052083_g7804_i0.p Exp number of AAs in TMHs: 0.05283
# NODE_11193_length_535_cov_3.052083_g7804_i0.p Exp number, first 60 AAs:  0.05283
# NODE_11193_length_535_cov_3.052083_g7804_i0.p Total prob of N-in:        0.44745
NODE_11193_length_535_cov_3.052083_g7804_i0.p	TMHMM2.0	outside	     1    52
