# Supplementary material for: Salivary and Intestinal Transcriptomes Reveal Differential Gene Expression in Starving, Fed and Trypanosoma cruzi-Infected Rhodnius neglectus
Source: Front Cell Infect Microbiol. 2021 Dec 17;11:773357. doi: 10.3389/fcimb.2021.773357 (PMC8722679; doi:10.3389/fcimb.2021.773357)
Supplement: Supplementary file 11 [file DataSheet_11.zip › links/pep04-tmhmm/NODE_11216_length_534_cov_5.127349_g7824_i0.p-pep_summary.tmh]

# NODE_11216_length_534_cov_5.127349_g7824_i0.p Length: 44
# NODE_11216_length_534_cov_5.127349_g7824_i0.p Number of predicted TMHs:  0
# NODE_11216_length_534_cov_5.127349_g7824_i0.p Exp number of AAs in TMHs: 2.42078
# NODE_11216_length_534_cov_5.127349_g7824_i0.p Exp number, first 60 AAs:  2.42078
# NODE_11216_length_534_cov_5.127349_g7824_i0.p Total prob of N-in:        0.49492
NODE_11216_length_534_cov_5.127349_g7824_i0.p	TMHMM2.0	outside	     1    44
# NODE_11216_length_534_cov_5.127349_g7824_i0.p Length: 45
# NODE_11216_length_534_cov_5.127349_g7824_i0.p Number of predicted TMHs:  0
# NODE_11216_length_534_cov_5.127349_g7824_i0.p Exp number of AAs in TMHs: 0.00423
# NODE_11216_length_534_cov_5.127349_g7824_i0.p Exp number, first 60 AAs:  0.00423
# NODE_11216_length_534_cov_5.127349_g7824_i0.p Total prob of N-in:        0.18773
NODE_11216_length_534_cov_5.127349_g7824_i0.p	TMHMM2.0	outside	     1    45
# NODE_11216_length_534_cov_5.127349_g7824_i0.p Length: 52
# NODE_11216_length_534_cov_5.127349_g7824_i0.p Number of predicted TMHs:  0
# NODE_11216_length_534_cov_5.127349_g7824_i0.p Exp number of AAs in TMHs: 5.25123
# NODE_11216_length_534_cov_5.127349_g7824_i0.p Exp number, first 60 AAs:  5.25123
# NODE_11216_length_534_cov_5.127349_g7824_i0.p Total prob of N-in:        0.36760
NODE_11216_length_534_cov_5.127349_g7824_i0.p	TMHMM2.0	outside	     1    52
# NODE_11216_length_534_cov_5.127349_g7824_i0.p Length: 45
# NODE_11216_length_534_cov_5.127349_g7824_i0.p Number of predicted TMHs:  0
# NODE_11216_length_534_cov_5.127349_g7824_i0.p Exp number of AAs in TMHs: 0.01138
# NODE_11216_length_534_cov_5.127349_g7824_i0.p Exp number, first 60 AAs:  0.01138
# NODE_11216_length_534_cov_5.127349_g7824_i0.p Total prob of N-in:        0.24999
NODE_11216_length_534_cov_5.127349_g7824_i0.p	TMHMM2.0	outside	     1    45
