# Supplementary material for: Salivary and Intestinal Transcriptomes Reveal Differential Gene Expression in Starving, Fed and Trypanosoma cruzi-Infected Rhodnius neglectus
Source: Front Cell Infect Microbiol. 2021 Dec 17;11:773357. doi: 10.3389/fcimb.2021.773357 (PMC8722679; doi:10.3389/fcimb.2021.773357)
Supplement: Supplementary file 11 [file DataSheet_11.zip › links/pep04-tmhmm/NODE_11234_length_375_cov_4.823333_g8308_i0.p-pep_summary.tmh]

# NODE_11234_length_375_cov_4.823333_g8308_i0.p Length: 35
# NODE_11234_length_375_cov_4.823333_g8308_i0.p Number of predicted TMHs:  0
# NODE_11234_length_375_cov_4.823333_g8308_i0.p Exp number of AAs in TMHs: 0.00218
# NODE_11234_length_375_cov_4.823333_g8308_i0.p Exp number, first 60 AAs:  0.00218
# NODE_11234_length_375_cov_4.823333_g8308_i0.p Total prob of N-in:        0.33163
NODE_11234_length_375_cov_4.823333_g8308_i0.p	TMHMM2.0	outside	     1    35
# NODE_11234_length_375_cov_4.823333_g8308_i0.p Length: 43
# NODE_11234_length_375_cov_4.823333_g8308_i0.p Number of predicted TMHs:  0
# NODE_11234_length_375_cov_4.823333_g8308_i0.p Exp number of AAs in TMHs: 0.00077
# NODE_11234_length_375_cov_4.823333_g8308_i0.p Exp number, first 60 AAs:  0.00077
# NODE_11234_length_375_cov_4.823333_g8308_i0.p Total prob of N-in:        0.05276
NODE_11234_length_375_cov_4.823333_g8308_i0.p	TMHMM2.0	outside	     1    43
# NODE_11234_length_375_cov_4.823333_g8308_i0.p Length: 55
# NODE_11234_length_375_cov_4.823333_g8308_i0.p Number of predicted TMHs:  0
# NODE_11234_length_375_cov_4.823333_g8308_i0.p Exp number of AAs in TMHs: 1.58752
# NODE_11234_length_375_cov_4.823333_g8308_i0.p Exp number, first 60 AAs:  1.58752
# NODE_11234_length_375_cov_4.823333_g8308_i0.p Total prob of N-in:        0.28144
NODE_11234_length_375_cov_4.823333_g8308_i0.p	TMHMM2.0	outside	     1    55
# NODE_11234_length_375_cov_4.823333_g8308_i0.p Length: 54
# NODE_11234_length_375_cov_4.823333_g8308_i0.p Number of predicted TMHs:  1
# NODE_11234_length_375_cov_4.823333_g8308_i0.p Exp number of AAs in TMHs: 18.14951
# NODE_11234_length_375_cov_4.823333_g8308_i0.p Exp number, first 60 AAs:  18.14951
# NODE_11234_length_375_cov_4.823333_g8308_i0.p Total prob of N-in:        0.39960
# NODE_11234_length_375_cov_4.823333_g8308_i0.p POSSIBLE N-term signal sequence
NODE_11234_length_375_cov_4.823333_g8308_i0.p	TMHMM2.0	inside	     1    12
NODE_11234_length_375_cov_4.823333_g8308_i0.p	TMHMM2.0	TMhelix	    13    35
NODE_11234_length_375_cov_4.823333_g8308_i0.p	TMHMM2.0	outside	    36    54
