# Supplementary material for: Salivary and Intestinal Transcriptomes Reveal Differential Gene Expression in Starving, Fed and Trypanosoma cruzi-Infected Rhodnius neglectus
Source: Front Cell Infect Microbiol. 2021 Dec 17;11:773357. doi: 10.3389/fcimb.2021.773357 (PMC8722679; doi:10.3389/fcimb.2021.773357)
Supplement: Supplementary file 11 [file DataSheet_11.zip › links/pep04-tmhmm/NODE_11236_length_375_cov_4.410000_g8310_i0.p-pep_summary.tmh]

# NODE_11236_length_375_cov_4.410000_g8310_i0.p Length: 55
# NODE_11236_length_375_cov_4.410000_g8310_i0.p Number of predicted TMHs:  0
# NODE_11236_length_375_cov_4.410000_g8310_i0.p Exp number of AAs in TMHs: 0
# NODE_11236_length_375_cov_4.410000_g8310_i0.p Exp number, first 60 AAs:  0
# NODE_11236_length_375_cov_4.410000_g8310_i0.p Total prob of N-in:        0.48266
NODE_11236_length_375_cov_4.410000_g8310_i0.p	TMHMM2.0	outside	     1    55
# NODE_11236_length_375_cov_4.410000_g8310_i0.p Length: 50
# NODE_11236_length_375_cov_4.410000_g8310_i0.p Number of predicted TMHs:  0
# NODE_11236_length_375_cov_4.410000_g8310_i0.p Exp number of AAs in TMHs: 0.46934
# NODE_11236_length_375_cov_4.410000_g8310_i0.p Exp number, first 60 AAs:  0.46934
# NODE_11236_length_375_cov_4.410000_g8310_i0.p Total prob of N-in:        0.40736
NODE_11236_length_375_cov_4.410000_g8310_i0.p	TMHMM2.0	outside	     1    50
# NODE_11236_length_375_cov_4.410000_g8310_i0.p Length: 125
# NODE_11236_length_375_cov_4.410000_g8310_i0.p Number of predicted TMHs:  0
# NODE_11236_length_375_cov_4.410000_g8310_i0.p Exp number of AAs in TMHs: 0.00018
# NODE_11236_length_375_cov_4.410000_g8310_i0.p Exp number, first 60 AAs:  0
# NODE_11236_length_375_cov_4.410000_g8310_i0.p Total prob of N-in:        0.44110
NODE_11236_length_375_cov_4.410000_g8310_i0.p	TMHMM2.0	outside	     1   125
# NODE_11236_length_375_cov_4.410000_g8310_i0.p Length: 71
# NODE_11236_length_375_cov_4.410000_g8310_i0.p Number of predicted TMHs:  0
# NODE_11236_length_375_cov_4.410000_g8310_i0.p Exp number of AAs in TMHs: 1.8793
# NODE_11236_length_375_cov_4.410000_g8310_i0.p Exp number, first 60 AAs:  1.8793
# NODE_11236_length_375_cov_4.410000_g8310_i0.p Total prob of N-in:        0.08894
NODE_11236_length_375_cov_4.410000_g8310_i0.p	TMHMM2.0	outside	     1    71
