# Supplementary material for: Salivary and Intestinal Transcriptomes Reveal Differential Gene Expression in Starving, Fed and Trypanosoma cruzi-Infected Rhodnius neglectus
Source: Front Cell Infect Microbiol. 2021 Dec 17;11:773357. doi: 10.3389/fcimb.2021.773357 (PMC8722679; doi:10.3389/fcimb.2021.773357)
Supplement: Supplementary file 11 [file DataSheet_11.zip › links/pep04-tmhmm/NODE_11241_length_533_cov_9.284519_g7846_i0.p-pep_summary.tmh]

# NODE_11241_length_533_cov_9.284519_g7846_i0.p Length: 49
# NODE_11241_length_533_cov_9.284519_g7846_i0.p Number of predicted TMHs:  0
# NODE_11241_length_533_cov_9.284519_g7846_i0.p Exp number of AAs in TMHs: 5.08424
# NODE_11241_length_533_cov_9.284519_g7846_i0.p Exp number, first 60 AAs:  5.08424
# NODE_11241_length_533_cov_9.284519_g7846_i0.p Total prob of N-in:        0.36700
NODE_11241_length_533_cov_9.284519_g7846_i0.p	TMHMM2.0	inside	     1    49
# NODE_11241_length_533_cov_9.284519_g7846_i0.p Length: 45
# NODE_11241_length_533_cov_9.284519_g7846_i0.p Number of predicted TMHs:  0
# NODE_11241_length_533_cov_9.284519_g7846_i0.p Exp number of AAs in TMHs: 0.0599
# NODE_11241_length_533_cov_9.284519_g7846_i0.p Exp number, first 60 AAs:  0.0599
# NODE_11241_length_533_cov_9.284519_g7846_i0.p Total prob of N-in:        0.12508
NODE_11241_length_533_cov_9.284519_g7846_i0.p	TMHMM2.0	outside	     1    45
# NODE_11241_length_533_cov_9.284519_g7846_i0.p Length: 45
# NODE_11241_length_533_cov_9.284519_g7846_i0.p Number of predicted TMHs:  0
# NODE_11241_length_533_cov_9.284519_g7846_i0.p Exp number of AAs in TMHs: 0.4299
# NODE_11241_length_533_cov_9.284519_g7846_i0.p Exp number, first 60 AAs:  0.4299
# NODE_11241_length_533_cov_9.284519_g7846_i0.p Total prob of N-in:        0.06701
NODE_11241_length_533_cov_9.284519_g7846_i0.p	TMHMM2.0	outside	     1    45
# NODE_11241_length_533_cov_9.284519_g7846_i0.p Length: 60
# NODE_11241_length_533_cov_9.284519_g7846_i0.p Number of predicted TMHs:  0
# NODE_11241_length_533_cov_9.284519_g7846_i0.p Exp number of AAs in TMHs: 11.38512
# NODE_11241_length_533_cov_9.284519_g7846_i0.p Exp number, first 60 AAs:  11.38512
# NODE_11241_length_533_cov_9.284519_g7846_i0.p Total prob of N-in:        0.23764
# NODE_11241_length_533_cov_9.284519_g7846_i0.p POSSIBLE N-term signal sequence
NODE_11241_length_533_cov_9.284519_g7846_i0.p	TMHMM2.0	outside	     1    60
