# Supplementary material for: Salivary and Intestinal Transcriptomes Reveal Differential Gene Expression in Starving, Fed and Trypanosoma cruzi-Infected Rhodnius neglectus
Source: Front Cell Infect Microbiol. 2021 Dec 17;11:773357. doi: 10.3389/fcimb.2021.773357 (PMC8722679; doi:10.3389/fcimb.2021.773357)
Supplement: Supplementary file 11 [file DataSheet_11.zip › links/pep04-tmhmm/NODE_11243_length_375_cov_3.656667_g8316_i0.p-pep_summary.tmh]

# NODE_11243_length_375_cov_3.656667_g8316_i0.p Length: 55
# NODE_11243_length_375_cov_3.656667_g8316_i0.p Number of predicted TMHs:  1
# NODE_11243_length_375_cov_3.656667_g8316_i0.p Exp number of AAs in TMHs: 18.88394
# NODE_11243_length_375_cov_3.656667_g8316_i0.p Exp number, first 60 AAs:  18.88394
# NODE_11243_length_375_cov_3.656667_g8316_i0.p Total prob of N-in:        0.07235
# NODE_11243_length_375_cov_3.656667_g8316_i0.p POSSIBLE N-term signal sequence
NODE_11243_length_375_cov_3.656667_g8316_i0.p	TMHMM2.0	outside	     1    24
NODE_11243_length_375_cov_3.656667_g8316_i0.p	TMHMM2.0	TMhelix	    25    44
NODE_11243_length_375_cov_3.656667_g8316_i0.p	TMHMM2.0	inside	    45    55
# NODE_11243_length_375_cov_3.656667_g8316_i0.p Length: 109
# NODE_11243_length_375_cov_3.656667_g8316_i0.p Number of predicted TMHs:  0
# NODE_11243_length_375_cov_3.656667_g8316_i0.p Exp number of AAs in TMHs: 5.33259
# NODE_11243_length_375_cov_3.656667_g8316_i0.p Exp number, first 60 AAs:  0.00286
# NODE_11243_length_375_cov_3.656667_g8316_i0.p Total prob of N-in:        0.16009
NODE_11243_length_375_cov_3.656667_g8316_i0.p	TMHMM2.0	outside	     1   109
# NODE_11243_length_375_cov_3.656667_g8316_i0.p Length: 93
# NODE_11243_length_375_cov_3.656667_g8316_i0.p Number of predicted TMHs:  0
# NODE_11243_length_375_cov_3.656667_g8316_i0.p Exp number of AAs in TMHs: 0.03053
# NODE_11243_length_375_cov_3.656667_g8316_i0.p Exp number, first 60 AAs:  0.01513
# NODE_11243_length_375_cov_3.656667_g8316_i0.p Total prob of N-in:        0.23452
NODE_11243_length_375_cov_3.656667_g8316_i0.p	TMHMM2.0	outside	     1    93
# NODE_11243_length_375_cov_3.656667_g8316_i0.p Length: 97
# NODE_11243_length_375_cov_3.656667_g8316_i0.p Number of predicted TMHs:  0
# NODE_11243_length_375_cov_3.656667_g8316_i0.p Exp number of AAs in TMHs: 2.61313
# NODE_11243_length_375_cov_3.656667_g8316_i0.p Exp number, first 60 AAs:  1.5656
# NODE_11243_length_375_cov_3.656667_g8316_i0.p Total prob of N-in:        0.48200
NODE_11243_length_375_cov_3.656667_g8316_i0.p	TMHMM2.0	outside	     1    97
