# Supplementary material for: Salivary and Intestinal Transcriptomes Reveal Differential Gene Expression in Starving, Fed and Trypanosoma cruzi-Infected Rhodnius neglectus
Source: Front Cell Infect Microbiol. 2021 Dec 17;11:773357. doi: 10.3389/fcimb.2021.773357 (PMC8722679; doi:10.3389/fcimb.2021.773357)
Supplement: Supplementary file 11 [file DataSheet_11.zip › links/pep04-tmhmm/NODE_11247_length_533_cov_6.169456_g7851_i0.p-pep_summary.tmh]

# NODE_11247_length_533_cov_6.169456_g7851_i0.p Length: 101
# NODE_11247_length_533_cov_6.169456_g7851_i0.p Number of predicted TMHs:  0
# NODE_11247_length_533_cov_6.169456_g7851_i0.p Exp number of AAs in TMHs: 0.23123
# NODE_11247_length_533_cov_6.169456_g7851_i0.p Exp number, first 60 AAs:  0.23106
# NODE_11247_length_533_cov_6.169456_g7851_i0.p Total prob of N-in:        0.27758
NODE_11247_length_533_cov_6.169456_g7851_i0.p	TMHMM2.0	outside	     1   101
# NODE_11247_length_533_cov_6.169456_g7851_i0.p Length: 98
# NODE_11247_length_533_cov_6.169456_g7851_i0.p Number of predicted TMHs:  1
# NODE_11247_length_533_cov_6.169456_g7851_i0.p Exp number of AAs in TMHs: 21.89653
# NODE_11247_length_533_cov_6.169456_g7851_i0.p Exp number, first 60 AAs:  0.60705
# NODE_11247_length_533_cov_6.169456_g7851_i0.p Total prob of N-in:        0.95004
NODE_11247_length_533_cov_6.169456_g7851_i0.p	TMHMM2.0	inside	     1    62
NODE_11247_length_533_cov_6.169456_g7851_i0.p	TMHMM2.0	TMhelix	    63    85
NODE_11247_length_533_cov_6.169456_g7851_i0.p	TMHMM2.0	outside	    86    98
# NODE_11247_length_533_cov_6.169456_g7851_i0.p Length: 99
# NODE_11247_length_533_cov_6.169456_g7851_i0.p Number of predicted TMHs:  0
# NODE_11247_length_533_cov_6.169456_g7851_i0.p Exp number of AAs in TMHs: 0
# NODE_11247_length_533_cov_6.169456_g7851_i0.p Exp number, first 60 AAs:  0
# NODE_11247_length_533_cov_6.169456_g7851_i0.p Total prob of N-in:        0.46433
NODE_11247_length_533_cov_6.169456_g7851_i0.p	TMHMM2.0	outside	     1    99
# NODE_11247_length_533_cov_6.169456_g7851_i0.p Length: 98
# NODE_11247_length_533_cov_6.169456_g7851_i0.p Number of predicted TMHs:  0
# NODE_11247_length_533_cov_6.169456_g7851_i0.p Exp number of AAs in TMHs: 0.0002
# NODE_11247_length_533_cov_6.169456_g7851_i0.p Exp number, first 60 AAs:  0.0002
# NODE_11247_length_533_cov_6.169456_g7851_i0.p Total prob of N-in:        0.78089
NODE_11247_length_533_cov_6.169456_g7851_i0.p	TMHMM2.0	inside	     1    98
