# Supplementary material for: Salivary and Intestinal Transcriptomes Reveal Differential Gene Expression in Starving, Fed and Trypanosoma cruzi-Infected Rhodnius neglectus
Source: Front Cell Infect Microbiol. 2021 Dec 17;11:773357. doi: 10.3389/fcimb.2021.773357 (PMC8722679; doi:10.3389/fcimb.2021.773357)
Supplement: Supplementary file 11 [file DataSheet_11.zip › links/pep04-tmhmm/NODE_11254_length_533_cov_4.083682_g7856_i0.p-pep_summary.tmh]

# NODE_11254_length_533_cov_4.083682_g7856_i0.p Length: 62
# NODE_11254_length_533_cov_4.083682_g7856_i0.p Number of predicted TMHs:  0
# NODE_11254_length_533_cov_4.083682_g7856_i0.p Exp number of AAs in TMHs: 0.30564
# NODE_11254_length_533_cov_4.083682_g7856_i0.p Exp number, first 60 AAs:  0.30564
# NODE_11254_length_533_cov_4.083682_g7856_i0.p Total prob of N-in:        0.16174
NODE_11254_length_533_cov_4.083682_g7856_i0.p	TMHMM2.0	outside	     1    62
# NODE_11254_length_533_cov_4.083682_g7856_i0.p Length: 56
# NODE_11254_length_533_cov_4.083682_g7856_i0.p Number of predicted TMHs:  0
# NODE_11254_length_533_cov_4.083682_g7856_i0.p Exp number of AAs in TMHs: 0.03657
# NODE_11254_length_533_cov_4.083682_g7856_i0.p Exp number, first 60 AAs:  0.03657
# NODE_11254_length_533_cov_4.083682_g7856_i0.p Total prob of N-in:        0.23427
NODE_11254_length_533_cov_4.083682_g7856_i0.p	TMHMM2.0	outside	     1    56
# NODE_11254_length_533_cov_4.083682_g7856_i0.p Length: 65
# NODE_11254_length_533_cov_4.083682_g7856_i0.p Number of predicted TMHs:  0
# NODE_11254_length_533_cov_4.083682_g7856_i0.p Exp number of AAs in TMHs: 1.52833
# NODE_11254_length_533_cov_4.083682_g7856_i0.p Exp number, first 60 AAs:  1.52829
# NODE_11254_length_533_cov_4.083682_g7856_i0.p Total prob of N-in:        0.18544
NODE_11254_length_533_cov_4.083682_g7856_i0.p	TMHMM2.0	outside	     1    65
# NODE_11254_length_533_cov_4.083682_g7856_i0.p Length: 48
# NODE_11254_length_533_cov_4.083682_g7856_i0.p Number of predicted TMHs:  0
# NODE_11254_length_533_cov_4.083682_g7856_i0.p Exp number of AAs in TMHs: 0.22965
# NODE_11254_length_533_cov_4.083682_g7856_i0.p Exp number, first 60 AAs:  0.22965
# NODE_11254_length_533_cov_4.083682_g7856_i0.p Total prob of N-in:        0.57644
NODE_11254_length_533_cov_4.083682_g7856_i0.p	TMHMM2.0	inside	     1    48
