# Supplementary material for: Salivary and Intestinal Transcriptomes Reveal Differential Gene Expression in Starving, Fed and Trypanosoma cruzi-Infected Rhodnius neglectus
Source: Front Cell Infect Microbiol. 2021 Dec 17;11:773357. doi: 10.3389/fcimb.2021.773357 (PMC8722679; doi:10.3389/fcimb.2021.773357)
Supplement: Supplementary file 11 [file DataSheet_11.zip › links/pep04-tmhmm/NODE_11256_length_533_cov_3.230126_g7082_i1.p-pep_summary.tmh]

# NODE_11256_length_533_cov_3.230126_g7082_i1.p Length: 45
# NODE_11256_length_533_cov_3.230126_g7082_i1.p Number of predicted TMHs:  1
# NODE_11256_length_533_cov_3.230126_g7082_i1.p Exp number of AAs in TMHs: 16.78472
# NODE_11256_length_533_cov_3.230126_g7082_i1.p Exp number, first 60 AAs:  16.78472
# NODE_11256_length_533_cov_3.230126_g7082_i1.p Total prob of N-in:        0.55816
# NODE_11256_length_533_cov_3.230126_g7082_i1.p POSSIBLE N-term signal sequence
NODE_11256_length_533_cov_3.230126_g7082_i1.p	TMHMM2.0	inside	     1    20
NODE_11256_length_533_cov_3.230126_g7082_i1.p	TMHMM2.0	TMhelix	    21    43
NODE_11256_length_533_cov_3.230126_g7082_i1.p	TMHMM2.0	outside	    44    45
# NODE_11256_length_533_cov_3.230126_g7082_i1.p Length: 71
# NODE_11256_length_533_cov_3.230126_g7082_i1.p Number of predicted TMHs:  0
# NODE_11256_length_533_cov_3.230126_g7082_i1.p Exp number of AAs in TMHs: 0.00378
# NODE_11256_length_533_cov_3.230126_g7082_i1.p Exp number, first 60 AAs:  0.00262
# NODE_11256_length_533_cov_3.230126_g7082_i1.p Total prob of N-in:        0.30197
NODE_11256_length_533_cov_3.230126_g7082_i1.p	TMHMM2.0	outside	     1    71
# NODE_11256_length_533_cov_3.230126_g7082_i1.p Length: 68
# NODE_11256_length_533_cov_3.230126_g7082_i1.p Number of predicted TMHs:  1
# NODE_11256_length_533_cov_3.230126_g7082_i1.p Exp number of AAs in TMHs: 34.58625
# NODE_11256_length_533_cov_3.230126_g7082_i1.p Exp number, first 60 AAs:  31.76448
# NODE_11256_length_533_cov_3.230126_g7082_i1.p Total prob of N-in:        0.69434
# NODE_11256_length_533_cov_3.230126_g7082_i1.p POSSIBLE N-term signal sequence
NODE_11256_length_533_cov_3.230126_g7082_i1.p	TMHMM2.0	inside	     1    12
NODE_11256_length_533_cov_3.230126_g7082_i1.p	TMHMM2.0	TMhelix	    13    35
NODE_11256_length_533_cov_3.230126_g7082_i1.p	TMHMM2.0	outside	    36    68
# NODE_11256_length_533_cov_3.230126_g7082_i1.p Length: 177
# NODE_11256_length_533_cov_3.230126_g7082_i1.p Number of predicted TMHs:  0
# NODE_11256_length_533_cov_3.230126_g7082_i1.p Exp number of AAs in TMHs: 0.01549
# NODE_11256_length_533_cov_3.230126_g7082_i1.p Exp number, first 60 AAs:  0.01549
# NODE_11256_length_533_cov_3.230126_g7082_i1.p Total prob of N-in:        0.21630
NODE_11256_length_533_cov_3.230126_g7082_i1.p	TMHMM2.0	outside	     1   177
