# Supplementary material for: Salivary and Intestinal Transcriptomes Reveal Differential Gene Expression in Starving, Fed and Trypanosoma cruzi-Infected Rhodnius neglectus
Source: Front Cell Infect Microbiol. 2021 Dec 17;11:773357. doi: 10.3389/fcimb.2021.773357 (PMC8722679; doi:10.3389/fcimb.2021.773357)
Supplement: Supplementary file 11 [file DataSheet_11.zip › links/pep04-tmhmm/NODE_11258_length_533_cov_2.838912_g1104_i1.p-pep_summary.tmh]

# NODE_11258_length_533_cov_2.838912_g1104_i1.p Length: 41
# NODE_11258_length_533_cov_2.838912_g1104_i1.p Number of predicted TMHs:  0
# NODE_11258_length_533_cov_2.838912_g1104_i1.p Exp number of AAs in TMHs: 0.01024
# NODE_11258_length_533_cov_2.838912_g1104_i1.p Exp number, first 60 AAs:  0.01024
# NODE_11258_length_533_cov_2.838912_g1104_i1.p Total prob of N-in:        0.57581
NODE_11258_length_533_cov_2.838912_g1104_i1.p	TMHMM2.0	inside	     1    41
# NODE_11258_length_533_cov_2.838912_g1104_i1.p Length: 38
# NODE_11258_length_533_cov_2.838912_g1104_i1.p Number of predicted TMHs:  1
# NODE_11258_length_533_cov_2.838912_g1104_i1.p Exp number of AAs in TMHs: 21.61789
# NODE_11258_length_533_cov_2.838912_g1104_i1.p Exp number, first 60 AAs:  21.61789
# NODE_11258_length_533_cov_2.838912_g1104_i1.p Total prob of N-in:        0.57942
# NODE_11258_length_533_cov_2.838912_g1104_i1.p POSSIBLE N-term signal sequence
NODE_11258_length_533_cov_2.838912_g1104_i1.p	TMHMM2.0	inside	     1     6
NODE_11258_length_533_cov_2.838912_g1104_i1.p	TMHMM2.0	TMhelix	     7    29
NODE_11258_length_533_cov_2.838912_g1104_i1.p	TMHMM2.0	outside	    30    38
# NODE_11258_length_533_cov_2.838912_g1104_i1.p Length: 41
# NODE_11258_length_533_cov_2.838912_g1104_i1.p Number of predicted TMHs:  0
# NODE_11258_length_533_cov_2.838912_g1104_i1.p Exp number of AAs in TMHs: 3.91481
# NODE_11258_length_533_cov_2.838912_g1104_i1.p Exp number, first 60 AAs:  3.91481
# NODE_11258_length_533_cov_2.838912_g1104_i1.p Total prob of N-in:        0.44734
NODE_11258_length_533_cov_2.838912_g1104_i1.p	TMHMM2.0	outside	     1    41
# NODE_11258_length_533_cov_2.838912_g1104_i1.p Length: 64
# NODE_11258_length_533_cov_2.838912_g1104_i1.p Number of predicted TMHs:  0
# NODE_11258_length_533_cov_2.838912_g1104_i1.p Exp number of AAs in TMHs: 1.99436
# NODE_11258_length_533_cov_2.838912_g1104_i1.p Exp number, first 60 AAs:  1.81506
# NODE_11258_length_533_cov_2.838912_g1104_i1.p Total prob of N-in:        0.14625
NODE_11258_length_533_cov_2.838912_g1104_i1.p	TMHMM2.0	outside	     1    64
