# Supplementary material for: Salivary and Intestinal Transcriptomes Reveal Differential Gene Expression in Starving, Fed and Trypanosoma cruzi-Infected Rhodnius neglectus
Source: Front Cell Infect Microbiol. 2021 Dec 17;11:773357. doi: 10.3389/fcimb.2021.773357 (PMC8722679; doi:10.3389/fcimb.2021.773357)
Supplement: Supplementary file 11 [file DataSheet_11.zip › links/pep04-tmhmm/NODE_11260_length_533_cov_2.621339_g7860_i0.p-pep_summary.tmh]

# NODE_11260_length_533_cov_2.621339_g7860_i0.p Length: 51
# NODE_11260_length_533_cov_2.621339_g7860_i0.p Number of predicted TMHs:  1
# NODE_11260_length_533_cov_2.621339_g7860_i0.p Exp number of AAs in TMHs: 22.8433
# NODE_11260_length_533_cov_2.621339_g7860_i0.p Exp number, first 60 AAs:  22.8433
# NODE_11260_length_533_cov_2.621339_g7860_i0.p Total prob of N-in:        0.84424
# NODE_11260_length_533_cov_2.621339_g7860_i0.p POSSIBLE N-term signal sequence
NODE_11260_length_533_cov_2.621339_g7860_i0.p	TMHMM2.0	inside	     1    20
NODE_11260_length_533_cov_2.621339_g7860_i0.p	TMHMM2.0	TMhelix	    21    43
NODE_11260_length_533_cov_2.621339_g7860_i0.p	TMHMM2.0	outside	    44    51
# NODE_11260_length_533_cov_2.621339_g7860_i0.p Length: 82
# NODE_11260_length_533_cov_2.621339_g7860_i0.p Number of predicted TMHs:  2
# NODE_11260_length_533_cov_2.621339_g7860_i0.p Exp number of AAs in TMHs: 39.97298
# NODE_11260_length_533_cov_2.621339_g7860_i0.p Exp number, first 60 AAs:  29.88876
# NODE_11260_length_533_cov_2.621339_g7860_i0.p Total prob of N-in:        0.77362
# NODE_11260_length_533_cov_2.621339_g7860_i0.p POSSIBLE N-term signal sequence
NODE_11260_length_533_cov_2.621339_g7860_i0.p	TMHMM2.0	inside	     1    20
NODE_11260_length_533_cov_2.621339_g7860_i0.p	TMHMM2.0	TMhelix	    21    43
NODE_11260_length_533_cov_2.621339_g7860_i0.p	TMHMM2.0	outside	    44    47
NODE_11260_length_533_cov_2.621339_g7860_i0.p	TMHMM2.0	TMhelix	    48    70
NODE_11260_length_533_cov_2.621339_g7860_i0.p	TMHMM2.0	inside	    71    82
# NODE_11260_length_533_cov_2.621339_g7860_i0.p Length: 60
# NODE_11260_length_533_cov_2.621339_g7860_i0.p Number of predicted TMHs:  0
# NODE_11260_length_533_cov_2.621339_g7860_i0.p Exp number of AAs in TMHs: 0.00174
# NODE_11260_length_533_cov_2.621339_g7860_i0.p Exp number, first 60 AAs:  0.00174
# NODE_11260_length_533_cov_2.621339_g7860_i0.p Total prob of N-in:        0.82960
NODE_11260_length_533_cov_2.621339_g7860_i0.p	TMHMM2.0	inside	     1    60
# NODE_11260_length_533_cov_2.621339_g7860_i0.p Length: 55
# NODE_11260_length_533_cov_2.621339_g7860_i0.p Number of predicted TMHs:  0
# NODE_11260_length_533_cov_2.621339_g7860_i0.p Exp number of AAs in TMHs: 0
# NODE_11260_length_533_cov_2.621339_g7860_i0.p Exp number, first 60 AAs:  0
# NODE_11260_length_533_cov_2.621339_g7860_i0.p Total prob of N-in:        0.66848
NODE_11260_length_533_cov_2.621339_g7860_i0.p	TMHMM2.0	inside	     1    55
