# Supplementary material for: Salivary and Intestinal Transcriptomes Reveal Differential Gene Expression in Starving, Fed and Trypanosoma cruzi-Infected Rhodnius neglectus
Source: Front Cell Infect Microbiol. 2021 Dec 17;11:773357. doi: 10.3389/fcimb.2021.773357 (PMC8722679; doi:10.3389/fcimb.2021.773357)
Supplement: Supplementary file 11 [file DataSheet_11.zip › links/pep04-tmhmm/NODE_11271_length_375_cov_1.376667_g8344_i0.p-pep_summary.tmh]

# NODE_11271_length_375_cov_1.376667_g8344_i0.p Length: 51
# NODE_11271_length_375_cov_1.376667_g8344_i0.p Number of predicted TMHs:  0
# NODE_11271_length_375_cov_1.376667_g8344_i0.p Exp number of AAs in TMHs: 0
# NODE_11271_length_375_cov_1.376667_g8344_i0.p Exp number, first 60 AAs:  0
# NODE_11271_length_375_cov_1.376667_g8344_i0.p Total prob of N-in:        0.57762
NODE_11271_length_375_cov_1.376667_g8344_i0.p	TMHMM2.0	inside	     1    51
# NODE_11271_length_375_cov_1.376667_g8344_i0.p Length: 46
# NODE_11271_length_375_cov_1.376667_g8344_i0.p Number of predicted TMHs:  0
# NODE_11271_length_375_cov_1.376667_g8344_i0.p Exp number of AAs in TMHs: 0
# NODE_11271_length_375_cov_1.376667_g8344_i0.p Exp number, first 60 AAs:  0
# NODE_11271_length_375_cov_1.376667_g8344_i0.p Total prob of N-in:        0.33637
NODE_11271_length_375_cov_1.376667_g8344_i0.p	TMHMM2.0	outside	     1    46
# NODE_11271_length_375_cov_1.376667_g8344_i0.p Length: 100
# NODE_11271_length_375_cov_1.376667_g8344_i0.p Number of predicted TMHs:  1
# NODE_11271_length_375_cov_1.376667_g8344_i0.p Exp number of AAs in TMHs: 21.023
# NODE_11271_length_375_cov_1.376667_g8344_i0.p Exp number, first 60 AAs:  20.55315
# NODE_11271_length_375_cov_1.376667_g8344_i0.p Total prob of N-in:        0.13849
# NODE_11271_length_375_cov_1.376667_g8344_i0.p POSSIBLE N-term signal sequence
NODE_11271_length_375_cov_1.376667_g8344_i0.p	TMHMM2.0	outside	     1    37
NODE_11271_length_375_cov_1.376667_g8344_i0.p	TMHMM2.0	TMhelix	    38    60
NODE_11271_length_375_cov_1.376667_g8344_i0.p	TMHMM2.0	inside	    61   100
# NODE_11271_length_375_cov_1.376667_g8344_i0.p Length: 54
# NODE_11271_length_375_cov_1.376667_g8344_i0.p Number of predicted TMHs:  0
# NODE_11271_length_375_cov_1.376667_g8344_i0.p Exp number of AAs in TMHs: 0.60059
# NODE_11271_length_375_cov_1.376667_g8344_i0.p Exp number, first 60 AAs:  0.60059
# NODE_11271_length_375_cov_1.376667_g8344_i0.p Total prob of N-in:        0.50375
NODE_11271_length_375_cov_1.376667_g8344_i0.p	TMHMM2.0	inside	     1    54
