# Supplementary material for: Salivary and Intestinal Transcriptomes Reveal Differential Gene Expression in Starving, Fed and Trypanosoma cruzi-Infected Rhodnius neglectus
Source: Front Cell Infect Microbiol. 2021 Dec 17;11:773357. doi: 10.3389/fcimb.2021.773357 (PMC8722679; doi:10.3389/fcimb.2021.773357)
Supplement: Supplementary file 11 [file DataSheet_11.zip › links/pep04-tmhmm/NODE_11272_length_533_cov_2.054393_g7872_i0.p-pep_summary.tmh]

# NODE_11272_length_533_cov_2.054393_g7872_i0.p Length: 44
# NODE_11272_length_533_cov_2.054393_g7872_i0.p Number of predicted TMHs:  0
# NODE_11272_length_533_cov_2.054393_g7872_i0.p Exp number of AAs in TMHs: 0.12115
# NODE_11272_length_533_cov_2.054393_g7872_i0.p Exp number, first 60 AAs:  0.12115
# NODE_11272_length_533_cov_2.054393_g7872_i0.p Total prob of N-in:        0.69075
NODE_11272_length_533_cov_2.054393_g7872_i0.p	TMHMM2.0	inside	     1    44
# NODE_11272_length_533_cov_2.054393_g7872_i0.p Length: 78
# NODE_11272_length_533_cov_2.054393_g7872_i0.p Number of predicted TMHs:  0
# NODE_11272_length_533_cov_2.054393_g7872_i0.p Exp number of AAs in TMHs: 0.00532
# NODE_11272_length_533_cov_2.054393_g7872_i0.p Exp number, first 60 AAs:  0.00065
# NODE_11272_length_533_cov_2.054393_g7872_i0.p Total prob of N-in:        0.53758
NODE_11272_length_533_cov_2.054393_g7872_i0.p	TMHMM2.0	inside	     1    78
# NODE_11272_length_533_cov_2.054393_g7872_i0.p Length: 40
# NODE_11272_length_533_cov_2.054393_g7872_i0.p Number of predicted TMHs:  1
# NODE_11272_length_533_cov_2.054393_g7872_i0.p Exp number of AAs in TMHs: 11.69353
# NODE_11272_length_533_cov_2.054393_g7872_i0.p Exp number, first 60 AAs:  11.69353
# NODE_11272_length_533_cov_2.054393_g7872_i0.p Total prob of N-in:        0.81335
# NODE_11272_length_533_cov_2.054393_g7872_i0.p POSSIBLE N-term signal sequence
NODE_11272_length_533_cov_2.054393_g7872_i0.p	TMHMM2.0	inside	     1    12
NODE_11272_length_533_cov_2.054393_g7872_i0.p	TMHMM2.0	TMhelix	    13    30
NODE_11272_length_533_cov_2.054393_g7872_i0.p	TMHMM2.0	outside	    31    40
# NODE_11272_length_533_cov_2.054393_g7872_i0.p Length: 43
# NODE_11272_length_533_cov_2.054393_g7872_i0.p Number of predicted TMHs:  0
# NODE_11272_length_533_cov_2.054393_g7872_i0.p Exp number of AAs in TMHs: 0.00037
# NODE_11272_length_533_cov_2.054393_g7872_i0.p Exp number, first 60 AAs:  0.00037
# NODE_11272_length_533_cov_2.054393_g7872_i0.p Total prob of N-in:        0.59352
NODE_11272_length_533_cov_2.054393_g7872_i0.p	TMHMM2.0	inside	     1    43
