# Supplementary material for: Salivary and Intestinal Transcriptomes Reveal Differential Gene Expression in Starving, Fed and Trypanosoma cruzi-Infected Rhodnius neglectus
Source: Front Cell Infect Microbiol. 2021 Dec 17;11:773357. doi: 10.3389/fcimb.2021.773357 (PMC8722679; doi:10.3389/fcimb.2021.773357)
Supplement: Supplementary file 12 [file DataSheet_12.csv]

Original label	NCBI Submitted Label	Observations
Transcript_Amostra01_2_7	Contig_1
Transcript_Amostra01_2_140	Contig_2
Transcript_Amostra01_2_850	Contig_3
Transcript_Amostra01_2_900	Contig_4
Transcript_Amostra01_2_977	Contig_5
Transcript_Amostra01_2_981	Contig_6
Transcript_Amostra01_2_985	Contig_7
Transcript_Amostra01_2_989	Contig_8
Transcript_Amostra01_2_1011	Contig_9
Transcript_Amostra01_2_1092	Contig_10
Transcript_Amostra01_2_1101	Contig_11
Transcript_Amostra01_2_1111	Contig_12
Transcript_Amostra01_2_1119	Contig_13
Transcript_Amostra01_2_1135	Contig_14
Transcript_Amostra01_2_1150	Contig_15
Transcript_Amostra01_2_1173	Contig_16
Transcript_Amostra01_2_1178	Contig_17
Transcript_Amostra01_2_1208	Contig_18
Transcript_Amostra01_2_1214	Contig_19
Transcript_Amostra01_2_1289	Contig_20
Transcript_Amostra01_2_1301	Contig_21
Transcript_Amostra01_2_1316	Contig_22
Transcript_Amostra01_2_1322	Contig_23
Transcript_Amostra01_2_1336	Contig_24
Transcript_Amostra01_2_1363	Contig_25
Transcript_Amostra01_2_1369	Contig_26
Transcript_Amostra01_2_1372	Contig_27
Transcript_Amostra01_2_1386	Contig_28
Transcript_Amostra01_2_1435	Contig_29
Transcript_Amostra01_2_1460	Contig_30
Transcript_Amostra01_2_1512	Contig_31
Transcript_Amostra01_2_1528	Contig_32
Transcript_Amostra01_2_1534	Contig_33
Transcript_Amostra01_2_1567	Contig_34
Transcript_Amostra01_2_1577	Contig_35
Transcript_Amostra01_2_1607	Contig_36
Transcript_Amostra01_2_1628	Contig_37
Transcript_Amostra01_2_1636	Contig_38
Transcript_Amostra01_2_1644	Contig_39
Transcript_Amostra01_2_1688	Contig_40
Transcript_Amostra01_2_1690	Contig_41
Transcript_Amostra01_2_1697	Contig_42
Transcript_Amostra01_2_1710	Contig_43
Transcript_Amostra01_2_1722	Contig_44
Transcript_Amostra01_2_1781	Contig_45
Transcript_Amostra01_2_1797	Contig_46
Transcript_Amostra01_2_1804	Contig_47
Transcript_Amostra01_2_1827	Contig_48
Transcript_Amostra01_2_1830	Contig_49
Transcript_Amostra01_2_1854	Contig_50
Transcript_Amostra01_2_1855	Contig_51
Transcript_Amostra01_2_1856	Contig_52
Transcript_Amostra01_2_1862	Contig_53
Transcript_Amostra01_2_1886	Contig_54
Transcript_Amostra01_2_1898	Contig_55
Transcript_Amostra01_2_1910	Contig_56
Transcript_Amostra01_2_1914	Contig_57
Transcript_Amostra01_2_1996	Contig_58
Transcript_Amostra01_2_2011	Contig_59
Transcript_Amostra01_2_2027	Contig_60
Transcript_Amostra01_2_2040	Contig_61
Transcript_Amostra01_2_2046	Contig_62
Transcript_Amostra01_2_2047	Contig_63
Transcript_Amostra01_2_2061	Contig_64
Transcript_Amostra01_2_2064	Contig_65
Transcript_Amostra01_2_2071	Contig_66
Transcript_Amostra01_2_2092	Contig_67
Transcript_Amostra01_2_2112	Contig_68
Transcript_Amostra01_2_2116	Contig_69
Transcript_Amostra01_2_2117	Contig_70
Transcript_Amostra01_2_2118	Contig_71
Transcript_Amostra01_2_2123	Contig_72
Transcript_Amostra01_2_2129	Contig_73
Transcript_Amostra01_2_2136	Contig_74
Transcript_Amostra01_2_2143	Contig_75
Transcript_Amostra01_2_2148	Contig_76
Transcript_Amostra01_2_2160	Contig_77
Transcript_Amostra01_2_2167	Contig_78
Transcript_Amostra01_2_2191	Contig_79
Transcript_Amostra01_2_2192	Contig_80
Transcript_Amostra01_2_2213	Contig_81
Transcript_Amostra01_2_2216	Contig_82
Transcript_Amostra01_2_2221	Contig_83
Transcript_Amostra01_2_2222	Contig_84
Transcript_Amostra01_2_2246	Contig_85
Transcript_Amostra01_2_2247	Contig_86
Transcript_Amostra01_2_2253	Contig_87
Transcript_Amostra01_2_2279	Contig_88
Transcript_Amostra01_2_2296	Contig_89
Transcript_Amostra01_2_2297	Contig_90
Transcript_Amostra01_2_2298	Contig_91
Transcript_Amostra01_2_2303	Contig_92
Transcript_Amostra01_2_2312	Contig_93
Transcript_Amostra01_2_2323	Contig_94
Transcript_Amostra01_2_2326	Contig_95
Transcript_Amostra01_2_2340	Contig_96
Transcript_Amostra01_2_2355	Contig_97
Transcript_Amostra01_2_2364	Contig_98
Transcript_Amostra01_2_2374	Contig_99
Transcript_Amostra01_2_2383	Contig_100
Transcript_Amostra01_2_2386	Contig_101
Transcript_Amostra01_2_2389	Contig_102
Transcript_Amostra01_2_2402	Contig_103
Transcript_Amostra01_2_2403	Contig_104
Transcript_Amostra01_2_2432	Contig_105
Transcript_Amostra01_2_2443	Contig_106
Transcript_Amostra01_2_2446	Contig_107
Transcript_Amostra01_2_2458	Contig_108
Transcript_Amostra01_2_2477	Contig_109
Transcript_Amostra01_2_2512	Contig_110
Transcript_Amostra01_2_2518	Contig_111
Transcript_Amostra01_2_2528	Contig_112
Transcript_Amostra01_2_2542	Contig_113
Transcript_Amostra01_2_2544	Contig_114
Transcript_Amostra01_2_2566	Contig_115
Transcript_Amostra01_2_2578	Contig_116
Transcript_Amostra01_2_2580	Contig_117
Transcript_Amostra01_2_2585	Contig_118
Transcript_Amostra01_2_2595	Contig_119
Transcript_Amostra01_2_2597	Contig_120
Transcript_Amostra01_2_2599	Contig_121
Transcript_Amostra01_2_2601	Contig_122
Transcript_Amostra01_2_2604	Contig_123
Transcript_Amostra01_2_2606	Contig_124
Transcript_Amostra01_2_2607	Contig_125
Transcript_Amostra01_2_2608	Contig_126
Transcript_Amostra01_2_2609	Contig_127
Transcript_Amostra01_2_2615	Contig_128
Transcript_Amostra01_2_2620	Contig_129
Transcript_Amostra01_2_2622	Contig_130
Transcript_Amostra01_2_2626	Contig_131
Transcript_Amostra01_2_2627	Contig_132
Transcript_Amostra01_2_2628	Contig_133
Transcript_Amostra01_2_2644	Contig_134
Transcript_Amostra01_2_2649	Contig_135
Transcript_Amostra01_2_2650	Contig_136
Transcript_Amostra01_2_2653	Contig_137
Transcript_Amostra01_2_2668	Contig_138
Transcript_Amostra01_2_2673	Contig_139
Transcript_Amostra01_2_2675	Contig_140
Transcript_Amostra01_2_2689	Contig_141
Transcript_Amostra01_2_2690	Contig_142
Transcript_Amostra01_2_2691	Contig_143
Transcript_Amostra01_2_2699	Contig_144
Transcript_Amostra01_2_2707	Contig_145
Transcript_Amostra01_2_2708	Contig_146
Transcript_Amostra01_2_2712	Contig_147
Transcript_Amostra01_2_2732	Contig_148
Transcript_Amostra01_2_2733	Contig_149
Transcript_Amostra01_2_2734	Contig_150
Transcript_Amostra01_2_2736	Contig_151
Transcript_Amostra01_2_2761	Contig_152
Transcript_Amostra01_2_2766	Contig_153
Transcript_Amostra01_2_2772	Contig_154
Transcript_Amostra01_2_2779	Contig_155
Transcript_Amostra01_2_2786	Contig_156
Transcript_Amostra01_2_2804	Contig_157
Transcript_Amostra01_2_2813	Contig_158
Transcript_Amostra01_2_2820	Contig_159
Transcript_Amostra01_2_2825	Contig_160
Transcript_Amostra01_2_2826	Contig_161
Transcript_Amostra01_2_2836	Contig_162
Transcript_Amostra01_2_2839	Contig_163
Transcript_Amostra01_2_2848	Contig_164
Transcript_Amostra01_2_2864	Contig_165
Transcript_Amostra01_2_2888	Contig_166
Transcript_Amostra01_2_2904	Contig_167
Transcript_Amostra01_2_2950	Contig_168
Transcript_Amostra01_2_2952	Contig_169
Transcript_Amostra01_2_2956	Contig_170
Transcript_Amostra01_2_2957	Contig_171
Transcript_Amostra01_2_2962	Contig_172
Transcript_Amostra01_2_2975	Contig_173
Transcript_Amostra01_2_2977	Contig_174
Transcript_Amostra01_2_2984	Contig_175
Transcript_Amostra01_2_2985	Contig_176
Transcript_Amostra01_2_2986	Contig_177
Transcript_Amostra01_2_3014	Contig_178
Transcript_Amostra01_2_3021	Contig_179
Transcript_Amostra01_2_3033	Contig_180
Transcript_Amostra01_2_3056	Contig_181
Transcript_Amostra01_2_3064	Contig_182
Transcript_Amostra01_2_3076	Contig_183
Transcript_Amostra01_2_3084	Contig_184
Transcript_Amostra01_2_3095	Contig_185
Transcript_Amostra01_2_3096	Contig_186
Transcript_Amostra01_2_3120	Contig_187
Transcript_Amostra01_2_3124	Contig_188
Transcript_Amostra01_2_3130	Contig_189
Transcript_Amostra01_2_3131	Contig_190
Transcript_Amostra01_2_3141	Contig_191
Transcript_Amostra01_2_3148	Contig_192
Transcript_Amostra01_2_3149	Contig_193
Transcript_Amostra01_2_3150	Contig_194
Transcript_Amostra01_2_3169	Contig_195
Transcript_Amostra01_2_3177	Contig_196
Transcript_Amostra01_2_3181	Contig_197
Transcript_Amostra01_2_3188	Contig_198
Transcript_Amostra01_2_3211	Contig_199
Transcript_Amostra01_2_3212	Contig_200
Transcript_Amostra01_2_3216	Contig_201
Transcript_Amostra01_2_3221	Contig_202
Transcript_Amostra01_2_3224	Contig_203
Transcript_Amostra01_2_3225	Contig_204
Transcript_Amostra01_2_3228	Contig_205
Transcript_Amostra01_2_3229	Contig_206
Transcript_Amostra01_2_3230	Contig_207
Transcript_Amostra01_2_3236	Contig_208
Transcript_Amostra01_2_3243	Contig_209
Transcript_Amostra01_2_3246	Contig_210
Transcript_Amostra01_2_3253	Contig_211
Transcript_Amostra01_2_3277	Contig_212
Transcript_Amostra01_2_3278	Contig_213
Transcript_Amostra01_2_3285	Contig_214
Transcript_Amostra01_2_3290	Contig_215
Transcript_Amostra01_2_3291	Contig_216
Transcript_Amostra01_2_3292	Contig_217
Transcript_Amostra01_2_3296	Contig_218
Transcript_Amostra01_2_3301	Contig_219
Transcript_Amostra01_2_3304	Contig_220
Transcript_Amostra01_2_3326	Contig_221
Transcript_Amostra01_2_3329	Contig_222
Transcript_Amostra01_2_3331	Contig_223
Transcript_Amostra01_2_3340	Contig_224
Transcript_Amostra01_2_3346	Contig_225
Transcript_Amostra01_2_3357	Contig_226
Transcript_Amostra01_2_3361	Contig_227
Transcript_Amostra01_2_3366	Contig_228
Transcript_Amostra01_2_3368	Contig_229
Transcript_Amostra01_2_3371	Contig_230
Transcript_Amostra01_2_3375	Contig_231
Transcript_Amostra01_2_3379	Contig_232
Transcript_Amostra01_2_3381	Contig_233
Transcript_Amostra01_2_3387	Contig_234
Transcript_Amostra01_2_3395	Contig_235
Transcript_Amostra01_2_3396	Contig_236
Transcript_Amostra01_2_3403	Contig_237
Transcript_Amostra01_2_3418	Contig_238
Transcript_Amostra01_2_3421	Contig_239
Transcript_Amostra01_2_3423	Contig_240
Transcript_Amostra01_2_3429	Contig_241
Transcript_Amostra01_2_3454	Contig_242
Transcript_Amostra01_2_3455	Contig_243
Transcript_Amostra01_2_3458	Contig_244
Transcript_Amostra01_2_3463	Contig_245
Transcript_Amostra01_2_3471	Contig_246
Transcript_Amostra01_2_3475	Contig_247
Transcript_Amostra01_2_3485	Contig_248
Transcript_Amostra01_2_3489	Contig_249
Transcript_Amostra01_2_3495	Contig_250
Transcript_Amostra01_2_3511	Contig_251
Transcript_Amostra01_2_3514	Contig_252
Transcript_Amostra01_2_3516	Contig_253
Transcript_Amostra01_2_3521	Contig_254
Transcript_Amostra01_2_3524	Contig_255
Transcript_Amostra01_2_3526	Contig_256
Transcript_Amostra01_2_3529	Contig_257
Transcript_Amostra01_2_3533	Contig_258
Transcript_Amostra01_2_3544	Contig_259
Transcript_Amostra01_2_3552	Contig_260
Transcript_Amostra01_2_3554	Contig_261
Transcript_Amostra01_2_3555	Contig_262
Transcript_Amostra01_2_3556	Contig_263
Transcript_Amostra01_2_3557	Contig_264
Transcript_Amostra01_2_3590	Contig_265
Transcript_Amostra01_2_3591	Contig_266
Transcript_Amostra01_2_3594	Contig_267
Transcript_Amostra01_2_3596	Contig_268
Transcript_Amostra01_2_3634	Contig_269
Transcript_Amostra01_2_3637	Contig_270
Transcript_Amostra01_2_3638	Contig_271
Transcript_Amostra01_2_3640	Contig_272
Transcript_Amostra01_2_3641	Contig_273
Transcript_Amostra01_2_3658	Contig_274
Transcript_Amostra01_2_3665	Contig_275
Transcript_Amostra01_2_3684	Contig_276
Transcript_Amostra01_2_3692	Contig_277
Transcript_Amostra01_2_3696	Contig_278
Transcript_Amostra01_2_3704	Contig_279
Transcript_Amostra01_2_3709	Contig_280
Transcript_Amostra01_2_3716	Contig_281
Transcript_Amostra01_2_3722	Contig_282
Transcript_Amostra01_2_3723	Contig_283
Transcript_Amostra01_2_3724	Contig_284
Transcript_Amostra01_2_3726	Contig_285
Transcript_Amostra01_2_3728	Contig_286
Transcript_Amostra01_2_3729	Contig_287
Transcript_Amostra01_2_3733	Contig_288
Transcript_Amostra01_2_3736	Contig_289
Transcript_Amostra01_2_3742	Contig_290
Transcript_Amostra01_2_3746	Contig_291
Transcript_Amostra01_2_3760	Contig_292
Transcript_Amostra01_2_3764	Contig_293
Transcript_Amostra01_2_3765	Contig_294
Transcript_Amostra01_2_3767	Contig_295
Transcript_Amostra01_2_3771	Contig_296
Transcript_Amostra01_2_3818	Contig_297
Transcript_Amostra01_2_3819	Contig_298
Transcript_Amostra01_2_3821	Contig_299
Transcript_Amostra01_2_3822	Contig_300
Transcript_Amostra01_2_3835	Contig_301
Transcript_Amostra01_2_3839	Contig_302
Transcript_Amostra01_2_3854	Contig_303
Transcript_Amostra01_2_3876	Contig_304
Transcript_Amostra01_2_3881	Contig_305
Transcript_Amostra01_2_3898	Contig_306
Transcript_Amostra01_2_3927	Contig_307
Transcript_Amostra01_2_3935	Contig_308
Transcript_Amostra01_2_3936	Contig_309
Transcript_Amostra01_2_3945	Contig_310
Transcript_Amostra01_2_3950	Contig_311
Transcript_Amostra01_2_3974	Contig_312
Transcript_Amostra01_2_3975	Contig_313
Transcript_Amostra01_2_3977	Contig_314
Transcript_Amostra01_2_3980	Contig_315
Transcript_Amostra01_2_4007	Contig_316
Transcript_Amostra01_2_4008	Contig_317
Transcript_Amostra01_2_4025	Contig_318
Transcript_Amostra01_2_4026	Contig_319
Transcript_Amostra01_2_4067	Contig_320
Transcript_Amostra01_2_4069	Contig_321
Transcript_Amostra01_2_4071	Contig_322
Transcript_Amostra01_2_4073	Contig_323
Transcript_Amostra01_2_4075	Contig_324
Transcript_Amostra01_2_4077	Contig_325
Transcript_Amostra01_2_4081	Contig_326
Transcript_Amostra01_2_4096	Contig_327
Transcript_Amostra01_2_4106	Contig_328
Transcript_Amostra01_2_4107	Contig_329
Transcript_Amostra01_2_4115	Contig_330
Transcript_Amostra01_2_4127	Contig_331
Transcript_Amostra01_2_4128	Contig_332
Transcript_Amostra01_2_4137	Contig_333
Transcript_Amostra01_2_4143	Contig_334
Transcript_Amostra01_2_4144	Contig_335
Transcript_Amostra01_2_4146	Contig_336
Transcript_Amostra01_2_4152	Contig_337
Transcript_Amostra01_2_4158	Contig_338
Transcript_Amostra01_2_4159	Contig_339
Transcript_Amostra01_2_4164	Contig_340
Transcript_Amostra01_2_4167	Contig_341
Transcript_Amostra01_2_4169	Contig_342
Transcript_Amostra01_2_4176	Contig_343
Transcript_Amostra01_2_4199	Contig_344
Transcript_Amostra01_2_4209	Contig_345
Transcript_Amostra01_2_4219	Contig_346
Transcript_Amostra01_2_4225	Contig_347
Transcript_Amostra01_2_4230	Contig_348
Transcript_Amostra01_2_4234	Contig_349
Transcript_Amostra01_2_4240	Contig_350
Transcript_Amostra01_2_4250	Contig_351
Transcript_Amostra01_2_4265	Contig_352
Transcript_Amostra01_2_4266	Contig_353
Transcript_Amostra01_2_4267	Contig_354
Transcript_Amostra01_2_4268	Contig_355
Transcript_Amostra01_2_4269	Contig_356
Transcript_Amostra01_2_4273	Contig_357
Transcript_Amostra01_2_4275	Contig_358
Transcript_Amostra01_2_4277	Contig_359
Transcript_Amostra01_2_4278	Contig_360
Transcript_Amostra01_2_4279	Contig_361
Transcript_Amostra01_2_4280	Contig_362
Transcript_Amostra01_2_4282	Contig_363
Transcript_Amostra01_2_4293	Contig_364
Transcript_Amostra01_2_4298	Contig_365
Transcript_Amostra01_2_4306	Contig_366
Transcript_Amostra01_2_4307	Contig_367
Transcript_Amostra01_2_4316	Contig_368
Transcript_Amostra01_2_4321	Contig_369
Transcript_Amostra01_2_4344	Contig_370
Transcript_Amostra01_2_4345	Contig_371
Transcript_Amostra01_2_4355	Contig_372
Transcript_Amostra01_2_4359	Contig_373
Transcript_Amostra01_2_4360	Contig_374
Transcript_Amostra01_2_4362	Contig_375
Transcript_Amostra01_2_4366	Contig_376
Transcript_Amostra01_2_4395	Contig_377
Transcript_Amostra01_2_4409	Contig_378
Transcript_Amostra01_2_4431	Contig_379
Transcript_Amostra01_2_4433	Contig_380
Transcript_Amostra01_2_4434	Contig_381
Transcript_Amostra01_2_4436	Contig_382
Transcript_Amostra01_2_4447	Contig_383
Transcript_Amostra01_2_4448	Contig_384
Transcript_Amostra01_2_4449	Contig_385
Transcript_Amostra01_2_4451	Contig_386
Transcript_Amostra01_2_4453	Contig_387
Transcript_Amostra01_2_4463	Contig_388
Transcript_Amostra01_2_4469	Contig_389
Transcript_Amostra01_2_4475	Contig_390
Transcript_Amostra01_2_4481	Contig_391
Transcript_Amostra01_2_4482	Contig_392
Transcript_Amostra01_2_4504	Contig_393
Transcript_Amostra01_2_4506	Contig_394
Transcript_Amostra01_2_4523	Contig_395
Transcript_Amostra01_2_4529	Contig_396
Transcript_Amostra01_2_4541	Contig_397
Transcript_Amostra01_2_4547	Contig_398
Transcript_Amostra01_2_4553	Contig_399
Transcript_Amostra01_2_4554	Contig_400
Transcript_Amostra01_2_4555	Contig_401
Transcript_Amostra01_2_4563	Contig_402
Transcript_Amostra01_2_4567	Contig_403
Transcript_Amostra01_2_4569	Contig_404
Transcript_Amostra01_2_4570	Contig_405
Transcript_Amostra01_2_4571	Contig_406
Transcript_Amostra01_2_4572	Contig_407
Transcript_Amostra01_2_4574	Contig_408
Transcript_Amostra01_2_4600	Contig_409
Transcript_Amostra01_2_4602	Contig_410
Transcript_Amostra01_2_4619	Contig_411
Transcript_Amostra01_2_4623	Contig_412
Transcript_Amostra01_2_4625	Contig_413
Transcript_Amostra01_2_4627	Contig_414
Transcript_Amostra01_2_4637	Contig_415
Transcript_Amostra01_2_4644	Contig_416
Transcript_Amostra01_2_4646	Contig_417
Transcript_Amostra01_2_4647	Contig_418
Transcript_Amostra01_2_4651	Contig_419
Transcript_Amostra01_2_4653	Contig_420
Transcript_Amostra01_2_4656	Contig_421
Transcript_Amostra01_2_4657	Contig_422
Transcript_Amostra01_2_4667	Contig_423
Transcript_Amostra01_2_4670	Contig_424
Transcript_Amostra01_2_4675	Contig_425
Transcript_Amostra01_2_4677	Contig_426
Transcript_Amostra01_2_4695	Contig_427
Transcript_Amostra01_2_4716	Contig_428
Transcript_Amostra01_2_4717	Contig_429
Transcript_Amostra01_2_4732	Contig_430
Transcript_Amostra01_2_4733	Contig_431
Transcript_Amostra01_2_4734	Contig_432
Transcript_Amostra01_2_4740	Contig_433
Transcript_Amostra01_2_4747	Contig_434
Transcript_Amostra01_2_4753	Contig_435
Transcript_Amostra01_2_4759	Contig_436
Transcript_Amostra01_2_4770	Contig_437
Transcript_Amostra01_2_4771	Contig_438
Transcript_Amostra01_2_4773	Contig_439
Transcript_Amostra01_2_4774	Contig_440
Transcript_Amostra01_2_4783	Contig_441
Transcript_Amostra01_2_4787	Contig_442
Transcript_Amostra01_2_4790	Contig_443
Transcript_Amostra01_2_4802	Contig_444
Transcript_Amostra01_2_4834	Contig_445
Transcript_Amostra01_2_4837	Contig_446
Transcript_Amostra01_2_4838	Contig_447
Transcript_Amostra01_2_4846	Contig_448
Transcript_Amostra01_2_4852	Contig_449
Transcript_Amostra01_2_4869	Contig_450
Transcript_Amostra01_2_4873	Contig_451
Transcript_Amostra01_2_4887	Contig_452
Transcript_Amostra01_2_4888	Contig_453
Transcript_Amostra01_2_4891	Contig_454
Transcript_Amostra01_2_4896	Contig_455
Transcript_Amostra01_2_4901	Contig_456
Transcript_Amostra01_2_4903	Contig_457
Transcript_Amostra01_2_4905	Contig_458
Transcript_Amostra01_2_4906	Contig_459
Transcript_Amostra01_2_4914	Contig_460
Transcript_Amostra01_2_4917	Contig_461
Transcript_Amostra01_2_4927	Contig_462
Transcript_Amostra01_2_4929	Contig_463
Transcript_Amostra01_2_4933	Contig_464
Transcript_Amostra01_2_4970	Contig_465
Transcript_Amostra01_2_4974	Contig_466
Transcript_Amostra01_2_4980	Contig_467
Transcript_Amostra01_2_4987	Contig_468
Transcript_Amostra01_2_4994	Contig_469
Transcript_Amostra01_2_4997	Contig_470
Transcript_Amostra01_2_4999	Contig_471
Transcript_Amostra01_2_5005	Contig_472
Transcript_Amostra01_2_5019	Contig_473
Transcript_Amostra01_2_5025	Contig_474
Transcript_Amostra01_2_5026	Contig_475
Transcript_Amostra01_2_5029	Contig_476
Transcript_Amostra01_2_5040	Contig_477
Transcript_Amostra01_2_5045	Contig_478
Transcript_Amostra01_2_5048	Contig_479
Transcript_Amostra01_2_5053	Contig_480
Transcript_Amostra01_2_5067	Contig_481
Transcript_Amostra01_2_5106	Contig_482
Transcript_Amostra01_2_5109	Contig_483
Transcript_Amostra01_2_5117	Contig_484
Transcript_Amostra01_2_5121	Contig_485
Transcript_Amostra01_2_5122	Contig_486
Transcript_Amostra01_2_5123	Contig_487
Transcript_Amostra01_2_5146	Contig_488
Transcript_Amostra01_2_5150	Contig_489
Transcript_Amostra01_2_5160	Contig_490
Transcript_Amostra01_2_5162	Contig_491
Transcript_Amostra01_2_5170	Contig_492
Transcript_Amostra01_2_5198	Contig_493
Transcript_Amostra01_2_5202	Contig_494
Transcript_Amostra01_2_5214	Contig_495
Transcript_Amostra01_2_5223	Contig_496
Transcript_Amostra01_2_5236	Contig_497
Transcript_Amostra01_2_5238	Contig_498
Transcript_Amostra01_2_5244	Contig_499
Transcript_Amostra01_2_5251	Contig_500
Transcript_Amostra01_2_5257	Contig_501
Transcript_Amostra01_2_5280	Contig_502
Transcript_Amostra01_2_5288	Contig_503
Transcript_Amostra01_2_5297	Contig_504
Transcript_Amostra01_2_5300	Contig_505
Transcript_Amostra01_2_5307	Contig_506
Transcript_Amostra01_2_5315	Contig_507
Transcript_Amostra01_2_5318	Contig_508
Transcript_Amostra01_2_5319	Contig_509
Transcript_Amostra01_2_5321	Contig_510
Transcript_Amostra01_2_5322	Contig_511
Transcript_Amostra01_2_5324	Contig_512
Transcript_Amostra01_2_5325	Contig_513
Transcript_Amostra01_2_5328	Contig_514
Transcript_Amostra01_2_5345	Contig_515
Transcript_Amostra01_2_5349	Contig_516
Transcript_Amostra01_2_5351	Contig_517
Transcript_Amostra01_2_5353	Contig_518
Transcript_Amostra01_2_5354	Contig_519
Transcript_Amostra01_2_5361	Contig_520
Transcript_Amostra01_2_5362	Contig_521
Transcript_Amostra01_2_5364	Contig_522
Transcript_Amostra01_2_5366	Contig_523
Transcript_Amostra01_2_5376	Contig_524
Transcript_Amostra01_2_5378	Contig_525
Transcript_Amostra01_2_5388	Contig_526
Transcript_Amostra01_2_5389	Contig_527
Transcript_Amostra01_2_5391	Contig_528
Transcript_Amostra01_2_5397	Contig_529
Transcript_Amostra01_2_5398	Contig_530
Transcript_Amostra01_2_5408	Contig_531
Transcript_Amostra01_2_5420	Contig_532
Transcript_Amostra01_2_5427	Contig_533
Transcript_Amostra01_2_5428	Contig_534
Transcript_Amostra01_2_5432	Contig_535
Transcript_Amostra01_2_5440	Contig_536
Transcript_Amostra01_2_5443	Contig_537
Transcript_Amostra01_2_5445	Contig_538
Transcript_Amostra01_2_5447	Contig_539
Transcript_Amostra01_2_5448	Contig_540
Transcript_Amostra01_2_5453	Contig_541
Transcript_Amostra01_2_5457	Contig_542
Transcript_Amostra01_2_5458	Contig_543
Transcript_Amostra01_2_5464	Contig_544
Transcript_Amostra01_2_5470	Contig_545
Transcript_Amostra01_2_5476	Contig_546
Transcript_Amostra01_2_5478	Contig_547
Transcript_Amostra01_2_5481	Contig_548
Transcript_Amostra01_2_5485	Contig_549
Transcript_Amostra01_2_5500	Contig_550
Transcript_Amostra01_2_5505	Contig_551
Transcript_Amostra01_2_5512	Contig_552
Transcript_Amostra01_2_5516	Contig_553
Transcript_Amostra01_2_5526	Contig_554
Transcript_Amostra01_2_5528	Contig_555
Transcript_Amostra01_2_5530	Contig_556
Transcript_Amostra01_2_5561	Contig_557
Transcript_Amostra01_2_5562	Contig_558
Transcript_Amostra01_2_5567	Contig_559
Transcript_Amostra01_2_5568	Contig_560
Transcript_Amostra01_2_5572	Contig_561
Transcript_Amostra01_2_5573	Contig_562
Transcript_Amostra01_2_5576	Contig_563
Transcript_Amostra01_2_5577	Contig_564
Transcript_Amostra01_2_5582	Contig_565
Transcript_Amostra01_2_5586	Contig_566
Transcript_Amostra01_2_5587	Contig_567
Transcript_Amostra01_2_5590	Contig_568
Transcript_Amostra01_2_5598	Contig_569
Transcript_Amostra01_2_5603	Contig_570
Transcript_Amostra01_2_5607	Contig_571
Transcript_Amostra01_2_5615	Contig_572
Transcript_Amostra01_2_5622	Contig_573
Transcript_Amostra01_2_5628	Contig_574
Transcript_Amostra01_2_5631	Contig_575
Transcript_Amostra01_2_5632	Contig_576
Transcript_Amostra01_2_5639	Contig_577
Transcript_Amostra01_2_5643	Contig_578
Transcript_Amostra01_2_5644	Contig_579
Transcript_Amostra01_2_5645	Contig_580
Transcript_Amostra01_2_5646	Contig_581
Transcript_Amostra01_2_5649	Contig_582
Transcript_Amostra01_2_5657	Contig_583
Transcript_Amostra01_2_5666	Contig_584
Transcript_Amostra01_2_5698	Contig_585
Transcript_Amostra01_2_5706	Contig_586
Transcript_Amostra01_2_5709	Contig_587
Transcript_Amostra01_2_5714	Contig_588
Transcript_Amostra01_2_5726	Contig_589
Transcript_Amostra01_2_5727	Contig_590
Transcript_Amostra01_2_5730	Contig_591
Transcript_Amostra01_2_5733	Contig_592
Transcript_Amostra01_2_5736	Contig_593
Transcript_Amostra01_2_5737	Contig_594
Transcript_Amostra01_2_5738	Contig_595
Transcript_Amostra01_2_5740	Contig_596
Transcript_Amostra01_2_5745	Contig_597
Transcript_Amostra01_2_5750	Contig_598
Transcript_Amostra01_2_5751	Contig_599
Transcript_Amostra01_2_5762	Contig_600
Transcript_Amostra01_2_5768	Contig_601
Transcript_Amostra01_2_5771	Contig_602
Transcript_Amostra01_2_5772	Contig_603
Transcript_Amostra01_2_5776	Contig_604
Transcript_Amostra01_2_5777	Contig_605
Transcript_Amostra01_2_5788	Contig_606
Transcript_Amostra01_2_5789	Contig_607
Transcript_Amostra01_2_5790	Contig_608
Transcript_Amostra01_2_5791	Contig_609
Transcript_Amostra01_2_5794	Contig_610
Transcript_Amostra01_2_5830	Contig_611
Transcript_Amostra01_2_5841	Contig_612
Transcript_Amostra01_2_5845	Contig_613
Transcript_Amostra01_2_5866	Contig_614
Transcript_Amostra01_2_5876	Contig_615
Transcript_Amostra01_2_5877	Contig_616
Transcript_Amostra01_2_5880	Contig_617
Transcript_Amostra01_2_5883	Contig_618
Transcript_Amostra01_2_5897	Contig_619
Transcript_Amostra01_2_5905	Contig_620
Transcript_Amostra01_2_5918	Contig_621
Transcript_Amostra01_2_5931	Contig_622
Transcript_Amostra01_2_5937	Contig_623
Transcript_Amostra01_2_5940	Contig_624
Transcript_Amostra01_2_5943	Contig_625
Transcript_Amostra01_2_5945	Contig_626
Transcript_Amostra01_2_5947	Contig_627
Transcript_Amostra01_2_5948	Contig_628
Transcript_Amostra01_2_5949	Contig_629
Transcript_Amostra01_2_5950	Contig_630
Transcript_Amostra01_2_5952	Contig_631
Transcript_Amostra01_2_5961	Contig_632
Transcript_Amostra01_2_5968	Contig_633
Transcript_Amostra01_2_5979	Contig_634
Transcript_Amostra01_2_5990	Contig_635
Transcript_Amostra01_2_5995	Contig_636
Transcript_Amostra01_2_5998	Contig_637
Transcript_Amostra01_2_6002	Contig_638
Transcript_Amostra01_2_6004	Contig_639
Transcript_Amostra01_2_6009	Contig_640
Transcript_Amostra01_2_6010	Contig_641
Transcript_Amostra01_2_6013	Contig_642
Transcript_Amostra01_2_6016	Contig_643
Transcript_Amostra01_2_6018	Contig_644
Transcript_Amostra01_2_6019	Contig_645
Transcript_Amostra01_2_6038	Contig_646
Transcript_Amostra01_2_6044	Contig_647
Transcript_Amostra01_2_6046	Contig_648
Transcript_Amostra01_2_6049	Contig_649
Transcript_Amostra01_2_6054	Contig_650
Transcript_Amostra01_2_6064	Contig_651
Transcript_Amostra01_2_6067	Contig_652
Transcript_Amostra01_2_6068	Contig_653
Transcript_Amostra01_2_6069	Contig_654
Transcript_Amostra01_2_6070	Contig_655
Transcript_Amostra01_2_6072	Contig_656
Transcript_Amostra01_2_6073	Contig_657
Transcript_Amostra01_2_6075	Contig_658
Transcript_Amostra01_2_6083	Contig_659
Transcript_Amostra01_2_6096	Contig_660
Transcript_Amostra01_2_6105	Contig_661
Transcript_Amostra01_2_6108	Contig_662
Transcript_Amostra01_2_6112	Contig_663
Transcript_Amostra01_2_6122	Contig_664
Transcript_Amostra01_2_6133	Contig_665
Transcript_Amostra01_2_6136	Contig_666
Transcript_Amostra01_2_6141	Contig_667
Transcript_Amostra01_2_6146	Contig_668
Transcript_Amostra01_2_6155	Contig_669
Transcript_Amostra01_2_6157	Contig_670
Transcript_Amostra01_2_6182	Contig_671
Transcript_Amostra01_2_6189	Contig_672
Transcript_Amostra01_2_6194	Contig_673
Transcript_Amostra01_2_6198	Contig_674
Transcript_Amostra01_2_6200	Contig_675
Transcript_Amostra01_2_6205	Contig_676
Transcript_Amostra01_2_6216	Contig_677
Transcript_Amostra01_2_6219	Contig_678
Transcript_Amostra01_2_6220	Contig_679
Transcript_Amostra01_2_6224	Contig_680
Transcript_Amostra01_2_6226	Contig_681
Transcript_Amostra01_2_6264	Contig_682
Transcript_Amostra01_2_6276	Contig_683
Transcript_Amostra01_2_6277	Contig_684
Transcript_Amostra01_2_6284	Contig_685
Transcript_Amostra01_2_6287	Contig_686
Transcript_Amostra01_2_6290	Contig_687
Transcript_Amostra01_2_6297	Contig_688
Transcript_Amostra01_2_6299	Contig_689
Transcript_Amostra01_2_6304	Contig_690
Transcript_Amostra01_2_6306	Contig_691
Transcript_Amostra01_2_6307	Contig_692
Transcript_Amostra01_2_6311	Contig_693
Transcript_Amostra01_2_6324	Contig_694
Transcript_Amostra01_2_6334	Contig_695
Transcript_Amostra01_2_6335	Contig_696
Transcript_Amostra01_2_6336	Contig_697
Transcript_Amostra01_2_6338	Contig_698
Transcript_Amostra01_2_6353	Contig_699
Transcript_Amostra01_2_6355	Contig_700
Transcript_Amostra01_2_6365	Contig_701
Transcript_Amostra01_2_6392	Contig_702
Transcript_Amostra01_2_6400	Contig_703	Excluded by NCBI due to microrganism similarity
Transcript_Amostra01_2_6443	Contig_704
Transcript_Amostra01_2_6446	Contig_705
Transcript_Amostra01_2_6455	Contig_706
Transcript_Amostra01_2_6456	Contig_707
Transcript_Amostra01_2_6457	Contig_708
Transcript_Amostra01_2_6462	Contig_709
Transcript_Amostra01_2_6468	Contig_710
Transcript_Amostra01_2_6477	Contig_711
Transcript_Amostra01_2_6497	Contig_712
Transcript_Amostra01_2_6519	Contig_713
Transcript_Amostra01_2_6524	Contig_714
Transcript_Amostra01_2_6539	Contig_715
Transcript_Amostra01_2_6547	Contig_716
Transcript_Amostra01_2_6555	Contig_717
Transcript_Amostra01_2_6570	Contig_718
Transcript_Amostra01_2_6572	Contig_719
Transcript_Amostra01_2_6605	Contig_720
Transcript_Amostra01_2_6615	Contig_721
Transcript_Amostra01_2_6617	Contig_722
Transcript_Amostra01_2_6618	Contig_723
Transcript_Amostra01_2_6624	Contig_724
Transcript_Amostra01_2_6626	Contig_725
Transcript_Amostra01_2_6628	Contig_726
Transcript_Amostra01_2_6639	Contig_727
Transcript_Amostra01_2_6645	Contig_728
Transcript_Amostra01_2_6648	Contig_729
Transcript_Amostra01_2_6649	Contig_730
Transcript_Amostra01_2_6656	Contig_731
Transcript_Amostra01_2_6657	Contig_732
Transcript_Amostra01_2_6666	Contig_733
Transcript_Amostra01_2_6673	Contig_734
Transcript_Amostra01_2_6684	Contig_735
Transcript_Amostra01_2_6687	Contig_736
Transcript_Amostra01_2_6689	Contig_737
Transcript_Amostra01_2_6703	Contig_738
Transcript_Amostra01_2_6711	Contig_739
Transcript_Amostra01_2_6714	Contig_740
Transcript_Amostra01_2_6731	Contig_741
Transcript_Amostra01_2_6732	Contig_742
Transcript_Amostra01_2_6734	Contig_743
Transcript_Amostra01_2_6737	Contig_744
Transcript_Amostra01_2_6738	Contig_745
Transcript_Amostra01_2_6739	Contig_746
Transcript_Amostra01_2_6745	Contig_747
Transcript_Amostra01_2_6750	Contig_748
Transcript_Amostra01_2_6751	Contig_749
Transcript_Amostra01_2_6752	Contig_750
Transcript_Amostra01_2_6754	Contig_751
Transcript_Amostra01_2_6755	Contig_752
Transcript_Amostra01_2_6774	Contig_753
Transcript_Amostra01_2_6775	Contig_754
Transcript_Amostra01_2_6776	Contig_755
Transcript_Amostra01_2_6794	Contig_756
Transcript_Amostra01_2_6795	Contig_757
Transcript_Amostra01_2_6804	Contig_758
Transcript_Amostra01_2_6812	Contig_759
Transcript_Amostra01_2_6816	Contig_760
Transcript_Amostra01_2_6823	Contig_761
Transcript_Amostra01_2_6825	Contig_762
Transcript_Amostra01_2_6832	Contig_763
Transcript_Amostra01_2_6837	Contig_764
Transcript_Amostra01_2_6839	Contig_765
Transcript_Amostra01_2_6845	Contig_766
Transcript_Amostra01_2_6866	Contig_767
Transcript_Amostra01_2_6871	Contig_768
Transcript_Amostra01_2_6873	Contig_769
Transcript_Amostra01_2_6878	Contig_770
Transcript_Amostra01_2_6879	Contig_771
Transcript_Amostra01_2_6881	Contig_772
Transcript_Amostra01_2_6882	Contig_773
Transcript_Amostra01_2_6887	Contig_774
Transcript_Amostra01_2_6890	Contig_775
Transcript_Amostra01_2_6891	Contig_776
Transcript_Amostra01_2_6896	Contig_777
Transcript_Amostra01_2_6903	Contig_778
Transcript_Amostra01_2_6907	Contig_779
Transcript_Amostra01_2_6913	Contig_780
Transcript_Amostra01_2_6916	Contig_781
Transcript_Amostra01_2_6922	Contig_782
Transcript_Amostra01_2_6925	Contig_783
Transcript_Amostra01_2_6929	Contig_784
Transcript_Amostra01_2_6936	Contig_785
Transcript_Amostra01_2_6945	Contig_786
Transcript_Amostra01_2_6946	Contig_787
Transcript_Amostra01_2_6958	Contig_788
Transcript_Amostra01_2_6962	Contig_789
Transcript_Amostra01_2_6965	Contig_790
Transcript_Amostra01_2_6969	Contig_791
Transcript_Amostra01_2_6987	Contig_792
Transcript_Amostra01_2_6988	Contig_793
Transcript_Amostra01_2_6996	Contig_794
Transcript_Amostra01_2_7000	Contig_795
Transcript_Amostra01_2_7010	Contig_796
Transcript_Amostra01_2_7037	Contig_797
Transcript_Amostra01_2_7053	Contig_798
Transcript_Amostra01_2_7059	Contig_799
Transcript_Amostra01_2_7063	Contig_800
Transcript_Amostra01_2_7067	Contig_801
Transcript_Amostra01_2_7069	Contig_802
Transcript_Amostra01_2_7077	Contig_803
Transcript_Amostra01_2_7078	Contig_804
Transcript_Amostra01_2_7081	Contig_805
Transcript_Amostra01_2_7085	Contig_806
Transcript_Amostra01_2_7097	Contig_807
Transcript_Amostra01_2_7100	Contig_808
Transcript_Amostra01_2_7103	Contig_809
Transcript_Amostra01_2_7114	Contig_810
Transcript_Amostra01_2_7117	Contig_811
Transcript_Amostra01_2_7119	Contig_812
Transcript_Amostra01_2_7125	Contig_813
Transcript_Amostra01_2_7130	Contig_814
Transcript_Amostra01_2_7132	Contig_815
Transcript_Amostra01_2_7134	Contig_816
Transcript_Amostra01_2_7135	Contig_817
Transcript_Amostra01_2_7137	Contig_818
Transcript_Amostra01_2_7138	Contig_819
Transcript_Amostra01_2_7148	Contig_820
Transcript_Amostra01_2_7152	Contig_821
Transcript_Amostra01_2_7154	Contig_822
Transcript_Amostra01_2_7155	Contig_823
Transcript_Amostra01_2_7164	Contig_824
Transcript_Amostra01_2_7166	Contig_825
Transcript_Amostra01_2_7167	Contig_826
Transcript_Amostra01_2_7168	Contig_827
Transcript_Amostra01_2_7169	Contig_828
Transcript_Amostra01_2_7170	Contig_829
Transcript_Amostra01_2_7171	Contig_830
Transcript_Amostra01_2_7189	Contig_831
Transcript_Amostra01_2_7197	Contig_832
Transcript_Amostra01_2_7209	Contig_833
Transcript_Amostra01_2_7217	Contig_834
Transcript_Amostra01_2_7219	Contig_835
Transcript_Amostra01_2_7220	Contig_836
Transcript_Amostra01_2_7225	Contig_837
Transcript_Amostra01_2_7229	Contig_838
Transcript_Amostra01_2_7231	Contig_839
Transcript_Amostra01_2_7243	Contig_840
Transcript_Amostra01_2_7259	Contig_841
Transcript_Amostra01_2_7260	Contig_842
Transcript_Amostra01_2_7273	Contig_843
Transcript_Amostra01_2_7291	Contig_844
Transcript_Amostra01_2_7301	Contig_845
Transcript_Amostra01_2_7303	Contig_846
Transcript_Amostra01_2_7316	Contig_847
Transcript_Amostra01_2_7318	Contig_848
Transcript_Amostra01_2_7328	Contig_849
Transcript_Amostra01_2_7348	Contig_850
Transcript_Amostra01_2_7349	Contig_851
Transcript_Amostra01_2_7358	Contig_852
Transcript_Amostra01_2_7365	Contig_853
Transcript_Amostra01_2_7366	Contig_854
Transcript_Amostra01_2_7375	Contig_855
Transcript_Amostra01_2_7377	Contig_856
Transcript_Amostra01_2_7379	Contig_857
Transcript_Amostra01_2_7381	Contig_858
Transcript_Amostra01_2_7383	Contig_859
Transcript_Amostra01_2_7395	Contig_860
Transcript_Amostra01_2_7400	Contig_861
Transcript_Amostra01_2_7401	Contig_862
Transcript_Amostra01_2_7406	Contig_863
Transcript_Amostra01_2_7407	Contig_864
Transcript_Amostra01_2_7410	Contig_865
Transcript_Amostra01_2_7413	Contig_866
Transcript_Amostra01_2_7414	Contig_867
Transcript_Amostra01_2_7417	Contig_868
Transcript_Amostra01_2_7418	Contig_869
Transcript_Amostra01_2_7423	Contig_870
Transcript_Amostra01_2_7425	Contig_871
Transcript_Amostra01_2_7431	Contig_872
Transcript_Amostra01_2_7469	Contig_873
Transcript_Amostra01_2_7523	Contig_874
Transcript_Amostra01_2_7526	Contig_875
Transcript_Amostra01_2_7560	Contig_876
Transcript_Amostra01_2_7592	Contig_877
Transcript_Amostra01_2_7619	Contig_878
Transcript_Amostra01_2_7676	Contig_879
Transcript_Amostra01_2_7712	Contig_880
Transcript_Amostra01_2_7769	Contig_881
Transcript_Amostra01_2_7773	Contig_882
Transcript_Amostra01_2_7785	Contig_883
Transcript_Amostra01_2_7893	Contig_884
Transcript_Amostra01_2_7914	Contig_885
Transcript_Amostra01_2_7967	Contig_886
Transcript_Amostra01_2_8004	Contig_887
Transcript_Amostra01_2_8017	Contig_888
Transcript_Amostra01_2_8020	Contig_889
Transcript_Amostra01_2_8044	Contig_890
Transcript_Amostra01_2_8061	Contig_891
Transcript_Amostra01_2_8071	Contig_892
Transcript_Amostra01_2_8153	Contig_893
Transcript_Amostra01_2_8227	Contig_894
Transcript_Amostra01_2_8250	Contig_895
Transcript_Amostra01_2_8283	Contig_896
Transcript_Amostra01_2_8287	Contig_897
Transcript_Amostra01_2_8311	Contig_898
Transcript_Amostra01_2_8321	Contig_899
Transcript_Amostra01_2_8328	Contig_900
Transcript_Amostra01_2_8366	Contig_901
Transcript_Amostra01_2_8374	Contig_902
Transcript_Amostra01_2_8396	Contig_903
Transcript_Amostra01_2_8415	Contig_904
Transcript_Amostra01_2_8426	Contig_905
Transcript_Amostra01_2_8428	Contig_906
Transcript_Amostra01_2_8429	Contig_907
Transcript_Amostra01_2_8469	Contig_908
Transcript_Amostra01_2_8537	Contig_909
Transcript_Amostra01_2_8560	Contig_910
Transcript_Amostra01_2_8571	Contig_911
Transcript_Amostra01_2_8653	Contig_912
Transcript_Amostra01_2_8667	Contig_913
Transcript_Amostra01_2_8684	Contig_914
Transcript_Amostra01_2_8695	Contig_915
Transcript_Amostra01_2_8696	Contig_916
Transcript_Amostra01_2_8701	Contig_917
Transcript_Amostra01_2_8715	Contig_918
Transcript_Amostra01_2_8732	Contig_919
Transcript_Amostra01_2_8746	Contig_920
Transcript_Amostra01_2_8748	Contig_921
Transcript_Amostra01_2_8772	Contig_922
Transcript_Amostra01_2_8774	Contig_923
Transcript_Amostra01_2_8776	Contig_924
Transcript_Amostra01_2_8790	Contig_925
Transcript_Amostra01_2_8800	Contig_926
Transcript_Amostra01_2_8801	Contig_927
Transcript_Amostra01_2_8830	Contig_928
Transcript_Amostra01_2_8836	Contig_929
Transcript_Amostra01_2_8844	Contig_930
Transcript_Amostra01_2_8864	Contig_931
Transcript_Amostra01_2_8867	Contig_932
Transcript_Amostra01_2_8877	Contig_933
Transcript_Amostra01_2_8878	Contig_934
Transcript_Amostra01_2_8885	Contig_935
Transcript_Amostra01_2_8900	Contig_936
Transcript_Amostra01_2_8924	Contig_937
Transcript_Amostra01_2_8930	Contig_938
Transcript_Amostra01_2_8934	Contig_939
Transcript_Amostra01_2_8935	Contig_940
Transcript_Amostra01_2_8946	Contig_941
Transcript_Amostra01_2_8952	Contig_942
Transcript_Amostra01_2_8955	Contig_943
Transcript_Amostra01_2_8981	Contig_944
Transcript_Amostra01_2_8983	Contig_945
Transcript_Amostra01_2_8989	Contig_946
Transcript_Amostra01_2_9012	Contig_947
Transcript_Amostra01_2_9013	Contig_948
Transcript_Amostra01_2_9018	Contig_949
Transcript_Amostra01_2_9048	Contig_950
Transcript_Amostra01_2_9049	Contig_951
Transcript_Amostra01_2_9066	Contig_952
Transcript_Amostra01_2_9068	Contig_953
Transcript_Amostra01_2_9077	Contig_954
Transcript_Amostra01_2_9083	Contig_955
Transcript_Amostra01_2_9098	Contig_956
Transcript_Amostra01_2_9116	Contig_957
Transcript_Amostra01_2_9124	Contig_958
Transcript_Amostra01_2_9129	Contig_959
Transcript_Amostra01_2_9130	Contig_960
Transcript_Amostra01_2_9165	Contig_961
Transcript_Amostra01_2_9172	Contig_962
Transcript_Amostra01_2_9175	Contig_963
Transcript_Amostra01_2_9180	Contig_964
Transcript_Amostra01_2_9193	Contig_965
Transcript_Amostra01_2_9200	Contig_966
Transcript_Amostra01_2_9216	Contig_967
Transcript_Amostra01_2_9224	Contig_968
Transcript_Amostra01_2_9232	Contig_969
Transcript_Amostra01_2_9239	Contig_970
Transcript_Amostra01_2_9244	Contig_971
Transcript_Amostra01_2_9250	Contig_972
Transcript_Amostra01_2_9262	Contig_973
Transcript_Amostra01_2_9286	Contig_974
Transcript_Amostra01_2_9292	Contig_975
Transcript_Amostra01_2_9336	Contig_976
Transcript_Amostra01_2_9338	Contig_977	Excluded by NCBI due to microrganism similarity
Transcript_Amostra01_2_9341	Contig_978
Transcript_Amostra01_2_9385	Contig_979
Transcript_Amostra01_2_9416	Contig_980
Transcript_Amostra01_2_9419	Contig_981
Transcript_Amostra01_2_9429	Contig_982
Transcript_Amostra01_2_9436	Contig_983
Transcript_Amostra01_2_9441	Contig_984
Transcript_Amostra01_2_9443	Contig_985
Transcript_Amostra01_2_9450	Contig_986
Transcript_Amostra01_2_9454	Contig_987
Transcript_Amostra01_2_9513	Contig_988
Transcript_Amostra01_2_9523	Contig_989
Transcript_Amostra01_2_9524	Contig_990
Transcript_Amostra01_2_9532	Contig_991
Transcript_Amostra01_2_9546	Contig_992
Transcript_Amostra01_2_9559	Contig_993
Transcript_Amostra01_2_9565	Contig_994
Transcript_Amostra01_2_9568	Contig_995
Transcript_Amostra01_2_9587	Contig_996
Transcript_Amostra01_2_9594	Contig_997
Transcript_Amostra01_2_9600	Contig_998
Transcript_Amostra01_2_9603	Contig_999
Transcript_Amostra01_2_9604	Contig_1000
Transcript_Amostra01_2_9633	Contig_1001
Transcript_Amostra01_2_9635	Contig_1002
Transcript_Amostra01_2_9656	Contig_1003
Transcript_Amostra01_2_9663	Contig_1004
Transcript_Amostra01_2_9684	Contig_1005
Transcript_Amostra01_2_9711	Contig_1006
Transcript_Amostra01_2_9714	Contig_1007
Transcript_Amostra01_2_9715	Contig_1008
Transcript_Amostra01_2_9717	Contig_1009
Transcript_Amostra01_2_9765	Contig_1010
Transcript_Amostra01_2_9767	Contig_1011
Transcript_Amostra01_2_9770	Contig_1012
Transcript_Amostra01_2_9779	Contig_1013
Transcript_Amostra01_2_9783	Contig_1014
Transcript_Amostra01_2_9785	Contig_1015
Transcript_Amostra01_2_9805	Contig_1016
Transcript_Amostra01_2_9809	Contig_1017
Transcript_Amostra01_2_9811	Contig_1018
Transcript_Amostra01_2_9816	Contig_1019
Transcript_Amostra01_2_9834	Contig_1020
Transcript_Amostra01_2_9848	Contig_1021
Transcript_Amostra01_2_9858	Contig_1022
Transcript_Amostra01_2_9869	Contig_1023
Transcript_Amostra01_2_9870	Contig_1024
Transcript_Amostra01_2_9872	Contig_1025
Transcript_Amostra01_2_9874	Contig_1026
Transcript_Amostra01_2_9899	Contig_1027
Transcript_Amostra01_2_9906	Contig_1028
Transcript_Amostra01_2_9922	Contig_1029
Transcript_Amostra01_2_9932	Contig_1030
Transcript_Amostra01_2_9935	Contig_1031
Transcript_Amostra01_2_9998	Contig_1032
Transcript_Amostra01_2_10004	Contig_1033
Transcript_Amostra01_2_10032	Contig_1034
Transcript_Amostra01_2_10036	Contig_1035
Transcript_Amostra01_2_10037	Contig_1036
Transcript_Amostra01_2_10039	Contig_1037
Transcript_Amostra01_2_10042	Contig_1038
Transcript_Amostra01_2_10061	Contig_1039
Transcript_Amostra01_2_10073	Contig_1040
Transcript_Amostra01_2_10075	Contig_1041
Transcript_Amostra01_2_10095	Contig_1042
Transcript_Amostra01_2_10108	Contig_1043
Transcript_Amostra01_2_10112	Contig_1044
Transcript_Amostra01_2_10119	Contig_1045
Transcript_Amostra01_2_10123	Contig_1046
Transcript_Amostra01_2_10124	Contig_1047
Transcript_Amostra01_2_10134	Contig_1048
Transcript_Amostra01_2_10147	Contig_1049
Transcript_Amostra01_2_10169	Contig_1050
Transcript_Amostra01_2_10197	Contig_1051
Transcript_Amostra01_2_10205	Contig_1052
Transcript_Amostra01_2_10213	Contig_1053
Transcript_Amostra01_2_10218	Contig_1054
Transcript_Amostra01_2_10219	Contig_1055
Transcript_Amostra01_2_10225	Contig_1056
Transcript_Amostra01_2_10250	Contig_1057
Transcript_Amostra01_2_10256	Contig_1058
Transcript_Amostra01_2_10284	Contig_1059
Transcript_Amostra01_2_10290	Contig_1060
Transcript_Amostra01_2_10323	Contig_1061
Transcript_Amostra01_2_10325	Contig_1062
Transcript_Amostra01_2_10328	Contig_1063
Transcript_Amostra01_2_10340	Contig_1064
Transcript_Amostra01_2_10346	Contig_1065
Transcript_Amostra01_2_10368	Contig_1066
Transcript_Amostra01_2_10382	Contig_1067
Transcript_Amostra01_2_10387	Contig_1068
Transcript_Amostra01_2_10389	Contig_1069
Transcript_Amostra01_2_10395	Contig_1070
Transcript_Amostra01_2_10396	Contig_1071
Transcript_Amostra01_2_10397	Contig_1072
Transcript_Amostra01_2_10398	Contig_1073
Transcript_Amostra01_2_10402	Contig_1074
Transcript_Amostra01_2_10403	Contig_1075
Transcript_Amostra01_2_10417	Contig_1076
Transcript_Amostra01_2_10448	Contig_1077
Transcript_Amostra01_2_10455	Contig_1078
Transcript_Amostra01_2_10471	Contig_1079
Transcript_Amostra01_2_10473	Contig_1080
Transcript_Amostra01_2_10474	Contig_1081
Transcript_Amostra01_2_10476	Contig_1082
Transcript_Amostra01_2_10502	Contig_1083
Transcript_Amostra01_2_10513	Contig_1084
Transcript_Amostra01_2_10516	Contig_1085
Transcript_Amostra01_2_10524	Contig_1086
Transcript_Amostra01_2_10530	Contig_1087
Transcript_Amostra01_2_10541	Contig_1088
Transcript_Amostra01_2_10566	Contig_1089
Transcript_Amostra01_2_10594	Contig_1090
Transcript_Amostra01_2_10598	Contig_1091
Transcript_Amostra01_2_10622	Contig_1092
Transcript_Amostra01_2_10631	Contig_1093
Transcript_Amostra01_2_10633	Contig_1094
Transcript_Amostra01_2_10653	Contig_1095
Transcript_Amostra01_2_10654	Contig_1096
Transcript_Amostra01_2_10655	Contig_1097
Transcript_Amostra01_2_10660	Contig_1098
Transcript_Amostra01_2_10689	Contig_1099
Transcript_Amostra01_2_10693	Contig_1100
Transcript_Amostra01_2_10698	Contig_1101
Transcript_Amostra01_2_10733	Contig_1102
Transcript_Amostra01_2_10745	Contig_1103
Transcript_Amostra01_2_10758	Contig_1104	Excluded by NCBI due to microrganism similarity
Transcript_Amostra01_2_10779	Contig_1105
Transcript_Amostra01_2_10780	Contig_1106
Transcript_Amostra01_2_10794	Contig_1107
Transcript_Amostra01_2_10795	Contig_1108
Transcript_Amostra01_2_10822	Contig_1109
Transcript_Amostra01_2_10825	Contig_1110
Transcript_Amostra01_2_10828	Contig_1111
Transcript_Amostra01_2_10835	Contig_1112
Transcript_Amostra01_2_10841	Contig_1113
Transcript_Amostra01_2_10843	Contig_1114
Transcript_Amostra01_2_10844	Contig_1115
Transcript_Amostra01_2_10845	Contig_1116
Transcript_Amostra01_2_10846	Contig_1117
Transcript_Amostra01_2_10847	Contig_1118
Transcript_Amostra01_2_10853	Contig_1119
Transcript_Amostra01_2_10891	Contig_1120
Transcript_Amostra01_2_10896	Contig_1121
Transcript_Amostra01_2_10899	Contig_1122
Transcript_Amostra01_2_10926	Contig_1123
Transcript_Amostra01_2_10931	Contig_1124
Transcript_Amostra01_2_10932	Contig_1125
Transcript_Amostra01_2_10935	Contig_1126
Transcript_Amostra01_2_10936	Contig_1127
Transcript_Amostra01_2_10943	Contig_1128
Transcript_Amostra01_2_10945	Contig_1129
Transcript_Amostra01_2_10946	Contig_1130
Transcript_Amostra01_2_10984	Contig_1131
Transcript_Amostra01_2_10990	Contig_1132
Transcript_Amostra01_2_10993	Contig_1133
Transcript_Amostra01_2_11053	Contig_1134
Transcript_Amostra01_2_11075	Contig_1135
Transcript_Amostra01_2_11077	Contig_1136
Transcript_Amostra01_2_11092	Contig_1137
Transcript_Amostra01_2_11096	Contig_1138
Transcript_Amostra01_2_11098	Contig_1139
Transcript_Amostra01_2_11103	Contig_1140
Transcript_Amostra01_2_11110	Contig_1141
Transcript_Amostra01_2_11119	Contig_1142
Transcript_Amostra01_2_11133	Contig_1143
Transcript_Amostra01_2_11154	Contig_1144
Transcript_Amostra01_2_11155	Contig_1145
Transcript_Amostra01_2_11156	Contig_1146
Transcript_Amostra01_2_11166	Contig_1147
Transcript_Amostra01_2_11167	Contig_1148
Transcript_Amostra01_2_11328	Contig_1149
Transcript_Amostra01_2_11336	Contig_1150
Transcript_Amostra01_2_11337	Contig_1151
Transcript_Amostra01_2_11342	Contig_1152
Transcript_Amostra01_2_11344	Contig_1153
Transcript_Amostra01_2_11353	Contig_1154
Transcript_Amostra01_2_11355	Contig_1155
Transcript_Amostra01_2_11368	Contig_1156
Transcript_Amostra01_2_11372	Contig_1157
Transcript_Amostra01_2_11373	Contig_1158
Transcript_Amostra01_2_11375	Contig_1159
Transcript_Amostra01_2_11384	Contig_1160
Transcript_Amostra01_2_11387	Contig_1161
Transcript_Amostra01_2_11411	Contig_1162
Transcript_Amostra01_2_11414	Contig_1163
Transcript_Amostra01_2_11422	Contig_1164
Transcript_Amostra01_2_11426	Contig_1165
Transcript_Amostra01_2_11428	Contig_1166
Transcript_Amostra01_2_11429	Contig_1167
Transcript_Amostra01_2_11432	Contig_1168
Transcript_Amostra01_2_11453	Contig_1169
Transcript_Amostra01_2_11455	Contig_1170
Transcript_Amostra01_2_11456	Contig_1171
Transcript_Amostra01_2_11467	Contig_1172
Transcript_Amostra01_2_11471	Contig_1173
Transcript_Amostra01_2_11472	Contig_1174
Transcript_Amostra01_2_11475	Contig_1175
Transcript_Amostra01_2_11477	Contig_1176
Transcript_Amostra01_2_11479	Contig_1177
Transcript_Amostra01_2_11480	Contig_1178
Transcript_Amostra01_2_11482	Contig_1179
Transcript_Amostra01_2_11483	Contig_1180
Transcript_Amostra01_2_11484	Contig_1181
Transcript_Amostra01_2_11485	Contig_1182
Transcript_Amostra01_2_11486	Contig_1183
Transcript_Amostra01_2_11487	Contig_1184
Transcript_Amostra01_2_11494	Contig_1185
Transcript_Amostra01_2_11505	Contig_1186
Transcript_Amostra01_2_11506	Contig_1187
Transcript_Amostra01_2_11507	Contig_1188
Transcript_Amostra01_2_11510	Contig_1189
Transcript_Amostra01_2_11511	Contig_1190
Transcript_Amostra01_2_11513	Contig_1191
Transcript_Amostra01_2_11535	Contig_1192
Transcript_Amostra01_2_11536	Contig_1193
Transcript_Amostra01_2_11537	Contig_1194
Transcript_Amostra01_2_11547	Contig_1195
Transcript_Amostra01_2_11548	Contig_1196
Transcript_Amostra01_2_11569	Contig_1197
Transcript_Amostra01_2_11570	Contig_1198
Transcript_Amostra01_2_11571	Contig_1199
Transcript_Amostra01_2_11573	Contig_1200
Transcript_Amostra01_2_11574	Contig_1201
Transcript_Amostra01_2_11590	Contig_1202
Transcript_Amostra01_2_11591	Contig_1203
Transcript_Amostra01_2_11626	Contig_1204
Transcript_Amostra01_2_11631	Contig_1205
Transcript_Amostra01_2_11654	Contig_1206
Transcript_Amostra01_2_11662	Contig_1207
Transcript_Amostra01_2_11682	Contig_1208
Transcript_Amostra01_2_11683	Contig_1209
Transcript_Amostra01_2_11685	Contig_1210
Transcript_Amostra01_2_11692	Contig_1211
Transcript_Amostra01_2_11696	Contig_1212
Transcript_Amostra01_2_11717	Contig_1213
Transcript_Amostra01_2_11738	Contig_1214
Transcript_Amostra01_2_11743	Contig_1215
Transcript_Amostra01_2_11747	Contig_1216
Transcript_Amostra01_2_11754	Contig_1217
Transcript_Amostra01_2_11755	Contig_1218
Transcript_Amostra01_2_11765	Contig_1219
Transcript_Amostra01_2_11773	Contig_1220
Transcript_Amostra01_2_11815	Contig_1221
Transcript_Amostra01_2_11816	Contig_1222
Transcript_Amostra01_2_11818	Contig_1223
Transcript_Amostra01_2_11826	Contig_1224
Transcript_Amostra01_2_11845	Contig_1225
Transcript_Amostra01_2_11861	Contig_1226
Transcript_Amostra01_2_11898	Contig_1227
Transcript_Amostra01_2_11935	Contig_1228
Transcript_Amostra01_2_11947	Contig_1229
Transcript_Amostra01_2_11957	Contig_1230
Transcript_Amostra01_2_11960	Contig_1231
Transcript_Amostra01_2_11982	Contig_1232
Transcript_Amostra01_2_11983	Contig_1233
Transcript_Amostra01_2_11986	Contig_1234
Transcript_Amostra01_2_11998	Contig_1235
Transcript_Amostra01_2_12011	Contig_1236
Transcript_Amostra01_2_12016	Contig_1237
Transcript_Amostra01_2_12026	Contig_1238
Transcript_Amostra01_2_12027	Contig_1239
Transcript_Amostra01_2_12032	Contig_1240
Transcript_Amostra01_2_12046	Contig_1241
Transcript_Amostra01_2_12079	Contig_1242
Transcript_Amostra01_2_12109	Contig_1243
Transcript_Amostra01_2_12110	Contig_1244
Transcript_Amostra01_2_12128	Contig_1245
Transcript_Amostra01_2_12136	Contig_1246
Transcript_Amostra01_2_12152	Contig_1247
Transcript_Amostra01_2_12163	Contig_1248
Transcript_Amostra01_2_12184	Contig_1249
Transcript_Amostra01_2_12197	Contig_1250
Transcript_Amostra01_2_12205	Contig_1251
Transcript_Amostra01_2_12215	Contig_1252
Transcript_Amostra01_2_12246	Contig_1253
Transcript_Amostra01_2_12247	Contig_1254
Transcript_Amostra01_2_12257	Contig_1255
Transcript_Amostra01_2_12261	Contig_1256
Transcript_Amostra01_2_12280	Contig_1257
Transcript_Amostra01_2_12288	Contig_1258
Transcript_Amostra01_2_12315	Contig_1259
Transcript_Amostra01_2_12321	Contig_1260
Transcript_Amostra01_2_12332	Contig_1261
Transcript_Amostra01_2_12342	Contig_1262
Transcript_Amostra01_2_12350	Contig_1263
Transcript_Amostra01_2_12370	Contig_1264
Transcript_Amostra01_2_12381	Contig_1265
Transcript_Amostra01_2_12410	Contig_1266
Transcript_Amostra01_2_12414	Contig_1267
Transcript_Amostra01_2_12420	Contig_1268
Transcript_Amostra01_2_12465	Contig_1269
Transcript_Amostra01_2_12475	Contig_1270
Transcript_Amostra01_2_12476	Contig_1271
Transcript_Amostra01_2_12484	Contig_1272
Transcript_Amostra01_2_12488	Contig_1273
Transcript_Amostra01_2_12514	Contig_1274
Transcript_Amostra01_2_12518	Contig_1275
Transcript_Amostra01_2_12530	Contig_1276
Transcript_Amostra01_2_12531	Contig_1277
Transcript_Amostra01_2_12548	Contig_1278
Transcript_Amostra01_2_12555	Contig_1279
Transcript_Amostra01_2_12563	Contig_1280
Transcript_Amostra01_2_12569	Contig_1281
Transcript_Amostra01_2_12571	Contig_1282
Transcript_Amostra01_2_12596	Contig_1283
Transcript_Amostra01_2_12614	Contig_1284
Transcript_Amostra01_2_12619	Contig_1285
Transcript_Amostra01_2_12620	Contig_1286
Transcript_Amostra01_2_12623	Contig_1287
Transcript_Amostra01_2_12691	Contig_1288
Transcript_Amostra01_2_12705	Contig_1289
Transcript_Amostra01_2_12720	Contig_1290
Transcript_Amostra01_2_12729	Contig_1291
Transcript_Amostra01_2_12740	Contig_1292
Transcript_Amostra01_2_12765	Contig_1293
Transcript_Amostra01_2_12769	Contig_1294
Transcript_Amostra01_2_12770	Contig_1295
Transcript_Amostra01_2_12789	Contig_1296
Transcript_Amostra01_2_12793	Contig_1297
Transcript_Amostra01_2_12794	Contig_1298
Transcript_Amostra01_2_12817	Contig_1299
Transcript_Amostra01_2_12818	Contig_1300
Transcript_Amostra01_2_12838	Contig_1301
Transcript_Amostra01_2_12851	Contig_1302
Transcript_Amostra01_2_12867	Contig_1303
Transcript_Amostra01_2_12870	Contig_1304
Transcript_Amostra01_2_12908	Contig_1305
Transcript_Amostra01_2_12920	Contig_1306
Transcript_Amostra01_2_12924	Contig_1307
Transcript_Amostra01_2_12929	Contig_1308
Transcript_Amostra01_2_12931	Contig_1309
Transcript_Amostra01_2_12937	Contig_1310
Transcript_Amostra01_2_12954	Contig_1311
Transcript_Amostra01_2_12966	Contig_1312
Transcript_Amostra01_2_12970	Contig_1313
Transcript_Amostra01_2_12979	Contig_1314
Transcript_Amostra01_2_13006	Contig_1315
Transcript_Amostra01_2_13011	Contig_1316
Transcript_Amostra01_2_13024	Contig_1317
Transcript_Amostra01_2_13049	Contig_1318
Transcript_Amostra01_2_13054	Contig_1319
Transcript_Amostra01_2_13084	Contig_1320
Transcript_Amostra01_2_13103	Contig_1321
Transcript_Amostra01_2_13111	Contig_1322
Transcript_Amostra01_2_13157	Contig_1323
Transcript_Amostra01_2_13187	Contig_1324
Transcript_Amostra01_2_13192	Contig_1325
Transcript_Amostra01_2_13193	Contig_1326
Transcript_Amostra01_2_13194	Contig_1327
Transcript_Amostra01_2_13197	Contig_1328
Transcript_Amostra01_2_13205	Contig_1329
Transcript_Amostra01_2_13232	Contig_1330
Transcript_Amostra01_2_13265	Contig_1331
Transcript_Amostra01_2_13269	Contig_1332
Transcript_Amostra01_2_13291	Contig_1333
Transcript_Amostra01_2_13297	Contig_1334
Transcript_Amostra01_2_13303	Contig_1335
Transcript_Amostra01_2_13304	Contig_1336
Transcript_Amostra01_2_13306	Contig_1337
Transcript_Amostra01_2_13310	Contig_1338
Transcript_Amostra01_2_13316	Contig_1339
Transcript_Amostra01_2_13320	Contig_1340
Transcript_Amostra01_2_13334	Contig_1341
Transcript_Amostra01_2_13345	Contig_1342
Transcript_Amostra01_2_13346	Contig_1343
Transcript_Amostra01_2_13348	Contig_1344
Transcript_Amostra01_2_13379	Contig_1345
Transcript_Amostra01_2_13406	Contig_1346
Transcript_Amostra01_2_13412	Contig_1347
Transcript_Amostra01_2_13456	Contig_1348
Transcript_Amostra01_2_13469	Contig_1349
Transcript_Amostra01_2_13472	Contig_1350
Transcript_Amostra01_2_13473	Contig_1351
Transcript_Amostra01_2_13477	Contig_1352
Transcript_Amostra01_2_13492	Contig_1353
Transcript_Amostra01_2_13498	Contig_1354
Transcript_Amostra01_2_13523	Contig_1355
Transcript_Amostra01_2_13560	Contig_1356
Transcript_Amostra01_2_13570	Contig_1357
Transcript_Amostra01_2_13622	Contig_1358
Transcript_Amostra01_2_13623	Contig_1359
Transcript_Amostra01_2_13630	Contig_1360
Transcript_Amostra01_2_13631	Contig_1361
Transcript_Amostra01_2_13680	Contig_1362
Transcript_Amostra01_2_13697	Contig_1363
Transcript_Amostra01_2_13700	Contig_1364
Transcript_Amostra01_2_13720	Contig_1365
Transcript_Amostra01_2_13738	Contig_1366
Transcript_Amostra01_2_13790	Contig_1367
Transcript_Amostra01_2_13795	Contig_1368
Transcript_Amostra01_2_13800	Contig_1369
Transcript_Amostra01_2_13809	Contig_1370
Transcript_Amostra01_2_13810	Contig_1371
Transcript_Amostra01_2_13813	Contig_1372
Transcript_Amostra01_2_13814	Contig_1373
Transcript_Amostra01_2_13815	Contig_1374
Transcript_Amostra01_2_13817	Contig_1375
Transcript_Amostra01_2_13824	Contig_1376
Transcript_Amostra01_2_13826	Contig_1377
Transcript_Amostra01_2_13828	Contig_1378
Transcript_Amostra01_2_13854	Contig_1379
Transcript_Amostra01_2_13878	Contig_1380
Transcript_Amostra01_2_13903	Contig_1381
Transcript_Amostra01_2_13946	Contig_1382
Transcript_Amostra01_2_13950	Contig_1383
Transcript_Amostra01_2_13954	Contig_1384
Transcript_Amostra01_2_13955	Contig_1385
Transcript_Amostra01_2_13963	Contig_1386
Transcript_Amostra01_2_13964	Contig_1387
Transcript_Amostra01_2_13968	Contig_1388
Transcript_Amostra01_2_13999	Contig_1389
Transcript_Amostra01_2_14001	Contig_1390
Transcript_Amostra01_2_14012	Contig_1391
Transcript_Amostra01_2_14022	Contig_1392
Transcript_Amostra01_2_14028	Contig_1393
Transcript_Amostra01_2_14030	Contig_1394
Transcript_Amostra01_2_14037	Contig_1395
Transcript_Amostra01_2_14058	Contig_1396
Transcript_Amostra01_2_14123	Contig_1397
Transcript_Amostra01_2_14124	Contig_1398
Transcript_Amostra01_2_14197	Contig_1399
Transcript_Amostra01_2_14209	Contig_1400
Transcript_Amostra01_2_14212	Contig_1401
Transcript_Amostra01_2_14216	Contig_1402
Transcript_Amostra01_2_14266	Contig_1403
Transcript_Amostra01_2_14295	Contig_1404
Transcript_Amostra01_2_14297	Contig_1405
Transcript_Amostra01_2_14302	Contig_1406
Transcript_Amostra01_2_14314	Contig_1407
Transcript_Amostra01_2_14318	Contig_1408
Transcript_Amostra01_2_14331	Contig_1409
Transcript_Amostra01_2_14337	Contig_1410
Transcript_Amostra01_2_14346	Contig_1411
Transcript_Amostra01_2_14350	Contig_1412
Transcript_Amostra01_2_14354	Contig_1413
Transcript_Amostra01_2_14392	Contig_1414
Transcript_Amostra01_2_14398	Contig_1415
Transcript_Amostra01_2_14405	Contig_1416
Transcript_Amostra01_2_14406	Contig_1417
Transcript_Amostra01_2_14409	Contig_1418
Transcript_Amostra01_2_14419	Contig_1419
Transcript_Amostra01_2_14424	Contig_1420
Transcript_Amostra01_2_14431	Contig_1421
Transcript_Amostra01_2_14450	Contig_1422
Transcript_Amostra01_2_14456	Contig_1423
Transcript_Amostra01_2_14467	Contig_1424
Transcript_Amostra01_2_14472	Contig_1425
Transcript_Amostra01_2_14475	Contig_1426
Transcript_Amostra01_2_14488	Contig_1427
Transcript_Amostra01_2_14526	Contig_1428
Transcript_Amostra01_2_14535	Contig_1429
Transcript_Amostra01_2_14536	Contig_1430
Transcript_Amostra01_2_14540	Contig_1431
Transcript_Amostra01_2_14554	Contig_1432
Transcript_Amostra01_2_14578	Contig_1433
Transcript_Amostra01_2_14595	Contig_1434
Transcript_Amostra01_2_14612	Contig_1435
Transcript_Amostra01_2_14651	Contig_1436
Transcript_Amostra01_2_14655	Contig_1437
Transcript_Amostra01_2_14656	Contig_1438
Transcript_Amostra01_2_14664	Contig_1439
Transcript_Amostra01_2_14689	Contig_1440
Transcript_Amostra01_2_14703	Contig_1441
Transcript_Amostra01_2_14734	Contig_1442
Transcript_Amostra01_2_14744	Contig_1443
Transcript_Amostra01_2_14750	Contig_1444
Transcript_Amostra01_2_14773	Contig_1445
Transcript_Amostra01_2_14780	Contig_1446
Transcript_Amostra01_2_14808	Contig_1447
Transcript_Amostra01_2_14815	Contig_1448
Transcript_Amostra01_2_14819	Contig_1449
Transcript_Amostra01_2_14823	Contig_1450
Transcript_Amostra01_2_14874	Contig_1451
Transcript_Amostra01_2_14889	Contig_1452
Transcript_Amostra01_2_14896	Contig_1453
Transcript_Amostra01_2_14907	Contig_1454
Transcript_Amostra01_2_14914	Contig_1455
Transcript_Amostra01_2_14940	Contig_1456
Transcript_Amostra01_2_14941	Contig_1457
Transcript_Amostra01_2_14959	Contig_1458
Transcript_Amostra01_2_14974	Contig_1459
Transcript_Amostra01_2_15002	Contig_1460
Transcript_Amostra01_2_15004	Contig_1461
Transcript_Amostra01_2_15010	Contig_1462
Transcript_Amostra01_2_15016	Contig_1463
Transcript_Amostra01_2_15061	Contig_1464
Transcript_Amostra01_2_15062	Contig_1465
Transcript_Amostra01_2_15067	Contig_1466
Transcript_Amostra01_2_15082	Contig_1467
Transcript_Amostra01_2_15096	Contig_1468
Transcript_Amostra01_2_15103	Contig_1469
Transcript_Amostra01_2_15107	Contig_1470
Transcript_Amostra01_2_15117	Contig_1471
Transcript_Amostra01_2_15121	Contig_1472
Transcript_Amostra01_2_15127	Contig_1473
Transcript_Amostra01_2_15152	Contig_1474
Transcript_Amostra01_2_15173	Contig_1475
Transcript_Amostra01_2_15184	Contig_1476
Transcript_Amostra01_2_15190	Contig_1477
Transcript_Amostra01_2_15191	Contig_1478
Transcript_Amostra01_2_15192	Contig_1479
Transcript_Amostra01_2_15195	Contig_1480
Transcript_Amostra01_2_15206	Contig_1481
Transcript_Amostra01_2_15210	Contig_1482
Transcript_Amostra01_2_15217	Contig_1483
Transcript_Amostra01_2_15232	Contig_1484
Transcript_Amostra01_2_15240	Contig_1485
Transcript_Amostra01_2_15241	Contig_1486
Transcript_Amostra01_2_15246	Contig_1487
Transcript_Amostra01_2_15248	Contig_1488
Transcript_Amostra01_2_15296	Contig_1489
Transcript_Amostra01_2_15300	Contig_1490
Transcript_Amostra01_2_15314	Contig_1491
Transcript_Amostra01_2_15319	Contig_1492
Transcript_Amostra01_2_15345	Contig_1493
Transcript_Amostra01_2_15354	Contig_1494
Transcript_Amostra01_2_15367	Contig_1495
Transcript_Amostra01_2_15386	Contig_1496
Transcript_Amostra01_2_15410	Contig_1497
Transcript_Amostra01_2_15413	Contig_1498
Transcript_Amostra01_2_15416	Contig_1499
Transcript_Amostra01_2_15441	Contig_1500
Transcript_Amostra01_2_15451	Contig_1501
Transcript_Amostra01_2_15466	Contig_1502
Transcript_Amostra01_2_15521	Contig_1503
Transcript_Amostra01_2_15533	Contig_1504
Transcript_Amostra01_2_15563	Contig_1505
Transcript_Amostra01_2_15603	Contig_1506
Transcript_Amostra01_2_15607	Contig_1507
Transcript_Amostra01_2_15626	Contig_1508
Transcript_Amostra01_2_15642	Contig_1509
Transcript_Amostra01_2_15660	Contig_1510
Transcript_Amostra01_2_15678	Contig_1511
Transcript_Amostra01_2_15683	Contig_1512
Transcript_Amostra01_2_15696	Contig_1513
Transcript_Amostra01_2_15699	Contig_1514
Transcript_Amostra01_2_15716	Contig_1515
Transcript_Amostra01_2_15724	Contig_1516
Transcript_Amostra01_2_15768	Contig_1517
Transcript_Amostra01_2_15799	Contig_1518
Transcript_Amostra01_2_15824	Contig_1519
Transcript_Amostra01_2_15825	Contig_1520
Transcript_Amostra01_2_15840	Contig_1521
Transcript_Amostra01_2_15847	Contig_1522
Transcript_Amostra01_2_15872	Contig_1523
Transcript_Amostra01_2_15875	Contig_1524
Transcript_Amostra01_2_15904	Contig_1525
Transcript_Amostra01_2_15912	Contig_1526
Transcript_Amostra01_2_15917	Contig_1527
Transcript_Amostra01_2_15919	Contig_1528
Transcript_Amostra01_2_15948	Contig_1529
Transcript_Amostra01_2_15954	Contig_1530
Transcript_Amostra01_2_15971	Contig_1531
Transcript_Amostra01_2_15972	Contig_1532
Transcript_Amostra01_2_15975	Contig_1533
Transcript_Amostra01_2_15998	Contig_1534
Transcript_Amostra01_2_16003	Contig_1535
Transcript_Amostra01_2_16010	Contig_1536
Transcript_Amostra01_2_16030	Contig_1537
Transcript_Amostra01_2_16034	Contig_1538
Transcript_Amostra01_2_16035	Contig_1539
Transcript_Amostra01_2_16048	Contig_1540
Transcript_Amostra01_2_16050	Contig_1541
Transcript_Amostra01_2_16051	Contig_1542
Transcript_Amostra01_2_16097	Contig_1543
Transcript_Amostra01_2_16103	Contig_1544
Transcript_Amostra01_2_16108	Contig_1545
Transcript_Amostra01_2_16128	Contig_1546
Transcript_Amostra01_2_16139	Contig_1547
Transcript_Amostra01_2_16145	Contig_1548
Transcript_Amostra01_2_16150	Contig_1549
Transcript_Amostra01_2_16161	Contig_1550
Transcript_Amostra01_2_16170	Contig_1551
Transcript_Amostra01_2_16181	Contig_1552
Transcript_Amostra01_2_16187	Contig_1553
Transcript_Amostra01_2_16208	Contig_1554
Transcript_Amostra01_2_16219	Contig_1555
Transcript_Amostra01_2_16257	Contig_1556
Transcript_Amostra01_2_16277	Contig_1557
Transcript_Amostra01_2_16286	Contig_1558
Transcript_Amostra01_2_16342	Contig_1559
Transcript_Amostra01_2_16343	Contig_1560
Transcript_Amostra01_2_16346	Contig_1561
Transcript_Amostra01_2_16397	Contig_1562
Transcript_Amostra01_2_16406	Contig_1563
Transcript_Amostra01_2_16426	Contig_1564
Transcript_Amostra01_2_16446	Contig_1565
Transcript_Amostra01_2_16448	Contig_1566
Transcript_Amostra01_2_16467	Contig_1567
Transcript_Amostra01_2_16477	Contig_1568
Transcript_Amostra01_2_16481	Contig_1569
Transcript_Amostra01_2_16494	Contig_1570
Transcript_Amostra01_2_16542	Contig_1571
Transcript_Amostra01_2_16545	Contig_1572
Transcript_Amostra01_2_16548	Contig_1573
Transcript_Amostra01_2_16572	Contig_1574
Transcript_Amostra01_2_16595	Contig_1575
Transcript_Amostra01_2_16611	Contig_1576
Transcript_Amostra01_2_16624	Contig_1577
Transcript_Amostra01_2_16626	Contig_1578
Transcript_Amostra01_2_16636	Contig_1579
Transcript_Amostra01_2_16654	Contig_1580
Transcript_Amostra01_2_16656	Contig_1581
Transcript_Amostra01_2_16662	Contig_1582
Transcript_Amostra01_2_16668	Contig_1583
Transcript_Amostra01_2_16669	Contig_1584
Transcript_Amostra01_2_16705	Contig_1585
Transcript_Amostra01_2_16709	Contig_1586
Transcript_Amostra01_2_16751	Contig_1587
Transcript_Amostra01_2_16770	Contig_1588
Transcript_Amostra01_2_16805	Contig_1589
Transcript_Amostra01_2_16846	Contig_1590
Transcript_Amostra01_2_16873	Contig_1591
Transcript_Amostra01_2_16894	Contig_1592
Transcript_Amostra01_2_16901	Contig_1593
Transcript_Amostra01_2_16916	Contig_1594
Transcript_Amostra01_2_16923	Contig_1595
Transcript_Amostra01_2_16936	Contig_1596
Transcript_Amostra01_2_16947	Contig_1597
Transcript_Amostra01_2_16965	Contig_1598
Transcript_Amostra01_2_16967	Contig_1599
Transcript_Amostra01_2_16974	Contig_1600
Transcript_Amostra01_2_16976	Contig_1601
Transcript_Amostra01_2_16986	Contig_1602
Transcript_Amostra01_2_16994	Contig_1603
Transcript_Amostra01_2_16997	Contig_1604
Transcript_Amostra01_2_17001	Contig_1605
Transcript_Amostra01_2_17010	Contig_1606
Transcript_Amostra01_2_17045	Contig_1607
Transcript_Amostra01_2_17046	Contig_1608
Transcript_Amostra01_2_17057	Contig_1609
Transcript_Amostra01_2_17072	Contig_1610
Transcript_Amostra01_2_17096	Contig_1611
Transcript_Amostra01_2_17099	Contig_1612
Transcript_Amostra01_2_17123	Contig_1613
Transcript_Amostra01_2_17133	Contig_1614
Transcript_Amostra01_2_17154	Contig_1615
Transcript_Amostra01_2_17184	Contig_1616
Transcript_Amostra01_2_17195	Contig_1617
Transcript_Amostra01_2_17247	Contig_1618
Transcript_Amostra01_2_17248	Contig_1619
Transcript_Amostra01_2_17266	Contig_1620
Transcript_Amostra01_2_17278	Contig_1621
Transcript_Amostra01_2_17288	Contig_1622
Transcript_Amostra01_2_17295	Contig_1623
Transcript_Amostra01_2_17306	Contig_1624
Transcript_Amostra01_2_17341	Contig_1625
Transcript_Amostra01_2_17351	Contig_1626
Transcript_Amostra01_2_17355	Contig_1627
Transcript_Amostra01_2_17365	Contig_1628
Transcript_Amostra01_2_17368	Contig_1629
Transcript_Amostra01_2_17377	Contig_1630
Transcript_Amostra01_2_17381	Contig_1631
Transcript_Amostra01_2_17383	Contig_1632
Transcript_Amostra01_2_17399	Contig_1633
Transcript_Amostra01_2_17400	Contig_1634
Transcript_Amostra01_2_17444	Contig_1635
Transcript_Amostra01_2_17452	Contig_1636
Transcript_Amostra01_2_17454	Contig_1637
Transcript_Amostra01_2_17457	Contig_1638
Transcript_Amostra01_2_17461	Contig_1639
Transcript_Amostra01_2_17479	Contig_1640
Transcript_Amostra01_2_17490	Contig_1641
Transcript_Amostra01_2_17539	Contig_1642
Transcript_Amostra01_2_17563	Contig_1643
Transcript_Amostra01_2_17583	Contig_1644
Transcript_Amostra01_2_17585	Contig_1645
Transcript_Amostra01_2_17586	Contig_1646
Transcript_Amostra01_2_17599	Contig_1647
Transcript_Amostra01_2_17606	Contig_1648
Transcript_Amostra01_2_17613	Contig_1649
Transcript_Amostra01_2_17662	Contig_1650
Transcript_Amostra01_2_17667	Contig_1651
Transcript_Amostra01_2_17684	Contig_1652
Transcript_Amostra01_2_17690	Contig_1653
Transcript_Amostra01_2_17741	Contig_1654
Transcript_Amostra01_2_17743	Contig_1655
Transcript_Amostra01_2_17744	Contig_1656
Transcript_Amostra01_2_17755	Contig_1657
Transcript_Amostra01_2_17760	Contig_1658
Transcript_Amostra01_2_17790	Contig_1659
Transcript_Amostra01_2_17794	Contig_1660
Transcript_Amostra01_2_17796	Contig_1661
Transcript_Amostra01_2_17800	Contig_1662
Transcript_Amostra01_2_17809	Contig_1663
Transcript_Amostra01_2_17810	Contig_1664
Transcript_Amostra01_2_17812	Contig_1665
Transcript_Amostra01_2_17817	Contig_1666
Transcript_Amostra01_2_17819	Contig_1667
Transcript_Amostra01_2_17835	Contig_1668
Transcript_Amostra01_2_17841	Contig_1669
Transcript_Amostra01_2_17892	Contig_1670
Transcript_Amostra01_2_17898	Contig_1671
Transcript_Amostra01_2_17909	Contig_1672
Transcript_Amostra01_2_17956	Contig_1673
Transcript_Amostra01_2_17958	Contig_1674
Transcript_Amostra01_2_17960	Contig_1675
Transcript_Amostra01_2_17985	Contig_1676
Transcript_Amostra01_2_17986	Contig_1677
Transcript_Amostra01_2_17999	Contig_1678
Transcript_Amostra01_2_18026	Contig_1679
Transcript_Amostra01_2_18043	Contig_1680
Transcript_Amostra01_2_18063	Contig_1681
Transcript_Amostra01_2_18084	Contig_1682
Transcript_Amostra01_2_18094	Contig_1683
Transcript_Amostra01_2_18095	Contig_1684
Transcript_Amostra01_2_18126	Contig_1685
Transcript_Amostra01_2_18139	Contig_1686
Transcript_Amostra01_2_18140	Contig_1687
Transcript_Amostra01_2_18152	Contig_1688
Transcript_Amostra01_2_18161	Contig_1689
Transcript_Amostra01_2_18174	Contig_1690
Transcript_Amostra01_2_18187	Contig_1691
Transcript_Amostra01_2_18188	Contig_1692
Transcript_Amostra01_2_18194	Contig_1693
Transcript_Amostra01_2_18224	Contig_1694
Transcript_Amostra01_2_18244	Contig_1695
Transcript_Amostra01_2_18245	Contig_1696
Transcript_Amostra01_684	Contig_1697
Transcript_Amostra01_693	Contig_1698
Transcript_Amostra01_800	Contig_1699
Transcript_Amostra01_801	Contig_1700
Transcript_Amostra01_831	Contig_1701
Transcript_Amostra01_847	Contig_1702
Transcript_Amostra01_888	Contig_1703
Transcript_Amostra01_993	Contig_1704
Transcript_Amostra01_1059	Contig_1705
Transcript_Amostra01_1233	Contig_1706
Transcript_Amostra01_1248	Contig_1707
Transcript_Amostra01_1280	Contig_1708
Transcript_Amostra01_1341	Contig_1709
Transcript_Amostra01_1350	Contig_1710
Transcript_Amostra01_1386	Contig_1711
Transcript_Amostra01_1497	Contig_1712
Transcript_Amostra01_1522	Contig_1713
Transcript_Amostra01_1624	Contig_1714
Transcript_Amostra01_1627	Contig_1715
Transcript_Amostra01_1663	Contig_1716
Transcript_Amostra01_1664	Contig_1717
Transcript_Amostra01_1868	Contig_1718
Transcript_Amostra01_1915	Contig_1719
Transcript_Amostra01_1920	Contig_1720
Transcript_Amostra01_1975	Contig_1721
Transcript_Amostra01_2022	Contig_1722
Transcript_Amostra01_2034	Contig_1723
Transcript_Amostra01_2035	Contig_1724
Transcript_Amostra01_2041	Contig_1725
Transcript_Amostra01_2139	Contig_1726
Transcript_Amostra01_2147	Contig_1727
Transcript_Amostra01_2170	Contig_1728
Transcript_Amostra01_2282	Contig_1729
Transcript_Amostra01_2289	Contig_1730
Transcript_Amostra01_2317	Contig_1731
Transcript_Amostra01_2332	Contig_1732
Transcript_Amostra01_2358	Contig_1733
Transcript_Amostra01_2380	Contig_1734
Transcript_Amostra01_2435	Contig_1735
Transcript_Amostra01_2441	Contig_1736
Transcript_Amostra01_2448	Contig_1737
Transcript_Amostra01_2485	Contig_1738
Transcript_Amostra01_2487	Contig_1739
Transcript_Amostra01_2496	Contig_1740
Transcript_Amostra01_2514	Contig_1741
Transcript_Amostra01_2547	Contig_1742
Transcript_Amostra01_2549	Contig_1743
Transcript_Amostra01_2563	Contig_1744
Transcript_Amostra01_2584	Contig_1745
Transcript_Amostra01_2586	Contig_1746
Transcript_Amostra01_2597	Contig_1747
Transcript_Amostra01_2636	Contig_1748
Transcript_Amostra01_2688	Contig_1749
Transcript_Amostra01_2689	Contig_1750
Transcript_Amostra01_2722	Contig_1751
Transcript_Amostra01_2725	Contig_1752
Transcript_Amostra01_2737	Contig_1753
Transcript_Amostra01_2744	Contig_1754
Transcript_Amostra01_2748	Contig_1755
Transcript_Amostra01_2759	Contig_1756
Transcript_Amostra01_2761	Contig_1757
Transcript_Amostra01_2793	Contig_1758
Transcript_Amostra01_2799	Contig_1759
Transcript_Amostra01_2803	Contig_1760
Transcript_Amostra01_2824	Contig_1761
Transcript_Amostra01_2873	Contig_1762
Transcript_Amostra01_2889	Contig_1763
Transcript_Amostra01_2920	Contig_1764
Transcript_Amostra01_2923	Contig_1765
Transcript_Amostra01_2935	Contig_1766
Transcript_Amostra01_2954	Contig_1767
Transcript_Amostra01_2966	Contig_1768
Transcript_Amostra01_2969	Contig_1769
Transcript_Amostra01_2970	Contig_1770
Transcript_Amostra01_2973	Contig_1771
Transcript_Amostra01_2978	Contig_1772
Transcript_Amostra01_3019	Contig_1773
Transcript_Amostra01_3022	Contig_1774
Transcript_Amostra01_3038	Contig_1775
Transcript_Amostra01_3058	Contig_1776
Transcript_Amostra01_3059	Contig_1777
Transcript_Amostra01_3065	Contig_1778
Transcript_Amostra01_3066	Contig_1779
Transcript_Amostra01_3068	Contig_1780
Transcript_Amostra01_3070	Contig_1781
Transcript_Amostra01_3099	Contig_1782
Transcript_Amostra01_3116	Contig_1783
Transcript_Amostra01_3121	Contig_1784
Transcript_Amostra01_3151	Contig_1785
Transcript_Amostra01_3162	Contig_1786
Transcript_Amostra01_3172	Contig_1787
Transcript_Amostra01_3175	Contig_1788
Transcript_Amostra01_3181	Contig_1789
Transcript_Amostra01_3185	Contig_1790
Transcript_Amostra01_3189	Contig_1791
Transcript_Amostra01_3201	Contig_1792
Transcript_Amostra01_3206	Contig_1793
Transcript_Amostra01_3226	Contig_1794
Transcript_Amostra01_3242	Contig_1795
Transcript_Amostra01_3279	Contig_1796	Excluded by NCBI due to microrganism similarity
Transcript_Amostra01_3297	Contig_1797
Transcript_Amostra01_3303	Contig_1798	Excluded by NCBI due to microrganism similarity
Transcript_Amostra01_3307	Contig_1799
Transcript_Amostra01_3336	Contig_1800
Transcript_Amostra01_3511	Contig_1801
Transcript_Amostra01_3515	Contig_1802
Transcript_Amostra01_3528	Contig_1803
Transcript_Amostra01_3602	Contig_1804
Transcript_Amostra01_3604	Contig_1805
Transcript_Amostra01_3605	Contig_1806
Transcript_Amostra01_3837	Contig_1807
Transcript_Amostra01_3891	Contig_1808
Transcript_Amostra01_3898	Contig_1809
Transcript_Amostra01_3926	Contig_1810
Transcript_Amostra01_3949	Contig_1811
Transcript_Amostra01_3956	Contig_1812
Transcript_Amostra01_3970	Contig_1813
Transcript_Amostra01_3997	Contig_1814
Transcript_Amostra01_4010	Contig_1815
Transcript_Amostra01_4021	Contig_1816
Transcript_Amostra01_4027	Contig_1817
Transcript_Amostra01_4029	Contig_1818
Transcript_Amostra01_4030	Contig_1819
Transcript_Amostra01_4033	Contig_1820
Transcript_Amostra01_4038	Contig_1821
Transcript_Amostra01_4041	Contig_1822
Transcript_Amostra01_4050	Contig_1823
Transcript_Amostra01_4063	Contig_1824
Transcript_Amostra01_4071	Contig_1825
Transcript_Amostra01_4075	Contig_1826
Transcript_Amostra01_4078	Contig_1827
Transcript_Amostra01_4079	Contig_1828
Transcript_Amostra01_4081	Contig_1829
Transcript_Amostra01_4085	Contig_1830
Transcript_Amostra01_4099	Contig_1831
Transcript_Amostra01_4102	Contig_1832
Transcript_Amostra01_4103	Contig_1833
Transcript_Amostra01_4104	Contig_1834
Transcript_Amostra01_4105	Contig_1835
Transcript_Amostra01_4107	Contig_1836
Transcript_Amostra01_4110	Contig_1837
Transcript_Amostra01_4119	Contig_1838
Transcript_Amostra01_4121	Contig_1839
Transcript_Amostra01_4127	Contig_1840
Transcript_Amostra01_4250	Contig_1841
Transcript_Amostra01_4313	Contig_1842
Transcript_Amostra01_4331	Contig_1843
Transcript_Amostra01_4350	Contig_1844
Transcript_Amostra01_4440	Contig_1845
Transcript_Amostra01_4574	Contig_1846
Transcript_Amostra01_4581	Contig_1847
Transcript_Amostra01_4595	Contig_1848
Transcript_Amostra01_4673	Contig_1849
Transcript_Amostra01_4680	Contig_1850
Transcript_Amostra01_4814	Contig_1851
Transcript_Amostra01_4854	Contig_1852
Transcript_Amostra01_4855	Contig_1853
Transcript_Amostra01_5158	Contig_1854
Transcript_Amostra01_5229	Contig_1855
Transcript_Amostra01_5248	Contig_1856
Transcript_Amostra01_5276	Contig_1857
Transcript_Amostra01_5312	Contig_1858
Transcript_Amostra01_5313	Contig_1859
Transcript_Amostra01_5399	Contig_1860
Transcript_Amostra01_5578	Contig_1861
Transcript_Amostra01_5650	Contig_1862
Transcript_Amostra01_5656	Contig_1863
Transcript_Amostra01_5667	Contig_1864
Transcript_Amostra01_5670	Contig_1865
Transcript_Amostra01_5690	Contig_1866
Transcript_Amostra01_5691	Contig_1867
Transcript_Amostra01_5710	Contig_1868
Transcript_Amostra01_5718	Contig_1869
Transcript_Amostra01_5741	Contig_1870
Transcript_Amostra01_5747	Contig_1871
Transcript_Amostra01_5832	Contig_1872
Transcript_Amostra01_5871	Contig_1873
Transcript_Amostra01_5910	Contig_1874
Transcript_Amostra01_5937	Contig_1875
Transcript_Amostra01_5988	Contig_1876
Transcript_Amostra01_6019	Contig_1877
Transcript_Amostra01_6020	Contig_1878
Transcript_Amostra01_6119	Contig_1879
Transcript_Amostra01_6138	Contig_1880
Transcript_Amostra01_6151	Contig_1881
Transcript_Amostra01_6156	Contig_1882
Transcript_Amostra01_6174	Contig_1883
Transcript_Amostra01_6183	Contig_1884
Transcript_Amostra01_6191	Contig_1885
Transcript_Amostra01_6195	Contig_1886
Transcript_Amostra01_6245	Contig_1887
Transcript_Amostra01_6246	Contig_1888
Transcript_Amostra01_6281	Contig_1889
Transcript_Amostra01_6339	Contig_1890
Transcript_Amostra01_6352	Contig_1891
Transcript_Amostra01_6364	Contig_1892
Transcript_Amostra01_6394	Contig_1893
Transcript_Amostra01_6438	Contig_1894
Transcript_Amostra01_6449	Contig_1895
Transcript_Amostra01_6554	Contig_1896
Transcript_Amostra01_6597	Contig_1897
Transcript_Amostra01_6618	Contig_1898
Transcript_Amostra01_6636	Contig_1899
Transcript_Amostra01_6690	Contig_1900
Transcript_Amostra01_6713	Contig_1901
Transcript_Amostra01_6718	Contig_1902
Transcript_Amostra01_6726	Contig_1903
Transcript_Amostra01_6737	Contig_1904
Transcript_Amostra01_6745	Contig_1905
Transcript_Amostra01_6759	Contig_1906
Transcript_Amostra01_6767	Contig_1907
Transcript_Amostra01_6776	Contig_1908
Transcript_Amostra02_632	Contig_1909
Transcript_Amostra02_705	Contig_1910
Transcript_Amostra02_708	Contig_1911
Transcript_Amostra02_736	Contig_1912
Transcript_Amostra02_810	Contig_1913
Transcript_Amostra02_816	Contig_1914
Transcript_Amostra02_822	Contig_1915
Transcript_Amostra02_836	Contig_1916
Transcript_Amostra02_840	Contig_1917
Transcript_Amostra02_895	Contig_1918
Transcript_Amostra02_952	Contig_1919
Transcript_Amostra02_1006	Contig_1920
Transcript_Amostra02_1010	Contig_1921
Transcript_Amostra02_1011	Contig_1922
Transcript_Amostra02_1039	Contig_1923
Transcript_Amostra02_1047	Contig_1924
Transcript_Amostra02_1051	Contig_1925
Transcript_Amostra02_1113	Contig_1926
Transcript_Amostra02_1121	Contig_1927
Transcript_Amostra02_1124	Contig_1928
Transcript_Amostra02_1149	Contig_1929
Transcript_Amostra02_1157	Contig_1930
Transcript_Amostra02_1159	Contig_1931
Transcript_Amostra02_1208	Contig_1932
Transcript_Amostra02_1237	Contig_1933
Transcript_Amostra02_1276	Contig_1934
Transcript_Amostra02_1289	Contig_1935
Transcript_Amostra02_1291	Contig_1936
Transcript_Amostra02_1294	Contig_1937
Transcript_Amostra02_1310	Contig_1938
Transcript_Amostra02_1357	Contig_1939
Transcript_Amostra02_1364	Contig_1940
Transcript_Amostra02_1366	Contig_1941
Transcript_Amostra02_1376	Contig_1942
Transcript_Amostra02_1417	Contig_1943
Transcript_Amostra02_1420	Contig_1944
Transcript_Amostra02_1430	Contig_1945
Transcript_Amostra02_1441	Contig_1946
Transcript_Amostra02_1448	Contig_1947
Transcript_Amostra02_1458	Contig_1948
Transcript_Amostra02_1490	Contig_1949
Transcript_Amostra02_1504	Contig_1950
Transcript_Amostra02_1566	Contig_1951
Transcript_Amostra02_1622	Contig_1952
Transcript_Amostra02_1630	Contig_1953
Transcript_Amostra02_1689	Contig_1954
Transcript_Amostra02_1731	Contig_1955
Transcript_Amostra02_1732	Contig_1956
Transcript_Amostra02_1745	Contig_1957
Transcript_Amostra02_1775	Contig_1958
Transcript_Amostra02_1838	Contig_1959
Transcript_Amostra02_1873	Contig_1960
Transcript_Amostra02_1909	Contig_1961
Transcript_Amostra02_1934	Contig_1962
Transcript_Amostra02_1942	Contig_1963
Transcript_Amostra02_1952	Contig_1964
Transcript_Amostra02_1967	Contig_1965
Transcript_Amostra02_1969	Contig_1966
Transcript_Amostra02_1990	Contig_1967
Transcript_Amostra02_1996	Contig_1968
Transcript_Amostra02_2003	Contig_1969
Transcript_Amostra02_2007	Contig_1970
Transcript_Amostra02_2008	Contig_1971
Transcript_Amostra02_2010	Contig_1972
Transcript_Amostra02_2034	Contig_1973
Transcript_Amostra02_2054	Contig_1974
Transcript_Amostra02_2065	Contig_1975
Transcript_Amostra02_2077	Contig_1976
Transcript_Amostra02_2090	Contig_1977
Transcript_Amostra02_2096	Contig_1978
Transcript_Amostra02_2098	Contig_1979
Transcript_Amostra02_2099	Contig_1980
Transcript_Amostra02_2104	Contig_1981
Transcript_Amostra02_2113	Contig_1982
Transcript_Amostra02_2132	Contig_1983
Transcript_Amostra02_2134	Contig_1984
Transcript_Amostra02_2139	Contig_1985
Transcript_Amostra02_2170	Contig_1986
Transcript_Amostra02_2172	Contig_1987
Transcript_Amostra02_2173	Contig_1988
Transcript_Amostra02_2179	Contig_1989
Transcript_Amostra02_2202	Contig_1990
Transcript_Amostra02_2213	Contig_1991
Transcript_Amostra02_2225	Contig_1992
Transcript_Amostra02_2241	Contig_1993
Transcript_Amostra02_2242	Contig_1994
Transcript_Amostra02_2244	Contig_1995
Transcript_Amostra02_2247	Contig_1996
Transcript_Amostra02_2266	Contig_1997
Transcript_Amostra02_2268	Contig_1998
Transcript_Amostra02_2277	Contig_1999
[truncated: 65,253 more rows]
