# Supplementary material for: Salivary and Intestinal Transcriptomes Reveal Differential Gene Expression in Starving, Fed and Trypanosoma cruzi-Infected Rhodnius neglectus
Source: Front Cell Infect Microbiol. 2021 Dec 17;11:773357. doi: 10.3389/fcimb.2021.773357 (PMC8722679; doi:10.3389/fcimb.2021.773357)
Supplement: Supplementary file 14 [file Table_1.xlsx]

## Sheet: SG - FA
Salivary glands FA
Transcript	Best match from all databases	Salivary gland – Sample group 02 (Average TPM)	Taxonomy
NODE_50_length_5496_cov_1306.112479_g24_i0	Hypothetical protein GE061_03717 / PTHR33626 (E-value 6.0E-34)	110425.003412	Arthropod
Transcript_Amostra04_4097	Uncharacterized protein LOC112906338 / TAR1 (E-value 1.8E-43)	101119.291387	Arthropod
Transcript_Amostra05_2_6312	Hypothetical protein GE061_03717 / PTHR33626 (E-value 6.0E-34)	58951.4601	Arthropod
NODE_584_length_2437_cov_492.688497_g7_i8	NADH dehydrogenase subunit I (mitochondrion)	28958.306546	Arthropod
NODE_600_length_2394_cov_1246.256520_g114_i2	Uncharacterized protein LOC112906338 / TAR1 (E-value 1.8E-43)	20418.435773	Arthropod
Transcript_Amostra03_2_17661	Lipocalin AI-5 precursor	10796.516763	Arthropod
Transcript_Amostra01_1350	Unnamed protein product CAA9995040.1 / -	9763.627811	Arthropod
Transcript_Amostra03_3652	- / -	9198.94282	Unmatched
Transcript_Amostra01_3181	Uncharacterized protein LOC111255161 / -	8738.769204	Arthropod
Transcript_Amostra02_5141	- / -	8264.482739	Unmatched
Transcript_Amostra04_3976	- / IPR005819: Linker histone H1/H5 (E-value = 3.4E-5)	7859.48676	Unmatched
Transcript_Amostra02_3966	Lipocalin AI-5 precursor	7369.485974	Arthropod
NODE_8221_length_650_cov_691.573109_g5430_i0	Lipocalin AI-5 precursor	7341.16691	Arthropod
TRINITY_DN13_c0_g1_i6	Lipocalin AI-5 precursor	6917.810291	Arthropod
Transcript_Amostra07_3570	- / CDP	6793.680069	Unmatched
Transcript_Amostra02_3974	Procalin-like lipocalin 1 precursor	6007.753317	Arthropod
TRINITY_DN140_c0_g1_i3	Cytochrome c oxidase subunit I (mitochondrion)	5955.70184	Arthropod
NODE_11691_length_520_cov_496.483871_g8211_i0	- / -	5507.770927	Unmatched
NODE_2868_length_1203_cov_345.717770_g925_i1	- / -	5294.889126	Unmatched
TRINITY_DN7_c0_g1_i1	Proteasome subunit alpha type-4	5244.889243	Arthropod
- : Unmatched transcript.
/ : InterProScan Annotation (at right)
CDP: Consensus Disorder Prediction.

## Sheet: SG - FE
Salivary glands FE(2 days)
Transcript	Best match from all databases	Salivary gland – Sample group 04 (Average TPM)	Taxonomy
NODE_50_length_5496_cov_1306.112479_g24_i0	Hypothetical protein GE061_03717 / PTHR33626 (E-value 6.0E-34)	122266.086099	Arthropod
Transcript_Amostra04_4097	Uncharacterized protein LOC112906338 (E-value 1.8E-43)	107932.865355	Arthropod
Transcript_Amostra05_2_6312	Hypothetical protein GE061_03717 / PTHR33626 (E-value 6.0E-34)	60906.812137	Arthropod
NODE_600_length_2394_cov_1246.256520_g114_i2	Uncharacterized protein LOC112906338 / TAR1 (E-value 1.8E-43)	24818.28482	Arthropod
NODE_584_length_2437_cov_492.688497_g7_i8	NADH dehydrogenase subunit I (mitochondrion)	20697.375167	Arthropod
Transcript_Amostra03_3652	- / -	14576.348444	Unmatched
NODE_11691_length_520_cov_496.483871_g8211_i0	- / -	14288.234427	Unmatched
Transcript_Amostra06_2428	Nitrophorin 1A precursor	11161.538081	Arthropod
Transcript_Amostra03_2_17661	Lipocalin AI-5 precursor	10958.001799	Arthropod
TRINITY_DN13_c0_g1_i6	Lipocalin AI-5 precursor	9544.182068	Arthropod
Transcript_Amostra01_3181	Uncharacterized protein LOC111255161 / -	8901.096227	Arthropod
Transcript_Amostra04_3976	- / IPR005819: Linker histone H1/H5 (E-value = 3.4E-5)	8180.765468	Unmatched
TRINITY_DN7_c0_g1_i1	Proteasome subunit alpha type-4	7820.451775	Arthropod
Transcript_Amostra04_3129	- / -	7757.750804	Unmatched
Transcript_Amostra03_2_19232	- / -	7281.742619	Unmatched
Transcript_Amostra01_1350	Unnamed protein product CAA9995040.1 / -	7211.202009	Arthropod
Transcript_Amostra03_3650	- / IPR005819: Linker histone H1/H5 (E-value = 9.6E-5)	6941.139442	Unmatched
Transcript_Amostra08_1696	- / -	6639.384202	Unmatched
NODE_3235_length_731_cov_9.541159_g1596_i2	Biogenic amine-binding protein	6552.79394	Arthropod
Transcript_Amostra02_3926	- / -	6521.625562	Unmatched

## Sheet: SG - FE+Tc (2days)
Salivary glands FE + Tc (2 days)
Transcript	Best match from all databases	Salivary gland – Sample group 06 (Average TPM)	Taxonomy
NODE_50_length_5496_cov_1306.112479_g24_i0	Hypothetical protein GE061_03717 / PTHR33626 (E-value 6.0E-34)	120739.983864	Arthropod
Transcript_Amostra04_4097	Uncharacterized protein LOC112906338 (E-value 1.8E-43)	107481.178318	Arthropod
Transcript_Amostra05_2_6312	Hypothetical protein GE061_03717 / PTHR33626 (E-value 6.0E-34)	60949.823174	Arthropod
Transcript_Amostra02_5141	- / -	31296.950409	Unmatched
NODE_600_length_2394_cov_1246.256520_g114_i2	Uncharacterized protein LOC112906338 / TAR1 (E-value 1.8E-43)	28500.815274	Arthropod
NODE_584_length_2437_cov_492.688497_g7_i8	NADH dehydrogenase subunit I (mitochondrion)	26753.782806	Arthropod
Transcript_Amostra06_2428	Nitrophorin 1A precursor	17827.606489	Arthropod
Transcript_Amostra01_1350	Unnamed protein product CAA9995040.1 / -	14049.49275	Arthropod
Transcript_Amostra04_3976	- / IPR005819: Linker histone H1/H5 (E-value = 3.4E-5)	12963.310483	Unmatched
Transcript_Amostra03_2_11527	- / PRINTS01217: Proline rich extensin signature (E-value = 4.4E-9)	11341.144638	Unmatched
Transcript_Amostra03_3652	- / -	10647.515173	Unmatched
TRINITY_DN7_c0_g1_i1	Proteasome subunit alpha type-4	10334.145474	Arthropod
Transcript_Amostra02_3926	- / -	9090.527789	Unmatched
Transcript_Amostra04_3074	Venom CUB domain protein 2	9027.432855	Arthropod
Transcript_Amostra02_3974	Procalin-like lipocalin 1 precursor	8190.030831	Arthropod
Transcript_Amostra03_3651	- / CDP	6939.405917	Unmatched
Transcript_Amostra02_3966	Lipocalin AI-5 precursor	6280.033929	Arthropod
NODE_8221_length_650_cov_691.573109_g5430_i0	Lipocalin AI-5 precursor	6093.2977	Arthropod
Transcript_Amostra03_2_17661	Lipocalin AI-5 precursor	5811.879766	Arthropod
Transcript_Amostra03_2_19230	- / IPR005819: Linker histone H1/H5 (E-value = 6.0E-5)	5563.333221	Unmatched

## Sheet: SG - FE+Tc (9days)
Salivary glands FE +Tc (9 days)
Transcript	Best match from all databases	Salivary gland – Sample group 08 (Average TPM)	Taxonomy
NODE_50_length_5496_cov_1306.112479_g24_i0	Hypothetical protein GE061_03717 / PTHR33626 (E-value 6.0E-34)	116787.972108	Arthropod
Transcript_Amostra04_4097	Uncharacterized protein LOC112906338 (E-value 1.8E-43)	100414.314786	Arthropod
Transcript_Amostra05_2_6312	Hypothetical protein GE061_03717 / PTHR33626 (E-value 6.0E-34)	58218.509154	Arthropod
Transcript_Amostra01_1350	Unnamed protein product CAA9995040.1 / -	26894.420555	Arthropod
NODE_584_length_2437_cov_492.688497_g7_i8	NADH dehydrogenase subunit I (mitochondrion)	24205.068391	Arthropod
NODE_600_length_2394_cov_1246.256520_g114_i2	Uncharacterized protein LOC112906338 / TAR1 (E-value 1.8E-43)	22809.091364	Arthropod
TRINITY_DN13_c0_g1_i6	Lipocalin AI-5 precursor	17977.751271	Arthropod
Transcript_Amostra03_3650	- / IPR005819: Linker histone H1/H5 (E-value = 9.6E-5)	15872.356584	Unmatched
NODE_3235_length_731_cov_9.541159_g1596_i2	Biogenic amine-binding protein	15445.867428	Arthropod
TRINITY_DN7_c0_g1_i1	Proteasome subunit alpha type-4	15319.417967	Arthropod
Transcript_Amostra03_3652	- / -	12618.715604	Unmatched
Transcript_Amostra01_3181	Uncharacterized protein LOC111255161 / -	9722.253099	Arthropod
Transcript_Amostra03_2_19232	- / -	8939.490282	Unmatched
Transcript_Amostra07_3570	- / CDP	7972.203397	Unmatched
Transcript_Amostra04_3110	- / CDP	7857.059444	Unmatched
NODE_8221_length_650_cov_691.573109_g5430_i0	Lipocalin AI-5 precursor	7469.260852	Arthropod
NODE_4754_length_597_cov_14.593870_g2718_i0	Salivary platelet aggregation inhibitor 2	7298.296188	Arthropod
NODE_3702_length_687_cov_11.746732_g1972_i0	Nitrophorin-1 precursor	7087.912176	Arthropod
Transcript_Amostra06_2428	Nitrophorin 1A precursor	6710.887971	Arthropod
NODE_4088_length_652_cov_8.944541_g2232_i0	Venom CUB domain protein 2	6060.593297	Arthropod

## Sheet: INT - FA
Intestine FA
Transcript	Best match from all databases	Intestine – Sample group 01 (Average TPM)	Taxonomy
NODE_50_length_5496_cov_1306.112479_g24_i0	Hypothetical protein GE061_03717 / PTHR33626 (E-value 6.0E-34)	129390.295521	Arthropod
TRINITY_DN6118_c0_g1_i1	Hypothetical protein GE061_03760 / -	116286.442221	Arthropod
Transcript_Amostra04_4097	Uncharacterized protein LOC112906338 / TAR1 (E-value 1.8E-43)	107709.582187	Arthropod
Transcript_Amostra03_2_25673	Hypothetical protein GE061_03760 / -	69902.343849	Arthropod
Transcript_Amostra05_2_6312	Hypothetical protein GE061_03717 / PTHR33626 (E-value 6.0E-34)	61103.115789	Arthropod
NODE_584_length_2437_cov_492.688497_g7_i8	NADH dehydrogenase subunit I (mitochondrion)	32736.877095	Arthropod
NODE_33576_length_222_cov_3.938776_g30595_i0	- / CDP	19706.791783	Unmatched
NODE_600_length_2394_cov_1246.256520_g114_i2	Uncharacterized protein LOC112906338 / TAR1 (E-value 1.8E-43)	19393.245055	Arthropod
TRINITY_DN9118_c0_g1_i2	Hypothetical protein GE061_06167 / TAR1 (E-value 3.1E-18)	18949.644756	Arthropod
NODE_58460_length_202_cov_101.367347_g54110_i0	- / -	13950.089005	Unmatched
Transcript_Amostra01_1350	Unnamed protein product CAA9995040.1 / -	12956.312872	Arthropod
TRINITY_DN7_c0_g1_i1	Proteasome subunit alpha type-4	11002.983491	Arthropod
NODE_21400_length_271_cov_0.704082_g18422_i0	Conserved hypothetical protein XP_002425519.1 / CDP	10285.956998	Arthropod
TRINITY_DN140_c0_g1_i3	Cytochrome c oxidase subunit I (mitochondrion)	6283.072032	Arthropod
Transcript_Amostra01_3185	NADH dehydrogenase subunit 4, partial (mitochondrion)	6049.243602	Arthropod
Transcript_Amostra01_4110	- / -	5086.5048	Unmatched
NODE_41058_length_203_cov_74.500000_g38077_i0	- / -	4974.283705	Unmatched
Transcript_Amostra08_1142	- / -	4849.715305	Unmatched
Transcript_Amostra01_2_11053	- / CDP	4677.596155	Unmatched
TRINITY_DN8600_c0_g1_i2	Hypothetical protein GE061_01450 / CDP	4344.579011	Arthropod
- : Unmatched transcript.
/ : InterProScan Annotation (at right).
CDP: Consensus Disorder Prediction.

## Sheet: INT- FE
Intestine FE
Transcript	Best match from all databases	Intestine – Sample group 03 (Average TPM)	Taxonomy
NODE_50_length_5496_cov_1306.112479_g24_i0	Hypothetical protein GE061_03717 / PTHR33626 (E-value 6.0E-34)	118067.00112	Arthropod
TRINITY_DN6118_c0_g1_i1	Hypothetical protein GE061_03760 / -	106653.250558	Arthropod
Transcript_Amostra04_4097	Uncharacterized protein LOC112906338 / TAR1 (E-value 1.8E-43)	102462.206665	Arthropod
Transcript_Amostra03_2_25673	Hypothetical protein GE061_03760 / -	64000.020294	Arthropod
Transcript_Amostra05_2_6312	Hypothetical protein GE061_03717 / PTHR33626 (E-value 6.0E-34)	58593.944776	Arthropod
NODE_584_length_2437_cov_492.688497_g7_i8	NADH dehydrogenase subunit I (mitochondrion)	26148.224115	Arthropod
Transcript_Amostra01_1350	Unnamed protein product CAA9995040.1 / -	22621.22699	Arthropod
TRINITY_DN9118_c0_g1_i2	Hypothetical protein GE061_06167 / TAR1 (E-value 3.1E-18)	15659.043863	Arthropod
Transcript_Amostra03_2_17576	- / -	15123.399089	Unmatched
TRINITY_DN7_c0_g1_i1	Proteasome subunit alpha type-4	13261.501229	Arthropod
NODE_600_length_2394_cov_1246.256520_g114_i2	Uncharacterized protein LOC112906338 / TAR1 (E-value 1.8E-43)	12527.921014	Arthropod
NODE_33576_length_222_cov_3.938776_g30595_i0	- / CDP	11013.159367	Unmatched
NODE_21400_length_271_cov_0.704082_g18422_i0	Conserved hypothetical protein XP_002425519.1 / CDP	10847.679057	Arthropod
Transcript_Amostra07_3570	- / CDP	10203.814313	Unmatched
Transcript_Amostra01_4081	- / CDP	9324.943926	Unmatched
NODE_58460_length_202_cov_101.367347_g54110_i0	- / -	9142.882454	Unmatched
Transcript_Amostra02_7427	NADH dehydrogenase subunit I (mitochondrion)	7918.066605	Arthropod
TRINITY_DN140_c0_g1_i3	Cytochrome c oxidase subunit I (mitochondrion)	6885.924282	Arthropod
Transcript_Amostra01_2_11053	- / CDP	6533.577914	Unmatched
NODE_41061_length_203_cov_74.421875_g38080_i0	- / -	5314.034893	Unmatched

## Sheet: INT - FE+ Tc (2days)
Intestine FE+ Tc (2 days)
Transcript	Best match from all databases	Intestine – Sample group 05 (Average TPM)	Taxonomy
NODE_50_length_5496_cov_1306.112479_g24_i0	Hypothetical protein GE061_03717 / PTHR33626 (E-value 6.0E-34)	158603.726733	Arthropod
Transcript_Amostra04_4097	Uncharacterized protein LOC112906338 / TAR1 (E-value 1.8E-43)	128621.031522	Arthropod
TRINITY_DN6118_c0_g1_i1	Hypothetical protein GE061_03760 / -	120034.946705	Arthropod
Transcript_Amostra03_2_25673	Hypothetical protein GE061_03760 / -	97183.819231	Arthropod
Transcript_Amostra05_2_6312	Hypothetical protein GE061_03717 / PTHR33626 (E-value 6.0E-34)	72751.996015	Arthropod
NODE_58460_length_202_cov_101.367347_g54110_i0	- / -	34478.505117	Unmatched
NODE_584_length_2437_cov_492.688497_g7_i8	NADH dehydrogenase subunit I (mitochondrion)	30376.595009	Arthropod
NODE_600_length_2394_cov_1246.256520_g114_i2	Uncharacterized protein LOC112906338 / TAR1 (E-value 1.8E-43)	23477.64984	Arthropod
Transcript_Amostra01_4081	- / CDP	21946.043713	Unmatched
TRINITY_DN24_c0_g1_i1	Unknown secreted protein BAN20609.1 / -	18710.556073	Arthropod
NODE_33576_length_222_cov_3.938776_g30595_i0	- / CDP	14701.486261	Unmatched
Transcript_Amostra01_1350	Unnamed protein product CAA9995040.1 / -	13696.539137	Arthropod
TRINITY_DN7_c0_g1_i1	Proteasome subunit alpha type-4	13029.84376	Arthropod
Transcript_Amostra07_3570	- / CDP	10348.611361	Unmatched
TRINITY_DN9118_c0_g1_i2	Hypothetical protein GE061_06167 / TAR1 (E-value 3.1E-18)	10009.907843	Arthropod
TRINITY_DN140_c0_g1_i3	Cytochrome c oxidase subunit I (mitochondrion)	8555.485653	Arthropod
NODE_53507_length_211_cov_95.365385_g49157_i0	- / -	8336.074113	Unmatched
Transcript_Amostra05_2_14442	Secreted hypothetical protein ATU83025.1 / -	7768.285258	Arthropod
Transcript_Amostra05_4488	- / CDP	7165.130503	Unmatched
Transcript_Amostra01_3181	Uncharacterized protein LOC111255161 / -	6836.471386	Arthropod

## Sheet: INT - FE+ Tc (9days)
Intestine FE + Tc (9 days)
Transcript	Best match from all databases	Intestine – Sample group 07 (Average TPM)	Taxonomy
NODE_50_length_5496_cov_1306.112479_g24_i0	Hypothetical protein GE061_03717 / PTHR33626 (E-value 6.0E-34)	119706.395138	Arthropod
Transcript_Amostra04_4097	Uncharacterized protein LOC112906338 / TAR1 (E-value 1.8E-43)	99991.879039	Arthropod
Transcript_Amostra05_2_6312	Hypothetical protein GE061_03717 / PTHR33626 (E-value 6.0E-34)	60502.866184	Arthropod
NODE_600_length_2394_cov_1246.256520_g114_i2	Uncharacterized protein LOC112906338 / TAR1 (E-value 1.8E-43)	29922.525386	Arthropod
Transcript_Amostra01_1350	Unnamed protein product CAA9995040.1 / -	27766.003088	Arthropod
NODE_584_length_2437_cov_492.688497_g7_i8	NADH dehydrogenase subunit I (mitochondrion)	26154.574232	Arthropod
TRINITY_DN7_c0_g1_i1	Proteasome subunit alpha type-4	14915.893917	Arthropod
Transcript_Amostra07_3570	- / CDP	11944.686163	Unmatched
Transcript_Amostra02_1121	- / CDP	10281.485025	Unmatched
Transcript_Amostra01_4081	- / CDP	7137.447989	Unmatched
Transcript_Amostra01_3181	Uncharacterized protein LOC111255161 / -	6887.467665	Arthropod
Transcript_Amostra01_2_7526	- / CDP	6406.363199	Unmatched
Transcript_Amostra05_4488	- / CDP	6215.404311	Unmatched
TRINITY_DN53_c0_g1_i1	Lysozyme-1	6130.0491	Arthropod
Transcript_Amostra08_1142	- / -	6025.701255	Unmatched
NODE_4500_length_934_cov_712.780432_g2755_i0	Family I29 unassigned peptidase inhibitors	5746.606478	Arthropod
TRINITY_DN128_c0_g1_i1	Cathepsin B	5580.846901	Arthropod
TRINITY_DN140_c0_g1_i3	Cytochrome c oxidase subunit I (mitochondrion)	4857.867872	Arthropod
TRINITY_DN24_c0_g1_i1	Unknown secreted protein BAN20609.1 / -	4563.960492	Arthropod
NODE_2868_length_1203_cov_345.717770_g925_i1	- / -	3935.233008	Unmatched
